# Supplementary material for: Ancient Pbx-Hox signatures define hundreds of vertebrate developmental enhancers
Source: BMC Genomics. 2011 Dec 30;12:637. doi: 10.1186/1471-2164-12-637 (PMC3261376; doi:10.1186/1471-2164-12-637)
Supplement: Additional file 1 — Genomic sequences used to generate MLAGAN alignment. The genomic sequences of human, fugu, zebrafish and lamprey used to generate the MLAGAN alignment in this study. [file 1471-2164-12-637-S1.TXT]

Additional File 1. Genomic sequences used to generate MLAGAN alignment

>FUGUscaffold_10dna:scaffoldscaffold:FUGU4:scaffold_10:1665911:1703321:1
AGACAGCTGATGTCATCTAGGAGGCACCACATCGTATCGAATATATAACAAAATGTAATTGAAAAAATTATTCAAACGGCGATTGATGTTTAGAAGGCATACTTGTTGGATGTTTTGGGCCAGGATCAGGTCTGGAATCAGCGATGGCTCCTTCAGCATGCTGTTGAGGACCGTCTTAGAAGCTGTGGACAAAGAGGAAAAAGAAATGCAAAAACCTATGACCATTAGTATGTACATTTTCTAATCTAATAAAGCTAATGGCTGCATTGTGCAAGCAGATGTTAAAAAAGACATAAGACAGCCTTTACGCTGCGAAAAACACAATTCCCAGCATCCATATTAGCTCTTTAAATGGCTGCCCAGTGAGGATACAGATTTTCTATAGATAAATGCTTCAGTCCATGGCACAGATGCTGCACGTAGTTTATCTATGCTCCCAACGCCGACTAGTCTGCATCTCTCATCCACGTTCGGGCTCTAACATTATAAATCAGAAAGGATAGCGTCACGGATTGATTCGCTGGCACTGCGACGGCAAAAAAAATAAAAAAAATTCCTTAAATCATTTCTTAAAAAGATCTGGATTAAATGGATTGTATCATTGTGTGACGAAATGGCCGGGGCTCGCCATTTTCGTGATACATGGCCCTGCCAGATGTGCAGTATTACAGACGATACCGGGATGTTTCTATTCACATTTCAAGCATGGATGGCGCCTGTTCCATCCAGTCAGAGATTCCCAGGCTCATCCTCACAACTGTGCAAAGAACACACGTTAAACTAAGATGGCTTGTTAACATTGATTTAAAGAAAATGATGGTGCACAGTTACAAGGGCTTAGTTTATCATTTCAAGGCTATTAAATTGATTTCAATATTAGAATTGTTTTATTTAGAATCTTTTGTTATGGGAGCATGACATGCACGACAGCATGTGCATTTTTAAAAAAATCAACCTTATGAAATAAAAAAAGAAAAGACTAAGCAGAACTAAGCCTGTTATTAGCTCTATTTTACCGCTCCTCCAAATGTTTGTGCCGCCATTCTTATTTTGGCTGGACCACATCTGTTTCAGTCTCTCCCAGCCCACCCTGCAACCACACGCGCTTCCCTTTTAGAGCTGCGAGGCACAGAGCTGTGCTTTATCCCTTTGCTCATTTTTCTCAGAGATTGGTACCTTCACGCGTAGATCCATACAGTGCGCCTGTGCGGCGTGGGCGTCGCCAGAGAAGGAGGGTTATATTTTCCCCTTGAGTTAGGACACCTCGTGACAAATGATAATGGATAATCAATAAAGCGGGAAATATGAGGCAGCAAACTTTATGAAGCCAGGAGACGAATTACTCCCAAACAACACTATGGTTTCCCTTAACAAAGTCACTACTCGACTGTGCCTAATAATCTGAAGGAAAATCAAAGGACCCAGAACCACATCAGCAATATTGGCAACTTATTCCACTTTAATGGCATTTTGATTGATTTTTTTTCCCCCTCTTCCTAATGGTCGTTTTATAGATTTGACGCTGCTTCTGCAAAACAGTGGTGTGTAATAAACCTCCCTGAAGGCAAACGATAGCCATTAAAGCTCTTGTCTTACTAGCGCTCATAATTGGAGGTTGACCACTACCACATTTTGGCTCCTCACATAACACACCCCTCCACAGCCAGGCTCCTCTTTCGCTCCTGCAGACTCTTGGTATTTTCGGTAGCCAGCCATATTGAACAAAAGTATCCCCTTTTCCTGCTCTCTTTGAGCAACGTGGGTTAAAAATAAGCATAAAAAGGTGACCTTGACACTGACATTGTAGAATTTCAGCAAGCACTGACCTGATGGAAATGGAAGGCAAGGCCACTAATAAATCAGGATGCTTTTAAAATGAGTTTACCCTAATGCTCATTCATCACGGGCAGTAATGCCATTTGCAGGCCGCGGATTCGCTGCGGTGCACAAACACAGCAGTAAATAACAACAGAGCCCTCGCATCCCCTCGCATCGGTGCAGCCTCCAACATCAGCATACATTTATTAAAGACGCCCCCGCCTCGCACAGTGGCGCTCCTCTATGACACCCTGAGCTCCTCTCTGCCACACGCAACGCTCTTCAAACACATCCTCTCAAGACACACAAACACATAAAACCCAAGCAGAAAAATAAAGAAACGGCATAATCTGAGGAACGGCAGATACGGAGAACAAAGCCCCGCAGTCAGATGCCGCACCTTGTAAACATTCGCCAAATTTACTATAATTGTCCGCTGCTGGTGTAAATTCTAACAAAGGCACCAAATCACGCTGCCGACGTCTGAACCGACTGAGAAGCGCGGAATGCTACACCTCCACTGGGATTTACTAAAGAACACAGCCAGTGTAAACAAACCGCAAGCCTGCTTTCACATGCAGCTGCTAAAAAAGACAAAGCGCACAAAGCTAGGTAACAGCAACGCGCGCTCGCCTTGATTTCTTATTGCTTACTCGTGTCATTTGTAACATCTCTTCCTTTCTCCGCTAGGGTGAAAAACTCATTATCCTAAACATGGAAAAATGTGGGGAAACCTCATTAGATCGCAACATTTGTTGAGGAAGGGCCGTAATAAACAGTAACGGATGACGATTGTTATTGCCCCTGACACTGATGAGCTCCTCGGCAAGTTTGTTTATTAATTAAAAAACTCACTTTTTTCACGGATGGAGGGGTGGGGGTGGGGTTGCTACGCATTTGCTCTATCTCTGTCCACACTCCCCCTCCACACTTCCCATACACCAGCCGCTGAGCTGTGGAGGGGCACTCGTTCATCAAACTTCATGAAGCAAGGGAGAGACAGGTCCTGATAATGTGCGCCACTAAAGCTGATTTTCCATGATGAATCTCGGAGCATATAAATTGGCTAATATCTGAAAACATTTACAGATACTAGAGGAATTGACTACTTGTGGGACATGATGGATGAGGCTCTGCGACACCGGCCGACAGCTCTGCAAATCTCGGCGGCTGCCTAAAGCCCTCATTTGATTTTCCAATTTACTCCTTTTAAATTTATCCTCCTGTATTGAAAAAAAGAGTGAGAGAGCAAGAAAGAAAGAGAGAGAGAGTGGGGGAAAGAGAGAGTGGTTTTTCTTTTTTTGCTTTATCTGTTGTGGTGTGCTGGTGCTGGTGGATGATACGAGGTGGTATCTCCCTCGCAGGAGGAGCACAGTCCCTGAAGAGGTTACTGGGGCAGAACTGATCTGCTTCCACCTGATTCTCCCTGATAGCGGTGAAATGAGACTACATTTTGTGTGCCCGTGTGTGTGTGTGTGTGTGTGTGTGTCTGTGTGTGTGTGTGTGTGTGTGTGTGTGTGCGTGTGTGCGTGCAGCAGAGCCAACAGTGGGGCTAGGGAGGCTCTCCAATGGAGAGAGGCTTCCCAGGTCAGGCCATTAGACTGTGGCAGGGTCTGACTAGAGCTTCTCTGCTGAAAAGGAGTAATTAGTATACTTGTCAAGTGAAGTGCCACAATCCTGCTTACCACCCCTGCGCACACCCCCTGCATGCATACACATCCCCGCACAAACACTCATCCTGCCTTTGCCTCCTTACACCCTCCCTTCTCACTAATGAAGTGCCCTCGGTCTCATTATCTGAAAAAAATCGCGGCTCTGCAGCGGCAGAGAGGTGAATGGGAAAAAAAGAAAGAAGCACTTGAGAACAAGAGAGGGGAACCATAACAATAACAGTGAAAGTTGAGATTTTACTCCAAAGAACATTATACAGTATCCCATTATCATCACGTCTGATCTTCAAAACACTGCAGCTATTATAAATTCTGTCATGGAAGCACAAGATCGCAGTCATCGCTGGCGTTCTCACAGTGTTAATATCAAACGGAGGACATTTATAACCTTGTGTACAAGGCTTCTGTAAAGGAATGTGACAATAAATCTTAAAGGCAGTCGAATCACATAGTTACAAAACATGGAGCAGCAATTTAATCTGAAGCTGGGCCTTGGGAAAATGGAAAAGGTCAAATAGCTGGCAAAATTGCCTCCTCAAAAAAAGTATGTCTAAATCTAGAGGCACATCAGGTCCTGTCAAAGATGGAATAGATGGAAAGATGAAGAGATAGCAGGAGGGGAGAGGGAAGGAGCTGGAGCTCCCCCATTGTGTTGGTGACTTGTAAGAGGTGGGATCTATAGACACAGAGTCCAGCTGGGGCTCGGAATGTATACCTGAGCTCTAGGTTTGATTCAGTCTATTTGCTTTTCACCATTTCCACATATTTTCTTTCAAAATGGTTCTATATCAAGGAGTTTAATATTTACCTTAATTTTTTTTTTTTTTTTTTTACATATTTAGCAAAACCAGATTCATTTTGATGAAGGAATCCACCAACTTTAACTCCCTGTATTTCCATTTTTATGGTATGTCTTTAAAAAAAAAAGTGAAAAAACATGTCAAAAGATAAATAGATACATCTTCCCCCCAAGACCGTATTCTGTTTGAGGTATTAGCCTATTTAAACGCCAAACTCCAAAACAACAAATCAGGAAGAGATTCTAATGACTTTAAAACAGGGGACAGCACAGTATGAAACGGTCCACTTTGTTTCCACGAGACAGGAAGCATTATGGATGTTGATATCATATTCAATATGTGATAAAACTGCTTTGAATGCATTGATTTATTTACAGCTGCCACCAGATAGTCTTTCATCCTGCTTGACTGATGCTTTCTCCAATAATTTAGNNNNNNNNNNNNNNNNNNNNNNNNNNNNNNNNNNNNNNNNNNNNNNNNNNNNNNNNNNNNNNNNNNNNNNNNNNNNNNNNNNNNNNNNNNNNNNNNNNNNNNNNNNNNNNNNNNNNNNNNNNNNNNNNNNNNNNNNNNNNNNNNNNNNNNNNNNNNNNNNNNNNNNNNNNNNNNNNNNNGAAACAACTGAGCAAAAACAAAAACAAGGAAGGGACAGAAAACAATTTAAAACTCTGTATTGATCCGGTGGTAGTGATTGTACATATATTCCACAGTCCCACAGGCCCCATTTCCGTGTCTCTTAAATGCAAAAGGAGAAGGAAGGAGAATGAAAAAGAAGAAAAAAAAAAAGCAGATAGTGCTCAGCAAAGGCTAGCCACTCACACAGTTGGGGGTAATGTCCCTTATATAGAAGTCTATTGATCTTGCAGTGTGCCTGCCTGCCCGCCCTTCCTCTGGAGAGCGACTAAACACACAAATACACACAGACGCACACTGGAGCACAGTCTGGTGCTGGAGGGGGGCATGACTGATACGCCTGACAATAGCACAGAGCCGGCCTGTTAGCTAATTGCCGGCAGAGACAATTATCCCTGCATTGTTTCAAAATGGCAGCGCATTACTGGAGTCTAATATACGCACAGAGGGAGAGCAGATGATGTGACCGCAGAGTCGAATTCAGTCGCCTAAGCCCAGCAGGCCATGAGGACACTGCGGACGAAGCTACATCAAACCAGAAGTCACCCTCAAAGCTAAAGAGGTGGGTGAGGGAAAGGTACGCTGTGCTTTCATCAGCGTTTGAAAATGTTCATATTACAGTTCAATAATTTCTTTAAGCCATTCTATTAAAGCCATAAAACACCTCTGAGCTTCAATTCAAGGAGAACAGTGATCATAACACATTCTGCTATCCTGTTAATGTCCAGATACTGTGGCTACGGTGCCATTTTGGAATTAAACAAAAGTCACCTGAGTGGTTTCACCTTCTGCAAATCTATCCTGAACACTAATAAAGTGTGTTTTCACTGTAGGGAGACGGAGGGATACAGCGTGCTATTATCTAAGACAAAACGCTTCTCCTGGATGAATGCTCTGTTCTACAAGCTGCTCAGACTTGTATTTTGACAGGCAGTGGATAACGGTGGGTCCAAAGCAATCACATCTCTGACTTTGACAAATGGCTGTGCTGCAGCGGAGTTGAAAATAACACACATCCACTTTAATCTCTTTCTTGATTAAATTGGAAGTGTGTCTTTCTGACATCATGCAATACACTTTCAAAGTACTGACTACTGTGCAGACACACGCACACACAGAGTCACGACAAGGCTATTAAAAAGAAATAAAGATCTGTGATATTGGGAGCTCCCCCCAAAAAAGAAGAAAAAAACAACAAATTTTGTAGCATTTGTGAGAAAAACACAGACAATTATTTCACAATTTCTAGGCAAGGCCTCGACAAGTCCAAGAAACATCACAGTGGGAGTTACGACCTCCGTATGGATAGAACAAAGACGAGGGAAGAAGTGAAGGAATGGGGGCAGTGGAGGGGCCAAGAAGGAAATCAGTGCTGATATAAATAACGTTGATGAGTTGAGGTAGCATTGATCCACACTGCAGTTTAGAGGTGGGCGGTCCTCCCACTGCTTAATTGCCAGTCATGCGTCGAGGGATGCAGCTACCACAACCACTAAATGTGGTCCGTTTCTCATTAGGCATGAACGGGCTCCAGATCAAGCAGTGAGAGGGCGCGAAATGCATTCAACAGAGAGACGTTCAAAAGACAAAGTGCAACAATTAAGAATGATGGAGGGGGATGATGGAAAAAACACAGTGGGGAATTGAGAAATGTTACTCACGCATCTCACCCTCGAGGTCCTGGAGGAACCTGTCCAGGATGACGCGAGCCATCAGCGCGGGAGACAGATCCACCTACGGAAGTTTGACAGACAAAAGGAGAGCAAGCCTGAATCAAGAGACGAGCTACCGCATCAATGGTGAAATAAAGGTTCTTTAAAACCGCAGTAAAGCAGAAACCTTGAAGAATCAGTCCCATACCTTTAAATCTCTCCTATAGCCATATATTAGACACATATATATCTACTTTATATTAATTACACAGCCAATCTAGTATCAGCTGATGTCTGTTTTAAATCTAAATGATATTATTCCATTTCCCAAGCTTGATTTAACTCTTTACAACACTCTACAAATTGGGGCTGGTAAAACCGTTTGCCTGTAATTGCAGCCAAGACACCCCTCTGAATCCGCGTCGCCCCTGTCAAACAGACAACCACGGCCTCTCATCTCACGAGGAACGCGGCACAAACTATGCCCGGGCTGGAGACAATATGAGCTCCGATCATAAGATGATCACCAAGGCATGGCTGCACATCCCTACGTGACACACCTGAGGGGAAAAGAGCCCTTAATAAGAGAGGGAACCTGGCTGCAGCGCTCTTTGAACACCTTATGAGATGTGTAGCGTGTCTGGACAGAAGAGAGAAGCAGTGATGGTACGAGAGCAATTCTGAGGGATGCTGAAGGCTTTTATTCTCATTCCTGCCTTTCTCTCTATTATAATTTGTAGAATCTCTTTCCTAATCAAAGCTCGCAGAGCAAATCCATTTATAGGAAAGGAAGACCTTCGTTTAAACAATGCATCCAGTATGTTGCAAATAGGACCCATTATTTACAACAAAACTCTCTTCAGAATAAAGGGAATTAAAATATCGCTTGGAGAACGCAATTTCCAGCCAGCTTGTTATGAAACTCAAAGCACTCGCAGCTAATTTCTACTCTCGTTAACATAATTGGGCACCAAAAGTCGCCCTCAGTCTGCAGTGAGAGGTTTCATCTTTTCTTTCCCTCAATGCTTCCTGCTAATGCTGCGAGCTCGGAGCCTTCCCTCTAATGTGTTTTTATCCACAGTAGTATTTGTTAACATCTCCATAATATTGCATTAAAAAGGCAGCCTGCAAAAAAGGCCAAACGTGTCTATAGTAATTAAGGGGAGAGCAGAGTCTACATCTTCATTAAAACCTCCGCTTCATTTTTTTTTGGTGGCATTTGTGCCTTGCAGCTAACTGTCTCTCCTCTGCCTCACTCTGTTTTTCTTCTTCTCTTTGCTCTTTGTTCTTATAGGCCGACTTTCCATCCCCACCTTTGTGGAAGGCGGGACACGTCAGACCTGCGTCGGGGGTTGACACATGAAAAATAGCAACATTACCGATCCTGGCTGAGCCTGAATAAGGACCACCTGATTAGTTCAGGTACTTGCATCTCGCTAATTTCCATATTAATCATGAGTCTTAACTGCATTCTCCCGAGCCAGACTCCATCATTGCATGAGCGTACCCCAACATGTGACTAAAATTTACAGTTACTTAAACTCCTGCTGAGCAGAATTCTTTTATCAGCTTTAAACCTGCAGCGTGCAAATAAAACCCCCAGCAAATAATGAGTGTAAAAATCTCATTCAGAAAGCTCTTCTTGAGGTAAAATATACATCTATGAACACTTGCCATCTTTGTTAATCTTTGCCTTTCTGGTGGAGATATATTGTCTCATAAAGCGATGAAACTACATCAATTAGCAGTCCGGGAGACCATGAGTGCTTGGCTTAAATGTTAAGTAGCATATTAAAATGACAGTTAAATGGTTCATAGACAGTTATCTCTTAGCTGAATTTAATCTTTTGAAGGGGAAAAAAAAATCGTGTGTCAATTAAATGGAGAATGAATAATGGCAGTTAGCTTTGAGGTGCCGGTGATGCGTGTGAATTACTCTGAATTTAGATTAAGAAACCCTCAAATCTCCTTGTCTGGCATGAGCGCCGATAAAATTTAAATTTGCATTTTAAAAGTTACTATTTGAACGCAATTGCACGCTATTACCGTTATAATCGTTGGAATATGCGACCAAAAAATCATCCGTGGGGTAGAAATTCAGGAAGTTGCAGGCATGTGGAGTTTGGTTGGGGAAACCAACAAAACAGTGTCCACCCGGAGCTGATTTACCTTCCACAAAAATAGCACGTAGACAACTACCAACAGCTGAGGGTTTTAAAGCGAAAGGTTGTGAGAAAACCTCCACCGGTGATACCCGATACGGACAACTTGGATTCAACATTGCACCAATTGACTTCACCACCCACAGGATACACCCACCGCAGGCCTCCCAGAGTAAACAACTGGAGACGTGATGAAGAGAGGAATTATCCAGTGACCCTGCCCTCACCTGTCCGCAGTTTGGAGCGACTCTGCCTGAAGTGTAATTTGGAAAATGACACAATAAAACGCAAAACGTATTTTCACATCTGCCTAATGGCCAAGGCTAATTACATTCAATAATTGATAATGGAGGAGGCAATTTTACCAATTTTGATAATTACAAACAGATTCAGATCAGAACCATCTTTTCTTATCAATTCAAAATTGTTTCATTTTGACCAATAAAAGGGGGGAAAGGGGGTTATGCTGTTACCTCGAGGGCCAGCTCCAGCAGGACGGGGGCAGAGGGATGGGCCTTGGCCTGACTCAGATACCTTCAGCATAACAAAGAAAAACAACAGCAGTCAAACCAAAAAAAAAAAAAAAAACATGAACCACAAAGGCAGACAAGAGGGGGTAGAGGGGGACTTGACTGGGCTAGCCGTGACATGCTAATGTCCCTGATGACTTTGCCCTAGGTGGCATATGGCAGGCTCAGTGCGGTTAAAACAGCACTGCTTGAAGGGCTTCAAATTTCCTTGAAGCCAGGCAAGCATGTGATGGTTAGTTAACCCCTGCCGCCCGAAAAAGCGGTTTTCCCTCTCAGGCTGAGACACGAGTTCCCCCTCAGACCTTCCCCAGATCATATCGGAGGTTTGTGGTTGTAAGTGGATTACATGTACATTATGCCGCCTTGTTTCCTTCAGAACAATTGTCTAATAAACCAGATAAAGGCTAATTGCAATATGCAAAGAAGCTTTTTTCCCCCCACAGCTTGGTTTTCCCCTTTTATAATGTCCCCTCGCTCAGTGAATTAAATAAGAGTCTGTGTAAACACACACTGTCTTGGGGTTTATGCTTTAGAGCTGGCATGAGAGCCAGAGTCTTTGCTTAGCGGGTGTCTGGATTAAAAGCTGACTTAAAGGAGAGAGCTAGGGATGAAATATAGACGCTGGAAAACCAGAAAAAGCCATTCAAAAGCAATACAACACCGTTGGTAGTAGCTCTCAACAACATCTGGGGCGTGGTGTCGCCAGATTGTCCTTTTTGTCCGTTTCTGTCAAAAGGAAAATGGCATTATTATTATTATTATTATTATTATTAGTTATTGTTATTATTATTAATAATAATAATATAATCATCATCAATAAATGATTTGATCTTTTTCCATACTGCTTTTTATTTCTCACCACCTGAATAAACTGCAGCTTCGGCAGCTTCATGTTCAAGAGTCTTTGGGTCAGAGTAATTTAATTTCAATAAGTCAAAGGGGTCAAAGTGTGCCAAAGTAACCTTGTTCAACCCCCCCCCCCCACACACACACACACACAAAACCCCCTCGCTCAAACCTTGTATTCATTTCCCCTTTTTCAATCTCACAATGACCCTCTCCCACATTCCATGCCGTGACATTTCCATGCAATTCAATTGCCGTGTTTGTGGCGAAGGAGGGGGGATAAAAGAGGAAGCGCAGTGGTTAAAAAACAACTTATTTAAAAACTACTACACGTAAAAAAAAAAAAAAAATGTAATTCCGTGGAGACAGCCGGTGTGACTGACACCTGTCAGCCGGATGATAAATGACTCCATTTTCTGCCTGTGCTGCCTTCTGCCACCGGCAGCAGTGGCCATTTATCATCATCCGCTGTCAGCCGTGGAAAGCGGCAGTGACAGTGCGAGTCAGCAAACATTTAGCACACGTAGCCGCGCTACAAGGGGAAATTATTATTGTCAGAATAATAATGGTTTAGCATAATTTATTACAGGTCCACCAAATAAGCAGGGGCTAGATGTTATTAGACAGATGGATGGGAAGACTTGGCAGACATCCACTGAGACTCGGCCAGGCCTTCAACGTGAACATGAAGAGGTAGAGAAAGGGGGGGGGGTGAAATCAACGAGGGTACGGTGGTAGTGGTGGTGGGAGGGGGTCCTCCAAACCAATCAGAGCGCTGGCAGTTCAATTACAAAGAAATAAAGGGACATTCATCATTCAATTAGGCACCTGTCAGGGCTCACAAAAGAAGAAAACTTCTAACCTGGTACTCCAGGGAGAAGATGCTCAGAAGAGTGGACTGCGAGTGACTGGAACAAATAAAAGAAGGACAAAGTTAATTACCAGAGTGCATAGCACGGAGACAAAGGGAAGGGGGGCGTCCAAGCCGAGCCGGCTGCCCTGTAATCTAAAAGAACATGAAAACAAGTGTGGCAAAGTTGTTCCAGATGAACACCTTCGACAAAGGATCCCTGCCTCTGTCATGCAGAGGTGGGAGAACGGGGGGAAGGCACTATGTGGTATAAGAGATGAGAAAATGAGTCCCCCCCCCCACTCACTCATTCTTAGGTACCATCTTCCTTCATCCTCTCGTGCTGAAAGCTAAATCGTTCGTGATTTAAGAGCAGTTTCCGCCGCTGGAAAATGATGCGAACCAAAGTAAACACCAACTGAATTGGAAATGAAATCACACGTGTGTGTGTGTGTGTGTGTGTGGGTGTGTGGGTGTGTGTACCATTTGACTAGATTGAAGCCCCATCACCGGTTGAGAGAACCACTCAGATTTACATGGTTTGGCAGAGTTAACGTGGCGAGGGCGCGTATTTCTCCTCTTCCCCGTGAGCGGTGCTGAACATACCGATTGGAAAAACTTTGCCTCCCTCGCTGTGAGGGGACGGGCCGTTCCACAGCTTTCCCAGTGCCGCTGATGGCCTTTGAAAATGGAAACTTTCACCGCGGGACGCTGGGACTCCCAGGAGTGGGCTGATTCTTTGGGCTGCCGCAAGTCACATTCATCATCGGCTCCAGTCAATGTCAGACACCTGGCAACGGCGGGGACTCACCGCTACCTTCAATCCCCCTCCCCACCCCCCGTAACATTTGAGCGGCAGACATTTAAAGCAGTGAGTGATATTCTAACCGTCTAACAATGGTCACCCCCATAATGAGCTGGGCACGTTGTACATTTGGTGTATGTCTGGATTCTACCTGTGACCACGTTGCATTCAAACGTTTGGAATCTATGATGTTGTGTTGGTTCTCGTCAGGCTCACAGGTCTATGGACCTTGGTGGAACCTCACATATCACAGGGAACGCTTCACAAAAGTGGAAAAAAAACAAGTTTGAACAGAGAAAACGGTGGAAAAAAACATGTCATCTCAGCATTAATTTACAATGATGCTTGGGGACGAAGGGGCAACTGCAATTAAATGGGCCATTAAATGGTCAACTGTCAGCATGTGGACACTTAGGTTGGGGGGGAGAAATTTCTTCCACACTTCAACCTTGCGCCTGAGAATTTCAACACATTATAGCCTTATTGTTGGCATGGGACCACGGTGAATCCCCTGTTGGAGCAGACATCTGTTATGTTTTAAATGGATTACCCTCTAAAATGAGCATGATTACTGCCTAATTGCTAAATCTATTCCCTGTTAACTCTAAAAGGAAAAGGAAAAACTGCCCTAAATATCTGAGAAAGCTTCTCTTTTATCTCACACTTGAAACTTTGGGGACTTTTGTTATTTTGCTTTCAGACCAGGGTCAGCTGTTGCCAAAGTGTTGAAATAATAAAAAAATAAGGGGAAAAAAAATAAGAAATCCTGCTCCGAATAGAAAACATCAGCGTTTTACAGTCAGCCCCCACCTTATAGCATTATGTGTTATTTTCCAGAACTGTAACTTCCTGTAGATTTTAAACAAATGTGCATTCAAGCTGTGCTCTCCTGGGCACCGTGTT

>HUMAN15dna:chromosomechromosome:NCBI36:15:34720000:34900000:1
AAAACGATAGCCTTGAGATCATGGGACTCTGATCCTCTCCCCACCTGCCCAGTATTTCCCTCCGGTGTCCCTTCTCAGCATTAACACGTTGGAAGAAAGTACAAATAATATACACTGAAGTCAATGTCTTGGTTGTACTAAAACTACTTTCCTGCTCCTTATGGTGTGACATTTGGTCAGAACACTCTTCTATAAGGTTAGCACATACAGAAACAGATAGTTGGCTGGCAGACTACCTAGCAAAGTTCACTTTATTCTCTACAGCTTTGAATTAGTTAAACAAAACCAAAACATTGTGGACCCGAATCTGTCTTTCTGTTGTTACTATGTATACGTAAGTGGTTTTCTCTTTTTATTAATAGTTCTAGCCAGTTTTTACCCCCAGTGTAAGCTGGCAAAAATCACTCTAACCCTCTCGGCCATAGAAAACTGAGTTGCTTCACAGGCTCTGTCCATGGTTTTAGCTGAATTGAATTCTAAGCAGTTTGAAGACATTTTTCTAGCTAAAGACGTTTTTCTATCCTTGGCTTATACAGTACTCTCAACTCCTGACCAACTTCTCATTTTGAACTATTTATTCTTGAACTTATTTCTCCAACTGCCTCTTCCCATTCTGGGCATCTACAGTTATGTTATGTTTTATTTACAGTTTAGTTTTCTTTTCATTGGTCATTGGTCCCTAACTTTCTCATTACAAATACATTTATTTCTATCATCTTTTTTGAAGCACAAAGAATGACATGTTGTGTACCATTAGATGGTTAATAATATACATGGTTGCTATACAGTGAGGAGGGGGTCTATTTATGGCACATAAATATCTAACATTAATTTATTAAGGGTTTACAAAGATTTGGGCTTCATTTTGCCTCCCTCCCACCCCAGAAGATTATTGTCAGCAACCCTACTAGGGTATGTGATTTGGATGTTAAGCTCGGTCAAGCCAGGCAAAATAGGAAGATTTTATATAAAATTGGCTCTTTCAAAGGGGCTTTTCAGTTTTAAAGGGAAATTGAAAAAAACAGACTATAATGGATTTATTATTGTATTTAATCATTTCTCTGCATTTTTGAGTTATTGAAATATTCTTTTAATAATGTATCAGTTTCCTTGGCAAACATTTAGGGTATTTTTTTCTTAACCTACTCTTGTAATTTGGTAAGGGTGGAAAGTTAGAAACCAAATTTGTAATGTCATCCAGAAGATGACGACACCTAGACAATGAGTAAACAAATATGGTGTCACTTTATTTCACATTCCCCAAATTACCTGTGATGAGCTTAAGAGATTTTTTCATTTATAAATAGAAAAAAATGTATTCACAGTATTTTGGCATACTATAAAAGTCGAATTATCTAAAATGTAATCTAGTCAGATAGCATTTAGTAGGAAAATAGAAATAATTGTTTTCAAGATACGATAAGTTAGACGTGTCTGTAAAGGACAGTCGAAAAGAGTAGCAGTGGGGTATTGATTGCTTTTTAGAGAAAGAAAAATTCCATTCCACTTCTAAATGTTAACAATTGCAAAAGGAAAATTCCCACTTGGGAAGAACATTTTTCAGGTTGCTTCATTGCCAGGTGTTTGACATTGTGTGTTGTCTTAGACGAATAAGGCTTAGGGCAGTCTTTAGGAATGATTCACTCCAAGGACCTCTGCTTCCTGCTGTGAAAGCTTGTATTTTCATAGCACGCCAGTATCGGTGGGAATGTTCCAGTGACCACTGTGCTACTTCTAGTAAAGACCAAAGTTTTCTCCCTGAAACTGGGATACCTGTAGAGGAGAATACCTGTCTGCTAACAAAATTAATTTCAGAACATTCTCAATGAATGAAGTGCATGTTCTCTACTGTTTATGAGACTGAACTGTGTCACTTATTAATGGAGATAAGCCTTGCTTTCTTGTGGTCCCTTTTAACACCATTGCATTCTACAAATATGATTTACAATGATTCTAAAGTTTAAAAAAATCAAAATAATGTGATAGTTGCTTTGAGCCCTATCCATATTTTCCCCTTTCCTTTTTTCTCTCTCCTTGACCCAGCGGCAGGAAGCCTTTGTTTGAGGTGTTCATCTGGAACAACTTTTCCACACTTGTTTTCATGTTCTGTTAGATTACAGGGCAGCAGGCCTACCTTTGAAGCTCCTTTCTCTTTTGTTTCTTTGCCGTGCACTCCAGTAATTAACTTTGTCCTTCTTTTATTTGTTCCAGTCAATCGCAGGCCACTCTGCTGAGCATCTTCTCCCAGGAGTACCAGGTTAGAAGTTTTCTCCTTTGTGAGGGTTGACAGGTGCCTAATTGAATGATGAATGTCCCTTTATTTCTTTGTAATTGAACTGCCAGCTCTCTGATTGGGTTGGAGGATGTTCTCCTTTCCACATCAAGCACCGCCTGCGTCTCGGTGGAGGCCTGCCAAGCCTACCCATCCATCTGTCTAATAACATCTAGCCTTTGCTTATTTGGTGGACCTGTAATAAATTATGCTAAACCATTATTATTCTGACAATAATAATTTCCCTGTGTTGCGTGGTTCCATGTGCTAAATGTTTGCTGACTTGCACTGTCAGTGCTGCTTTCCATTGCTGACAGAGATGATGATAAATGACCATTGCTGGAGTGGCAGAAGGCAAGAGAGGCAGAAAATGGAGTCATTTATCATGAGATGACAGGTGTCAGTCAAGTGGCAAGTCTCTATGGAATTACTTTTTGTAGTTTTCAAATAAGTTGTTTTTAAGCAATGTTCTTCCTGGTTAAAAATGGCAATTGGATTGTAAAACTAGAGTGCAGAGGACTTAGATGGAATTGAATCGAGGGAAAATTAATACAAAGGTTGAAAGAGGGAACAAGTTTTTCTTTGCCCTCTGTAGCCCTAAGCAAACTTATTTAGATTCAATTACTATGACCCTGTTGGCTTTTACATATATACCGTACCTTGTGGTACAGTCTGAAGACATCCCAGCCAAGCAATAGAGATTAAAATGCATAGGATCATAGAGTAGAAGGAAAAGAAGTCCTGCCATCACCACAATTCCCAAGCTGTTATTCAGTGTTCCCTATGTGCTAGTCACTGGGCTCAAGAAATAATGTCATTCTTGTTTTGAACCTCATCTGTGACATATCAAAGATTTTTTTGTGTTGTTGTTTTTTTTCTTTCAGAAACACATTAAAAGAACACATGCCAAACATCATACTTCGGAAGCAATTGAAAGTTATTACCAGAGGTATGACCTTCCTGCCCCACTAGAGGGTATCATAGTACCTATTAATTGTAATAATAATTATGAATAAGTTAGGTTATTAATTTTCTATGTCATATCCCAAGACATTGTGTTTTAAGTATTTTATTCAAAACTTTTAGTATGTTTTTGAATGAGTTTTCAAATGCTTTGTTTTGTAGATCTAAAGAGTATGGTAAGGCTGTCTTGACTTGTGTGTGTGTGTGTGTGTGTGTGTGTGTGTGTGTGTGCCCATACTATGTGAGATGTAGTTATAATATTATGAAATCTCAGTTGGCTACTTGAAACTTATTATAAGTGCATATCCTGTCTAAATGCATATGCTCATATATACATATATCTACATATATTTGAAAGTTCTCAAACTAATTTTCATTTCTTAGATTAGCAAGTTGAAAAAAGAAGATTGAATTTGGATGTCATTTTATTTTGCATCATAGGTATTAGGATATCCATTTTAGAAATGAAAAAAGATGTATCAAGTAAAGGCATTTGGAGATATATTGTAGTGTATAACGGTCACATTTTAAAGGGGATTTTGTATTTTTAAAAGACAACCTTGGGTATTAAATCAACAGCATAGTATCCAGGAGATATTTTAATTTCAGCCTAATTTATTATAAATAAATTTCAACTTCTTGTTCTGAAACAATATTTAAAATAGCTCTGTTTTTTTATTTTAAAATTTGTATTGTCATTGTAATATGACTGAATAATTTATAACACTAAATGGTAATGGTTTGCATTAGAAATTGTTAGTTGGTTTCTTAAATCTTTCAGGGGCACATTGGCAATGAAAACTGTTTGAAATCTGCTCTTAAATTATTATACTTAAGATTGACAGATGAACCTTTCTGTGGTGAGAATGACACCACTGATTTTAGATGAATGATTTTTATGCATAAAAATTTTATGAATGAAATAAATATGTGGATAAAATATTGGTGTCATGTTTCGGTAATCATTTTATTTAGAATCAAGAAAGGGATATTGAACAGGAAAGTCACAGAAGTTAGATTTTTTAAAAAAAATTATTCACTGCTATATGTGGTAAAAGATATGCTTTGTTTTGAGTAGTAATACCTGTCAAAGAAAGATAACATGCACTCATTACACACACACAGACACAGACACATACACACACACAGTTTTGTGTCTAGGAGAGATCCTCTCTAAACAAGACTTTGTAAAGTTTGATGATTTATTCAAAAGTCATAACCTTCTTGGTGAAATTGACATTCAAATTAAAGTCATAGCCTAAATTATACATATGAAATTAAAAATGGCCCATGAAGTGCTGTGAAGCCTGCAACCGTGTTGGCATCCAGACTCTTCAAAGAAGCACTGAAGGTTATTTACATGCCAAAAAATACATTCTTGTTTGTAAACATTATAGTCCTAGGCTGTTATATAAAAGTATGATTTTATGTCTGGATTTTAAAGGCTTGTAATGTATACAAAGGAAAATAGAGCATTTTAAAGGAAAATGTGCTCTTTTCCTGGAAATTCGGAGATCCACTGACAGGTAATGGGGCTGCCTTCTGATACTCATTTGCCTCATTGTAAGGAGGTTGTTTTAGTTATTAATACATGATTTTTAGGATCACTAGGTGCTGCTATTTCAAATCTAAGTTTCATTAAAAAGTATATCTAATTGTTGAAGTATGAACATACTTTTGTTGGATTATCTGGGTAGTATAGGCCATAAATAAATAAATATCTTTTTTTTTTTTTTTTTTGAGACAGTGTCTCTCTCTGTCACCCAGTCTGAGGTGCAGTGGCACGATCATAACTCACTGCAGCCTCAACCTCCTGGCCTCAGGCAATCCTACTGCCTCAGTCTCCTGAGTAGCTGGGACTACAGGTGCACACCACCATGGCCAGCTAATTAAAAAAAAAAGTTTATAGAGACAGGGTCTTGCTACTTTGCCCAGGCTGTTCTTGAACTTCTGGCCTCAAGTAATCTCCCACCTCAGCCTCCCAAAGTGCTGGGATTACACGCCTGAGCCACTGTGCCTGGCCCAGAAATAAATACCTTTAAGTATACCCAATGATGAACAGTTGAGTGGGTAATAATGAGAATACATAAATAGATTTCTTTCAATTTATTTAAATATGACAGTCTCAATTATTTCGAGGAGTTACAGCATTTGAAACAAAAACATGAAGTTAGACCGTAATGGGCAGTCTCAGAAGAAAGCAGTCTGACCACTTTCTGACTTTACCAACCTGCTGTCTGACTTTCTGCCCTGCACTTTGCACTTAGGGACAGGCCATGTTGTTACCTTTCAGATGGATTGACCTCAGTAGCCTTTTGTTGGAAATGTGCAGGTCAAATGTTCCTGTCTGTGCTAAGGTAAATTGGCTTTAAAAGGTTTTTGTTTGTTTTCCAGCAGATTAGAATAAAGCCAAATTGTATTTGTTATATCAAAATATATTTAAGCAATTTGAAAATGTTAATGGCAATTTAATTTAATTTTTTTCTTTTATAAAGTAATACTCAGCTATTGTGAAAATTAAGCATATTTGTGATAGTATTTTTTTTTTTTTTTTTTGAGACGGAGTCTCACTCTGTCGCCCAGGCTGGAGCACAGTGACGCAATCTCGGCTCACTGCAAACTCCGCCTCCCGGGCTCACGCCATTCTCCTGGCTCAGCCTCCTGGGTGGCTGGGACTACAGGTGCCCGCCACCACGCCCGGCTAATTTTTTGTATTTTTAGTAGAGACGGGGTTTCACCGTGTTAGCCAGGATGGTCTCGATCTCCTGACCTTGTGATCCGGCCGCCTCGGCCTCCCAAAGTGCTGGGATTACAGGCGTGAGCCACCGTGCCCGGCTGTGATAGTATTAAAAAGGAATGAATGATTGCCCATAATTGTGCCACTCAGAGATCTCTACTGGCATTTTTCATTTTAGTCTTTTGTCAGCCCATTTTTATATTGATGAGGTCATATTATATAAGCAATTGTGAATCCTGAGTTTTACACCTGGAAAAATGTATATGATATAATATTATTTTGTAAAAAGCGTTTTGTAAACATTTTTTGATTGCCTTATTTCATCATATGAAAGTATCATAATTTACTGAATTATTCCTTTGTCGAGCATATATGTTTCCAATATTCTATTTTTTTTTTTTTTTTTTTTTTGAGACGGAGTCTCCCTCTGTCGCCCAGGCTGGAGTGCAGTGGTGCAATCTCAGCTCACTGCAAGCTCCGCCTCCTGGGTTCACACCACTCTCCTGCCTCAGCCTCCCGAGCAGCTGGGACTATAGGCGCCTGCCACCACACTCGGCTAATTTTTTGTATTTTTAATAGAGACAGGTTTCACCGTGCTTGCCAGGATGGTCTCGATCTCCTGACCTTGTGATCCGCCTGCCTCGGCCTCCCAAAGTGCTGGGATTATAGGTGTGAACCACTGCACCTGGCCTCCAATGTTCTATTATTGTAAATAAAACTGTGATAAACATCTTGATGCATGAGTCTGCTTTTGAATTAGTTTCTTAATATTTCTATATATGTAATTATTGGTGCAAACAATGTGAACATTTTAAAAAAGTATTACATATTGCCAAACTACTGTCTAGAAATGTTTTGCTGGTTGCATATGTTGAACAGGGTGGATCTGCTGTAAATGTATTTGTTTTCCAATCTGTTTCCCAGCTATATCCTGTAACACTTCATAAGTGCTAGGAAAAAAAAAGTTTAATTTGAGGTTGTATTTATCTTTTCTGGAAACTTTAATTATCCCCCACATCAAAGTGACAGATCAGGCTTTATTTAAATTTTCAGATATGTAATCAAAGGGACATACTAATTACTGAAAATATTCCATAAAGACATAATCAGAAAATCCTAATGGTACCTTTCTCTGCATCCTCTTAGTATCCTGTGCAAACTTACAGCATTGCAGTTTTCACACTGGTATAATGGTTTGCTTCTGTCTCCAGCTAGCCTGAAAACTCTTTGGGGTAGGGCTACACAAAAACAAATGAATGATGGACCCTCAGCCAACTCTGGCAAAGATCTGAATTGCAATTGGGATATAAGGATGTCATCCTTAATACTATATTAAGGTGACCTGGGCTCCATTCCTGATGCCTATTTGCCAGTTAAAACAACTTTATACAGAAGCTATATGTCATCATCTAGCTTTGCTACAGGAGGGCTAACAAATACACATCCTATGGGTGAAATCAGCCTTAAAAGGTCCTCAGAGAAGGCCCATTTTATGATGTTTTTTGAGTGTGAAAGACTCATTTATATCTAAGATGAAACTAATGTATACTCATTTCAAATATAAGGCAAAGTTCTCCATGCTGTGGCCTAAGATGATCCACAACCCTGTCACTGAGTGTCTTCTCTCAGCTTGGAACACCTTCTGCTTCCCTACAAACTAGTAAAGATGATAAGTTTATTTCTAGACTACTGCATAAACAAGTTGCCCCGGACACCCCGAATCGATAATTCTTGGAACTCCCACAGCACTCTGTATAGACATACCTCTGTTAGCACTTCTCTTGCTGCATTTTACATACTTACATACACAGCTCTTTTCCCACCAAAAAGGACAGTGGAAGGCAGGTACTGTGTCTTATATATGTATTGTTGGTTTTTAGCATTGTAAATGGGGCATAATGAGTGTAAAGCAGATGGTGCTAATTGAACAAAAAAGTGGTCCAAATTTTCAGAAACTATTTTTATCACATATGTTACCAGTATCATATTTAAGCCAACCTTTTTTACATGTGAACATCTGAATAAAGTTCTGTAGATCTGATCTTCTAACGCTGCTAAAGCTGGCTCCTCCGCCAGTGTGCTGGGAGAAGGGAGGAAATGGAGACAATATTTCTAAACTTTGCTATTGATGGGGACTTGCAGATCTGACCAACTGTGTGCATGTGCACTTATGCTCATGTGCACCAATTTAGGCGGACCTAAACAAATTTCACCAAGAATCTTTCCTGTTTAGAAATAAAATGGCGTTAGTACAGTGTGAAAGAATAGAGATATTTTCAAAGTAAACTCTCGAGCTGTGTCTATTTATATACAACATGGAGAATTGAGGAAATTTCTTCAATAATTCAAAAGCTTGAGAAAATTTTTATTTATTTATTTATTTATTTATTTATTTATTTATTTATTTATTTATTTATTATTTGAGACAGAACCTTTCTCTGTCACTCAGGCTGCAGTGCAGTGGTGCAATCTTGGCTCACTGCAAACTCCACCTCCCAGGTTCAAGAGATTTTTGTGCCTCAGCCTCCTGAGTAGTTGGGACTACAGGCACGCGCCACCATGCTGGGCTAATTTTTGTGCTTTTAGTAGAGACAAGGTTTCACCATGCTGTGCAGGGAGGTCTCAAACTCCTGGCCTCAAATGATCCACCCGCCTTGGCCTCCCAAAGTGCTGGGATTACAGGTCTGAGCCACCGTGCCCAGCCAGAAAACATTTTCTACTATCTGGATATCATAAGATTTCTGTTAACCATGATGAAATCATGTAAAATACAGATTTTGATGGGAGGCAGAGGCAAGCGGATCACCTGAGATCAGGATTTCGAGACCAGCTTAGCCAACATGGCAAAACCCTATCTCTACTAAAAGCACAAAAACTAGCCAGGTGTGGTGGCACGCTCCTGTAGTCTCAGCTACTTGGGAGACTGAGGCAGGAGAATTGCTTGAACCCAGGAGGCGAAGGTTGCAGTGAGCCGAGATTGCACCACTGCACTCCAGCCTGGGTGACAGAGCAAGACTTCATCTCAAAAAAAAAATAAAAAAAAATACAGTCTTTGAATTCTTAGTTGGTATCAACTCAATGCTAGCAAGAATGCAGAGACACATGAATTCTCCTGGGCATTAGGAATGGAGCCCACGTCACCTTAATGTAGTATTGAGAATGACATCTGTATATCCCAGTTGCAATTTGGATGTTTGCCAGGGTTGGATGAAGGTTCAACATTCATTTGTGTAGCCCTACCCCAAAGAGCATTCAGGGTAACTGGAGACAGAAGCAAACCATTATACCAGTGTGAAAAGTGCAATGCTATAAGTTTGCACAAGATCATGATGAGGATGCAGAGAAAGGTACCATTAGGATTTTCTAATTATGTCTTTATGGAATATTTTCAGTAATTAGTATGTCCCTTTGATTACATATCTGAAAATTTAAATAGAGCCTGATCTGTCACTTTGATGTGGGGGATAATTAAAGTTTCCAGAAAAGACAAATATAACCTTAAATTAAACTTAATTTTTTTTCCTACCACTTATGAGGTGCTACAGGTATAGTTGGGAAACAGATTGGAAAACAAATAAATTTAGAGCAGATCCACCATGTTCAATGTATGTGGCACCTCACTAGGCCTCGAGGGATCAGGGTTCTATTTCAGGGTTCTATAGCTTTATTGTTTACCAGCTAAGAGAGCCCAGATGGGTTTTATCAGTGCCCTGGGGTTTGGTTTCTTTATATGACCAACTGGGAAGCTTTAACAACCTCATAATTAGGAATTTCCACAGTATTAAGTATGGTCATGCTTTTAATATTATCCAGACTATATAGATACAGAGGATTGTAGTTATGGTTTAATCATCTTCTGTTTCTTTAAACTTGATAGAAGTTCTTCACTGGTCATTAGCAGGATAATGATTGATGCAACTTTTACATGAAGCCATGTCATTTTGACTTAAAGCAACAGATCTCTGGTATAAAAGGTAGTCTGGCATCTAGCTGCTACTCTTTCACTGTTTGCAGTCAGCTCTCACCATGGCATGCTCCTTCTTTTCATGCTGATCTCTACTCGAGTGTCACTCCCTCAGAGAGGGGCTTCCTGAACAACCCATCTAAGTTTACATTTTATTCTAGCATATACCATTATACTGTATATTTATCTCCCTGCCTTTTTATTGTTTGTGTCACCACTGTAATATAATCTCTGTGATGATGGGACCATGAATGGTTTTTTTTCCTGCTGTTGCTTCTTCAGAACCTGGAATAAGGCCTGACACATAGCGCTCCAAAATACTTGTCGGGTAACTGAAACTGAAGTAGAAAGCTGTAAAGATATCCCAATATTGGTATAGGCTTAAATACGCTGACCCAGAATCAGAAACCATAGTAAATACGCACTCTTGGTGGTTACAGGCACACAATCAGCTGGTCTGACTTGACTGAACTGATTGCTGGTTCCTTGGGTGGTATCAGTGCAGTGGCCTTGTTTGTGAGAAATTGATGTGAGGTTCTTAACGGACCTGTTTCCCAGGGACCTTTCTCTAAAGCACATTTGCCTTGTTTTATTTATTTATTTTTTCCTCTTGCTTCTGAACGTCCTTATTTTCCAATTGGTTTCCCAAATAATACATTCAAGGGTGGCCCCAATATGTGGAAAATTGCTTTGTTAGAATTATTTTGAAGTTACAATGATCCAGAGGTTCTCCCCACCTTAAATAATTTGCTGTTACCCCACTTTGCTTACAGGAAAATTATACAACTTTATAAATATACTCATGAAATAATATAATTTAGTACCTACTTCTGGCAGTTATATGGAAGACCTCACCTGTTGACTTTATTACTGTCAGACAAATACCCAGAGCTTATTCACTTAAATAATATACTGTAGGGAAAATTTCCATACCTAATTCTGCTTTCTTGTCCAATATGGTTTTTAAAAATTATTTAATTTTTCATTTGTTAAAGGAAAAGTATAAGGTGATTTTTTATTATATAATCACCTACTATAAACAAAGTACTTGGTAGGCATAATAAATTAAATAAAATACAATTCTCCAACCTTCATGAAGCTTTCAACATTACAGTGGGGGATGGGTTTGAGGTAGCCAAGTAATAGGCAAATACAATATGCTACGTTACATGATAGAAAGATGTACAGGGTATTCCTCGATTGCATATGAGGAGCACTTAACTTATATGGTAGTGGATCGAAGAAGGTGACATCTGAATTGAATCATGAGTTATCCAGGTGAGGGATGGGAGCGGGAGACAGTGACTAGAGATGAGGCTGGCAGAGTAGAGTAGGTAGAAACCAGATTATGAAGAACCTTACAAGAGCTGTTAAATGGTTATAATTTAATCTTGAGATTTAATGTGGGGCCTTGAAGTGTTATAACAAGGGGAATGACACATTCAAATTTTTGTAAAAAAAAAAAAAATCCCCCCAGCTTCCATGTCTGGGGTTTTGTTTTGTTTGGGGATTTTGGGGAGTTGTGTGTTTTTTTCCAGTGGAGTGAGAGGATAATGAGAGCTGGAGGTTCTTCCACAAATCTAGGGCAGATAAGGTGATGGCTTGTATTGCCTGTCACAGGTGTGCTGACCCACTGATGACATGTCTGTTCCATCGTTTTCTTAATAAGGTGTCAAGCAGCCCTGTGAAACAGGTAAAGGAAAAGGCAAGATGGGTGCATGAATGCTTTTCTCAAACTATATAAGTCAACTTCTTTCCTTTCCATGCAATGGTTGTCTGTGGTAGAGACAAGGCAGAGTGATATGGATAGTTCCTCTTGTTCACTTTATATGGTAGGAGGTGAAAGAAAACAAGGGAGACCTAAGTATTTACACCTTCTGCCCCCACCTTCAGCTTCTTAGTTGCCAGTGGTTTTGAGGTGAGTTGTTTGTGTTATGTTTTTCCCTTCAGTGCTTTCCTATGAAAGTAGCTTACTTTAACTAGAGTTGAGCGTGGCATTTGTCCAGGAGAAACATGTATACACACAGGGGATGCTGACAAGTCTATGCTGGCCTTTTCTTGTCACTGCATTACCACTTGGCTTTGTCTTGTCTAGGTACCTGAATGGAGTGGTGAAAAATGGAGCTGCCCCAGTGCTCCTGGACCTGGCCAATGAGGTAATGTTATTGTTATGATTTTATTTAAACCTGCGTGTAACCTAAGGGGCCTATCTAGAGTAACTTTGCTTACAATTATAACTACCTTTGGAAAAAAAAAGGATTTGAGGTGCATTAGACATTTAAATTGCTCCCTGATCTCTTTGTACTTTTAGTAATTGGACAAAGAACTTCACATATTAATAAATCAGTTGACATAATTAGTCTACTTCTTTTAAGGCAAATGTATAAACAGCCTCTTGGTTTCTTATTTTGTGGAAAATTTCAACCAAACAGCTCAGGACATGCTTTTCTTAGGATAGGTTGTCTTAATTTAGTGTGAGAAATACCTGTGTCAAGTAAAGAGATGGATGCCAAAAAAAAAAAAAAAAAAACTGCTGTTATAAAAATGAAGAGAGAAATTGTATACTTAAAGATGTACTTGATTCATTTTTTTGTTAGCAAACTTTTATTATAATAAAGGATACATGCCTTGTAGAAAAGTCTCCTTCTTTATATGAAGAAGCATAGTGTTCTTAATAACACCAAGTAAGAAGTGATTTATTGAACTTATTCGTTAACTCTGATCTGCTTCTGTTTGGGGAAACAAATAACAGCCTTACATTTAAAAAGGGAAACCCTACAGATTTCCCATGAATGAAGAAGCTGTGAAAAGTTCATAATAGTTGCAGAGAGCATACCAAAAAAATAAAATATTTAATTCCTAAACTTTAAAATATTTATCCACTGTAATAAGAGCAATACAATATTTAGTCTGACTTGGAACTGCTTATGCAAACCTCGTAGGGATGGAATGAAATGTACACTGTTTTTGCGTTGCATTATAATGGAAAACATAGAAGCAAGGCAGAAAATGTGTGTTTGCATTAAAGATGACTCGGTACTGTGAGCATTAAGTGTTGCAGTAGCAGCAAGTTCTACATGTTATATTAGCAAGGAAGGATGGCTTCCCTCACAGCTTCTGTCTGCTGCTATACACTGCTGCAGTCAACAAATGAGCAATTACCTATCAGTTACTAGATGGTTTTAATAGTCTAAGCAATGTCTACACAATCAGATAGGATAGTTAACATATAGAATGAATTTCTGTGCGCCTCCTAGGAAAACAAGTATTTTATTCTTTTTTTGTTTTTTCCATTTCTAGAGCAGAGTGCTTTTTTTTTTTTGCTTTTTTTTTTTCTTTTTTTGAGACAGAGTCTCACTCTGTTGCCAGGCTGGAGTGCAGTGGCGTGATCTTAGCTCATTGCAACCTCTGCCTCCCGGGTTCAAGAGATTCTCCTGCTTCAGCCTCCTGAGTTGCTGGGACCACAGGCCTGTGCCACCATGCCCAGCTAATTTTTGTATTTTTAGCAGAGACGGGGTTTCATCATGTTGGCCAGGATGGTCTTGATCTCCTGACCTTGTGGTCCACCTGCTTTGGCCTCCCAAAGTGCTTGGATTACAGGCGTGAGCCACCACGCCCGGCCAGCAGGCTGGTTTTTAAATGTATCTAGACTTGTTTGTTACAAGTTTATGCTATTAGTAACTTGAGGTATCTGAGCTTTAACTAGGAATTTAGTGATTGTCTTTTATGAAAAAGAAGAATAAGCTAGCAGCATTCCAGACACAGCATCTAGAAAGAATGTGATGCAAATATGGTACCCATCTATATAGATGATGATGTTGATTATATAAGTTTTATATCATAGCAATTTATATTCATTTGAATTTTTAATGGATAGTTCTATATCCATTAAATATTTAGCTGACCTCAGTTTCAGTCTTCTAGTAATATGGAAAAATTTAACCTACCAACACATTTTCTCCTACATCAATAAACCTTTTATTTACCATGAATATATAGCAGTATTTAGCCAAGAGAAAACGTAGTTGTTTAAAGACTTTTCCTCCGTTTTGGCTACAGACTAGTACAGAAAGAATAGCACTTTTCTATGAAATTGATAATGCATTAGGGAAATTTAGGAATGGCTGGTACCATATTATAGCTTCTAAACAACCAAGGTGCCATTTTTTCCAGATAGGTAATACTTAGATAACATACACTTGCATCTGGTGACAATTGATGTGATGGTAATACTTTATGAGCTGATATTTATTTAATCAGGGGAAACTATAAAAATTGATGAGAAATATATAGCATTGGTACATTACAGGGTGCAGCAACTCTCTTAGACAAGAGCATTGTATTTTTATTATCTTTTTGGGGGGCTAAGGGCTGTATGTGGTCATCATTGATTTTATAAATGTCTTCATACTACTTTTCCAGTTTCAAGTCTAAAATTGAACATTTTAGCAATTCACACTTCGTTAGTGATAATAAGATCAGTCATTCTGTTCTCTCCACACAAATATTTTCAAGTGAGATTTGAAGCACTATGCATTTTATTTACATGCTAAATTCTGACATGAAGCATGATGGCCCTATTTCAGAGAAAGATGGACACATGATTAATATGAAAATTAGGGAGATGCAAGTACCTGAACTAATAAGGTAGTCCTTATTCAGGCTGGACTACCTTCAGTAATTTCACCATTTTTCATGTGTCAGCTCTGATGTGGGTTACTAGGAATAAGCAGCTTCGTGGAAAGCATTTCTTTCTACTTGGGGAATTTAAGGGCATCCAAGTACATACGTATTTGAAAAAACTGTTCATACAAATGAAGCCAGCCTTTTTGTCTAGTTACTAAATCAAGATAAAATTTTGGTATGAATACGGGACTTGAAAACCTGTCAGGAAAAATTCATGGTGATAATATATGAGGAATGTTTGCTGTCTTCCACCTAAGATAAAAAGACTCGTTTTAGGGAAGCATTATTGTTCTTAAAAATGTGTGTTCCTATTTTTTGGTGAAATTAAGTAAATGGTTAATAAAAGATTTAAGAACCCCAAAGAAGACAATATCTTTACAAAATAGTAGATACATTTTTTATTAATTAAAATGACTGTCGGACTGAATATCCTTTGTTTTCTGACTGGTTCTTTATTTTAAAAAGTTACCACCCTGGGATCTGTATTAATTAAATTGGTAAGTAGTGTTTCAGATAAGGACGGTGATCTTATGTTGCAGATATTATATTGTTGTAATTTATTATTAACATCTCTGCAATGTAGTTGTCTTTTATCAAATAAAATATTTTAAATGTAAGGAATTTATACCAAAATTTCAGTTGTCTTTAAAGATAAAATCAGTAAAATCCTTATTTGGATTTGTCATATAAGGACATTTGACTCTGTTTTTGAAAACTGTCACTAAATAACAAAAAGGGCTTATTATTTGAAATTGCATTCAGAACAGTATAAATATAGACAGTTGCATAGAAAGAAGCATGGCTTGAATAAAAAATTATATTGGCCTACCAACAGAAAAAATTGAGGAGAGATGAAAAAAGCCTATTTCACTGTTTTAGACGAATGCTTTTTCTAAGTTGTTCCATCCTTTTTGCTCCAATGTTATATTCAATAAATTTGACCCATTTATTCTTTTCAACAGCCCAAACCATACTTGTTATAATTTTATTATAATGGAAGCCACCAAGGGTGGGAAAGATTTTAATGAATGATGCTTGCTATGGTTGATTAAAATTGACTTATTCTTCAGTGTTGACAAAATACTGGAGTATCCACTGCTCGCACAACTTGATAGTTTTAATTTTCTACTTCTGTTTTATAAAGGTGGACTATGCGCCCTCATTAATGGCTCGGCTTATACTGGAGAGGTTTCTACAGGAACACGAGGAAACTCCACGTGAGTTACCCTTTTTTCCTAATGGTACTCTTTTACTCCCTTCCCCAATTTAAAAATAATTTACACAGCATTTCAAGTCACTTAATGAGAGCCAGATTCCAAAACAGCTATCATGAACAGTTAATGACAATTAAATGCAATATAAAAGACCACCCACAACTTAAATACTCTTCAGAATAATGCTCTCTTCTTTGTCTAAATTCCACACTCAACCTCTCCATTGAGCTAAATAGACAATGTGTATCAAACTAAAAAATTGATTCATCTTCGTATATAGAATAAGATACATCATTTGAAAAACCATTGTCAGGAACTGGCTCTAAAAGAAACATTCATCCTTTTTATTTTAATTCAGCAAGACCGGAGAAATACTACTTCCAAATGCAAAGGTGAATTCCACTGGTCTTCCTACAAGAAAATAAAAAAGAAAAAAAGAAAAGAATAGAGCTACAGAAGGAGGTTCAAGCCTAAATTAATTTGCCACTGAAAAAATACATTTTGTTATTTTCTCTGTGTCAACTGCATGATTAAAACCGGCTGTTAAGTGAGCTCTGGGGATGTGCTCGTAAAAGATTTATGAGTAATATTCAATGTGATATTCAAAGTGAGTCATGAATATCAGGATAATTGCTCTCAGTGCTGGCTCTTTTACTAGGCAGGAGTTTGTCAACTGCCCCATAAATATTTGCCTAGTCTCATGTAAAAAAGACAATTTCATCTTCTGCATTTTTATTACCTAGTATAATGTTTACCTTTGGAGCTCAGCTGTGGTAGAATAGGTAAAAAGCTTTGGAATATGCTTTATGCACATAATCTTCCCTCTTTGAAAGTAGAAGATAATACCTGCTAAAACATCATTCAGTAGTACATGTTGGATTTTTATTTTTTTATATTTTGTCAGGGATTTTTTCCCTTTGATTTTCTTTGAATCTGCAGTTACCAGTGACTGGTGGCCCAGTTACCTTGTGAAGGTTTCATTTGAATGAATTAAGTACTTCCCCTAAAAATTCAATATCATTTCAATAGATGTAGCCTCCAAAGTAACCTGCAGTGATGCTTCATGAGCAAATCACATGATGTCAGAATGGTATGGTTTCGATTTAATCAAGAAAGAGATTAAAGTGGATGTGTGTTATTTTCAACTTCGCAGCAGCACCGCCATTTGTCAAAGTCAACCTTCTGATTGCTTTGGACCTACTGCTATCCAGGTCTTGTCAAAATAGTAGTCAGCATAGTCTGAAGCAGGTAGACTGGCCTATATAGAGCAGTATCAAACACAGTAAAACAGAATTCATTGACTTGTGAATTATGAAGTTAATAGGTTGATCATAAATTTTGTAGCCATTAATTTATCTTTATAACACTGGCACATCTTCAGTACATTTTTCTTTTTATTTTGTACCATTTTATACAGCAGAGTTAAATAGTACTGAATATAATTTTGATGTGTACTGTATATCAGAATCCTATAATTCCAATGCTAGGATTAAATGTCTTGCATGAATACACTGGAGAAGGACATGAGCATATTTAGAAACATACCAAGGAAAGGGTATTTCAAGAATGTGGCTGCTTGGAAAGGAGGCGAATGTAAATATTGTATGCTTGAATTACACTATGATTATGTATAATCAAATAACAGTATTTTGAAGCTTTTTCTTTTATAATTGGTTGGGTTAATGGTTGTTTCACTGTGAGTTGTTACAGAGTCAGGTTTTGTTTTTTTTTTTTTTTCCTGAGTAAAATCATGACAGATATTTGATGTTATTTTTAATCATCATACTAGGCTATTGTGAAGGCACCATTTTAACTCCCTATTTGCCAGTAGGCTGACTGCCAGTCAAAAATGCTGTATTAAAATATTTCTCTGGACAGAAAATGGTTTCAAAAATCTTTTATGATTATATGACAAACCATAATTGAGGGTTTATCATTTCAAAAAGTGACAGAAAATGTTAAAATTAATGCCAGGTTATAGAAGTCAATTAATTTGCTGATGGTGCTAGGTTATCTTCCTTTCTTTTCTTCGTCTTTTTCATTCTCTCTTTTTCCTTCCTTTTCTTTTTTTTTTTTTTTTTTCTTAAAGAACTTTAAGTTACTGTGGCTTATATTCTGACACTTTCTTCCCCTTCAGAGCATGGGCCTGGCTGGCCTTTGGCAATGAAATTCAATGCACATGGCTCCGCAGTCAAATCATCAAATTTCCCTGTGTGTATATTAGAGTTTTGTAATGTGTTTCCATTATGAAACAATGCGGGGATAATTGTCTTTGGTAGCAATTAGCTAACAGGTTTGTTCAGTGCTATTGGCAGAGGCATCCATCACCCCCTTCCCTGACCACACTTTTTGTCTAGTGTGGACTATGGAGATCAATAGAATTCTATATAGGGGAAATCACCTCAGCTTTAATGAGCTGCAAGTCTCAGTCTTGGCTTGTATTTTTAATTTTTTCCTCTTAAAACTAGAAATCAGGCAAAAAAATCCTATTCTTTTGGGGGTGGATTGTACTGTGTATTTACTATTACTTTCATTAGATCAATGCTCAGTTTTAAATTGTTTTTACTTCTGTAAAAAGGTATAGCTAATAGCATGGGACATATAAGCCATGTAATTTTGATAACATATACTTTAGGAATATCCACTTTAAGGAGTACTGTTGGGTTTCTCACGCGATAATTTTTAGGGTATGATATATACATTCTGTCTAGTGTCTCAGTAGTTAAAAAGAAACCTGAGTGGCTCTTGTGATGACAAACAATTTTGTTGTACACATTTTGTTATTGCCCCTGATTAAATAATGTTCTATAGCCTTTTAGACTACTTTTGTGTTGTACTGTTGCTTAGCCTCACAACAAAACTAGTGTACTGATAGGATACGTATTTTGAGTTGAGCTCTGCAGGGACTGAGTATAAGTGCCTTGGCCATCATCCTATGATTATTACTACATAAAGCTGGTCCTAGAACCCAGATTCCAAGTTTTATCTGTTCAATTGAATTATTTTTCTTCCTCCCAAATTAGACATGAGGAAGTTTATCCATGTTGTGCCATTTTCTCTTCCTCATGAAATCTGAAGTGAGGCTGTTCTGGGAGAGAATAGCATCTCTGGTTTTCTGTGGCCTCGGAATCACCCAGGGAGGTGGGTGGAGCATGTGAGGCCAGTGTACAGGTGAGTTGTAAATGGAGTGGTAGCAAAGGGTGTGAAGTGGATGGCAGTGCTGGTGCTCACACTCAAGGCTTCCAGCTCCTTGTCAACAACTCTTTTTATTGCATTACACTGAATAAAGTAGCAGTTAGAATAATTGTTGGGGAAATGCTTTTAGACTAGCATTGCAGGTTTTCCTGTCACATCACAGACCTGGGTAAAAGCAGGAGATAAAGAGCTCTTCACTCATCATGCCATCAATCCAAGTGATTGAACCCTACCCCACTCAGTAGCCTTTCTTCCTAGCAGAGGATATTACCAACAACATTATGATTAATAATAAGTAATAGGGAGACTCTGTTTGGATGTGTTTTTTTTTTAAAGTCAGTCGTTATATTTTTAACAAATCATTTAAGTGTCAAAGTATCAAAATACATATTTTTCTGTTTTATACCGTGTTTTCTAATTGCATTGAGAGTATAATTGGAAAGTGCTGACCAGTTACAGACTGAGTTGCTTAAGGAAGGCTAAATTTTACTCCCATGTTTTATAGTCTACCCCTGGGATCACCTTTCCATCTTAACTTTTACAAGAATGCTAGTGATTTTACCTGTTTTTTTGTTATTGTTCAATGCTCCCTGATTTTAGCACAGGTCCTGCTCCCTATTAACTTTCAAATGTTAAATGTGTGAGTGAGTGATGAGTAAATGAGTAAGTTTCACACTAATAATGGTGACTTTCTACTAGGAGCATTATAGAAAATCTCTGTTAATGAAAACTCTAAGTATAGAAAACTGTTAATGAAAATTTTATGAGTAGACATGATAATGGAAATATCCTTAAACAGGATAAAATTGTCTAAATGTTCAGTCCTTTTATGAAAATCAATCCTCTATAACTTATAAGGTGAACACTATTATTAATAGGGAGGTTGACATTATAATAAAATTGTAAATCGACCATGTTTACTGCTACTGAGTCTGAATATAAGGCAGATTAAAATTTCTGAAGAACCATTGAGAAAATACCTCAATCCTCATTATAAACTGATGTTTTTGCTTATGTCCTGGAGATTTTATACAGCTTACCTTTGCTTTCTTTCATGTTGCTGTTTAATCTTTCTGGCTTTGGGATAGACCGAGGTTAATAGTCACATCATTTGAAACTGAGCCATACAGTTGAATGTAATTTGCCGTAAAGATGAATGTTTTGTAGAGTTCCTCTTTATTTTCTTAAGGGAATGTGCTTTTCAACATAATGTGTATAATCCCTGCCTCCACACACACACCAGAATGGGATTATGATTTCCCTGATGGGATTACTAAATTTTGTTCTTACTTTTTGAATGAGCTTAATTTTAGTTTTCAAACAAACTGGTTTATACCTTTTGCCAGTATGCTAGGCCATCAAAAGATGGTACAATCATCTTCAAAACCTGAGTTTCAGTATGCTAGGCCATCAAAAGATGGTACAATCATCTTCAAAACCTGAGTTTAATAGAAGAAAGTATGAGAAGGCATCCAGTAGGTGTTTAGATCTGATTAGACTTTGAGTGGTCCCTTTCTAACAATAAGAGGATATTAATTCCTTTGGAATTCATGTTCTTCATTCCTCTGCAGATTGTCAAGAGCTATTTGAATCCTAACTATATTCCAGGCACTATGTTAGGTGCTACAGTGGATGGAAGAAAGGATAAAACTCATCAAAGAACTCATAGTTTAGTGGAATGTATCATGTGTGTACGTAACACAAATCGAGTATCCCTTATCTGAAATGTCTGGGACCAGAAGTGTTTCAGATTTTAGTTTTTTTTTTTTTTTTTTTGGATTTGAAATATTTTCATTATACTTACTGGATGAGCATCCAAAATCCAAAATCCAAAATGCTCCAATGAGCATTTCCTTTGAAATGCTCAAAACGTTTATGGAGCATTTCAGATTTCAGATTTTTGAATTTGGGATGCCCAACTTATGATCCTGTCTGTGCCTTTAGAGGTAAAAACATCTCTTTGAAAGGAATCAAAGAAGAGATGTGTTCTAGTTTGTAGAATTAGAGGAAGCCTCATGGATTGAGGCTTCAAGAGAAGACAATTTAAGACAGAGAACTCTATGAACAAAGAAAGTTTGTATGTACAATCTTAGTGGGAATTAAAGTTGGACAAATTCAGATGGGGTTATATGATGGAAGATACTGAAATCCAGACCTAGGTATTTATATTTAAATTAACAGGGAATGGGAAGCCACTGTTGGTTCTGAATAGCAGAGTGACTTGATGAGAGCTTTTATTTAGTTTTTTATGACAGTGCTTTTCAACAAGACAGATACGGAAGATATCTGAAATGGTGTGGCTGTATCTCCACCAAATCTCATCTTGTAGTTCCCCGTAATCCCCACGTGTTGTGGAAGGGACCCAGTAGGAGGTAATTGAATCATGGGGGGCGGTTACCCCCATGCTTTTGTTCTTGTAATAGTGAGTGAGTTCTCACAAGATCTGATGGTTTTATACGGGCTCTTCCTTTTTGCTCGGCACTTCCCCTTCCTGCCACCATGTGAAGAAGTATGTGTTTGCTTCCCCTTCCACCATCATCGTGCTGAACTGTGAGATAACCAGGATTTGTGTAATTCCTAGCACTTTCCTATAACTCCACCACCTCTCTTCCACTCAAGGAAGCAAATTGGAATAAAACCGAAGGAGAGTACTATTACAGAAATAGCTAAATCAACTCTCATTTATTTAAAAGTACTTTTAAATAGATTTGGTATTAGTTATAAATAACTTGCAGCTCACTTTGTAATAGATCATGACACAGAACTATGTGTTGTTGACCGCAGTTAAGAACCAAGGTTGAAGATGATCCAGCAACACTGTAAAATGTGTTGAAGTAAGGTAATTCTGAGTGTAGTGAGAAAGACCAACTAATAAGCTATTGCATTATCTTTAGCAAACTTCAGGTCTGAACTACGGTTTACAATGAAAGTAATAAAGGAAATAAAGTCTGTAGACATGGCAATTTACTGGATACTGGTAGTGAGGAAGTAAAAGGAACCCAGGATGCATCTGAGATTTAAAAGTTGGGTATCTCATGCTAAGAGGAATAAGAGTTGCTTTGAATGAGAGAAGGGAAAAAATGGAATTCACTTCAGGCTATGAAATTCAGGTTCCAGACCACAGTTTATAGAAGAGTTTTATAAATGTGGAAGTGTGGGCTTCTTTCTCAGAGCCCCATATTTAGATTTGTGAATCATGTATAAACGGAATGGTTTTTCCAAGCAATTTCAAATAGGAGGAAGCACTCCGCATTCTACATGTGAACCCTCATTTGATTCTTAATTATTCAAGTGTTTATTTAATCCACAAAATTATTAATGATTAAATTTTCATTTGTATACCTACATATTTCAAGAATGAATACCTTATTGAGAAGTGAATACATTGAGCTTCTCTAGCTCATTCTAGAGGGTAATGCTTCCAACTGTTCGCAAGCCTCCTGTTTATTGATCACACTTTTTTTTTTTGAGACGGAGTCTCGCTCTGTCGCCAGGCTGGAGTGCAGTGGCACATTCTCAGCTCACTGCAAGCTCTGCCTCCCGGGTTCACGCCATTCTCCTGCCTCAGCCTCCCAAGTAGCTGGGATTACAGGCGCCCACCACCACGCTTGGCTAATTTTTTGTGTTTTTAATAGAGACGGGGTTTCACCATGTTAGCCAGGATGGTCTCGATCTCCTGACCTCGTGATCCGCCCGCCTTGGCCTCCCAAAGTGCTGGGATTACAGGCCTGAGCCACCGCGCCCAGCCTGGTTACACATTTATTAAGAGGGAAATATTATTTCCTTATGCATTGCATGAGGGTGCTTTTTATATTCTTGTAAAATATTAAAACATGAGGAAAGTTTTAGTTAACAAACTTTTAAAGCTTCTGCATGATGCTATGTTTTCAATTTCTTGAAAGCTCCACTGTATCATATTTTATCCTTTGAAATGTGTTGGCCTAGACAATTCAGATGAAATTCTAGGAGTAGGAATGAACTTATTTTGGAATCTATGCTTTTATTGATAAAAAGTCGTATCTTTGGTTAGGCATTTTCTTGTATCTGTTTGTAGACTTGCTTTTTACTACTGGTGAAATGAGAAAATAACTTATTTTCACTAGTTTGGATAAGACATATAAGAGTACATGCATTGTGTGATAAATATTAACGGTAATGATTGTATTGAAAGATTTTGTCATTCAAGAAGCTCTGTGTTGGAAATTAGATTTCAACTACGCTTTATAGTGTAAAGTGTAGTCTATAACCCATGATTGTGGGTACAGCAGAGGATGGTTTCTTGAAATTCAAAAATAATCTACCTTGGCTATTAATGTTGATATTTTACTGAGCTTATAAATCCTGCTTACTATAGAAAACCTTTACTGGTTAATGTTCTTCCCCTTTTATTTTTCTCAACTCGTGAAGAAAATTTAAATATATGAAAAGCAAACTGATCAGTGAACAGGTTGTTAGGATAGAGAAAGAGGATGGTGAAAGAGTAGTTAAGGAAGGTCCAAAGAGATTGCAGGGTTTATCCACAACCTGAAGAGACGCACAGAATCAAGGATTGATGACCTATGTTGCTTCATTTGGACAGAGATGGTCTTTCCCACCACCACTGGAGCTTTTGTCTTAAGAAGACTATGGAAGTCAAAAATGGTTCATAATGTATAGTGCTTATGTATGCTAAATTTTCTGGTACAATCCTGATTTCATATACTTTTTTTTTCTGTTTAAAGAAAGTTATTTTTAATATTTATAATACAGTGGAATTTTCTTAGAACTTCAAAACATACTTTCATTTACATATATTGATACATAAGAAAAACCCTCTTTTTAGTTTATATTTCTCATTTTGGTGTTTGTATGGGATATTGACTTGACGTTTTTGGTTATTCCAGGATATTTATTGCAGAACCATGCAGATTTGTTTTTCTTCTTTAGAAACACAATAACTTAATAGAGGTACTTTTTGTTTATCTTAAGGGAAGTAGTTACTGTGGATGCCAAATTATATTGTATCTTTGCTCTTTTTAATAAAGGGCTGTTCTTATTTTACTTCTTTTAAAAAAAATCAGGTAAATTTACTAGGGGATAGAATTTTTGCCTGAGCCTATCAGACACAAAGCCTTTTTTTTCTGACAATTTCATAATTATTGAGTGGAATTGTGGAAATTATGGAATACAGAAATCAAGTAATTCTCCTCTACCCCCACTGATGAAATGTAGTAGACTGAGAATTATCATGGCTGGTATTTTCAGGGGATTTTACAGCTAAGTTGATTAGCCGCTAAACCTAGTCTCTTTGTAGTTGTTCCCTTCTGCAGTCTACTGATCTTTATCTGTATCCCATCCCTGCTAACACTTGCCCCTTCCCCTCACTATACATACACATTTGCCAGAGACTGCAAGATTGTCAGAACAATGTTCTTGGTTATATTGTGCCTATTGTATAGATCTCTGTTTAATCGTGTTATTTTCTCCCATTTGATTTTCATCCTTAGATACCAATTTGGACCTCTGTATTTAGATTTCCTTTTAGCCTAATTCATTCTTCCTACAAAGTACTTATGCACTTTCAGTTTTCTTTTTCTCCTGGGTTAGAATGCCCCAAACTTCCCTATTCCATGAATAGCTCATTTCTTGGTTCCCATTATGTTTCTGCCACCTCCATGCACTGTCTTAGATGAGCTGTCAGTTTTAATGCTTTCTCATGTCCTTATTTGGTTATTAGCTGCTTAAGGCAGTTCAAATAAGCAATGATAATAAAATTTGACACTTAATATGCACATATTATATACCAGGTACTTTCTAGGTGCTTTACCTACTTGGATATTTATTCCTCATAACAACTTTATAAGTCAAGTAGTAGTATTATCCCCATCTACAGATGAGGCAACCGAGGTACCCAGAGCTTAAGTGATTTGCTGCAGGTCATGCAGTGAGCAGTGACAATGTGATTCCAGAGCCTGTGCTCCTCACAATTATGCTCAACTACTCCCCTTTGGAAAAATATATTTTATAGCACAGTTTTGTCTTCTGAAAGTTAGTTACGTAGCAAATCATTTTCATGAGTCAGAAAGCTTGCAAGTCAATACTGTAGGTAACAAATGTCCTTGCCTGGACAAACTCATCAAATTCCCCAGTTTACCCAAAAAGAGCTCTTATTTTTTGTAATCCTCCAACACACTTTTAAGTGCTTGTGTAATTCATTTACTTATGTCACATAGCACTATATGTCTTTGTAAAAAGGAGCCTTAACATGTAAGTGCTTAACCTTTATTTCTTAATCATGAGCTTTTAAATTGTTATTGTGCTGACATAATTAGGTGTAGCACCTAAAACGCTTTGTGTGTACAGCTATAAAAAGAAAGTAATGTGATCTAGGACAGACAGTAAAGCTGTATCTAGGAAGAAATCCTATGGAAGGTTGAAATTCAATGTGGTAACTGCCAATTATCTAAAAGGAAGTCTATTACTTTATGATAAAACTGTCAAAATAATGATTGGGTACTCCTACAAATTGTACAGAGAATCAATAAAACCAATATTACGTCACAGTTTGAGAATTTAGGAATTCCACTTTTCTTCTTATTCATGAGAAGACGCTAATATATTTAAGAATGAGATGATACGAAGTTTTTCTTTTGTGCTTCACCTTATAGCTCTTATTTTAGTTGTTAATACTATTTTGCTTAAGAAGCTTGATGAACAACATTCTTGGAAAATATGAATAGTATTTTTTCATTAGCCAGATAAAAATATGCAGACAATATGAGCTATTTTCTTTACAAGAACATAAAATACAACACGTCAAGTAGATTGTAGGTAATTTCTGCTTCATTCAGGACCTATGTGTTGGCCTCTTGGATTATAGTTGATCTGTGATGTCATTGTATACAAGCTAACCTTTGTATTTTAAAGGGGATTCCCTAACTTATTCTTGCTAAAACTGATTATTATGTGTAGGTAAATGTTTTGTCTTCTTCACTAAGCCACCTAATCTCCAATTTCTTGTTTTTGTTTTTCAGCCTGAGAAGATGTTTTATATAATCAGTACAGGACTAATTTTTCTTGGGCTCAGTGTTCCTTGTCTTGGTTCATTGCCTAGATACATCCATAAATATTTGTTGACTTGAGGTGAATATTTTGTTGATAATGTACCTACCATTTCCTTGTGACTCTAGGGTTGAGAGGGTATCAAGAAATTTTGTAGCTAACATGTAAAACATTTCAATAGAACTTTATAGTTTATAAGAAGTTTTGATATATTTTATTTGACACATAAATAGCTCTGACATAGCTAAGGCAAATGTTATGATTGCATTTTATAAATGATAAACTGAATTTCAGGTTAAGTGACCAGCTTAGTCATACAGTTAGAAAGGACAAGAGCTGGGACTTGAACTTGGAAAACCCAAGCCTACATGTCCTGCTTACTCTTGTTACATGCCTGAATGCACAAATGAACAAACAAAAGCAATGAACGAGTGGGAGAATCTGTGTCTTCTGATTTCAGATTCATCCTCTCTCCATTATTTAATGAATGTAAATCGACTGCATTGTTTAGATATTGCCCAAGTGTTTAGCATCTCTTACTGTCATAAAAGTTTTTCTTCTTTTTACCTAAATCTCACCTATTATCATTGGTGCATATTTCCACAATATGTCGAGTTGGAGTCCCAGTTTGATCCTATACTAGCTGTCATCCTGGGTGAAGTCTTCCAGAGCCCTAGTTTGCTCTTCTTTAAAATCAGATAACAACATTTACCTTTCAAAGTTAAACAGATTAAAGATGATTTTGTAAATTGCCTGGCATGTTACTTGGCACATAGTAGGCACTCAAAGAATCATGATTTTTATAGTAATAGGCAGTAATATTCCAACAAATACTTACACTTGAGCCATATGAAGGATTAATTTCCCTTCTTCTTCGTTAGGTACTCTTGAATTGTGAATTCTCTGATAATTTTAGAGATCCTTTTCGGAAACCTCTTGAAATAATGTTTACGATGCTCTGTATGGGCGGAAATTAATTATGGTCTTATGAAAGCTACATAGAATGGAGGCTGGCCTCAATTTCCTGAATTCGTTTTCTAATTTATTATATCTTATAGTAACAAAACAACAGCATATGTTTAGATCTATCTGCATATGCACTATTGAAATTTACTTTTTTCCTGCTGTAATTACCCATACTTGTATCTTATACTTCTGGAATTCTTATAACCAACATTCTCAAAAGTAACAGGGGTTGATGTTTTTAGTGGTAATGAAAGGGTTAAGTTTGTCATAAGGTCATTTCTGGGAGAAGCAAGTCTAATAGAAAGCTTTTACTTTTTTAAAATAAAATTTTATTTTGGGATAATTTTAGACTTACAGAAAAGTTGCAAAGATAGTACAGAGAGTTCTGCCTATATCCATCACTCAGTTTTAGTTATCCCTAATGTTATCATCTTATATTACTGTGATACATTTGTCAACACTAAGAAACCCTCACTGGTACCTTACTATTATTGATTGCACTCCAGACGTAATTCAAATTTCACCAGTACCCAATCCAGGATTCCACATTACATTTAGCTGTCTTGTTTCCCAAGTCTCCTCTGGTGTGTGAAAGCAATCTTTTCTTGTTTTTGATGGTCATGATGTTTTTGCAGAGGATATTCTGCATAATGCCTTCAATTTGGATGTGTCTAAGGTTTTTCTCATAGATTTGGGGAAGAATAAGGTGAAGTTCCCTTATCATTATATCATATCAAGGGGTATGTGGTATCAACATGATTTATCACTGGTTATGTTAACCTTAATCTGTTGGTTAGGTTAGTGTTTGCTAGATTTCTCCATTGTAAAATTACTATTTTTCCCTTTCCATACTCTCTTCTTTGGAAGCAAGTCACTAAATTTAGTACACACTCAAGTTGAGGAGAATGATTAAACTCTGCCTTCTGGAGAGAGGAGTGTGGAGAGATATTATTTGGGTTTCTTCTGTAAGGAAGTTTAGTCTCCTCTCCCTGTTTATTTATCATTTTTATATTTGAACTTACATATATGTATAATTTTGAGATACAGTCCCACTAAACAACTTTTATTTAGATTTAGAACTTAAATTTGTAGCATACATTTTAATTTTTTCTTTTAATTCCATACTCCTTCTTCTCTTGTCTGTGTTACCCATAAACTGAGCAAACATATATCCTTGTCTGCTATTCATTTCAGTGATAAACTATTTAACAGAAGTCCAGAGTAGCGCTCCTCTTCAAGAACACAGATAAACTCTTTCGTTAGTTACTCTTGTTAATAAAGAGGCCTGATAAGTATCAAAAGTAAATTTCCTCAATCTGACCTAAATTTTGACAAATCTATTATATTTATTAACAGACACCTTTGTATTTCGGGTTGATTTTGTTTTTGCATATCAAGTAGTTTTGATTATTTAGAAGCAACAGTTTTGAAGTGAGGCCATCAATATACAGGTGAATTCCTTTTAAAACCAGACCTTTGAGTTCTTTTTTATGCTTCAGTCATCACTCTTCTCTCCGTAAATTATCAAAAATGCTGGATGATCAGTGAATACCTTTGTCTACAAGGTATGGATGGTAAGAATTTCCTATAGCCTTTTTACTTGACTTATTTTTGAATTATTTCTTGTTTTAATCTTGGTTTTCTGCCTGTCCATTGTAGCTGTTCCTGTTTTCAGACTGTGAACATTGGTAAAGAATGAGATAGAGAAAAGTGTAGCTTCTTTAGGAATATTCCTTTAAATGATATTTTGTATATTTAGTTGCTTCAGTTTAGACTTTTAGCATTTTTATTTACATGAGGAAAAAAAAACACTAAATAAGAGAGAAAAGAGTATATTGTGTTTAATAATCTGCCAGTTGAGAACACTAAGGTTGTAACTTGAGCGAAAACTTATTCTTACCACTTTAATAGTATCCAGCAGCATTTCCTCTGTGTTTTTGTTTGTCTCTAGTTGTATCTGAAACAAGAAAATAGGAAAAGTCTCTGAATTATTTGTAGTATGTGAAAGAGGGAACATTAATGTGTGGCCTTATTCTGAGGTATTTAGCAACAGATTGTCTTCTCCTTCCAGTGCAGCCACACAGGGAAGAGGCCGTTCTGTCCTTGGGGATGAAGGAAGTAGCTGCACCAGTCACGAAACCATTCATCTGTTGCGTGTTCTTTGAGTCAGCACTGGCATTGGCAATATTCTTTGTCTGGGGTTGCTTGTCTTGCTTTTTGCCTGGAAGGTAGAAAACGGTATCTTTAGCAAAAGTATGAAAGGCAAAAGGATTGGGGGAAATTAGGTTGACAAGTGGATGAAAAAAGGGCAGATTTTTTTGTTTTTAATATTTCCTGTCTTATTTTTTAAAATCATTCTGACATATTGTGTGTGTGTTTCTCTTTTTTTTTGTTTACTGAACATATACCACCCCCACCCCATGGAAAGCTGGTTCTTTTGGCTGAATTGGGTTATCTACTTTCTAGAGACTTAGGCTCTAGTAGGACAGATGAGGTCCTCACAGCTGCATGTTCAATTTAGATCAAAATCGTTACTCAGCAAACATATTATCCAGTTTCTTCCTTGAGCAGGCCATATGATCATGTGATCAGCTAGGATTTAGTTCATTCGTCAGGCACCGATTTTGAAAGATTTTATTGTTAATGTTGATGTTTTTTAGGTACTGTTCCTCTTACAATTGTCTTCCTTTGAGAAGATTTTATTTGTACCTATAGCAGGTGTGTTTGACAGTTCTGAAAATTGAGCCTTGTGTTGTGTGCAGTCATGTAAACAATGTGGAATCACCTTTGGGTCTAGAAGAACTTCAGAATACATCAGTTTTGGTTTCTTCTAAGGGATAAAAATGTGCACTGTTTTAATTAATCATTTTATGGATTTTGATGTTTTGAAATTTGTTTGACCTTGGCAATGTTGTTTTTTTCCCCACCAGGAATTAAAATAGAGTAGGCAGAATTTTGAAACATTCAAAATGTCAGCTTGCTTTGGCATAAAAAGTGGAATGTTAAATTTTATTAGTTTAAATTTTTAGAATTTCACTTAGCATTTTTTTTTTGAAATAGGGAGAAAACAGTTTTTTGTACTGTTTCTTTTTACTGTATTCTTTTTCTATGAAACATGTCTTGAATGTTTCCTTTTTTCCTCACTATAATATGAAAGAAAACAAGTTTTGAAATTTTAAACTCTTAGAGTAGTTATACTTTTTTTATTGTAACATCAAAGGATCTCTGTATCAATATGAATTTTCTTTTTCATTCAACAATATTTAAGTACCTCTGTGTGCCAGGTACTATTACAGGCTCTTGGGAGATCTCAGGAAAGCCAAAAACAGACAAAATCCCTGTCCTCCAGGAGCTTGCATCCTAGCAGTGAAGGCCAATCATACACATATAAAGAAATCAATAATGCAGTATATTAAGGTGGTAAGTGCTATGGGGGGAAATAGAACAGTGCAAACATGCTGAACACCTGTGTGTATAAAGGTGGAGAATAACTAATTTGATCGATTTGGTTGGGGTGGGGGGAGGTCTCAAATTCAATTAAGCAAGGAAGTATACTCCAGGTTGTCTTGTAAAATAGTTTAGTAGCATCTCAGACTACCAAATGGCTAACTTTTCACCAATCCAGAAGCATATTCATCACTTTGTCAACTTAATGGTAGGGTTGATCAGCGCCGAATCTTGTTACTTCTTTAAAAAAAAAAAGGCAAGGGAAATCAGTTCATAGTATACTAAGTGCCTTTTTATTTTTGAATAATGAGATGGGAGCAGTTCATTAGCTGCTGGAGGGAAAAAAAGCAGGGTAAGCAGGGCTGTACCTGGCTTGACAAGTATACTAATTACTCTCTTTCACGTGGATCTGAAGGCATATTCAGTTCAGTTTAATGATCAGACGAAAAGGCATTAGAAGGTCCCGGCTCTGTCAGGTGAGGAAGAGCAGGTGTAAGCAGATTAGTTCTGCCAGAGTAACCCTTTGGAGTCATCTTCTCTGGGATGGCACTGGGGAAAAGTATCAGCACTTTTTATTTCTAGTGGGAAGATAAATTTAAGAGGAGTAAATTGGAAAATCAAATGAGGGCTTTAGCAGCCGGGGAGATTTGCAGAGCTGTCTCCGGGTGTTTGAAAGGCCCATTCATCATGTCCTACAAGTAGTCAATTCCTCTAGTATCTGTAAATGTTTTCAGATATTAGCCAATTTATATGCTCTGAGATTCATCATGGAAAATCAGCTTTACCATCGTGCATTATCTCCATCTGAGATGAAGTTTGATATATGAGCATCTTTGCAGTTCAATGAGTTGTGTGCAAAAAAGTACGTTTTTAATTAATAAACAAATTTGCTCAGGAGCTCATCAGTGTCAAGAGTAATAACGATTGTCATTCATTATTGTTTATTGCATTCCTCCTGCAACAAATGTTGCCTTCTAATGAGATTTCTTTCCTATTTTTTAATTTAGTTAATGGCATTTTCATCCCAGAGAAAAATGCAAATTTCTTGTACAAAATGTACCAAACCAGCCAGTATGCTTCTCTGGAGCTGAATCGTATAAATTGTCAAAACTACTTTGCTTTGAATGGCCCTTTTTTGTGTTTTCAACATCCCTTTTTGGTAGATAAAGATGGAAAAAAAAAATTTGGCAGGGTGGGTGATTATGAAAACTATACTATACCAAATAAAAGGCTTCCACATTTGAACAAAATTCTAGTGTGCATTGAGGTGGCAAGGACATTTCTTAGACTGATGCTCATGCTTTTGTATAGAGTAAGGAATTCAGAAACACACACTGTAAAGGGGGTGGGATGTTTAAGAAATTAGGTGAGAATGAGATTTTTTTTTCCTGAAAGTAACGGAATTTTTCTCTAGTACATACACACATACACACACTCCACATAAAAGAATATATAGTTATGAAAGTGTCACATTCCTCTTTTGAAAAAGCCGTATATATTTCTCTTAACCTTACCATGATCTGGCCTGTTAGGTGAGAATACGCTGTCTAATAAAGGCTCCTTAATAAGCGTATGCTTGTGGTGTTGGAACCTGCAATGATGCAGAGATGTTCAAGTGTTATTATTTACTGCAGTGTTTGCGCAGGACGGCGAATCCTCTGCTGCAAATGGCATTACAGCTGTGATGAATGAGCATTAGGGTAACTCATTTTAAATGTGCTTGATTTATTAGCGCGGGGGTCTCCATTTCCAGCAGGTCAATGCTTTACTGAAACACACAAAGTCATTGTCAAGGTCAGCCTCTTTATGAATTTTTTAAACAAAATGCCTTGACCACATATCAGGTCCTTCATAGAAAGGAAAAACAGAAAGGAATAGCTTTTGCAAAAAGATTTCTTTTAAAAGGCCAAAGGCAATGTTGGTCAAGCTTCAATTATGATTCCTAGTAAGACAAGAACCTTAATGTTCACTGTTTGCCTTCGGGGATGTTTATTACACACAACTATTTTGCAGAAGCAGCGTCAAATGTACAGTATAAAACTACCATTAGGCAGAAAAATCAATCAAAATGCCATTAAAGTGGAATAAGTTGCCAATATTGCTGATGTGGTTGCAGGTCCTTTGATTTTCTTTCAGATTATTAGGCACAGTCTAGTAGTGACTTTGTTAAGGGAAATGAGTGTTGTTCAGAAGTAATATGTCTCTTGGCTTCATAAAGTTTGTGGCCTCATATTTCCCAGTTTATTGATTATCCATTATCGTTTGTCATGAGGCGTCCTAACTCAAGGGGAAAATATAACTCTCTTTTTCTTGCTGAACGGTAGTGCTGTATAGATCTGTAGAAAGGTTTTTCAGATGTACCAATCTCCGAGAAAAATGAGCAAAGAAATAAAGCAATGAGTGTGCCTTCCAGGTCTGAGCAGTTTAAAGGGTAGATTGCTGACAGTACTTTGTTCTCACATCAACCCTTTTTCCCCTCATAACGAAGAAAGAAGTTCGTGAGGCCACTGAAATACTCCAAGCTCAGGATACTGCAGCTGTATGTGATAATCTAAACATGAATGTTCTTATTATCCTGGCATAATGGTGCTTAATTTATAGATGTTTTGGGTTCATATTCATTTTTATTGGTGACTATTAACATTTTTTTCTGCTAAAGTCAGCAAAAAATGTAATTAAATGGTTCTTTTAATTTACACTTAATTGCTGCACTGTGGGAGTAATTTCTTCAGTTCTTAAAAATGTATTAAATTCCTCATCCCTGTCTTCAACTGTTCTGTTGACCACGGCCACTGTAAAAAATTGCCAAGGGTACAAAATGCAAATCATCTGTTTTCTATGGAGTAGTTTCTAGCACTCCTCTGTCATTTGGGGTGTCCAAAGGTGATGCTTACAGAACAAGTGTTGCTTCAGAGACTAATTGCCCTTCTCCCTTAACACACTTTGTTTCCAGAGCCCCAAGAGTTTGCAGCATGTCTTTTTGTAAACTCTATCTCTCACTTTGGCACAGCATTGTGCTGCCATTGTGCTCAGCGGCCTTGCTGAAAGATTAATTACAACTGAAGAAATGTATCTTTTAACTGTCTCATTACATAAAGAATTCATAGTGAAGTTAACATCCGCATCATTTAATGATATACGGATTTTAATTATATAGTACACTGTTAATTGTACAACTATTTTTAGATCAGGCTACTAACTTGTTCATTTAAATGAATAGCTCATTTGCTTGAGGGACCAAAATGTAAGCTTTCTTGAAAACTCAAGAGAATCTTGAAACCGCTGCAAAAATATGTTAACCTGGTAGGATATTTTTATGGTATTTGTCTCTCCTTAAAATGAAGCTGACCTGTACCTCGCCTTCGTTGCATAGGTTGTTTGACACATAGAATTTTGACTTTTTTTTTGGTACCTAATAAAGTGCAAGAAAGATAGATCTCTGTGTTGGATAATGGGCAGAAATTGAATAGCGGTGTTTTCCTTGAAAGTTGTTGAGATTTTTCTCAGGAGAATTAGACGAAAGTTATTTCTGAATAGAAGCACTGTCCCTGGCTGTAATTAGTCACATGGGTTTAGTTCCCAGGAAATGTTTCTTTCAGCATACTAAAAGTGTTTGAATTTTCATATCGTTTAACATGCCTTGAAATTTCGCCTCTGCTCACCTACCTATCCCTCTCCTACAATTTAAGATATAAAGTTTAGGTTGTTCTTTCCCGTTAGATTCGGGAGCCTGCCGAAAAAGAACACACTTTTGTGCCCCCTTTCCTTGAATACTTCCAATCCTGGGCAACATTTTTAATGACTTAGAATTAACTGCTTTCTAATTATGCACTGAGGCAGACACCATGATGTTGTATGGGCCTTTGCCAGCAATTGGAAACACAAGAGACATAAATGAGCAGGCTACCAGAGGGAATTATTAGAGAGGCTTCTTGAAGTCATCAACTTGCAAAGCAGAGACTTGCCCTTGTCTCATTGAATAATACAGACTTGGTCATACCAGTAGCCACTGTGGTATCACCTTTAGAAGCATCCAGTTTTCTTTCTTTTCATAGACTATAAGACATTTGATCTCATCAGGCTTTCTGGATACCCCAGTAAATTTCGGTAGGTCTTTGCTGCCATGAACTTTCTCCTCTGATCTTGAATGGGAGTTTTCGCTTTACCTGTATCTCACCTCTCATGTTGGGCCCCAGTGAGCCCAGAAGAGGGCTTCCCTTCATTATGTGGCCCTATATTTGCTCTGCATGGAGCACTAGCTTGAAACTTTAATTGCTAATATATGAATTGGAGGAAAATCCAGGAGGGAGGAGGTAATACCATGGAATCTCTTACCGTAAGTTTAAACTATTTATAAAAGTACTATATAACTGTTAACAACAACAACAAAAATGTGTGCTAGTAAGGTCACTTCACATACCTATACCAGTGATAAGCAGTCCTCTTTGGGAGATGAGTCATTAGATGTTTTCACGGTTTACCTCAAGATCCATTGTATCCTATGAGAAAGAGTAGTCTTCTCTTTCCTTTGGCAGTGTGTTCATAAATGTATTTA

>ZEBRAFISH17 dna:chromosomechromosome:ZFISH7:17:50400000:50490000:1
AATGCTAAAAATGTTTTATTTATGAAGATTTGTACAGTTTTTATTAGTTTTTCTCTATCG
CGGTGTCATTTTATAGGTCATATACACACTCACCGGCCACTTTATTAGGTACACCTGTCC
AACTGCCCATGAATGCAAATGTCTAATCAGCCAATCACAGGGCAGCAGCTCACTGCATTT
AGGCATGTAGACATGGTCAAGACGATCTGCTGAAGGTCAAAGCGAGCATCAGAATGGGGA
AGAAAGGGGATTTAAGAGACTCTGAACGTGGCATGGTTGTTGCTGCCAGACGGGCTGAGT
ATTTCAGAAACTGCTGATCTACTGGGGTTTTCACGCACAACCATCTCTAGAGTTTACAGA
GAATGCTCCGACAAAGAGGAAATATCCAGTGAGCGGCAGTTCGGTGGGCGCAAATGCCTT
GTTGATGAGGCCAGAAGTCAGAGGAGAAGGCCAGACTGGTTCCAGCTGATAGAAAGGCAA
CAGTAGCTCAAATAAGCACTCGTTACAACCGAGCTCTGCAGAAGAGCATCTCTGAACACA
CAACACGGCCAACCTTGAGGCGGATGGGCTACAGCAGCAGAAGAGCACACCGGGTGCCGC
TCCTGTCAGCTAAGAACAGGAAACTGAGGCTACAATTCACACAGACTCACCAAAACTGGA
CAATAGAAGATTAGAGAAACGTTGCTGCTCTGATGAGTCTCCATTTCTGCTGACACATTC
AGATGCTCGGCTCAGACAACATGAAAGCATGGATCATCCTGCCTTGTATCAGCGGTTCAG
GCTGGTGGTGGTGGTGTAATGGTGTGGGGGAGATTTTCTTTGGGTCCATTAGTACCAATT
GAGCATCAACGCCACAGCCTACCTGAGTATTGCTGCTGACCATGTCCATCCCTTTATGAG
CACAGTGTCTCCATCTTCTGATGGCTGATGGCAAAAGGGGTCCAACCCGGCACTAGTCAG
GTGTACCTAATAAAGTGGCCGGTGAGTGTGTCACCATTATCCCTTGTTTGATGCTCTATT
TGACTTTTTTATATAACATTATTTTGCTTGTTTAAATGAAAAACTCACCCTATTTTGACT
CATTATTTCTGAACACAGGACATGTTTTTGTTCGTCTAGTAAATGCTTCATGATTTAAGA
ATCTTTAGATATTTGGACTAGACACAAGACAAAAGCGAAGTATTGCTTGGTTTTTATCTT
GAAAACTAAAAGAATCATTATTTTGCAGTGAATCCGCTATGAATCTCCAGCAGGTTTGCG
TGTGGATGAATATTCTGCATTATTAACTCCATCCATGCTGTGCTAACATTATAAATCATC
TCACAAGCCCTTGGATTGATTCTCTATTACTGCAACACACAATCACACTCATATTTAATG
GATTGAATCATTGTGTGTCGTTCTAATGATATATCCATACGCCAAACACCGGCCATGATG

CAGAATGGGAAATGCGAGGCCGTGTTCAGCTCAAATATACAGTGATGTTGAATACATGAT
CGATCGTCTCTTTAGGGGTCGATAATCCTGTTGCACTTATTCCTTCAAGTCAATCTGGAG
CATAACTACAAAAAACACAACTACATTGCTTTGGTTAATAATAACTCAATACATTTACAG
TTGAAGTTACTGACTGTTTGTCTCCATCCAGTGTCTGAATAATGCGCAGGTTAGTGTATA
CTCCATCAGCTGTTTCTGTCTGTCTCCATCTAGTGTCTGAATAATGTGCAGGTTAGTGTA
TACTCCATCAGCTGTTTCTGTCTCCATCTAGTGTCTGAATAATGCGCAGGTTAGTGTATA
CTCCATCAGCTGTTTCTGTCTGTCTCCATCTAGTGTCTGAATAATGTGCAAGTTAGTGTA
TACTCCATCAGCTGTTTCTGTCTGTCTCCATCTAGTGTCTGAATAATGCGCAGGTTAGTG
TATACTCCATCAGCTGTTTCTGTCTGTCTCCATCTAGTGTCTGAATAATGCGCAGGTTAG
TGTATACTCCATCAGCTGTTTCTGTCTGTCTCCATCTAGTGTCTGAATAATGCGCAGGTT
AGTGTATACTCCATCAGCTGTTTCTGACTGTCTCCATCTAGTGTCTGAATAATGTGCAGG
TTAGTGTATACTCCATCAGCTGTTTCTGTCTCCATCTAGTGTCTGAATAATGTGCAGGTT
AGTGTATACTCCATCAGCTGTTTCTGTCTCCATCTAGTGTCTGAATAATGCACAGGTTAG
TGTATACTCCATCAGCTGTTTCTGTCTCCATCTAGTGTCTGAATAATGCGCAGGTTAGTG
TATACTCCATCAGCTGTTTCTGTCTCCATCTAGTGTCTGAATAATGCACAGGTTAGTGTA
TACTCCATCAGCTGTTTCTGTCTCCATCTAGTGTCTGAATAATGCGCAGGTTAGTGTATA
CTCCATCAGCTGTTTCTGTCTGTCTCCATCTAGTGTCTGAATAATGTGCAGGTTAGTGTA
TACTCCATCAGCTGTTTCTGTCTCCATCTAGTGTCTGAATAATGCGCAGGTTAGTGTATA
CTCCATCAGCTGTTTCTGTCTCCATCTAGTGTCTGAATAATGCGCAGGTTAGTGTATACT
CCATCAGCTGTTTCTGTCTGTCTCCATCTAGTGTCTGAATAATGTGCAGGTTAGTGTATA
CTCCATCAGCTGTTTCTGTCTGTCTCCATTTAGTGTCTGAATAATGTGCAGGTTAGTGTA
TACTCCATCAGCTGTTTAATTAAAGATTTGACTCTTTATAAAAAGCACAGGATCAGATGC
AAAATGTAGTCTTATTAATAGTATTGTGCATGACTGAGATGTGGTTTTTGCTCAATAGTG
TCTTCAGCACTACAGACGTTTCTATGATATTGAGTACAGGGCAGGATGTGTTTGCACCTT
GAGCTGTCGTGACGTTACAATTCTTATTACACACTCCTGTCTTCAGCACACACACACACA
CAGGTCTCTCTACACAGCACACAAATGCTAGCTGCTCTCTTTCTGGTTCTGAAGGAGGAC
GAGAAGAAGCGAGAGAACAAAGCGGCGTCAGCACTCCTCTGCACCGGCGGCGCCTTGTTT
TTCAGCTCATTTTTCTCCAAGATTGCTACCTTCACACGCAGATCCATACGGCGCTCGGCT
CGGCGATGAAGAGAGCTATATTTCCCCTTGAGTTAGGACACCTCATGACAAATGATAATG
GATAATCAATAAAGCGGGAAATATGAGGCCGCAAACTTTATGAAGCCGGGAGACGTATTA
CTCCCCAACAACACTCGTTTCCCTTAACAAAGTCACTCCGGCCGCTGCGCCTAATAATCT
GAGGGAAAATCAAAGAAGCCGCAACCACATCAGCAATATTGGCAACTTATTCCGCTTTAA
TGGCATTTTGATTGATTTTTTCTCCTTCTTAATGGTACTTTTATAGATTTGATGCTGGTC
CTGCAAAACAGCAGTGTGTAATAGAGCTCCCCGAAGGCTAGCAGCCGCCATTAAAGGCCT
TGTCTTACCAGGACTCGTAATTGGAGGTTGACCACCATCGCATTTCACACATCACACAAC
ACCACCTGCTTCAAACACACACACACACACACCAATGACCATCCGTTCGGTTTTTCTGAG
CGATGGGGTTAGGGAGAATCGTAAAAACCTGCGTGACCTTGCGGCTGACATTGTGCGGTT
TCATCCAAAGCACTGACCTGATGAAAATGGAGGCCGGAGAGATCATAAATCAGGCTGTTT
TTAAAATGAGTTTACTCTAACGCTCATTCATCACGGGCTGTAATGCCATTTGCAGCGGCC
AGATCTGCAGCGCGCGAAAGCGCCGCAGTAAATAACAACAGAGCCCAGAAGATGCGTGCA
TTTATTAAAGACGCCGCTGTAAACACACACACTATTTAATGTAATTGTCTCGCGTCGACA
TAAATTCCGACCGAGGCTGAGTCCTTATCTGAGAAGACGCGCTCCGTCGGGAGATGTTCG
GGAGCTGTTTACCTAAAAACACAGCCACCTTTAACAACCTCTGATGAGATGATGAATGAG
GCGGCGGGGAAGAGGAAAAAAAGAGGCAGGATGAGGAAACCATTACCAGACCCACAGCTA
CACCGAGAGACATCGCTACTGCTTTTGACGCAATTCCAAAGGGTGTGGTTTTGCTTTAAA
AGCTGTATTTCTGAGGGAACTAGCACGCTGTGGAAACATTTGGATTGAAAATAAAGATGT
TTAGAGACAACAGCGTGGTTATAGGATTAAAAGGAATGCCCTGCGCTGATAATAAAATGC
TCTTCTGTCTTGTTTCTAGTCCAAATATCTACAAATTCCTAAAATCAAGACACAGTTTCT
AGACAGGTGAAACATATAGTGTTGTTTTTAGAAATGATGAGTCAAAATTTATTGAGTTTT
TCCACAAAACAAGCTGAATAATCTAGTTTATTTTGCTGAATCCATTGGCAGATTATTTTT
GTCTTGTATTTTGTCTTAAAAATTCACTTAACCTCTGAAATTATTATTATTATTATTTAT
TAAATTATTCTTATTTATTATATTTATTATTTCTGAAAAAAAAAACTTTACATGTTGTGC
TTGTCTAGAAAATGCTTTTTAAATGAAAAATCTTTGGATATTTGGACTAGAAACGACACA
AAAACTCTATTGTTTTAACCTAACACAAGATTTACTTTATTCTCCTTTTGGCCTTCATTG
TTTGCTAATATTTCTTAGGTTAAGGCTTCAAAATTGACAAATATGCTTTGCATGAATAAC
AAAACAAAAACATCCTATGAAATCATCTATACTGCATGTTTTGAAAGTATTTATATTTAA
TATATTTAAATATACTATTTATGTACAAAAAAAGAAAGAAATTTAATTATATTTACTCAA
GATTTACCCAACAAATTAGACGTGTTTATTTGATGTGTTGATTTGGGGTGTCAAGGTGGC
GCAGTGGGTATCACAATCGCCTCACAGCAAGAACGTCGCTGGTTCCAGTCAGTTGTTGTT
TCTGTGTGGAGTTTGCATGTTCTCCCTGTGTTGGCGTGGGTTTCCTCCGGGTGCTCCTGA
TGAACTAAATTGGCCGTAGTGTATGAGTGAGTGAATGAGTGTGGGTGTGTGGGTGTTTCC
CAGTGCTGGGTTGCAGCTGGAAGGGTATGCGCTGTGTAAAACACATGCTGGAATAGTTGG
GGGTTCATTCCACTGTGGCAACGCCAGATTAACAAAGGGACTAAGCCAGAAAGAAAGTGA
GTAAATGCATGATGTGTTGTTTTACTCTTATAATGAGAACTTGAATTGTTGAACCAATTT
TTTTATTTGTTTACATTGTTAGGAAAGCACCACACACATTTACATAATACAAGTGGGCTT
GATGTAAACCAAACTGTTCCGATTTTATAAATAACCAAACTATATTTACATCTTTTAAAT
CTATCACGGGCAACACGGTGGCTCAGTGGTTAGCACCGTTGCCTCACAGCAAGAAGGTCA
CTGGTTTGAGTCCCGGCTGGGTCAGTTGGTGTTTCTGTGTGGAGTTTGCATGTTCTCCCC
GTGTTGGCGTGGGTTTCCTCCGGGTTCTCCAGTTTCCCCACAGTCCAAACACATGCGCTA
TAGGGGAACTGATCAACTACACTGGCCATAGTGTATGAGTGTGTGTGTGAATGAGTGTGT
ATGGGTGTTTTCCAGTACTGGGTTGCAGCTGGAAGGGCATCCACTGCATTAAACATATGC
TGGAATAGTTGGCGGTTCATTCCGCTGTGGTGACCCCTGATCAATAAAGAGACTAAGCTG
AGGGAAAATGAATGAATGAATGAAAAATCTGTGTAATGCTCTGAACACTAATTTTTAAAT
TGTTTTTCTAGTTAAATTATTTGTATAATTTTGTTGACTGAATTAATAAAGTAAAAGAAA
TTAGAAAGCTCATTATAAGGCCGTGCATGTTGAGGGTCGATTGTTGTTAAAAAAAACAAC
AATACTACTAATAATAATGAATGTCAGCGGTTACGGCCACTGACACTGATGAGCTCTGGA
GTGTGTTTGTTAATTAAAGCCCTTCTCGGTGTGGTTATAATCATAAGACAGCGCCGCGTG
AACAACGTCGTATATCAAACTTCACGATGCGACGCCGGCTGATAATGCGCCGCCGCTGCT
AAAGCTGATTTTCCATGATGAATCTGAGAGCATATAAATTGGCTAATATCTAAAAACATT
TACAGACAGTGCAGGAACCGAGTGTTTGCGGCCGTGATGGATGAGGCTGTTAGATGCTAG
AGGACAGATCCGCAAATCTCTGCCGCTGCACAGAGCCCTGCACGCAGCTACAGATTTACT
CCTTTAAACCCGACCTCCTGTGTGTGTGTGTGAGTTTGTGTGAGAGAGTTAGTGTTAGTG
TGTGTGTATTAAAGTGAGTTTAAATATGTTTATATATGTGTGCATAAATGTGTGTATATG
TATATACACACATATACACATACACACACATATATAAACATATACACATATAAACATACA
CACACATATATAAACACATATACACACACNNNNNNNNNNNNNNNNNNNNNNNNNNNNNNN
NNNNNNNNNNNNNNNNNNNNNNNNNNNNNNNNNNNNNNNNNNNNNNNNNNNNNNNNNNNN
NNNNNNNNNGATGCGGCTGTAAGATCGCCGCGGTGAGAGCGAGCTAGAGTTAGCGCGAGA
GAGAGAGCGACAGGCAGCGAGTGATAGAGTGCGTTTAACCAGGCCTCCAGAGTGTGTGTG
AGAGTGTGTGTGAGAGAGTGAGTGACAGTGAGTGAGTCTCACGCGCGTGTACTACATGTA
CATATATGTGCGCACACACACATGTATATATACATATACACACACACACACACACACACA
CATACACATATATACGTCTGTGTGTGTGTGTCTGTGTGTGTGTGTGTGAGTGTGTATATA
TATATATATATATATATATATATATATATATATATGTGTGTGTGTGTGTGTATATGTGTA
TGTATGTATGTATGTATATATATATATATATACCACTAACAGACTGTGAGAAAGACTCTC
ACACACACACACACACACACACACACACGTGTGTGTGTATATGTATGTATCTATCTCTAT
CTCTCTCTCTCTCTATATACACACATATACACATATATATATATATATATATATATATAT
ATATATATATACACGTCTGTGTATATGTTTATATATATATATATATATATATATATATAT
ATATANNNNNNNNNNNNNNNNNNNNNNNNNNNNNNNNNNNNNNNNNNNNNNNNNNNNNNN
NNNNNNNNNNNNNNNNNNNNNNNNNNNNNNNNNNNNNNNNNNNNNAAACATCTCAAAACT
CCTAAATCAAGAAGCATCTTCTAGACAAGAAATAAAAAAACTCTGTGTTCAGATATAATC
AGTTAAAAAACAAGCAAGAATAAGCAGAATAATCCTGTCAAATCAAAAAACTCACTGGCA
GATTAATTAGCATGCTTTATAGTATTTTATAGTTTTGACTCGATATTTCTTATTATTTAT
CATCATCACAAAAAAATGCATTTAATATAACCAAATATGAAAGCAGAATTTTTCAAAACC
CCTCATTTAAGCAACATAACATCCAGCATCCCGCCTTAGAAAAGAAAAGAGGGAAATAAA
CACTAGAGAGAGTGTAGTAAAGATGGCTGCAGCTGAGGAAAGCCCAGCAGTGCGGCAGCG
TTTTGACAGGCTTTCGAGGAATCGAGACGATCGCCCTGCCGTCTGGAGGAGAGGAAGGAT
TATAGATGTTGATATCATATTCGATATGTGCCCAAAATGCCCTGAACGTATTGATTTATT
TACATGCGCATCCATCCGGCCTGGTCTGGGGCAGAAAAAAGAAAAGCACACACACAGACG
CTGTACGCTCACTGGAGAAAAGACTTCAGAAACAATTTCAAACTCCCTTATTGATCCCGC
TGAAGAGACTGGATATATATTCAGCGTCCCAAAGGCACAATTTCTGTGTCTCTTAAATGC
AAACAGGGAAGAAAGGAGTGGAGGAAAATAAATAAATAAATAAATAAATACAGAGTGTGT
TGTGTGAAGGCGAGGCGCTGGTCGGAGGCGTCTTCACTATATGAGGCTATTGATCTGTGC
TGGGCTCTGAAAACACTGGGAATGATGGATGCGCTAGCCGATAGCGCTGGACAAACCTGC
TAGCTAATTGCACACCAAAGACAATTATCCAGGCATTGTTTCATGAAAGCAGCACGGTAC
AAATGTCTAATATTCATATTAATATCAGTCTAATATGTGGGAGTTACATGAATCTGTTGC
TATCAGTTACTATCTGAATCTGAGCTCAGATAGTGATGGATCACACACACACGTCACGTG
ACAACCAAGACAACGCAGACAACACACTCTAAAAAAAAACAACTCGATGAAAGCATTGCA
GTACTGNNNNNNNNNNNNNNNNNNNNNNNNNNNNNNNNNNNNNNNNNNNNNNNNNNNNNN
NNNNNNNNNNNNNNNNNNNNNNNNNNNNNNNNNNNNNNNNNNNNNNGTGTGTGGTGAGTT
AATAATCAGAGGAGTGTGTGGTGAGTTAATAGTCGGAGGAGTGTGTAGTGAGTTAATAAT
CGGAGGAGTGTGTGGTGAGTTAATAATCGGAGGAGTGTGTGGTGAGTTATTAATCGGAGG
AGTGTGTGGCGAGTTAATAATCGGAGGAGTGTGTGGTGAGTTAATAATCGGAGGAGTGTG
TGGTGAGTTAATAATCGGAGGTGTGTGGTGAGTTAATAATCGGAGGAGTGTGTGGCGAGT
TAATAATCGGAGGAGTGTGTGGCGAGTTATTAATCGGAGGAGTGTGTGGCGAGTTAATAA
TCGGAGGAGTGTGTGGTGAGTTAATAATCGGAGGAGTGTGTGGTGAGTTAATAATCGGAG
GAGTGTGTGGTGAGTTATTAATCGGAGGAGTGTGTGGTGAGTTAATAATCGGAGGAGTGT
GTGGTGAGTTAATAATCGGAGGAGTGTGTGGCGAGTTAATAATCGGAGGAGTGTGTGGCG
AGTTAATAATCGGAGGAGTGTGTGGCGAGTTAATAATCGGAGGAGTGTGTGGTGAGTTAA
TAATCAGAGGAGTGTGTGGTGAGTTAATAATCGGAGGAGTGTGTGGTGAGTTATTAATCG

GAGGAGTGTGTGGTGAGTTAATAATCGGAGGAGTGTGTGGTGAGTTAATAATCGGAGGAG
TGTGTGGTGAGTTAATAATCGGAGGAGTGTGTGGCGAGTTAATAATCGGAGGAGTGTGTG
GCGAGTTATTAATTAATAATCGGAGGAGTGTGTGGTGAGTTAATAATCGGAGGAGTGTGT
GGTGAGTTAATAATCGGAGGAGTGTGTGGTGAGTTAATAAGCGGAGGAATCGGAGGAGTG
TGTGGTGAGTTAATAATCGGAGGAGTGTGTGGTGAGTTAATAATCGGAGGAGTGTGTGGT
GAGTTAATAATCGGAGGAGTGTGTGGTGAGTTAATAATCGGAGGAGTGTGTGGCGAGTTA
TGTAGTCTTAATAATCGGAGGAGTGTGTGGTGAGTTAATAATCGGAGGAGTGTGTGGTGA
GTTAATAATCGGAGGAGTGTGTGGTGAGTTAATAATCGGAGGAGTGTGTGGTGAGTTAAT
AATCGGAGGAGTGTGTGGTGAGTTAATAATCGGAGGAGTGTGTGGTGAGTTAATAATCGG
AGGAGTGTGTGGTGAGTTAATAATCGGAGGAGTGTGTGGTGAGTTAATAATCGGAGGAGT
GTGTGGTGAGTTAATAATCGGAGGAGTGTGTGGTGAGTTAATAATCGGAGGAGTGTGTGG
TGAGTTAATAATCGGAGGAGTGTGTGGTGAGTTAATAATCGGAGGAGTGTGTGGTGAGTT
AATAATCGGAGGAGTGTGTGGTGAGTTAATAATCGGAGGAGTGTGTGGTGAGTTAATAAT
CGGAGGAGTGTGTGGTGAGTTAATAATCGGAGGAGTGTGTGGTGAGTTAATAATCGGAGG
AGTGTGTGGTGAGTTAATAATCGGAGGAGTGTGTGGTGAGTTAATAATCGGAGGAGTGTG
TGGCGAGTTAATAATCGGAGGAGTGTGTGGTGAGTTATTAATCGGAGGAGTGTGTGGCGA
GTTAATAATCGGAGGAGTGTGTGGTGAGTTAATAATCGGAGGAGTGTGTGGTGAGTTAAT
AATCGGAGGAGTGTGTGGTGAGTTAATAATCGGAGGAGTGTGTGGTGAGTTAATAATCGG
AGGAGTGTGTGGTGAGTTAATAATCGGAGGAGTGTGTGGTGAGTTAATAATCGGAGGAGT
GTGTGGTGAGTTAATAATCGGAGGAGTGTGTGGTGAGTTAATAATCAGAGGAGTGTGTGG
TGAGTTAATAATCGGATGAAAAATTAGTCAATAACTATGACTATGATGAGTTTTTATGAT
CGGAGGTTGTCCTGCTCGGTGGTCTGCAGTGTTCAGGATGCTCTTGTCCTCCAGTGTTCT
GTCCAGCAGTATATTATAACAGCGCTCACAGTAATCACACTCTTGACTTTGACAAACGAC
ACACAGCGAGCACTGAATTTCTGTGTTGATTAAATCCAGCACACGCGTGTATCTGAGCTG
CACTGAAATACACAGAGGAAGATGTGCAAGTCCTTCCCACCAATAACTCAGAGAAAAGAT
CTCAATACATCGCTCTCGGTGACTGACAGTCTCCTGAAGCACAGGAAAACAGCTCTCTCT
GCCATCATGCTTCAACCATCACTGTATGGTGGCTCAGTGGTTTACACTGTCACCTCACAG
CAAGAAAGTTCCTGGTTCAAACCTCAGCTGGGTCAGTTGGTGTTTCTCTGTGGAGTTGGC
ATGTTCTCCCCATATTGGCATGGGTCTCCTCTGGGTGCTTCCCACAGTCCAAACACATGC
GCTATAGGGGAACTGATGAACTAAACTGGCTGTAGTGTATGAGTGTGTGTGTGTGTGTGT
GATAGAGAGTTTATGGGTGTTCCCCAGTACTGGGTTGCAGGTGAAAGGGTATACGCTCTG
TAAAACATATGCTGAAATAATTGGTAGTTCATTCCACTGCGGTGACCTCTGAAATAGAGA
CTGAACCGAAGGAAAATAAAGGAATGAATCACTCCTCTGAATCACTGACACACTTGAGTT
TCTTTGGTCTGTCAGGGTTTCTGTTATTTCCTTCTGCTCAATTGTAGTTTTTAAATCAGT
ATATTATACATTAATATTCTTCTACTGATTTCAATAATAAAATATAAGCAATAACAAATA
GCTATATTGTAGTAGTTAATATAGTAACTATTATTTCCAACCATGTCATTTTATATTGTA
TTTATTCAACAGGTTGGTTATTGATTATATATTTGTTATTAATTAATAGGCGTTTATTGA
AGTGTTTCCAATCATGTGCATGTTATATGGCCAATAACTGATAAACACACACTATTATCA
ATGCACATTTATTACCAATGAATGGTATAGACGGCTCTGTCTTTATGCTGCAGATAAGAG
TCTCCTGTCTGGCTATCAGTACAGGATTGAACTAATAAACTGTAAACAGTGTAAATATGA
ACAAACAGGCAAGAGTTGGAGAAGAGAGAGTTCAACAGATCTGTATTATTCGTTCAGATA
TTATTATTATTATTATGTTTCTCAAATTAACATTCACCAAAGATTGCTGAACGCTTCTGC
GTCTGAACACTGACATATGTGGTAAGTGTTGAGTATATGTCATTATTATAACTACTGTTA
TTACCTTCTGTAGGACTGATATCACTGCTGACGTCATGTATCATACAAAATATTACTTTC
ATCACTAACGCAAGTATTATAGTGGTATTATTTAGTAGTAGTAATAGTATTAATGTTCAT
TCATTCATTTCCTTTTCAGCTTAGTCCCTTTATTAATCAGGGGTCCCCACAGCGGAATGA
ACCACCAACTTCTCCAGTTGCAACCCATCACTGGGAAACACCCAAACACTGTCATTCAAA
TACTTACATACACTACGGATCAGTTTCCCTATAGCGCATGTGTTTGGACTGTGGGGGAAA
CCGGAGCACCCGGAGGAAACCCACGCCAACACGGGGAGAACATGCAAACTCCACACAGAA
ACACCAACTGACCCAGCCGAGGCTTGCTGTGAGGTGATCGTGCTTCCCACTGCACCACTG
TGACACCATTACTGATATTATTATTATTAGTAGTAGTATACTATGAATGCTAAGTACACT
ATTTAAAATACCACAATTATTATTATGATTGTCATTTCTGTTTATTCCTGCTGATTTCTG
TTTGTTTTTTTCTGTTCTTTTGCTGTTCATGTGTTTGATGTTCACCATATCTTGTATGTT
CTGTGTTGTATTTACTGTAAGTTGTATGTTTCGCATTCTTAATAATAATACAAATAAGAC
TGCTAAATGCCTGATTTAAGCAAAAATATAGATTTAAGCCTTGATGTGATTTGTGCATTT
CTGCACAGCAAAATATGCTCAAAATTAAACATTTCAGTCCCCATATTAGTTAGAGATCCG
CTCATCAGCACCGATGAGGAGTTCGCTGTTGATCTGAACAGCAGTACATGTTAAGTGTTA
CCTGTGTGTGTGTGTACTCGGAAAGTGTTGTACTCACGGACTGAAGCGTTGCGCTCCTCT
AGGAAACACTCCAGCATCAGACGAGCCAAAAGAGCTGGAGATAGATCCACCTGACACACA
CACAGAGAGAGAGAGATGCACATGGTGAACTCACGACACTAAAACAGCAGCTCTGTCTGA
CAGCAACATTGGTCACTTCAGCATTTTGGCATGAAAACTTTTCATCCAAGTATTCTGTTC
ATGAACACGCAGGAATACATTCACAAATAGGAGATGATTATATGGATCATGCCAAGTTAT
TCATCAGAAATGCATTGTTTCAAGCGCTATACAGTGCTTTTTTTCTATCACATNNNNNNN
NNNNNNNNNNNNNNNNNNNNNNNNNNNNNNNNNNNNNNNNNNNNNNNNNNNNNNNNNNNN
NNNNNNNNNNNNNNNNNNNNNNNNNNNNNNNNNATTATTAATAATAATAATAATTATTAT
TAATAGTTAGTACACTGCCGCTTCGGTCTTGTTCATTCTTGTTTTGGTGGCAGAGTCCAG
ACACTAGTCCTGTCCTGTCTTGTATGTTGTGCTCGGCTCGAGTCTTCTTGGGTCAAGCCC
TCTTATCCTGTTCATCTTTTGTATGAGCGCTGTCTTGAGCCGTGTGGGCTATGGACATGC
TCGGCATGTGTGTTTTGTTTGAGGCATGGTGTTTTCGTTCTCAGAACTCTAGTTGGTTTC
AAATTCAGCTGGCGCTGCCGTATGTGAGTGCACGGTAAGTGTTTTATTTATTCATGCGCT
CGTGTTTTGAGTTCTGTCTCGTCTTGGTGTTGTGTAGAGCAGTGGTTCTCAAACTGTTTT
TCATCAAGTACCACCTCAGAAAAAAAAATCGTCTCTCCAAGTACCACCATAATGAGCAGT
ATTGAAATACGTAGCGTAGTAGAGCAAATTAAGCAACTACAGCTCTGCAGAGTTCAAAAA
CGTGGCAGATTAATTACTATTATTAGGGATATTTATTATTGTCAGCCACTTTAAACATTA
TAAATATTATGAACATTAAGACTGTACTATGCTTATATGTAAAACAAATAAAAAGATCAA
CATTTAAATTAAATTGTGCTTTTAAAAGTTAAAAATGGCAGGTTACAGTTCTTTAAAAGT
AAAAAGAAAAGCACTGTACTTAAATGTAAAGTAGTAACATATAGTAGCCTATTCATAACA
CATGCAAATGTTGCCTGGACCTCATAAATACAGGCTATAGGTTGTCATATTCATATACAA
ATCATTTTGATAAATTTTAAATATATGTAGCATGTACATATGACATATTTGATTCCTCCG
CGTACCACTAGAAGGAAGCTCCCGTGCCACTAGTGGTACACGTACCACAGTTTGAGAACC
GCTGGTGTAGAGCGTGTGGCTCCATGTTGGCCGTGTGCTTTAGTGTTGTCTCATGTGAAC
ACATGGTTAATAAGTTCTCTCATTGGCTGCATGTTCTAGTCCTGTTTTCATATGAGCACA
TGGTCTGTGTTGTCTCTTTTTGTCATGTAGTCTCCGGTCTATTGTCTAGTCTAACCCTCC
TTGTTAACCCATTATTAGTTTATTATGTTCACCTGTTTGTTGCCAATTATTTTCCCCTTT
AGCTCTCTCTTGTCTGCTGTCCTGTGTCAGTTCGTCGTCAATGCCTTTCCCTGTGTTCCT
GCTCCAGTCATAACATGTAGTTTTTGACTTTTGGTATTTTTTTTTTCTCCCTTGGGACTG
TTTTTGTTCTCATTTTTTATTTTATAAATAATAAATACACAATGTAGTTCTGCATTTAAG
TCATCGCTTCTTTCCCCATTTAATATGACAGTACATATAATATATACCTCTTATATACGC
ATATTCTTAGATTGAGGTTTAAGCTTGACAAATACAACATGCCTTGTAATTGAGTAATAA
GTACCACCTTTGTTTTTTTGGTCTGTTATAAGAAAGGACTCAGTTTAATAATGTATTAAA
CATCCAAAATGGGATTTATGAAGCTGGTGCAGCACTATTTTAATGTGCCAGTGAACTGGT
GAGATATTTATAAGTCAGATCAAGTTTCCTTTAAAACCAAACATTCCCTGTCTTTTACAG
CTGATCTAGGTTCAGTACGGTGTCAGTGTTCTGGAGCGTGTCAGAGTTTTCAGTATTCAT
GAGCCTCAGGACCACAATCCTGAAGTCTGTGAAAGCAGAGAAACTTGAGGCAGAGAAAGG
CTGTAAAAATAGAGGAAAAGATGAGAATGTGAGCTGAAGTTACAGCGAGAGCGGGAGAAC
AAATATGAAAGACAAGAGCTGATGGCGGAGCAAGACTTTGAAGCTGAAACACCTGCAAAC
ACACAAGAGCTGGAGCTCAGATCACCACTGACAGACACACACACACACGCACACACACAC
ACACACACACACTCACGCACGAACGCACGCATGCACGCAAAGCTGATTCTAGAATTGCAG
GTTCATTTCAGGCATTTTTCCATTCATATTCCTTAAGCTCATATGATTTATTGCAAATGT
ATAATGTTCACTAAACTGAACCCGTTATTGAATGTAAGATAATGCCAAATGCAATGCAAA
ACCTACCGTTCAACATTTTAACCACTAATAGATGTGACGACAACAAAGTTGATGACAACA
CAGTGTAAGATAGCAAAGTTGATNNNNNNNNNNNNNNNNNNNNNNNNNNNNNNNNNNNNN
NNNNNNNNNNNNNNNNNNNNNNNNNNNNNNNNNNNNNNNNNNNNNNNNNNNNNNNNNNNN
NNNTTTCAGCCACTACGCCCCTCGCTGCTGGAATCAGCTTGCAGAAATTATCAGACGTGC
TCCAACATTAGGCACATTCAAATCAAGACTGAACACACATCTGTTTAGCTGTGCCTTTAC
TGAATGAGCACTGTGCTGCGTCCCACAGATTGCACTATCATGTTTTTCTCTTCTTCTTCA
TTCTTTTATATTACATTTTACCCATTCTTATGTTTTTTTATGTTTTTTTATTATTTGTTT
TTATTTTTATTTTACTTGTTTCTTTTATTCTTGTTTATGTAAAGCACTTTGAATTGCCAC
TGTGTATGAAATGTGCTATATAAATAAACTTGCCTTGCCTTGCCTTAACAGTGTCACAGT
AAGAGAGTTGATGATAACAGTGTTGACGATAACAGTTGAAGGAAACAGAGTTGGTAGTAA
GAGTTGACGATAACAGTTGACATTAACAGAGTTGACAGTAACACAGTTGATGATACAGAG
GTGATGGTAACAGAATTGACGATACAGAGTTCAGAGTAACAGAGTTGACGATAAGAGAGT
TAGCATTGACAAGGTTGAAAACAAAGTTGACGGCAACAGAGCTTTGATTTACAATATACA
GTATGTTTACAATATACTGATGCCTGTTTTTCTGGGCTTTTTTATTTTTATTGTTCGACT
AATATTGCCTTTTTAGCATAAGAAGAGGACAGAAACAAGCCAGACAGTGATGTGTGAACT
GTGGAGCGGGCTAAATCTAAAAATAACATCAGCCATTTTTGTGTTTAGTGGACTTTTATT
CTTGCCCTAGAGCTGTCCGAGCTATGAAGAAAAGTAAGAGATGCATCAAAGTTAGATTAA
AAAAAAACAAAATGTACTTCTCTGTTAATCCGTCTGATTTTACAGTCAGTTTCTTTTGAC
CGCCCCCTGTCAAATTAAAGAATACCACAACAGCGAACACCTCTAGTATAAAAGCCTCGA
CTGCTTCTTGAGGTGCGCGCAGTCAGAGGAGGTCCACGACGCCAGGCAAAAGTATACATC
AGGCTTAAGTGTCTATAGAGGATGAGAGAGCTCCAGAATTTCATCTGAAACATCTTCATT
TGTGTTCTGAACCTAAACGAAGCTCTCAAAGGATTGAAACGACATGACACTGAGTAATTA
ATAACAGAATCTACATTTCTGGGTGAACTAACCCCTTAAATTCTTAAACGGCCAGTAAAG
GTCATGATTTATTGCTGGTAATTCTTTTTTATCATGCGCTGGCGCAGCTGTCATGTTTCC
TGGGGTACACTGAAGACAGACTCTGCTTCTGAACTGAACTCTGGCCTGTATTATAAGTCT
GGAGTCTCCATAATAAAGTCAGAAAACACTGAAGCACTTCAGAGACGACACTGAGTGATG
GCGCCGCGTGAGTCTGAATCAGGTGCTGCTCTCATCATCACTTCAATATTAATCATGAGC
AGATCTCTCATCTGAAACCTGTGAGCAAGGATCACCGAGCTCCAAACACATTCATCATGC

CATAATCACTGTAAAACACTCTCCGATTCATCCAGATCACTGTGCCTCAGTTACGAGATA
CTCAGCTGGAGAGATGCTTTTATTTATATACAGTGTTCAGCGTAAATGAGTGCACAGATC
TTTCTGTTAAATTCACATCTTCTACATTTGGGCATATACACACACACCGGCCACTTTATT
AGGTACACCTGTCGAACTGCTCGTTAATGCAAATTTCTAATCAGCCAATCACATGGCAGC
AGCTCACTAAATCACAAAAGAAGATCTTCTGATGAATGTTGGAAACCTGTAACCATTGGC
TTCTATAGTGGGGAAAAGCAAATACTACACTACCTGACCAAAGTCTTGTGGTGGATCCCA
ATTGTAAGAGCAACAGATACTAAACTGGACTTCTAGTTGATCATTTGGAAAAGTGTCAGA
AGGTGGATTTCTCTGCATCTCAATAATCACAAACACTTTAGAAGACCTACTGGAATCCAA
CATGGAGCGAAGATTCTCACAGAAATCAGTCAAGTTTGGTGAAGGAGACATCATGGTTTG
GGGTTTATTCAGTGCGAGAGATCAGCAACATCACCAGCCTGAGGTATCAAGACATCTGTG
CTGCCTATTACATTACAAACCACAGGAGAGGGGCAATTCTCCAGCAGGATAGCGCTCCTG
CTCATACTTCAGTCTCCACATCAAAGCTCCTGAAGGTCAAGCTGCTCCAGGATTGGCCAG
CCCAGTCACCAGACATCAACATTATTGAGCTGATGAAGGAGGAGGTGTTAAAGATGAACA
CAGAGACTCTTGATGAACTCTGGGATCCTGCTGAAGCTTTCTTCTTCATTCCAGATGACT
TTATTAATCAGTGATGTGAGTCATGTCAGAGATGTATGGATGCAGTCCTCCAAGCTCATG
ATGGAGTCAGACACAATATTCATTCTGTCTCCACTGCAGCAGGACTTTATATTCTATACT
GGACATTATTGAAGGTTCAGTGATGAGACTTTAGTCTGAGCAGAGTCAGAGCGCACTGTC
CTCATCAAATCAGTCAACATCAAGACATGATCAGATTTATTGAGCTCAAATCAGCAAAAT
CTAAAGGCCTTTACCTTTCATAGAGACACTTCTGACACCAGATCAGCAACTAGAAGAGCA
GATATTATTTATTAAAACTTGGATAAGCCACAAGACTTTTGTCAGGTAGAGTATGGAAGT
CAATGGTCACAGGTTTCCAGCATTCTTCAAAATATCTTCTTTTGTGTTCAACAGAAGACA
ACACTCATAAAGGATTGGGGGGGGGGGGATGGGGGGTAAATAGTGAGCAGGTTTCCATCT
GTTTGGGTGAACTATCCCTTTAACTGCTGTAGCTTTTATCCCAGTATGTGGCATTATCCT
GGTATTGAGCTAACCTGCAGAGATGCAAACAACTGTCACTGTTCACCGACTCTGCTGTTT
CTCTATCAGCACTGCAGCTTCAGTGTGAACACAGCACACCTACACACAGATATCACACAC
TGACCTCACACACGCTCCTATGAATGTCACTTATGANNNNNNNNNNNNNNNNNNNNNNNN
NNNNNNNNNNNNNNNNNNNNNNNNNNNNNNNNNNNNNNNNNNNNNNNNNNNNNNNNNNNN
NNNNNNNNNNNNNNNNGTGCGTGTGTAGGTTTGTGTTGTACCTGTTTAACACTGCGTTTG
GGTTTTTTAGGCTGTGTGTGTGTGTTCGTGTGTGTTGTACCTGGTTAGCGAGCTCCAGCA
GCAGTGGTTCTGTGGCTCTGGTCTCAGCTTCATCTCGATACCTTCATAAACACACACAGC
AGACAGAAACACACACGCCAGCAGGCCAGAACATGTCAGAACGTCTCCCTGATGAATCCA
GCAGAACACCAAACCATCATTACCAAAACCACAAACCCACCACACCAACCAGAACTACAC
ACACACACACACACACACAGAAGGGTCTGATCCGCTCAGATCATCAGACTGACTTTAGGA
AAATAACAAGCATCAGTAAACAACCCGATGTCCCACAGGAGTGTTTCAACAGCAGCACAC
ACACACACACACGCAGACAAATGCATGCACATACATGCACTCACTCGAACATACACACAC
ACACACACACACACACACACAGTGATGTTACCTTTAATAACTATCAGTAAGGTGCAAATT
AGTCACTGAGGCAGAAGTCTAAATGGTTTGCTAAGAGCGAGAACTGAAGCTTGAAATAAA
GTGTGTCCAAATGATGTGCAAGCATAACACAATATATATCACAGAAAAACGAGATATCGC
AGAGTCAGGTTTCTATCTCGTGCAGCTCTAATGTACAACACTGTTATTAAGATTAATCTG
GGATCCCGCTTGGTGGTACGGGCAGGTTTTAGGAAGCATGGAAACTCTCACCTCTGATAA
TACACTCTGAGCACCTCAGGAGAGTGATGTCTGGCCATACTGCGCTTCATTCTCTTCTGA
AACACACACACACACACACACACACACACACACACACACACACACACACAAACACACACA
CACACACACACACACACACACATCAGTATGTTGCAGCTGGAAGGGGCATTCACTACATAA
AACATGCTGGATAAGTTGGCGGTTCATTCCGCTGTGGCGACCCCTAAGATATAAAGGGAC
TAAGCCGAAAAGAAAAAGAATGATTGGATGTTCTTAAAGTTTTATTTAATTTTGTATATT
TTTTTCTTTTACCGTAAATATATAAAAATCATATTTTAGTTAATGAAAGAGTTAAACAGT
AGTTTTAGTCCTAGATTTGGTCCTCCAGGGTGTCTCAAATGGGTCCTGTGGTCCTTCATT
TCCTGTTGCTGTGATATGTAACGTGCGGCTTCTGAACCCAAGCGGCATTTAAAAACACTT
TAAGAGAGACTTTCTTTCTTTCTTTCTTTCTTTCTTTCTTTCTTTCTTTCTTTCTTTCTT
TCTTGTTTTATTTATTGATTTTTTTACTAAATTTATATTAATACTTTATTTATTTATTTA
TTTTTCTATTTATTTATCTATCTATTTAATTATTTCATATTTATTTATTTAATATTAATA
AATGTATTATTTATTTATTTAATATTCATTTATTTATTTTATATTTATTTATTTATTTAT
TTATTCATTTATTTATCTTTCTATTTAATTATTTAATATTAATGTATTAAATATTAATTA
ATTTATTATTTATTTATTTAATATTTATTTATTTATTTATTTAATATTTATTTATTTATT
TAATATTAATTCGTTTAATATTTATGTATTTAATATTGATTTATTTCATATTTATTAACT
TAATTTTTTGTGAATTTTTGTTTGCCAATATTACATTTTCCGCCACACAATGAGCGCTTA
ACTCTAAAAACAATTCTTTATTTTATTTCATTATTATTTGATTATTTTTTTTACCAATAG
TTTTAGTTTTTCACAAAAGTTTCCCATTTATTGCAGGTTTTTTTTATCAATTAACAAAAA
CATTTTTTGACCAACAATTTTAGTTTTTCCACTTATTGCATGATTTTAACTTTATTTCAG
TGTAATTATTCTTTTAGTTGTGTTTAGTTTTGTTTATTATGAATTCTTTCTCATTCGATT
TTCGTCTGAGAATCTGAAAACATTTTATTTATTGAATTATTCATTTTTGCTGATTATTAT
TTTATTTAATTATTCTTACAGTTTATTTCGTATTAATTTTACTTTTATTGTGAATTTGTA
CATTTTAATTCAGCCAACGAAACATTCTGAACAGTAGTTTTAGTTTCTGGTCCTCTAGGG
TGTCTCAAACAGGTCCTGTGGTCTTTCATTTCCTGCTGCTTTGATATTTAATGTGCGGCT
TCCTAGAAGCGCTTTATTCAAGAGTTAGTGAGTGAGTGTGTGAGTGAGTGAGTGAGTGTG
TGTGTGTGTATTTATTTGATTGTGTGTGATTGACAGCTGTCGTCCGCATGATGAATGTGT
GTGTGTGCTGTGAGCGTCTGCAGCTCTGGTCATCCATCATCGTCTGCTGTCACACACATG
AAACGCGGCGACAGCGCCAGTCAGCAAACATTTAGCACAGCGAGCCGCACGGCAGACGGA
AATTATTATTGTCAGAATAATAATGCTTTAGCATAATTTATTACAGGTCCGGCAAATACA
CTGCGGCTCCGTGCTATTAGACAGATGGAGAGGCCAGACCGGCAGAAACACACACACATA
CACACTCCGTCACGCTAACAGCAGTGTGTGAGTGTGGGTGTGTGAGAGAAAGAGTAAGCC
AGTGTGTAAGAGGGAATGAGAATGTGANNNNNNNNNNNNNNNNNNNNNNNNNNNNNNNNN
NNNNNNNNNNNNNNNNNNNNNNNNNNNNNNNNNNNNNNNNNNNNNNNNNNNNNNNNNNNN
NNNNNNNATGTGTTGTTCATGATTAGTTTATGTTAGTAAATGCATTAACTAATGAACCTT
ATTGTAAAGTGTATCACGGATTCAGAGGCAGGAGCTGTGTCTCATTTCAGAGGCTGCATC
CTCCAAAGGATGTAGACTTCAAAAGTGAGTTCTTCGAAGTCCACACAGGCCGAACCGAGC
ATTTTGAAATGAGACGATCTCGCCTACAGAAGACGGATCTCGTCACCAGGCAACCGTAAC
AGCTGCTGTTGTTTTGTCCAAAGAGATTTTAGAACTTATTTTAAGCGATCTGAAGCCAAA
ACAAGCTATTGACCTCATTCTAAAATGCGGAAGTGCGCCTGTTTTCGTGTTGTTTTAGAA
CTTCCGATTCTGTCGCCTATGGAAGAAACGACTAGGAATAATAAACGGCAGAAAACGGTC
AAACTACTCGCTCTACAATCAAATGTTTGCATAACTATACAGACCAAAAGTAGAACAATA
TAAGAAGAAAATATCAGTTTGCAACATCAAACAGCGAAACGAGCCGTTTTTAACGTCTAA
AAATGAATGAACGCTCGTCGGCTAAAGGATCCTACACACCGGGACGTTTTTAGTTTGCGT
TTATCGTCAGCGTTTTACGAGACGTTTTTCAGTGTTCAAACCCAATTGCTCTTCACTGGC
GTAAGGCAGACGATAGTATGCTAAATCTCTTTTTTGGCGTTAGATGGCGCTGCACAACTA
TACGCTTCTGACACCCGCTTATAACACAAAAGAAGAGGAAGAGAGGAAGTTCACATGCTT
GTTGTTTAAGTTACTTGTGACTCGAACAAGCATGTATGGTTCATCAGCAGCTCCTGCTCT
AGTGATGAAGAAATGATGATTGTTCACAGAGCAATACGCGGCTCCACGTTCATATCGCCT
CTGGGCGTCTTCTTCAGTGTGCGCTTGCATTGACAGTTTTGCGCTTGAGCGCCTCCAAGT
GTTGTTTACGGTAACTTCAGCAGCTCCGTGCACGTGAACAAAAGTGCCGATCTGATTGGT
GAAGAAGGTTTTGACGTCATGCGNNNNNNNNNNNNNNNNNNNNNNNNNNNNNNNNNNNNN
NNNNNNNNNNNNNNNNNNNNNNNNNNNNNNNNNNNNNNNNNNNNNNNNNNNNNNNNNNNN
NNNTGTTCAGCAGTGTGTGAGTGTTTGGACCTGCATAGGCGCATAACTAACACACTCTGC
TGGAGTTTAGAGCAGCTTTTAGTTGGTCAGTGGTGCGGTCTATTTTAGTTCCTCAGGATA
GAGCGCTCCAACAATGCGCCTGAACACACCTCCTGTTCAGACCAGCACACACGAGGCCAC
AGTGGCGCAAATGGATTTACTATTTATACAGAAAATAGTGAAAATTACTGCTGCACTGAT
CTGAAAACAGCAACAAATCACACCAAACAGTGATTGATGAGACCCTAAATGTTTGTCACA
GTGTCGGCGCAATAGCCTAGTGGTTAGGCCGCCAACAAATAGTGCAATAGCACGTCAGGG
CGTCGCGAGTTCGAATCCTGGCTCAACGACATTTCCCTACCCTACCCCCACTTGGCTTCC
TGTCTCAATACTGTCCTATCTAATAAAGGCAAAAAGGGCAAAAATAAATCTTTAAAAATA
AATAAATAAATAAAAATGTTTGTCACATTAATGCCCAGATTCACAAACAGGGCTTAGATT
AAGCCAGCACTAGGCCTTAGTTAAATTACGCTATTTAAGACACATTTATAAAAAGGGCCT
TGGAAAAATATAACTGGTGTGCACCTGGACACAAAAATATGACACTGACAAGCTATTTTG
AGTTGAGACAGCTCAAACATGCAATTTAATCTTGACTAGCCTTAAACCTTGTTTGTTTGA
GTCATACACAGTACGATATGCAGTGAAATGCCTACATAACCACTCATGGCCTTAAATAAT
ACCAACAATAACCAAAACAACAATATGAATCTACATTTAAAAAATATAAATGCAATAGAA
AATTAAAAATATGGAACACAACGTGTTAAACTAATAAAGAGCTTATCTGTACAGACAGAA
ACATTGAGTGCATAAGACAGGAAGGAGTGTGTCCTTTATCGTTATGTAAAATATAACTGA
AGTCACCAATTGGCACAGCTCTGAAAACAACAAAAAGAAAGTGGCAAAGTGGGAAAATCA
AGGCAAGCGCTGGAATAAAGAGCATCATTAGAAGGTCATAAAGAGCGTAATGCTGATGGC
CTCCAGCTCCTCATTCCCAACACGACAAAACAGAAGGTCTGGAAACACTAGAGCGCTTTG
GGAATCAGCCGCGATGGCCATAATTACCCCTCCTGACAGACGCATTAATATGCACAAGAC
TGAAAACGGCAGCAGAGCTCTCTCCATTCACAACACACCTTCATTCCACTAAATAAAAAC
ACAGGAGCAAATCATGCAACTCTTCTGTTCAGCCTGAAGAGCGTTTCATCACGGACACGA

>LAMPREY_Contig1709 dna:supercontig supercontig:PMAR3:Contig1709:1:33635:1
GCTACTTTGCCCCCTGATAAGAAATGGTCCCGCCATCCATTGATGTGCCACGGCAGATTG
CTTGAAGTGTGTAATGAGCCCCCCATGGGAAGGCAGATAGCTTTCAGGTTTACTCTACAC
CCTGACCCTGACTCCATGATTACTCGACAAAAAAAACATGCAATTCATTAATGTTTAAGG
GAAAACCAGAAGCTGCAAACCAAATACCTTAATCCGGTTAATGCCCAACTAATGTAAACA
TGTAAACAGTCAAACGGTGGGACATTGAATAGAATGCTAATCTGGGATTGACCACTCAAA
ATGTGAGTAAAAGATGCCCGGGACAGCTGGTGTCCTGACCTGGTACACTTGAGCAGACAA
CACAGGGTCCGTGATCTGTGATGGATCTTTCAGCATTGCATTCAGGGTTGGCTTGCTGGC
TGAAGAAAGGAAACCATTAAAATAATAAATGGTTATTTCTACGATTCTGGACATTTTTGA
CAATAAAACAGTCTAAACGGTTGATGCATTTGACTTTGACTCCCTCTGATGGCGCAGCTT
GCAACTCTGCACCCTCAAAAGCAGTAGCAAAATGTTAAAACCCAAATGGGACAATTCAAA
CTATATATATGTAAATGCACACATAAATGTTTATATGTATGTAAATGCATTGCAAATATT
TGAGCTGTGCCTATTAGTCAATATAATCATATCGCCAAATGCAAAATTGCCATGATGTCA
CGAGTGGAACATTAAGATTCGTAAAACACAAAACAATACTATATTATATACATGCTGCAA
TTAGTTATTCTGGTCATGCATATGCATCAATGTCTCTGAAAGCTTAGGACATTTTGCACA
TGAGAATAAACATTTGTGCATAAACTCTGACCTATACAGTATTATTGTTTTTAAATAACC
CTGTCCCTGGTCTGGACAGCCAGGATATTCACACGTAAACATCGCTCAAAACGTGTACAC
TACCTCATTCAAGCAGTACAAAAAATACTGTGTTATTGATAAAATGTATATCCAGTGACG
TTTTATTGGCAAATTGGGCTATCAATTGCATATTGATCCACATATCTCGCTGAAAAAGGA
TAGCACGCAATGGCTATTGGCATATTCTATGTGATGTCAAGTAATTTCACTTTTATTTGT
CATGTCATCAGCATCCCTGTAAGTTATTTACACACCTCGATAAGCTTAAACAATGGTAGT
GGATTCTGATTTAATTTGTGCAAAATAACAATCTATATTATGCAAAATAGTATTTTATTC

ACAGAGAGAACAACGTGGTATGTGGCCATACAGAGTTTGACTGGAAAAGAAAAAAATCTG
GCAGGAAACAGAATTCACATGTATCTATGTGATAACCAATGCCTTTTTGGCCAATGACAA
CTATTCTATATTAAGCCAATTTTTTAATGCAAGTGTCGTAGACATTGTCCACTTTAAGGA
AAAAAGCATGTCAGAACATGTTGTAAAACCTAGAACTTCAACACAAATATCATCATCAGG
GATGTCCAATTCAAGGCTGGATGAAAGCCTCTCAAAGCTCTCTCAATCTCATGGTTTCAG
GAAGTAAAACACCATCAAGTGCCAGCACATTAGCTGATTGAATGGCTCCATCTACATAGC
ATAATTAAACCAAATTTATGAAGAATAAAAACTGCTTCTTTCATGCTCCCATTATTTGCT
CTGAAGTCCTGAATTTTAGTGTTTAGGTAAATGTCTTTCTCATTTCAAAAGGCTCTAGCA
TTAAGTATTTCCACCCACAACAAGTTAAAGTATGCAAAATGTGCAAAGGTGAGATGATAA
TTGTAAGCTTGGCATTGCAGTGAAGAATAAGAGGTGAACATTTGATTGCAGCCAGTAAAT
GTTTGAAAATGATTTTTTTCCAAAAAAGAATCTATGAAATAATTCAGAGAACATGATTGA
CTTGATTCTAACAGACAAATGCCAGATGAAAAATATATCTCCGCCGTGAACAAATTCAAC
ACAGGAAGCGATCACGGGCTGGCACAAAAAAAGTTGCACTTCATCATAGCCAAGGAGGGA
AAATATAATATTAGACAAAAACAGGATGTAAAATATAAAAATCTAGGTCAAACACTATGC
AACAGATTCAAATGTCAAGAGAAAAAAAATCATGAAATAGATGTCACCATCATGAATAAA
GCAATAACTAGCAGAGTAATTGATTATGCACTGAAAGTAGGGGGAAATATAAAAAAGCAA
ACAGAGAAAAAACGAATCGAAAACCACAAAGGACATTTTGAGGAAGAGGAGATATAAAAA
AAATATCGAGATACTAAATAAAAAATACACAAAATTATGTAAAATTATTAGGAACATAAT
TAGAAACGGTAATAATTAAAACAAATAAACCACGTTTTAAGATCCTTTAAAATTATACTA
AAACAGGCAATTATAATTTGGACGTGATCATGAAACAAATGTATATTTACACAAAAAAAC
ATGAGTAATGTATTCCGAATTTACCATGCAAATATTTGATGCTGAAGTTAGTCGACTGAG
GTTAATTATGCTGCAGGGATAACAGTAAGCCCATTAATTCACACACCCTGAATTCATAGC
ACAGCACACCCATGGCACCAACAAAATATAGCTTTATGGCCACTTTATTTATCCAACAAT
TAAGGTGCCATAAACAATTACACCTCTCTCCCTCTTGACAATCTGCAGATAGATCACATG
CTGCCTAATGATGTAAACCCATCAGACTAAAAGCTAGTGTTAACAATGTCGTTGAAGTCT
ATCCAAAATCAAGTGAGAAGAAAAAAAAACATGCTAAAGAAAGAAAAGCATTACACTGCA
TTATACTGTACAGCTATCGGATGGGATGGGGCTATGATTGTGCCGTTTGGCTTGCAGTTT
TCTCCGTAATAACCTCAATGGCATCTGTGGAGCCTTACAATTGTGCAATTCCGCCCAGAC
GGCCTCACATTAAGGCGGTGCTTAGGGCAGCCAGAGCAAGAACAGCGCGTGACAAATGAT
AATGGGGAATCAATACGCGAGAAGATATCAAGCAGCTGAGCTTATGAAGCTGGGAGACAA
ATTGCTGGCCTACAACGCTCATTTCCCTTAACAAAGTCAACATTGCACTTTTTTACACCG
TGTTGAAGGAAAATCAAAGAGCCTTGCCGGGCTGGTAATATTACCGACTTTTTCACTCTA
ATGGCGTTTTGATTGATTTCCCCCACCCCACCCCCTCACCCTAATGGTAGTTGTATAGAT
TTTGGAATGCTTTCGTAAAATAGCTGTGTGGGGTAAACATCCCAGAAGGCAAAAAAGTCA
AAAATATGAGGCATTTTTGTGAGCAGCTAAAAACTGGAAGCCGGTAACATAGCTGATTCA
CCATGAAAAAAATGCAATGCCAATCCAAAAAAAACCCCTTTATAGTCATTCTCATGATGG
CGAGGATAAGGGCCCAAGGCTTTTTTTTTAAGAGAGTAAAAGTCTGACCTTGCAGCTGAC
ATTGCAAGCTTTTGCACTCCTAGTCTAGGCAACAGCTGTACACAACTAATAAATCAAGCA
CGTTGAAATAGGTAACTTATCATCAGTAGAAAGCTACGCAGTTTGGTGAAAAGAGCTGGC
TTGCAATAAAAAAGAGCAGAAATCGTTCTGGGTCACTTTGACCAATGAAATGTGCCGTTA
AGCCGGCGTGCAGTTTTTAGCTTTAAAAATCTCATTTACGAGGTGAGGCAGAGGATAATG
CTTGCTTTGAACGGTATGATTGTCTGGCCCGCGCGCGCGGTCTCATAAACTCTCAGCTAA
TCTGACGTCCCAGCTTCCAAGCGGTGAGGGGCTGTCGCCCACTCATTTGTCTTCCTTTTC
TTTTTCGCCGCCGCCACCTTTTATCGGCACAGTGCAGCCCTGTTCATTTTTTACTAGACA
ATTTATCATGTTTTGTTTGAGGGGAAAATGCTTTCTTTTAAATATTTTGCACTTTTTTTG
CAGGTTAAGCCGAACATATGGAAGGAAGGAGTTCAAGCAAAATTGCATAGTGCAGGCCAA
CATAAATAATAAAAATGGAATTTCAGTATCTAACAAAGCATCACAATTGATGCGATGGAT
AATAAAAATGCTGAAAGTCATTTTACAAGCAAAGAGCGCGCATTTATGACCGCAGACTCA
AAGGTGGCCCGCAGTAGGGACTAACAGCATCCACAAAGCACAACCACCGCTCCTGTTATC
TATTCAGAAATATTTATTTTTCTCTTATATATAATTTCTTGCAATGAAAAGGCTCAAATC
TGTATTGTTGGCTACCACGACCAGTATTTTCAGTCCGAGGTCAAATTTGAAATGCAGGTA
CCATTGCATTTTTAATTTGTTCAACTACAAGGTTACAATACTTAATCTTCTTTTAAAAAA
ATGGACACAATCTAGAATTCCATAATGCCAGAATAATAAATTACTGTAGTTATTACTTTT
TTATGCATGCATATTCTACTCTATGTGCTGGATGGTTTTTTACATTTTTTTGCAAGCGTT
CTTGTAGGTAATTTAGGAAGCAGTAACAAATGAGAACCTCCATTACCGGTGACGCCGATG
AAATTTTTCAACTTGTTTATTAATTAAAGGATACGCATGGTCCTTTCTCACACGGGCGCT
GAACCACAAAACTGCTCATCCATCACACCTTTCAGACATAATGGTGTGTGTTGATTGGGA
GCCTTTATGATGAATCTCAGGGCATGCAGGTTAGAGAATATTAGGGGACATTTACATAAA
GTGGATGGGTCTAGTATTGATGGAACCCTACGTGATAAATGGGATGTTCAAATATCAGGA
GACAGTCCCGCTATCTGTCTACCTGCAGCAGCCCTCATTAGATTCCCAAATCGACTCTGG
TTTAATTTGTCCTTCACCAGCCAACGCGGCTGCCGACTCAAATCTCGATTATTTATAAAG
AAACATTTAGCAACTGCCACCTCAATCTCCTTCCCATCTGCTATTTCTGACAGCCGCTGG
GTTCTTTGGCAATACCACAAGATCAAATGTGTTAGAATTATTCCATCATTTTCAACCAAC
CACGTTTTACTCACTTACGAAAGGATTTACTTCATAATCTATCACGTTTATTGATATTGT
ATAGTAATTTGCTCAGTCAGTGTTTGCAATACCAATAGTCAAGGTTGTAAAGGTTGTATA
CCATTAAAAAGCTTCACGCAATGCAAACCAGTATATTTTAGAGTTGTCAAATTTGCCGAA
CTGCAATTTACAATGTTCACAATTACACACAAAAGGCAGCTATCCACACCTTCTGGGAAA
GTGGATGTTAAATAAATGGTGCAGTAAATATTAATATGGTACAGAGAAGCCAATGTTTAC
CTAAAGGTTACTGTTTAGGATTTTTCTGTTATATTCTCGGTGGACATGAATGAACAGAAA
TTGCTTCAACAAACCACAAACAAAGTATTGAGTTTTCTAATGAGTAAAACAAAGCAAAGC
AAACGCAAAGTCACAATGCAATCAGCTTCTCTTGCAATGTTTGCGTGTCAGCATTTTATA
GCAAGCAACACATCAGCAGGTTGTCAGTGGGCACAATCCCAAAGCAACAGCTATAGCTCC
AAGTCCCCATCCCAACATTAATGAAAATTAAAATGACCGGCACGGTGCACACATCCTGGA
TTATTAAACCAGGCGATAATTTCCCTTCCGGGCGAGACAGTATCGATCTATTTAGGCTAG
CGAGGATGAAATAATTGTAACTAGGGAGAGAGGTGATGGATGCTTCTGCCAATATTGCTG
AGCGGCCCTCTTTTGCTAATTGCCATGGAATACAATTATCTCATCTTTGTTTCATAATGG
AAACACATTACACAACTCCAATATCCAGAGGAAAATTTCATGATTTCACAGCAGAGCTGT
GTGGATTGAATTTTATTTTCAATGGGTGGGTGCATTTGTTACCTATTCACTATAGAAGCA
GAAACAAAATAATAATTGCATGTTCAAAAACAGCACAGTATAGTTTAATCATAAGGCAAT
TAATGTATTATGAAATCACAACTACATGAGTAAGTTTACATATTAAAGTGTAAAATACAT
GCAAATACCGTGTGCACATAAATACAGGGTGCTATTGATATTATTTGCTATTGCTAATAT
GAATACTCGTAACAATTATAACATCACTTATTCATTAAAAATATATATATGATTCTCAAA
CTAGACCATCTTTCTCTCTACAGGATATTGCACATAAACGTTATTTTGACACATGTACGG
ACACCTTCTCTATGATATAATTTGAAGGTTGACTATGACAAATGACACTATAAGCCAGGA
AACTGAGCACAACAGACAACTATTTTAATCTTCTTCATGATTAAATTGAAGTAGCAACAT
GCTGATCTCATGTAATTTCCTCATAAAGTGTCAAAGCCGATTAGTCGCAAGACAATTTGT
GTGCACCGCAGGTAAACTAAATAAAATATAAGTTGATCAAGCACATTTTATGTAAACGAA
CTAAAACATAATAGAAATGGAAAATGAGATTTACAAACCGGGCTTGGTTGTGAAAAAGCA
CTTTACTCATCATTGCCAAAAACCTTCAAATGTATAAAAAAATAATAAGGCAACACTTCA
ACTTTTTGCTTTTGACAAAAATTACATGGCTCAGGATCTAACTGAAAAGCTGGTCATACT
ACATTTTAAAATCTTTATTGTTAACATCTGTAGTCAAGAAAAAAACCTTCAACATTTCTG
TCTAATTTTAAGTCACTATTTATTATGCTCACAATCATTAAAGATGTGAACAATCAAGGA
TGTATTATCAACGATAAGCAAATAAGACCCAGAGCGGATTGGTCAGCAATAAAATTATAT
TAATTTTTGTTACTTATATTCTAGAATGTGGCTCATAAAAAAATAGGCTTATACAATATG
CTTTTCAGTAGGTGGTTTAACCTAGTCCTTATGCAAAATAAAGAAAAAACGGTCAGCATT
GTGAACTTTGGTCATCAACGTGCAACAGTGCAAGATAAATAGGATATTTCCAAAGATGTT
TTTCATCTGAAAAACAAATACATATCATGAGATTTTTTTCTTGACCTACTGTTTATGGAA
CAAAATAAAATCAGATAACGGCTGACTTTTTTTTCCTGGTGAATGTGGAAATGTGGAATC
GTGTTTGCTTGTATTGTGTCTACCTCTTATGACCTTTCACGTGAAATACCAATTTGTATT
CAAAATTCGAGAAATACTTAACATGAAAGTGATGTATGGCTTTTTCATGACACCAAGAAT
ATAACATTAGTTGCAGGATGTTCTTTTTTTTTATAAATGTATTATACTTATAAAAGATAC
CAAAAACCAAGCTAGAAAGGCAGTCTATTAAGGGAGCCCCAATTTTGTTGGGAAATTCAA
ATGTGCAAAAAATGTGTCCAAGGAAAAACATAAATGCACTTACAGACACATGTTGTGCGC
ATACTCACACCCACACTTGTGTTCTACTCATACAAATATAAATGATAGCACAATTTCTTG
TTGAAGTATTTGCTGCAAAATATTGGTACTGCTAAGCTATGTGTTAATCTTCTGGGTTCT
TTCGGTAAAGTCATGTAGAATGGAGATAAAATAATAAAAATAACAGAATAAAATTATCAC
GACGTTTCGGCCACAACACAAGTAGCCTTCCTCAGGTGAAGAAACAGAACTGTCCGGAAG
ACAGCGCTTGAGATGTGTTAAGTTTCTAATTAATCAGTATAGGGGTCCATAATGTTCTTG
ACAACATGGGAAGTGTCCGGATGGACATTTTTTTCGTAAATAAAAATAAGTTGCAGCTCT
ATTAAAGATAAAACAGACTTGTAAAGTTGTACTCCATACCCCAGATAACACATTCGTGTA
CTCACCTGCTTCTCCTTTGGTGGAGATAATAAACATTTCCAAAATAATCCGGGCCATCAA
GGCTGGGGAGAAATCAACCTGAAAAAGAAAAGTATATTTGAGGTCCCAATGTTGTCATCA
GCAATCTTTCCAAACATATGTAATACTTAAATTTGGGAAATTACTCACCTCACTCATCTA
TGCAGAAATCGGAAGAATCTTATGAAATATATAATGGGCTTCATTATGAAAAAAGTAATG
GAATAAGAGTTTTTAAAATTGTCGTTTTTTAGTAGCTTCTTTAAGTCATCCTCAATTGCA
TTTATTTTTTTAATGGAAAAAAGCTTGAAATAACTGTTCAAATGCATAGATGCTTTGCAA
AACAGTGGTAAATCTCTGATAAACCTGTAGTGAAACCTATATTCTACCTTCCTAAATGAT
AAGTGATTACATGCATACATATAAGTGAATTATATTAAAATCCAGAGTGAGCATTTTGTT
TGTGCATTAAAAAACAATTGTCTTCGAAACAACTGATCTACTGCAAAGAAAACTGCACTA
CCACAGCATCAACTGTGTATTCTTTGTTCGAACACAGGAGGGAAACTAAAGCCCGCTTCC
TTTTGCCATTCTCTCGAGCCAGGCAATAGGCAAGCCCTTGCATGTTTCAAAATATCGCTG
AGTTTACCTCCCTGTTTTCATCCTGTCTCATTAATTTTTCATGAGGCCCTGCGAGTTAAT
GTCCCTGTCTCGCCTGGGCGTACGCAGCTAGAGACCCCGCTGACACCGCCGTGCTTCCTG
GATTTTTACTTACAGCGCTCTCTGCACTTAGGGCAAGGCTTATGGAAAACGATCGTGTGC
ATGATATGCCCAGGGAATTTTAATTTCCACCATGTACTCTGTTTTCTGATTCTTGTGTCA
AGCTACTTGTGCTTGCTCATATGTTATTTTTTTGACAAACTGCTCACTGAAATAATACAT
ATGAACTATCAACACAGTATTCGATTTTAATATGACTGTTAAACATTTTTAATTATGAAA
TGTTATGATACTGAGCTCATGAGGTACGTAATATTACAGCGTAAATCAATTTAAATAGCC

TCCTATATCAATTTCAAAAACTTTACAGGTGACAATGTAATTTCACAGGGTTATATTTGA
ATGCATTATAGATATGCATATATATTCAGCGATTTCAACACAACGATAAAACCCATCAGA
ACTGACACACTGTAAAACACGAGATGTCATCTGTTATTAAACAATGAGAGATTTAATATT
TATTTTGTGTCTCTTGGGCTAAGTCAAGGGTTGCATTATTACCAAGCGATAGTATTAAGA
AGCATATTACAAGCAGAAAATGGATATTTTTAAGCACGAGTAAAGTAACGTGAATATATC
ATACGTTAACCGTCAATAGTAGCTCGAGAATCTTCCAATGTAAGGTTTCTATGACATGAT
GCTTATGTCAGCATGCCCCCCAAAAAACTGGTCTGTGCCTGGTGCTGTGAACATGAACAA
TATAAAGTAATGCAATTACTGCATTTTGTTTAAATGCATGTTTTCCAGTCAGAAAATGTT
TGATTCATGTTGACCATATGTTATTTTGCAGTGTTTAGCACACTGTTTACAGAGTTGTTG
ACAACGTTAAATCCAAGTGCATTTTTAATACCAATGATCATGACGAATAACAATTACAAG
GGTTAGATTATTGTACCAAATTGTTAATCATCTGCTTAAAAACAAATCGTGCAATTGTAT
TAAAATAATGAAAATATTGCATGGACATCAGATTCTCAGTAAATGCTCTAACACTTCTCG
TGTAGGCTTTAAATCAAACTGCTATTGTAGGAAAATTATTTTACCTCATTTGCCAGATCC
ACAATAACAGCAGCCAATGGCTGCTTTTCGACTCCACTCTTGTACCTGTAAACAATTAGA
AAACAGAAACATGTTACAAACCCATACATTTGGAGCAAAATACATCGCGGAGATGTGCTT
TTTTAACATGCATCTTTTACCTATTCAAAGATATATTTTAACAAGGCAAAATATGGACTT
GAAAACTTTAGTTGAAGGTTAGCAGCGGGGCGATGTGAGTATCCGCACTACTGATCACAC
TGTACATCCGGTACGTCGCACAAGCCCTGAAGGTCAGACTGCAGGATAGCAGCAGCAGGG
TTTCCATCAGGATGAAATCATCGGCTCTCACTGTTTTCCCTGGCGGGTCACTGTAACATG
ACTTGCCTTCCCTGGCTCCTGAGGTGGCACCACAATTTATCAGATCCCAGCCTTTATCTC
AGCCCTGGGTGCTATTACATTTCAGTGCGTTCCACTGAATATAAATCCCATGCGCTTGTT
ATGGGCACATTGATAGGGAAGAACCCCACTCCTGAGTATCCACGAAAGTGACTTTATGTG
ACAGCTTCAGAGCCTCCTGAGTCTTTGAAATTTTGAACAGAAAAGGATCAATCACTTCAG
GTAAAAAAGAAGAAAAAATCCTTGATTTATTCGGTGCTAAAAGGTTAAGAGAAAAAAGAA
CACATTAGTAGGAAAAGGGTTAATCGATATGATCAAGAACAGCAGAAATGAATGAAAACG
AGCAGAACAACATCCAAACCACATAACTTATAAGAAGCAGTTATTTGATAGAAAATTCGA
CCTATTTAACAGCTGGATCAATACCGAAGCTTTTATGGGAAGAAATAAAATATGATCGGC
GTAGGTTATATTGCAGCAGCAAACCCATTATAAGGGAAAGCCCCAGCTGTGATCATACCG
AGGGTTATTTCAGGCAGGGTCTGGGAGGGCCAATAGCACTCCGGTACCCTCTAGTGAGTC
TGCAAGGTCATACCTTTGATAGTAATACTCCATGACCTCCGGCATATGGTGTCGTGCATA
GGATTTCTTCATACGCTTCTGTATTGATTTTGATATAAAAAATAGATGGTTAACAGACTT
AACAGTAGCATCATTGAAGTCTATTTTCTAAGGCATTATATCCTTGGGCCAAAATGAAAT
CTGTACAGTGAGAACATTTCTTGTACAATGTCATAATGTGAGGCATTATGAAATTCATGA
GTTCCATATAATTTTATTTTTGAAATATCTCTAGCGTACCACAGTACATTTTTGTATGAA
AGTGACGAGGACAATTGGGACCATAAACCATGGCAAATGCATCAGCACAGTTAACGATTT
TTATAACTGCGGCTCTTTCCCTGTGTAACGTTCCGTAATCTTTAATTTAGCTTCTTCATT
GACATTCTCTCAAGGAGCACGCCTAGAGATACCTTTAAAACCGCAATCTAAATCGAATTT
TCCTTCCGGGCCCGGCCTCCTGACTGATACCTGTCACCGGATGATAAATGACTCAATTTG
CTTTGTAATACCGCCTTCTGTCACTGTGGCCCTGGCCATTCATCATCATCCCTGTCAGTG
GCACAAAGTCGCCCTGACAGGGGAAGTTGGCAGCCAGTTACTGCACAACACTAGGCCGAC
ACGGGGAAATCGCAGGATGTTAGCATAATAATGGGGGCCGCGAGTGATGCATTATCTGTC
GCTGCCAATAAGCCGAGGCCTCATCTGCAGCCGGGCAGATGGGCACACCAAAACGGGCAG
GCTAGCGGAAGGGGCGCCTGGCCAGGGTTTCTGCTGCCCGTGAGGATGCTGGACGCCCAT
GCCGCCAGCATGGAACCGATCGAACGGAGCCGGTGGTTCAATTACACCCCGACGCAGGGA
CATTCATCATTCAATTAGACAACTGTCAGGATTGACAAAAGGAGAAAACTTCCAACCTGA
TACTCCAGGGAGAAGATGCTCAATAGCGTGGCCTGGGCATGGCTGCAAGAAAACACAAAG
GGCAGAGTCAGCAATAATGGTTTTGCTGGAAATACCATTATGACAACATGTTCTGCATTT
AAAATATGGTATTCTCATATATTGTGCCAGTTTTCTTTATTTTTAAGTATTTAAAGGTTT
ACTAATTTTTCCCCAATCGTCCATCCAATCTAATGCCATGATGCAGTAAATACTTGCTTC
CTTTTCTGAACATTGCCATCAAGTATAATTAGAAATATGCAATAAGGCAAATAAGCAATG
TTAATATTTTTTTGTTATATTGACTCAAGTCTAGATTCAAGATAGATTGGAACGTCTTGT
TAAAAATTATTAAATTACTGCACATTCATTTGATTAAATTAATTGTGATTACGTTTTGAC
TAGTAGTTTCACATCAATTGTTTTAATATATACGCTTGAAAACATATATGTTTCCTGCCA
CCACTCAACGGCCACGATGCTCATTAGATTGTATGTCCTTTCCAGGATTCTCTAGATGCC
GTAACGGCTGTTCTCCCACGACAGAAAAAGCCATGTCCTATTGTTGTTGGCAGTATTCAT
TGGGGGAGGTATTCGCTCACGGCACACAATCCCCACAGAGAGCTTGCACCTCTCGTTTTC
TCCAGAATAATTGGCGCCGAGTACAGCTGGCGATGAGACCTCAAGAGAGAATGAGTGGTG
GTGAGCAAGCAAGCAAAAGGTTTCTGCGTGTAGCCAAGGGAGGCGCCGTGTAGGCATATA
AAGCGCATGGCAGAGCAACAGACCCAGCTCTAACAGCCTAGGCTGTGTTCATCCTGGCCA
CTGCTATTCCCAAGAGACACATTACAGTCACTTGAATATAAAAACCCAACATGCTCCCTA
ACACATTTATGTCAGCTTGCAAATATTCTGTTGTTGCGTGGTCTATTTCAAAATACAATG
CAAATGTTTTATTTATATATATCACATGTAAGTTGGGTGTAGAACCGATCTGTGTTTTGA
TCAGGGGTAAATAAATGTAACTTGAAAACATCCCTTTATTAAGACAGGTTGACTGAGGGC
AGATGGCTGGGGCCCTGCACCCATTTCCACAAGAGTTCAGGCCCCAACACAGACTGCAGG
TAATTTACGGTGACCTTGGCGGCCTCAGGGTCCTCCTTCACTGCCAGCCTGATCCCGGTA
TTCCAAGGGCGTTGTCCCTCTGACCACAATACCATAGCAACTATGGCCCTTTTACACAAG
TAAAAAAAAACATATACCGTTAATATGCAAATGTTTACATATAATTTAGCTCATATGGTT
TATTCAACGTGGTTGAACAGTTTATCTCACGTTAAGCAAGATTGTATGGCTCTAACCATT
GGAACTCTCTACTGTATGTAAATATGGAACTATACATATATTATATCCTTTGGTTCTTTC
GGTAAAGTCACGTAGAAGGGAAACAATAAAATTATAAAACAATAAAATTCTCACGACGTT
TCGGCTGCAACACAAGCAATCATCATCAGGTGTGAAAACCACAGCAAGAACATTTTCTTG
CTGTGGTTTTCTTGCTATAGCAAGAAAATTTTCTTGCTGTGGTTTTCACACCTGATGATT
GTTGCCTGTGTTGCAGTCGAAACGTCGTGATGTTATTGTTTTATATTTGTATTATTTTGT
TTCCCTTCTACGTGACTTTACCGAAAGAACCAAGAATATGAATCCCTGCAGTCACGAAAG
CTTTAAATCAAAATATATTGTTTCAAATTATATTAGAAACGTACAGTGAGGGAAAAAAGT
ATTTGATCCCTTGCTGATTTTGTACGTTTGCCCACTGACAAAGAAATGATCAGTCTATAA
TTTTAACGGAAGGTTTATTTGAACAGTGAGAGCCAGAATAACAAAATCCAGAAAAACGCA
TGTGAAATTTTTTATAAATTGATTTGCATTTTAATGAGGGAAATAGGTATTTGACCCCTC
TGCAAAACAAGACTTAATACTTGGTGGCAAACCCTTGTTGTCAATCACAGAGGTCAGACG
TTTCTTGTAGTTGGCCACCAGGTTTGCACACATCTCAGGAGGGATTTTGTCCACTCCTCT
TTGCAGATCTTCTCCAAGTCATTAAGGTTTCGAGGCTGACGTTTGGCAACTTGAACCTTC
AGCTCCCTCCACAGATTTTCTAAGGGATTAAGGTCTGGAGACTGGCTAGGCCACTCCAGA
ACCTTAATGTGCTTCTTCTTGAGCCACTCCTTTGTTGCCTTGGCCATGTGTTTTGGGTCA
TTGTCATGCTGGAATACCCATCCACGACCCATTTTCAATGCCCTGGCTGAGGGAAGGAGG
TTCTCACCCAAGATTTGACGGTACATGGCCCCGTTCATTGTCCCTTTGATGCGTGAAGTT
GTCCTGTCCCTTAGCAGAAAACACCCCCCAAAGCATATGTTTCCACCTCCATGTTTGACG
GTGGGGATGGTGTTCTTGGGNNNNNNNNNNCGAAAGACCCCAAGAATATGAATCCCTGCA
GTCACGAAAGCTTTAAATCAAAATATAGTTTCAAATTATATTAGAAACGTACAGTGAGGG
AAAAAAGTATTTGATCCCTTGCTGATTTTGTACGTTTGCCCACTGACAAAGAAACGATCA
GTCTATAATTTTAACGGAAGGTTTATTTGAACAGTGAGAGACAGAATAACAACAAAATCC
AGAAAAACGCATGTGAAATTTTTTATAAATTGATTTGCATATTAATGAGGGAAATAGGTA
TTTGACCCCTCTGCAAAACAAGACTTAGTACTTGGTGGCAAAACCCTTGTTGTCAATCAC
AGAGGTCAGACGTTTCTTGTAGTTGGCCACCAGGTTTGCACACATCTCAGGAGGGATTTT
GTCCACTCCTCTTTGCAGATCTTCTCCAAGTCATTAAGGTTTCGAGGCTGACGTTTGGCA
ACTTGAACCTTCAGCTCCCTCCACAGATTTTCTATGGAATTAAGGTCTGGAGACTGGCTA
GGCCACTCCAGAACCTTAATGTGCTTCTTCGTGAGCCACTCCTTTGTTGCCTTGGCCATG
