# Supplementary material for: Ancient Pbx-Hox signatures define hundreds of vertebrate developmental enhancers
Source: BMC Genomics. 2011 Dec 30;12:637. doi: 10.1186/1471-2164-12-637 (PMC3261376; doi:10.1186/1471-2164-12-637)
Supplement: Additional file 2 — CNEs functionally tested for this study. The sequences of the CNEs of zebrafish (dr) and lamprey (pm) that were tested by reporter assay in zebrafish embryos for this study. [file 1471-2164-12-637-S2.TXT]

Meis2 CNEs injected in Figure 1. Zebrafish (dr) and lamprey (pm)

>dr3285
TGAGTTAGGACACCTCATGACAAATGATAATGGATAATCAATAAAGCGGGAAATATGAGGCCGCAAACTTTATGAAGCCGGGAGACGTATTACTCCCCAACAACACTCGTTTCCCTTAACAAAGTCACTCCGGCCGCTGCGCCTAATAATCTGAGGGAAAATCAAAGAAGCCGCAACCACATCAGCAATATTGGCAACTTATTCCGCTTTAATGGCATTTTGATTGATTTTTTCTCCTTCTTAATGGTACTTTTATAGATTTGATGCTGGTCCTGCAAAACAGCAGTGTGTAATAGAGCTCCCCGAAGGCTA

>pm3285
ACATTAAGGCGGTGCTTAGGGCAGCCAGAGCAAGAACAGCGCGTGACAAATGATAATGGGGAATCAATACGCGAGAAGATATCAAGCAGCTGAGCTTATGAAGCTGGGAGACAAATTGCTGGCCTACAACGCTCATTTCCCTTAACAAAGTCAACATTGCACTTTTTTACACCGTGTTGAAGGAAAATCAAAGAGCCTTGCCGGGCTGGTAATATTACCGACTTTTTCACTCTAATGGCGTTTTGATTGATTTCCCCCACCCCACCCCCTCACCCTAATGGTAGTTGTATAGATTTTGGAATGCTTTCGTAAAATAGCTGTGTGGGGTAAACATCCCAGAAGGCAAAAAAGTCAAAAATATGAGGCATTTTTGTGAGCAGCTAAAAACTGGAAGCCGGTAACATAGCTGATTCACCA

>dr3288
GCATGTTGAGGGTCGATTGTTGTTAAAAAAAACAACAATACTACTAATAATAATGAATGTCAGCGGTTACGGCCACTGACACTGATGAGCTCTGGAGTGTGTTTGTTAATTAAAGCCCTTCTCGGTGTGGTTATAATCATAAGACAGCGCCGCGTGAACAACGTCGTATATCAAACTTCACGATGCGACGCCGGCTGATAATGCGCCGCCGCTGCTAAAGCTGATTTTCCATGATGAATCTGAGAGCATATAAATTGGCTAATATCTAAAAACATTTACAGACAGTGCAGGAACCGAGTGTTTGCGGCCGTGATGGATGAGGCTGTTAGATGCTAGAGGACAGATCCGCAAATCTCTGCCGCTGCACAGAGCCCTGCACGCAGCTACAGATTTACTCCTTTAAACCCGACCTCCT

>pm3288
GCAAGCGTTCTTGTAGGTAATTTAGGAAGCAGTAACAAATGAGAACCTCCATTACCGGTGACGCCGATGAAATTTTTCAACTTGTTTATTAATTAAAGGATACGCATGGTCCTTTCTCACACGGGCGCTGAACCACAAAACTGCTCATCCATCACACCTTTCAGACATAATGGTGTGTGTTGATTGGGAGCCTTTATGATGAATCTCAGGGCATGCAGGTTAGAGAATATTAGGGGACATTTACATAAAGTGGATGGGTCTAGTATTGATGGAACCCTACGTGATAAATGGGATGTTCAAATATCAGGAGACAGTCCCGCTATCTGTCTACCTGCAGCAGCCCTCATTAGATTCCCAAATCGACTCTGGTTTAATTTGTCCTTCACCAGCCAA

>dr3292
AACACTGGGAATGATGGATGCGCTAGCCGATAGCGCTGGACAAACCTGCTAGCTAATTGCACACCAAAGACAATTATCCAGGCATTGTTTCATGAAAGCAGCACGGTACAAATGTCTAATATTCATATTAATATCAGTCTAATATGTGGGAGTTACATGAATCTGTT

>pm3292
AGGGAGAGAGGTGATGGATGCTTCTGCCAATATTGCTGAGCGGCCCTCTTTTGCTAATTGCCATGGAATACAATTATCTCATCTTTGTTTCATAATGGAAACACATTACACAACTCCAATATCCAGAGGAAAATTTCATGATTTCACAGCAGAGCTGT

>dr3299
TTGATTGTGTGTGATTGACAGCTGTCGTCCGCATGATGAATGTGTGTGTGTGCTGTGAGCGTCTGCAGCTCTGGTCATCCATCATCGTCTGCTGTCACACACATGAAACGCGGCGACAGCGCCAGTCAGCAAACATTTAGCACAGCGAGCCGCACGGCAGACGGAAATTATTATTGTCAGAATAATAATGCTTTAGCATAATTTATTACAGGTCCGGCAAATACACTGCGGCTCCGTGCTATTAGACAGATGGAGAGGCCAGA

>pm3299
GGCCTCCTGACTGATACCTGTCACCGGATGATAAATGACTCAATTTGCTTTGTAATACCGCCTTCTGTCACTGTGGCCCTGGCCATTCATCATCATCCCTGTCAGTGGCACAAAGTCGCCCTGACAGGGGAAGTTGGCAGCCAGTTACTGCACAACACTAGGCCGACACGGGGAAATCGCAGGATGTTAGCATAATAATGGGGGCCGCGAGTGATGCATTATCTGTCGCTGCCAATAAGCCGAGGCCTCATCTGCAGCCGGGCAGATGGGCACACCAAAAC

>dr329x
GGAATCCTCCAAACCAATCAGAGAGTTGGCAGTTCAATTACACAGGAATAAGGGGACATTCATCATTCAATTAGGCAGCTGTCAGGCCGCACAAAGCAGGAAAACTTCGAACCTGGTACTCCTGGGAGAAGATGCTCAGCAGAGTGGACGCGGGGAGACTGGAACAAATAAAAGCAGGACAAAGTTAATTACCAGAGAGCAGACAAAGAGCCAGC

>pm329x
AGCATGGAACCGATCGAACGGAGCCGGTGGTTCAATTACACCCCGACGCAGGGACATTCATCATTCAATTAGACAACTGTCAGGATTGACAAAAGGAGAAAACTTCCAACCTGATACTCCAGGGAGAAGATGCTCAATAGCGTGGCCTGGGCATGGCTGCAAGAAAACACAAAGGGCAGAGTCAGCAAT

CNEs injected in Figure 4.

lamprey set

>drEvi1_40224
CTGTAGTTTGGTCGTGTGTCCTGGCGTCCGCGGGCGCTGACTGGGTCACCTCTCCATTAGGGCGTGTTGTCATTGTGATTAATGGCTGGCTCTATCATCTTTAATGCTGGTGGTAATGACGCGGGGTCCCGTGCCGCCCACAGTAATCGCGTGATGTATGAGCACAGCAGAACCTCAGAGCAGAGGTGAACACTACA

>drNR2F2_27254
TGCAATATTTCCCCTTTTGCTGCGTGGCAGTGCCACCTGTTGCCCCATTAATCATGCAGAGAAGATACTCATAAATCATAAACATTCTGCAATTAATCAAGCTGTCAGGTCCGGGGTCACAGGTCAGCCTCGCAGGAGCCAAAGGTCGTCGCTGGGGTGCGAAAAGGGTCACGCTTGTGTGGCATCTCTCATTCTTGCGAGGTGTCAGA

>drPax2_217
CCAACACCCAGTCACTGTCAGGCCAAACACATGATGAATTGCCCTGTCAACAGAATTCATTCAGGGACCAATTAATTCAGCAGAAATGAACTAGAGCCATCAGTCGCTGAAAAACTCAGTGCAAAGAGAGCAAAGTAGCTT

>drZNF503_32799
TTCCTTTACAGAGGTGGGCTATCATTATCTCAGGAATGACAGTAGGTGGAAACGCTATCTTTCATTACACACAGCATAAATAGTGTAATCTATCAGCTCTGTCAATCAGGATGATTGATTACGGCCTGTCAGAGAGGAGAGTGACATATTAGAAAAGTTTTGTTAACAATGCCTATTGCAAGTGGGGCCTGCCACAGAGGCAAGTGATTAATGTGTTGTCAGGCTGTAATCCCACACCGCTGGCTAATGAGGCAAGAATTTATCATCTTTACAGACTGGCAGATGTCAGAAGGAAAGGAATCCAAAGTGCTGGAAACAATATACTGTTTCTTACCGGGCCTGACGTGTCTGACAAGCTTTAAAAACCACAAAGAGGCCTTGTGTAAGCAAAAACTTGAATAGGGCAA

>drTshz3_24797
CCGTTTCTGGGAATGACACTTTAAGATTATTTTGTAGCTGACGCGATGGTCTAAGAAGAGCCTTTAATGGACAATTGCCATCTTTGATTTGAAGGCTGATTGATCGCCTGTCATCCGGATGCTCTTTGATCTATTCATTCCTGATAAACATCAATAAATCACTCGCCATGGCAACGCCACAACCCCGTGACGTCACGTCTGCTTTGACAGC

>drTshz3_24798
CTGACCCGTCAAAGCAACTTTGTTTCATATTTGATTTAATTGTCTCTCCTTTGACAGCCACATTCATCAATAGCTCTAATGGTCAATCAGAAGTTGGCAGAGTGAGTGCTCTC

>drTshz3_24800
TTTGCTCCCTCGTTCTGTCTCTCCCTACCTCCCTCCTCCCACCAAGTCTGGAAGGCCCGCTCAGCCGTAGAAAAAGAAAAGTTGTTTTGCCAGCTTCATTAGTGTTCACCTAATTAGCTGTAAAGCTGATGGATTCCTGACAGGCCTAATGATTGGAGATGACAAGCTCCGCACACTGTCATCCAGCCCAATTAGGTTTGCAGCTAGTTTGATGTAATCAAGTTGATATTACACAGTCCTCCATGCCTTTAGTTGGTGCACTAACTCAATTTGCTGCGCAG

>drTshz3_24804
CCCTAACACTAGGCTCCTTGGCAAGGGCCTGTTTGATAAATGACACATGTCATTCTGTCAGGAGGGAAGGGTGGGTCCATGATGTATGACCGTGCTGAGGAGCTGGGGAAATCGACTGTTTGGCATGGAGCTC

>drTshz3_24805-6
GAGCCCTGCTCAGGTTACAGCTTTACACGGCCAGTCTAAATAATATTCAAAATGATGAATGACATGGCCAGCCTCGTATCCATCATCAATTTCTTTTTTTAAGGAGCATCCATCTTCAGTAATGCTCCTTTGAATCATGGGAAAGCGAAAGAGCTCCGATTCACT

>drTshz3_24807
GCTGGGTGCACATCACTTTTTATTAGCTTAATAAATCACCTTTGTTGTCAATCAAGGCACAGAGAATAATTGGATATGGTTGAAGCCTTGCGTGATGGATTATAAATCATTCCAGATTAAATTAAAAGATAATGCACAAACTTAATGGTTTGTGTTTTGCAGTCTAAATTGCCTCCGAGCAGTGTTGTTTTCTCGCTTTATTGTGCGCCGTTTTTCTCGCCTCTAAAACCCTGCACGTTCGCCTGCCTTTTACCGTCTTGCCTCCA

>drTshz3_43509
GGCAACCCTGAGCAAGTGCTAGCAAGGGTCATATCTTTTTAATTATCTTTCTTGCCTTTGATTAATTATTCCGTCTGACAATAGCGTGTTTCTAATGCTTTTCACCTGCCTGTCTTGATTGACAGTGCCTCTGTCTGAGTCAAAGCAAACAGCTGCTGCCATGATTGCCTAGCAACCAGGAGGTGATGGATGAGACCCAGAGATGGATGGCCACAATAAATCATGTCTCCTGCTATAAAACTG

Gnathostome set

>drBCL11A_2554
GGGTACATCTGTTTTGCATGAGATGCATAAAATGACAGGACTCCGACAGCCAGTGCATCTAGTGACAAAGATTACTGTCACCCTCCTCCTAGAGTTAATTCATCATTGGAAATGGTCCGTTCCCTTGCTCTGTCTCTTAGCAACAGCCTATCCCCTAGTGCTGCCTTAACCACGTGTGCATATGTAATATAGTGCTCTTCAGCATACC

>drFoxp1_886
AGGAGTGGACAGGCTGGACAGGGAGGCTTGCGGAGGGTAATGCCGCACAGCTGTGACCACCGGGCCCCTTGCTTTAGAGAGGGGTGAGAGCTGATTGGGCTGACAGTTTGTAATCAGACTTGATTTATTGTTCATTAGTAGTGCATTAGGGCCCGCTCTGGCTGGGGCCGAACCACATTTATGTGTTGCCCTGACAGGCCGTGAGCCTGCCAACACCTGTCATTTCTGCCGCTCGACGCATATTAGACGCA

>drFoxp2_3502
GTCGGGACGGCAGAACTAGCCAGTCGTGGCTTTTGAAGCAGCTGTAATTTATGACATCCACCATACATCAAGTGCGTAAGATAGCATTATGAGCATTGAAATGAAAAGGGTATTTGCAGCATTAGTTCCCTGCGAGGGACCTGATTACATGATTAATGAAATGCCCCTTTGCATGCGCATTCTGAAACAGCAATTAGGCACGGGGCCGGAGAAAGGCACCGACTCTCCAGTCATCCTCTATG

>drGli3_2152
CTCTTTAATTCCTGTGCTGTGGTGTGAGGACAGGCGGTCAGGCTGTAGCTGGCCTCATGATTAATGATGTTTATACTTGACAGAAAGCTCCTTTATTTATCTGCATTGCTGCTCCACAGATATCATCACTCACCTGAATGAAAAATATTCACTCATACCAATTTTGCAGTATAATTGAGTGGAGTCACTTCTCTTCTGTCGTCTTTTAGCCCTTTTCTTTGTCACCCTCCCTCTTTTTTCCCCTCTCTCTCTTCACTTCTGCTATCTGGCCGTCTTATCATTGCCCCAGTAATTTTCACACTGCGTTGTATGATATGGAGAGGCTGGCTTTAGCCTTTTTTGACATTAAGCCTCTTCAATTTTCACA

>drNKX6.1_4281
CACAGGCAGTTTAAATGTTCTGACTGTTTGCTTTTAATATAAAGTCTGTCTTTTATGACCGTAGGTGCTGTAAGATTAATTGAGTTGTGAATGTGTGGCTTTCACAGCCTGTAGTACTGACGAGTAATCCCGAATCAGCCAAAGCAAAGAGACAATCTCATTAATATATGATTAATAGTAGCTGGCAACGTGATTAATTAGTGTTTGTGACAGTAAACGTTTACCAGGCCTTTATGTTTTCCCCCGGAATGTCAATTTGTCTCTTCTGAACGTTTTTCCTTCCCAGCAACTCTTGTGAAAGAGCACACAACTTTGCATATTCTAGTCTTGTCCCATTTCATTCTTCCCCTGCCCAGAACAGCAGCCCAGGAATTAAACGCCTGGAACATGATTGATTACTTTTCTTTTTTATTTGCAGGCTGAAAATCCAAAGTAGTTGTTTTCTTTCTTTTTGTTTCTTTTTTTCCCATTCAGTCCACCTC

>drPax9_2099
CAGACTCTGACTTCCTGTTCCTGCCTCTTGCTACAATGATAAATGGCTGCAAGCTCCATTCAATTACGCCTCGAGTGCGAAGAGACAGGAACAATGGGAGCTGGCCTATGCAGTGTGGCTCAGGCCCACTGCATTCTTAGCAACAATTTAGCCTAATTAGCATCAACTCCTGCCCCATCCATCATACTCCTCAAGAAACATAAACAAACTGTCAGCTCTAGCGTAACAAACAGATCGCCCAGCTACTTAACACAAATTATTCTTACATGAAACGCAGCTTCTCAGGCAACCTTCCCCCCTCCAGGCCATCTGGGGGAATGAAGGGCTATTAAAATTGAAGACATATGTTCCAGTCAAGTTCAACTCCCCAGACTCTTGCGGCTGATGCGGTGACAGTTTGCCCAGACT

>drPou3f2_9802
CCTGCTGTTTAATCCATCCAGCTGCTGTCACGGCAGGAGAGCAGCCAATCTATCACGCCATCCAGACACATTCTTCTCACCTGCTCCGCGCCGCACCGGCCCTTTAATGAACAGCCGACATGATCCCGCCTGACAAGCAGGAAATGGATGCAATAAAGATTGTTTCTGCATGCTCTTTGCATTCCTGATAAATCACCTTACTGTTGGACAGACACCAGCCTGCGCTGAGCACAAATCTGATTTCACACTGAGGGAAAGGGGCAGCGGGCCAGGAGGGGTCACTTCAATT

>drSP8_1540
CAGGCGTGATGACATGTTAAATTACCCTGGTGATGTATGGTTTAATGAACCCCCTTGTGTTGATCATGCTCCACATTAATCAGCCGGCTCCAGCAGATTCCCTTATTTTCTCAATGCTCCCCTGATAAACTGCAATTTCATTTAACCTTGGACAGCAACTTTAATAGCTTCCACAGGACAACTGTCAATACTTGCCTGGGTATACAGTGATTAAATTGCATGGCGAGGAGACCGTCCTGACTTCCT

>drTCF7L2_5416
GTGTGGTCCTCTCCGTGAATTAGATTCAAAGGGGAAGGGAGCGTAACAAGCTGGGAAAATCAATGGTAAACAAAGCGAGAAAGAAAAAGGGAGACTCAACTTTTAGGCATACGTGATCAGCACATTGGCCAAATGATGTCATCCATCAGAGTGGACACTGCAATTTGCCATCTATTTCCTCATCCATCAAACCTGATGTGTGTCTGAGTCTGTGCATGTTTGCGGATGTGGCTGTTTGCACAGAG

>drTshz3_7655
ATCCGTGTGCATGAGATTGAGGGAAAGAAGAGAGCACAGAACAAGAAACAATGAGAAACTCTTAGTCTGAACTATAAGTCTGTCTCTCCTCACCCTCCCTCCCTCTCTCTCTCTCTCTCTCTCTCTCTCTCTCAAATGGATAATTCTGGTGATGGCCCTGACAGCCCATGGTTTAGATTTTGATTTATGTTCTTCCAAAGCTAAAATCAAAGAATCCATCTAGTGCTATTTTATGGCAGCTGGGATGATGAATGGTGCAGTCTCTGGGCCAAACGAAGCCGCTGTGTCTTTGCCCCGGATTTTAATTGCTAAAGTAGCCAGTCATTGCTCAGGATTCAACAGTGAGCAAGCTGCCGTTCTCTCCCTCTCCCTTCAAAGTGCACTGTAGATGTGGCTGCTTTGAACC
