# Supplementary material for: Ancient Pbx-Hox signatures define hundreds of vertebrate developmental enhancers
Source: BMC Genomics. 2011 Dec 30;12:637. doi: 10.1186/1471-2164-12-637 (PMC3261376; doi:10.1186/1471-2164-12-637)
Supplement: Additional file 7 — The CONDOR CNE set. 6693 non-redundant human CNE sequences, shared between human and fugu, retrieved from the CONDOR database. [file 1471-2164-12-637-S7.TXT]

6693 human CONDOR CNE sequences

>CRCNE00000565
GATAAAGATCTATTGTCACTTGTTTTGTTTGCAGGTGTCTTTAATAAGGCTTCCCATAATCCCTTCAGGAAGAAATATTTTCTCCTTTTAAAAATAGTATTAGCTAAATATAAAAGCTCTGGTCCCTGCCATTGTTGTTGATTCTTTGAGGGACATTTCCCAACATTCATTGTTTAAATGGTTGTCAGGAAGAATCAAGTGAAACGTGGTAAACAATGCAGTAACTGGTTCATCTTACTTTGTGTGCCGA

>CRCNE00000566
AAATCAGCAGCTTGACTGAGCTTAAATAACTGACTTTTCATATCCTTTCATGGAACACAAAGGACTAGTCCTGAGGCTACTTGAGCCACCAATGCAGGCAGCAGTGGAGACCACCACTGAATGTGCCAGTCCCTCCTCCCACAAACAAAACACATTGACTGCAGCTTTATGAAGTGAAATGCCCAAGAAAAAGAAAATGTGAAGGAGGTGTCCTCAGTCATTTCTTCC

>CRCNE00000567
AAAAGCTGCTGCATCTGGATGTGGAGAACAAAGCCATCCTAAGACTTGAGTATAATAGGTTGGGTCACTCGCTTTTATAGAAGCAAAAGAGTGGAACTGCCTTGACTTGTCTCAGTACCACTGACCCTTACATTTCATTGTGTAGAGATGTCAGGGAAAGTGTGTAGAAAGCACA

>CRCNE00000568
TTTTTCACCCAAACACGTTTTGAGATAAGAGCTCACAAGTCTTGACATTATTTCATTTTGTTATGCGCATCTGTCAAGGAACCAAGATACGATACAGCTACTAAAAACTGATGATTGTGGAACAGAGAAACTTGACAGCATTTCATTTCCTTTATGTTCTGATTATACGTTTATCAGAAAACCTGTATCTC

>CRCNE00000569
TCAAAGGCTTGGCAAAGAACTGTCCTATTATTTGGTAT

>CRCNE00000570
TGGTTGAGTCATTGTTAAAGCTTTTGCTTCTCTTTTCATTATTGTGGGCCACTATCCACAGACCACATTTCTATAGGCCCTATAACTGCTTTGCCGCACAAATTAAACGCCGGGATGTTTCATACGTATATGCCAGCATTTCAATGCTTGTCAATCAGAGTTTATAAAATATAGGGATTACAACTTGA

>CRCNE00000571
TTTAGAGCTGAATGATTTACACAATTCATTAAGGACGGTGATTTTTCAGTTAGCATCAGATTAAATGGTTACTTACTCTCAAATAGCCCTTGGGGACTTGAATTGCTGGGTAGCAAACAGATTAAAGTTTGCATTGAAAGAAAAATTGAATTCAGAGGTAATCAATAGCATAATAGGGGCAGTGAGTGGTGCCTGCTGCCTGAAATGAAATTACCATATTTTTAATCTTAATTTTCCACTCTGTTTATCTGACAGTGTGGATGTGCAATCCAAACAGATAATGAGAGAGTGGGATATTGACACCGCTGTCCTCTGGAGTGCTTGTTTTCAGTGATTAAATGCTGTGATCTGTGATTACTTTGTGCAGGGATGTCAGGGCTGCTGGCCAGAACCATGGGAGGGGCACTAGCTCAGCAGCTGTAGCTCCCGACTCTCCCAGGTCCTAATGT

>CRCNE00000572
CTTTCCTTTCACTTTCTAAATCCTGACATGGTCCATCACCTTTTAAAAATAGTGAGCTGGCCTTC

>CRCNE00000573
AAGTGCCCACAAAGAGGATTCCTTATGCTTTAATTTCTCTTTATTTTTCTCACCGTAAAGACCCTTGGGGTAAATGCCAGCCCCACAATCCCGCCGTTATATGGTTACTGTCAGCCTGCTCAAATGATGCTTCCTGTTCATTAGGCCTCTTTTCATCTGACTACAATGTCTTGGCGTTGCAGCAATTCTTAGTCAACGCCCATCTCTTCAATAGCCTGTGAATAGTATTAAATGGTGTTTATGCTAGCTATTGTTGCCTTTTGTGTGGTTTGTCTAATTCACAGAGAAAAGTCTGCTTTTGT

>CRCNE00000574
GCAGTGTTCATTGGAGCTTGGCCAATAGATGGTATCATCCCTTTCCGAGTCTATGCTATGGGCGGCCTATGGAAGCATATCTGTTCAAGGCATTCATGCAAATTATTACTTACTGCCCTATACGCT

>CRCNE00000575
TTCCCTTTTTCTTTTCTCTCATTACAGTCATTATTGGTCACAAAAGGCTGCTCACAAAACAGCTAGTGATTATA

>CRCNE00000576
AATTGCATTAAAATGTAATGTTTGTCAATGACTGTGATTTAAA

>CRCNE00000577
AATATATTGGTAATGCGAGGGGCTGATTAGTCTGGAAGGCTGCCTACAGGTTAGCAGGCCTCATTTCAAATCTCTGACAGCAATATGTGCCGTTTCATGCTTCATCCTCATTCCCCATGTTCAACACAAACCGGGGTCACTCTATATATGGAAATCACTGTCTTCAGGGCGAAAAAATTAAAAAAGGTGAGATTGCCGCTTTAACCTCACTGGCCTCAGAAAATATGTTTTAGTCTGATACATTATACTAGTAGGAATTATTTATCAAGAAGATACAAGCTTGATATTTCAGAAATAATGAGATGTTCTGGTTTTGCAGCTGAAATTTTATGGTCCACAGAGCATCAGCTATGAATCCAGGG

>CRCNE00000578
TTTTGATTTATTTCTATCCGTAAGCAGACTAACGCTTCTCTGTGCTTTTATTGTTCTTCAAGAATAGGCCTTCTATTGGAGGAAAATAATGTCTCTACGACCACCACTTTGCTCAATGCAGATCTTCATTAATCTGCAGTCACAGAACAGGCTTTTAGCAGCGAGCACTTTTGATGGGAATTGAATTTGATATTGCATTATGGTTGCAGGGAGTCTCACAATAGACTGTGTTCTTTTCTGTGTCTGAGCACAATCAGAGAGACCCAATTAAATAATTTGGTGCAATAATGGAGAACAAAAGAGTATGAGGGCTTAAAGTGAGGGCTTCAGCATTTGTATTCTCTCGTTTCTGTATCATGTTAATTAATTTGC

>CRCNE00000579
TCCAGCTAAACTAGAGGATAATTAGAAATGCCCTGTAGCAGGCAAGTCAGCGCTTCAATTTATTTGCTGTTTATTACCAAGTCCCTGCCCCTTGGGTGTAATGACTGTAAAACCCCGCCAGCAGCTTCCCCGGGTTTGATTTAGTGCCGTAAATGGTGCTCAGAGAGTAGATTAAGCTGGAATGTGATCAAACCTTATTTGCAATCCGATTATACAAACTG

>CRCNE00000580
AGAAAGGAGCGACATGCTCATAATAGAAACTGAAAGCTCCTCATTTTGTCCTGATTGTCTACCCTTCCTTTTTAAACAACCTTCCTTTTTTCTAGCTATCAATACAAAGTTCTTTTTGGTAAAATGAAGTGCATTCATGCTGCCTGAAAGAAGCTTTTAAAGTTGATCTGTGCCCACACAAAA

>CRCNE00000581
CTGATAAATGGGCTCCTTTCAACGGGTGGCAGGCTTCAGGAAAAAGAGATAATCCTGGATAATGTGGACACAGTTTTCATTTCATGTCACCCAATTAAACCGCAATTATCCAGAGTGCAACAGCAGAAAAACTGGAAAGAATGGCCGGAGAATGAGGCACTGAGGCACCCTGGGATTCTTTCTACCACGCACATTAGCCTAGATTTGTTCTGTTCTGATAA

>CRCNE00000582
TAAATGTATCTCTGAGATGCACTATCGCAGGCATTGCCATGGGCAAGTTTT

>CRCNE00000583
GATGAAACAGCAAGGCCTAGTGAGATAAAGATGATAGAAGGGGGACTATCAGGTGGCAGCCGGGTAATTACAACTCTCTATTTGGGCTTTGCAGTGATGCTGCATGTGATAAGTGGAGAATAATGAAGAAAAAGGAGTAGTGATAATGCAGGAGCTAAATGGTAGAAAATAGCCT

>CRCNE00000584
TCTGTAAATTAGAATCCGACTATCACTCTGTTCATTTTTTTTGAACAAAGAGTTTAAATAAAGCCT

>CRCNE00000585
TTCTTGTTGAGTTCCTAACAAGATTTTTATCT

>CRCNE00000586
GGTCCAGGTGAAGTGTAAGGTATCCTCCAAAGGCACCCTTTGTTTCACTTTTGAATAGATTTAC

>CRCNE00000587
AAGTTAATTCATATGGTTCTGAGCGATTATGCAAAACTAATTTGGACTGTCCAGGGGTAATTATCCCTGACACGGTTAATTAAATCCTTTCAAGGCTTCGTCTTTCCCTTTTGTAGCA

>CRCNE00000589
TGGGAGCGTTTAGACAGTCGAGGAGGTTTTGTCCGAGAACAAAACGCAGGGTTGGGAGGTTTTGTGAGAGTGTTGTTTGTTGAAGTGGAGCTAAGAAAAAGCGGCGGCTTTCTCCTCATTGTGAAGAAACCAATCAGTGGTATTTGGAAAACTGTTAGCATTGTGCACTTCTTCTGTGTCCATTGTGAGGCGTTTCTTTTCACAAGGTTTTTTTTTCAGCCGATCCAGCTGGCCGGAATGAATAGCGGTGCAATGTGTACACGCTTTGTCCCTCCGGCCTTCAAGTAGCCCCCATTGAATAGACTAAGTTGACACTGCGTGACAGTGAAACAACATAATAAAAAATACATGAGCCCCTGAATAGGAGCAGGCGCATAAATAAATAAAATGGGTGACCAAAACTGGATAAACTGAATGACAAAACGGTGAAAGGGGAACAAAAAGATATTTAACACGCTAGATTAGCATTAGAATGCGATCTACAAGGCAGAACAATTGATGAATAGGTTTACCGGCCAAGAAAGAAATGGACTAAATGCCCTTTGAATAGATATGC

>CRCNE00000590
ATAGGGTAGCAGTAATTATTCTTCTAATTAATGGTCCTTT

>CRCNE00000591
ATATATCTGTCAAACCGACATAATGAATTTAAAGTGCTAATGCCTAGAAGACCAGAAAAACATTGAAATATATCCTT

>CRCNE00000592
CTCCTCTCTTTTTCTGCTTTTCGCCTCGCAGCACGCCAGCCTAAGCTGAGAGCTGTAATGTCATTAAATTGCAAATGCTTTTTCATTTCCGACACACACTGTTTACTTATCTGGCAAAAACATATGTTGGAAGGAATCCGTTAAATTCTGCCCATTGCCTTGGGTAAAAGTGCAATGGAAACGGCCTCACCGAGCGTCCTCTTTCTTCTTCTTTAGCACTCCCCTTATCTACAAGACGGCTTCGCAGAAAACTGGCTAGTTCAATGAAAAATGAAGATACAGCGGGAGATTAGGGAAGAACACTGAGCACAAAATTCCTGGAGAGAGGGTCACTCCATTGCAAATGATTTCACTCCTCTAGATCTGCATAAATTACTATTTTTAAGGCATCTCCAAAGTCTGTATATTTTTCTCACTCTGTCAAACATTTAATTTCACGCCCCGTGTTCTGAATATGCTAAAATGCATATCTCTGATGCACCTTTAAGCCAGA

>CRCNE00000593
AAGATAAAATGATGTGATTTGCACTACAAGCCTATTACTTGAGGTATTTACATATAGTTTACCTCTGCAGTTCTGAGGATGATTTATTTAAAAAAATCTGGATTAAGCTCATATAAATATGTATAAATCTTTGTTTAGAAAA

>CRCNE00000596
AAGAAAAAAGGAGCAGAAACAAACCGGTTCCTGTCATCTC

>CRCNE00000597
AAATTAATGGGCAAAGAAGAGCCCCATTTGTCTGTTTGTGTTGCTTTACAAATGGCTCAGCAAAAGCATCCCAGTGAGCTTCAATCAT

>CRCNE00000617
GAAATCTAAATCAAGCCATTGTTATTCAGAGCCAAA

>CRCNE00000052
TAATAACCCAGCCGCACTCTCCATTTCCCCTGTAGATCAATGCTAATACCGGGAGGCCCCGGAAGATGGATGGAACCGACAGG

>CRCNE00000053
CAACTTCATCACAGTTTAACATAAAAAGATCAGCTGGTATCGACCCGTAATTTGGACCCATGCCACGCTATTGGCAGGAAGACAGAATAAGTTAGGGTGGCCATGTTTCAAAAATTCTCTGTGTGCACTCAATCAC

>CRCNE00000054
CTTTCTGCAGCACTCAGGAAAAAGGATGTCTCACAGGGGACGGGAAGGCGAAATTTTTTCACATCCAAATGGATTGCAATTTCCCTCCATTTAGCACCTGAAGGTAATTAGCTCGAAGAGACTGCCGAGTGCGAAACACGTTCACGGAACATTAACTCTCACACATTCTCCAGTTGCAGGGAATTAATAGGAAAGATTAAAGTTTAAAGAGAGCAAAATGCCATTACCTCGCCAGCCACCTCTCTCCGCGGCAGTATCCAGCCCCTGAAAA

>CRCNE00000055
ATGAAATTGAGACATGGAAGAATTTATTGCCCAGAAAATTCCATTCTGCTATCTGATTCAAAAAGTCCAGTCCCCCCAGCTTCGGAAAATCTATTTTCCACATTTTAATACCCTGCAGAACAGTCCTCATAACTCATCCGAGTGTGTTAAGCACAGTTTTATTAGATCTGAAACAAATTTTGGTGGGGAGATACTATAGGTCATTAACCATGGAGTAATTTTATCCTTGTTTCCCTAATGATGCCATAATGGCGAGCGAATTTCTTAACTAAAGACCAAAGAACATTTTGAAGGTCAGTTTCATCTGTGAGCTCCTTCAAGCGCTTCTCAGAGAAGATTGGAAAACTCGCCGATTTTTTGAAGAGTCATTAATAATGTGAAAGCTGAAAGCACCCTCCATTTGCGTTCCTGCTTTTTACCTTTTAATTTTATATCGTCCCTGCT

>CRCNE00000056
AGGAGGGGGCGGTGTGGTGACACTCTGTGCTCCCAGATGTGGTGGCAGCGATAATTCCAATTTTATGCCTTTGTTATGGCTTTAATCACTTTCTTTATGCGTTTTGTTCCAGCGATCAGGGAGAGACACCTGATAGGCAAAGAGGATACCAGGGGAACCATTTTTATTTGGAATGTGGTGAGAAGTCTAATTAGAATCTGAATTCTGCTGAGCCTTGAAATGGCCAGCACTTTATCCTGATCGCCTTAGATATTGTTTCGAGTCAATCATCTGTCATGGTGCGGCA

>CRCNE00000058
CAAACAGCGCACTAACCACTTTCCATTTTATACCTCACCAGCTTTATAGCATCTTAAGGATTTCTGTGCACG

>CRCNE00000059
TTGTCTTCGATATTAAGTATTCAAACCTCATTTACATCCTTATTTTTCAATTTGCTGCCACAGTAGTTTAATTTATTCGATATAATTTCTTTTTCTGAGGGGACATTAATCATTGCCCTGTGCTTTTGGGCGCCTGTGGGAT

>CRCNE00000060
GAAGGTAGCGTGTTCATTTGAATAATGGGCAAAATCAAATTAATTCTACATTAAATAGTTGTGAATAAAGGGTTGAAGTCAGCAGTTTCAAACTTGTTTTCCTTAATTACTTTCCGTGTTTAATGTCATTAAGAAGATTAAAAATTCATTAACAAGAGTACTAAAGTGGCAAATCA

>CRCNE00000061
GCAATGGAAAGGAAGCGTGGATTTGCATATTGAATTAAAATTAAGAGCTAATTATGCAAATAAATTATGACATTTGGCAGGAGAATTTGCTTCAAGATCATTTA

>CRCNE00000066
GCTCCGCCCGGAAGGTCACCTCCTTCATCACGGATTCTATTTGCATCCGGAATCGCATGTACATGAAAAATGTGTCCGCGTGCGGCCCCGACTGCAGACGCAGATGAAATTCTGTGCCGAGCCTGATGCGCGGTAACCTTTGCAGATGGCGCCGCTATTGCTGAGAAATGGATTGCTTAATAAAGCGTATCATCCGGCATATTTGCTGCTTGGCTAGCCAAATAGAAGTTGTTTTTTGCACAAATTTCCTTGTCAAATTTGTCAATGTTCATGTCATTTTTGCTTTAGGTCACAGAGCAAGGTGCAAA

>CRCNE00000070
AGGGACGGAGCAGCGTGGTGATAACCAGAGGCGTGAAATTACAAAAGTAAAATTTGTGGGAC

>CRCNE00000071
TTGTCAGCTTCCCCCGGCGCTGCCATTCCCGTCTGATAATCCGGCCTGCCATAAAATTAGACTAGCAAATACCTCCTGACAAAGATGCATGTTTCTCTCTATTGTGCCATCATAAAAAAAACTCCGCTGGTGACTCGGGGAGCCGCAAACTTCAATTTAAATTTACAGTGCTGCGGAAGGAAAGTGATATGCACTCAAAAATTTTAATAACCTATTAAGTTACGACTTCAATTTCATTTTATGAATATTTTCCTTGGGGAGCACGGCTATCACAGAGAAAGATAGAAATTTAAAAAAGATAAATAGTGCCATTAATCTCCAACATTTCTCTTCCATTATCCTTGAAAATTAGGAGTTATTTTTGTTCAGATCTTCATGTAATTAGCTCCCTCCACTTGATTCACTAGCCAGAAAATGACCATGTTCAGAAAATTAAAAATTTGTCATTAAGTGGAATTTAACATAATATCATTTATCTTTATCTATTCCCCAGCTGACAGCAGGAAGCCTTGGCTGCCTTACCGGCTGGTGTGT

>CRCNE00000072
GCCCATCAATCGTGCTCCCAGGGGTACAAACCAATTTCTCTTGCTTTCCCGAGCCGTCTCCCTGGCGGAGCCTGGAGGAGCCTTCAGTCGCATTAATCCCAGCCTGGCGGCGGTGACGAAGACGGATTTCTCCACCAAACGATCCATTTGTATCTCTCGTCCACTC

>CRCNE00000073
GTTTTTTCTGTGTGGATGTTCAAAATATCATGAAAAAGGCGTTAGC

>CRCNE00000077
GCTGTGAATTAATTACCATCAGACCTCCGGCCACTGTTCATCTCTGTAAACAAACATTTTAATATGCAGTAATTAATTACATCTGCCACAGCGACCCT

>CRCNE00000079
ATGTTTGTTAACTAGGTTATCTAGGCTGTGGAAGGTTTTAATGTTGAATTTTATAGCTTTACCACGCTCTGCCGTCCTTGTGAATATTGTAATATTGCATTTTTTACAAGTTACTCTTCTGTTAATGTTCCAGCTAGTAACTTTTATAATCCTCCT

>CRCNE00000081
AAATTAGGGGGTCTTAGATGAAAAAAAAAAGAAAGTAGCTTTAGGGGGAATGTGCTGTGGAGTGTGAAATTGCAGCCCATGGTGCTCCATATTGTACCAGAAGCTCTTCC

>CRCNE00000082
AGCTCGGGGCTCCAGCGCTGGCGAATCACAGAGTGGTGGAATCTATTGCCTTTGTCTGACAAGTCATCCATCTCCCGGCGCGGG

>CRCNE00000083
GGAGGGGGAGGAGGTCTGGAGGGGGCTTTGCAGCTTTTAGAGAGACACACACCGGGAGCCGAGGCTCCAGTCTCCGGCCGAGTCTTCTCGCAGCCGCAACCC

>CRCNE00000084
GGAGCCCAGGAAGGGCCCATCTGTCTGCATGAAAACCAATCAATAACTCTGTAACCAGAGCCCTTGTCACAGGGAAATGGACAACACAACAGTTCAATAGAGGGGCCACA

>CRCNE00000088
TGTTCGACAGTGTAAAATTAAATTAATAAAGCCCCCAACACAGGAAAACATAACAGGAAATTAATGGCC

>CRCNE00000089
CTGAATGACAAGCGGGGATATTGATCGCGTTCTGAACTCAGCCCAGCCGATAGAAGGTAATTAATGACTCCATTTGCCTCACTACCGAGGAGAACAATTGAGTTT

>CRCNE00000090
AAAAAGGTCAGTGAGTGGAGGGAGCAGCAATAACCCCTAAAACAGTACTATCAGTGGAACATGATTGATCAATTGAATTCCATAGCGGCTGAAAAATGTGGGATTAAGTAGTGTATTATACGCACAATGAGTTGAGGCATGATGTTCATTTCAAGTTCATTTCGCCGGCCTCTGCCACCAGATCAGGCAATCAATAGGGGCAGCAGATATCATATATCACCTCTCTGCGGGCCGGGGAGAGAGCACCATAATCTCTCGCAAATTTAGAGTGACAGATTTGTCAAGATCTGAAGGGCC

>CRCNE00000091
TATTACAATGAATAACCTTTATTTACTTTCATTAGACTATTAAACACCAGCACAGTCATTTTTC

>CRCNE00000092
AGGGCCCATAAAGCAAATCCGAAGCCTAATTGAGTTCATTTTAATTTCTCTCCGATCACAGCGAATTACTCTGGTGATAAATCAGGGGGCAGCTTCACCCCCAGTAGAAGGCCTAATTTGCAGCTAATTACAAAACTGATTTCTACAGGAAGATCAATACGAGAAGGAATTGGAAATGACGAGGCAATCCCGTCCAGCCATGGAG

>CRCNE00000096
GCAAGCTGCCAAGTCAAGCTGGTTATTTAAATTTATC

>CRCNE00000097
GGAAGGAGATAGCTCAGTTCCTCTTGGTCACAGTTGAGCTCAGAAGCTCATTATCCT

>CRCNE00000098
GCTCCCTCTCAGAGAGGGGCCCCTTCTCCTCTACTTAACCCGCGGTTAGGGATCACTGTAAACAGTCTGGGGTCATCACAC

>CRCNE00000099
CCCCACCCCCTACCCCCAACACCCGCACTGTCAGCCCAAACACATGATAAATTGCCCTGTCAACAGAATTCATTCAGGGACCAATTAATTCCACAGAAATGAACCAGGAGCCATCAGTTGCTGAAAAACTCAGAGTGCAGGGGGCGGAG

>CRCNE00000105
AGGGTCTGAAACTGGAGACTTTAATAAAAGCCACTGACAGCAAATAAAG

>CRCNE00000119
GGAGGCTGCGTGGAGGGTGGTCTCCAGTGCAATCCTACACCC

>CRCNE00000120
GGCCCCCTCCTACCCTTCTGTTAGCCATGTGG

>CRCNE00000006
GTCATGTGCCTTTCCACATGGACGCCCCCGACCCCCCAATTCACCATGCTCTCGGAAACTTCGTTAGTGCCATTAATCTGCTGACCCAAGCA

>CRCNE00000126
AAACTGCAGCCCACGGCTCAGTGCATTCAAATTTATTCAAACTCGGTGCCTGACAGTGATGGATGCGGCAGCTTTTCCCACAATATGGAGAAGGC

>CRCNE00000129
ATTTCCCTCATCTCGTGGTTAATTTAAAAGGTTTATTTCTTGAAATGAATCCTCTTCATCAAACCCCCCGATCCTTGAAGATCGGAGGCAAC

>CRCNE00000130
AGACAATGTCCCCATATGGGAAGCAGACGGAGCCTCCCCGCC

>CRCNE00000131
GAAGGTGACATTTGCTATTAACCTTATATTGGGCCATTTTGTAAATCAATGTCACTTACATTTAATAACAAGTGTAATCAAAGGAATTATGCAAATTTAATTTGATGCTTCTTGAATTATGCAAATTCGCGGTGCACATAATGTTCTCTGACA

>CRCNE00000132
TTTCAGCGCGGGCAGTGCCAGTAAATGCTGTGCATGTTTAAAAGTCATTTCCATAAGTAAGTGCAATTTCTCTACTGTTTGCCCCTGTTTAATGAAGTGAAATCTTGTTTGCATTCCTCCCAATTTCCCAACGAAAGGCGCCCA

>CRCNE00000133
ACACCTCTATTCATCTCTGGGAGCAACATCATTTATTTTGCACTTCCCAGATAATTTACTTTTTTTCCCTTCTACAGGAATTCTCCATTTCCCTATAAAATGAAAATTCATCTAGAATTACATCTTATGTCATCATTATGTTTATTAAGCGTGGATGATGTATATGAACAGGACGGGCTTGCTGCTGAGTGCTTAATGGTGCATAAGATTAAGCCGAGGCTCTCAGCTGCGCAGCGACTCCCCTCCGGTTCCCATGTTGTCGAGGCATGCTGGGAGTACAAGTTCCGAGCGCACGGCCAGGTGAAC

>CRCNE00000134
CCACCGCACTGCAGCGCGGCACCAGCAGTCTATGACAAAAACATTATCCTTCTGCTGCTAAACAATCCAATAAACCTCTCCACAGGGAGAAAGTTAACCTCTTGTCTCTTCGGCTGATGCCTTCCCGCCCACGTGACTGCTGCCACAGTAAATTCAAATCATTAGTCTCCTCACCCCATCAAAAAACTTCTATTAGTAATGGAGACCTCGCCGGAGACCTTCCGCGGAGAGCGCTGCCTTCCCAATTCCCAGTGGAAAAATTCTGCGCGAAAAACTAATTCTACTTTTAATAATCTGTCATCAGGACCAGAGGCAGTCATAAATTATATGGGAGCGCGTGCGAGAGCGCGCCACAAGAGGGAAATCAGGGCGAAAAATCAAAGCCCAAGTTTGACAAACTTTCCTGAAGATAAATAATAACTTACAAACAGGATTAGTTGTAAAGTCACGCTCCGGCGC

>CRCNE00000135
ACAATCTCGGCGCTGACAGCCGAGCAGGTGATAAATGCCGGCGACGCGGGGAAGGAATTGCGCAAAATAAAGAAGCATGTTCCAACAAGTCCTGTCAGGATTGTATTGATTTAATCATCTGCAGAAATACACATTCTGGATTACTGTAGCGTGCCCGG

>CRCNE00000137
CAGATTATTAATGGCCATGCGTTGACTCAATTAAATCCAGCCTG

>CRCNE00000138
AATGAAACCCTGTTTCTTCTGGGTGTTTAATTCTTTCCATCTATTATGTTTAGACAACTCATTAACAATCATTCATTATAATTAGACTTCAATTTTAGGCTTCTTTCTCAGGGGAGGTAATGCAGAGCTT

>CRCNE00000139
CCCCTCGCTAATGTAAGGTTATTGTAATTGATATGAAGGTAATTGATAATGTGTTACGGTGAATAATGTCTTCAATTTTCTGCTAAATCCCATTTTTTGTAGCCATCTGGGCTCCTCCAACTGCCCCCCTGGGACGCTGGGTAATAGAGAGTAATTATTCTCAAGTCATTTACTTTTTCAAAGTGTTTAGTGCTT

>CRCNE00000140
ATTTTTTTTTTTTTGCTGTTAATAGATTTAATGTTCATTTGTTGGTAGCCCAGGGGCAGAAACGCGTGACATTTCAAATAATTGTTGTTTCAGGGGTATCCTCTGGAGGGAAATGCGGCAAAAGTGTGGAGAAGATTTAAGCAAATGACTGTGTCAGCTTCTATTTACTCCTGACAGGATCGCCGGGGGCACGGCTGCGAGATAACCATTAGCGCAGCCGCCGATAAAGCG

>CRCNE00000141
GCCATTACGGGAAAGTTAGTGTGAAACATGTTAAATTATCCCCAAAGTG

>CRCNE00000142
ACAATTAGCAGGGAGCGGAGACGCCCGCGAAGGCTGATTTAATTAG

>CRCNE00000144
AACAGATGCTAAGGCAGATGGCACAGAATTAACAGAAAATGGGAGAGGAAAGAGAGGAAGAACATTACTGACTCCGGAGAGAGTGGACATTAAAAAAATAAAGAATAA

>CRCNE00000145
TATTGGGCGCCCTCACTTTAAATCAAGATAAAAGACTGAAGTGGAAAATGAGAGTCCAGAGAAGCCCCGGACGGCTCGGGGCGCTAATGGAAACACATGGCTGCCGGCTGCGGGCT

>CRCNE00000149
AGCGAAATAATAGAGTGATCCGGCAATGCGCTCCTGACCTTGCAGGACAGCTAATCCATCCGCACATCTATCTTAATTATTCCCGGTTACAAAAGAGAAACTCCACCATCCATTCATTCCAGGCTGGCAATTCCATT

>CRCNE00000150
GCTGTCGAGAGCCAATTTGTAGTGGTGATGGCCGAGGTTGCTCTAAAGGCTGGGAACAGCTGGAGCTCCGGGTGACTGATGGGTGGGCCCAGGA

>CRCNE00000151
CAGAGCAGAATGAAATGCAGATGCAAAACGTGCTCATAAGAGTTTCCTCTCTCTCC

>CRCNE00000152
CCATCTGCCAAAGCCGAGATTTTAATCTTTAATCCATGAGCAATCAGCGAGCAGCGGCGAATGGCACATTACAGATGTTTTACTGTCGCGGGCGCTCGCAGCTT

>CRCNE00000153
AATATGATAATTTGTATAAAATCTGAATGGGTCTTGTTTTCAGGGA

>CRCNE00000154
TAGGGAGATCAATAGCAAACAGTTGTAATGATCTAATTAATTATGGCAAAATTAAAAGCGAGTACAAAATCAATCTCTGATGGTGTTGAAGATGGAATTCAATTGAGAGCCCATCTGT

>CRCNE00000158
TGAGAGAAATTCATTTCATGGCCAGTGGCTGCTTAGAAA

>CRCNE00000159
TGGGCCTTTGTTTATGTGGAAAATTAAAATGCAAATACAATGAGATTTATTTC

>CRCNE00000160
CAATTTTAATATTTCTTCAGGGACTTTCCAGCAACAGCACAAGTCATTAATTCACCCTCCCAAATTGCTTATTCAATAGCAGGAACATGGCTCCTGAATAAAGTCCCAGAATTTATGTGACTCGCACGAGTCAGGAGGTCAAACAACTGTTATGGAGCGAAGTTAAAAATCCAAATAAAATATTGACACTTTTTTGGGGAGG

>CRCNE00000161
AGTGTCATCAGGCTAAAAGGAATCTAATAGTGACACAGGACTTGTGCTCAGCACTCTGCCACTATTGCTTTCCTGTCACAAATAATTTATAGCCTTCTATTTCCACCCCTGAGCCTGCACCCCAGCCTTGCCTCCTGCTTCCCCCAGCTCCCAGGAATCAATAAACTCACATAGCC

>CRCNE00000162
TGTTATTGCAAATTAAAAGTAGCATGTTCCACTCCACAGCTATCTTTGGGGAGGGAGGGGCACCGAGGGAGGTGG

>CRCNE00000163
GTGACATTTGAATTTACAATTCCGCTGAGAAAAGCCATTAATTCACAAATTAACAT

>CRCNE00000170
GAGAGACACGCATTGAGGTGTTATTAAAATTCACCTAATTATTCTGGAGACACTAAAGCCAATGTGCCGTTTGT

>CRCNE00000171
AATGATTTTTCCACACTTAGGCCAAGATCCACTGTTTGGATTAATAGTGCCATTACCCAAGAAAGAGCTGCAGATTATGCTCATTCTTAAAATGTTTTTGCTGGCAATTAAACTGCTGCAGTTATTGATCTTTGTTGATTTTATGTCCTCCTAATTTGCATAATCTATTAAAGATGAATGATTTATGATGTGTTTAT

>CRCNE00000175
GGGGAGGTTGGGGAAGTTAGTCTGACAGAAATTGGTCATTTAATGCTTAAGTGCACGCTAGACAGCCCTGTCAT

>CRCNE00000176
ATTATCTCTGGAAAGTGAAGCTTGTGCATCATCATTAATGGGCTAAACAGCAGGGTCAGCGAGGCAGGTAGCAGTAAACGCAGCAATTACGGC

>CRCNE00000177
TCCATCCCAGCGCCTTCGCTCCCAATCCATCTCCCCTCATCACCAGGCGGTGCTGAGCCGGCCCTGCCTTCATTACATTAATCAGGTTAATTCCAAGTTAGAGTCCACATTCTAATCAAAAGGCAG

>CRCNE00000178
GCTCCGAGGCAGGTGAGCGCATCAATTTTCTCCTCGTCTGTGGCAGTTAAATTAAATGGAATCGGCCTGGTTGCTGAAAATCAAAGGGAAGGCTGATAAAGCAATTAA

>CRCNE00000179
CCTGTTCCAATATTAGATATAAACAAGTAAACTGTGTAATGGATCACATTAAGCAGGCTTTGCGTCTTGAGGCAGGATTTAATTTGCATGGCAGATTAGCTTGTCTTCCCAGCAAGGCACCCCGGGGCACCCCGAGCTGTAATAGGATCCCGCCTCTTAGAGCCCATTAAGGCAATTGA

>CRCNE00000196
TCCAGCATCCGAATGTGATAAATGCTAACTGAGCATTAATCGCATTAAA

>CRCNE00000198
CACAGTTACAAGTATTTCAAGGTCAATTTATCAATTTAA

>CRCNE00000199
ATTAAAATGGAGCTTTACTAGCAAGTACACAAATTAGATCCTGTCAGTAAGTTTATTCTAA

>CRCNE00000200
AAGGAACAGAGCATTTAGTTTCTTGTCACTGTCTCTGAAATTCCTAAAGGTACAATTAGCATTTCATTTGACATAATGTTGAAAGGTTCATAGATTGATCTTCCCTAAAATGCAGCAAGAATTTT

>CRCNE00000201
TTTGAAATGCAAATTTTGACATTTATTAACTTTTATTCCAGATCTGTTTATAGACTGTAAAACTGTGCATACATTTAACTCGAAGAAGCTAAAAGGACAATGTTTA

>CRCNE00000202
TGTTTCAACAATGAAATTTTTATTATCAGAGATTTATGATATCAGC

>CRCNE00000203
GAGTGCATTTCCCCATTGAAATAATGTCAGCAGTTTTCCACCTTCAAAGCCCTATGTTTTCAAATCAATTAACAATTCTAATTGTGCAGGAACAGTTGTT

>CRCNE00000204
TTCTATGTCACCACAAAGACAATGCAAATGCTGATTAAAGCAATTAAAACTTTCCTTTGTTT

>CRCNE00000205
ATTCTCACCTTTGTAGAAGTAGGAGTCATCTCATTGATTGTCTTGAGTAAAAGGAAATGGCTCATGCATCTTTTCTACATTATAACAAATGTCCTTTTGCATTATAATTGAATGGTGATTGTTGTGTTCAATCAATGGGAAAGGTTAAAGGAGCTCCTCTGCCAGCATTTTTAATGGAGAAGTCGATTAAGATTCAGTTTAATCATTCTGGCTGCCTCAGAATTAAAGCAACAAAGACCATCAATGG

>CRCNE00000206
GGATGATCTATGAGATTTCTAATTTATTCTTGTTTAAAATTTAACCATGCTTTTTTAAAGCATATCAATTTTGTTAATACCATGTAATTAAAACATGTCAGTGCACAGCAAGTTTTAGTCTAAATTAATGACTATGAGAATTATTTTAATTAAATAACCAATTATAGAAAAATCGCAAGCATGAGAGCTGACATTTAAATGAATTTCATTTAAATTGCTTCTTAACATTGTCCCATC

>CRCNE00000207
AGCTCCTCCCCTCTGCACCGTGTGACAACAACAACTCGTCCAGCCGGCAGCCTGCACTTTTCAGCTCATTTTCTCTCTGTCATTCCCCTCTCAATCTTTGATCAATGT

>CRCNE00000208
TTTGTTTTTCACAAAAGTTGTTTGTGATTTCAGGTACCCTTGGGAAATCTCTTGATCAGTTTCACATCTGTTCCTGTCAAAGTGGGTGCTAAGATACCGGTCACCCAGCAACCATGTCCAAGAGGGAATTGGGCCGATAATAACTTCAAAAAGGAATGACAGATGCTAGATTAGGATGA

>CRCNE00000209
TGTTCAAATACTAATCAGAATTTAGAAGAGCCTGATAAAATGTAGTGATTG

>CRCNE00000210
GCAATGTCTAATGTGGTCACGTAGAGAAATTGATTTTCTTCAGAAATTAATTAATTTTTCATATCGCCCTAAGCTGCAGTTAAAAAGAGTGCATACTTGTCTGTTTTTTCCAGAAATATTGCCTAATCATATTAATACCATTGCCCCAAGGATGAAAAGATAATTGTACAAATGCATTTGGAAATATGTATCACTGAGTATTTATGATTAAATTATGCAAATGACCCAGCTCTCATCCTTTCCAGACCCAGATTGTCTAATTAGGATTGATATGCTGAATAGATGTTCCAGAATTTGAATACAAGCATGTCCAAGGAGCAGAAAATTGGAAATGACAAGGCTGAAATCCAAAGAAAAGTGTCTTTCGTTTCT

>CRCNE00000211
TGCTGACAGCTCTCCAACAGTGTTGTCACAGCAGGAAGACATCAGTTGAAGAAACAGATAGTGACCTCAAAAAAAAGTCTGGTCAGCAGTGTGGACAGGGTTTCACAAGATTATAAATCACCCCAGGGTCGCTCTGTTCCCACCA

>CRCNE00000212
CTAATTTGTATGCATCAGCTTTCATTCCTGTGTTTGTGTTGGCTTTAAGTAGCAGCACAGCTTTTAATTGTGAGGTTTTAAGTTCTGCAATTAAAATGTACCCTTTTTACTAGGAGGGTTGAGTGATAGTTTTTGATTTACTTTAGACAGTTTAGACAAATTATATTTAAAAGAACATAAAGATGCACAGAGCATTTC

>CRCNE00000213
CATCTGCTTATACTTACTGAGGATCTAGCCCTGACTGA

>CRCNE00000214
CTTCCTAGAAATTGAAATCTCTCAGCAAGCAAATTAACAAGAGCAGGGATTCAGCAATAATGGAGCTCCTCGGCTTTTGTTTCTCTCTGACAGATGGACAGGGTGCGCTCAAATTGAATTCAGCTTTAATTGCATTGTGCCATTTAAAATTTTATCTGCTCCACAGATTTTGTTTACAGGTTTCAGGATTCCAAA

>CRCNE00000215
TACTGGGCAAGATAAAGAACATTGTAATTCTGTGTGACTGGAAGGTGTTCATTACAACTCCTTACCCTGAAGGGTG

>CRCNE00000216
AAAACAACAGAGGAGAGAGCTCTCTATTGGGCTCCAGAGGCCTGGGGGAGCGAAGTTTCATTAACTGGATCTGAAGTCCTATGGCCTTCTATAAACAGGCATTAATTAAAGAATGTAAAAAATAAAGTTTCAGACCTTGCAATATGTTAATGATCATATGATTCAGGGCCTGGGAAGGAGAAGAGCAGCAGAGGTCATAAAATAAGCATGAAGCATTTAATATGAGTGCTTGGCAGGGATTTCTGCAAA

>CRCNE00000217
TTGAGAAAATTTCATGACTCGGTAAAATGAGCAATGATGACATCTGTGGATGCGGGTCTGTTCATATCCTTGCAGAGCCTTTAGGGAAATAAATATCTCGGAACATTCGGTGAAGTGAAGCTCACTCAATAAATCAACCTGACACAATAACACTTCTGGCACATGAGCCCTACTTCTCCTCA

>CRCNE00000218
CACCAACTACCCCTCTGTGTTCCTGTGCTACCAAATGGTGTCTCCCCATAGGCCTCTAAATCAAATCATAGCACACAAATACAGTGAGAATTTATTGGGAATTGGTTTTGTTCGGCAAA

>CRCNE00000219
TCTGTTTCAAATCCTATTTGTCCCTTATCTCTGTTTGTTCAGTTGTTTTTAATATCACATACTGAAAGAATTTCAATAGCAGTTTCACCATGAAGTCATTTGTTATCCTTCAGCAGGCTTTTGCCTACTGAATTGTAAAGCAGTTCTGACTATTTGCATCCTCCAGATGGAGC

>CRCNE00000220
GATAATAAAGTAATAAAAGATTGTTTTCACAGCTGTTTGTCTTTGATTACATATTTCTTTGAAGTACTGTAATAAGACAGACTTTGAACCTGGAAAGAGATCAAATAATGAATTGTTCTGCTTTGTGAAGCTTAAG

>CRCNE00000221
AGATGTCACTTTGATATTTTTACATTATGTCCTACATTTGTCAGCTAAAACCAGGATATTGCCTCAATGAGAAAAAGCATGTTCTGCACTTGTCAAAAGGCAGTAAGTAATGATTAAAATAGCAGTGTGAAACGCTAGGAGATTAAAGTGATGCTAATGATAAGTGAGAGAAGAAAAGGGCAAGCTATATTTTAATCCCTGAGAGAATGGTTAATGACTTCTATTGCCTGAGATTAAACTAAACCTGTCTCATCAGCTTTTTCTGCCTGGTGAAAAAAAGCTCTCTGCACTTTAATTTATTAAAGTCTTTTAAGGAAGCACATTGATCTACAGAGGTTAAACTTTTAAAAATTGTGCAAAATACACACAAATGC

>CRCNE00000222
CTTCATTAGATTGGGTGACTGTTTATTTGAAATTGTAATGAAATATTTACTTTATAGAGCTATAAGGATTA

>CRCNE00000223
AATGAACGAGCAAGTGAGTGTGTTTCTGCCTGTCACTTTCTTTCTACATGTTGCTTTTTCTTCTGGAGATAAGTGGGCCTAATGCTGAACAAATACTGGAAATCAGAAGCCACTGAGAATCATTCGCCTCTCGCTTTCCCATGGCAGCATGATAGACGCTCA

>CRCNE00000224
ATCAAAGAACCCCCTCCTCTCAGCAAAGCAACAATTTTGTCACCACGAGCAAATCCAATTGAAAAGTCCCTTGGACTGAGAGGAGAACTCCAGTTGTCAGAATCAGCAAACAGAATGAAAAGAACTAAGAGGAGTAAATTGGCACCTGGGGCCGCCGTGGTAGCCTGTGATAGGCTGTGGCATTGTGTTGGGTAGACATTCAGCCATTTTCAGATATAATGGGAGAAATTAATGCAAATGAGTCAATGGAATGAAATGCATTTTAATGCAGATTTGAGGGACTATCCTGAACTGCTTGATAACAAGTCGCTTTAAGAAAAGGCTTACATTGTGAGGACTCAT

>CRCNE00000225
TCTCACTAGTGCCTCATAAGGGCCCTTTGTTCTCTAAGTAAACTCTTTCTAAACTATTGACATTGCTCATTTATGTGAATTTCAGATTTTTTTTTTCT

>CRCNE00000226
GAAACAAGAAATGCAGTCATTAAGTGTAATGTTGCAGTTGTCCATGCCTCATTATAACATGCATACAAGGCAATAAAATGCATGTTTCACAAACAAATCTTTTGACAACTATAGTTC

>CRCNE00000227
AGATTCAGCATTGTCCAAAAGTTCCAGACCAGTGATTAATGTGTAAGATAATGGACTTGGGAAATGAGTAAACACTCCCCATGCTCCCTGCTTTGTGCTTGAACGACTTGATGACAAGGGCAGAGCAAGGTGAGAATTTAAACAGGACCACAGGAAAAAAAAAAAAAGACAA

>CRCNE00000228
CTATGTATTGATTTAAGTGATATTTTAACATTTAATTGAAT

>CRCNE00000229
AACCTTTTAAGGAATCTGTGAATTATTGCTTTGGTTCAGCAGGAGTGCAGTAAGAAGAAATGTACCTCATCTGTAATACACTGTGTAGACTAATATCAGCTCCTTTTTTCTTATATTGCAGCGAGATATTGATCTGGTAAAATGGTACCATATTGGAGCTGTCTGTTGTGGTATTCATCATGCTGTCACATCCCTAGTGCCTTGAAGTTATTGGAAA

>CRCNE00000230
ATGTTATTATAGTAAACAGCACTTAAGCACAGCTGGCAGAATTGATCAGGGCCACATTAGAGTGAACTT

>CRCNE00000231
ATAAACATCAGATAACTTTGTTTAATGTTTCACATAGGATT

>CRCNE00000232
GAAGACAGGCGAAATAATAGAAATGTGCACCAGGGCTGTTGGTGTATCTTGTAGGGAAGATCTAGAAAATTAGATTAATCAAGGAGCAGACATTTGGAAGAAAGTTTGTGTGAATGCCTGACAGTCTTGCTCTTTCCCTCATTTCAAATGTTGGCAGGGTAGCAGGCAGCTCCAAGGGAAATGTGCTCCTTTCATACTTGAGTAATTGATGAATTGTATGCAATATGCAAATGAGAATCCATAAATCTTATGAATGACAGCTTAATTTATGTGAGCCTTAATGAATGCAGGATTAGATTTTAATTAAATATCCTCAAAGGCACCCTGAGTAGTAGATTTTTTTAGGCCTTGTTTTTTGAAGACTTGTTTCTCAAGCAATGCATTTTACAAAAGCGGAAAATCAG

>CRCNE00000233
TGTTTTCATTTCTGGTCACCACCTTAGCAAACTAATCAATGAGGCATGAACTGCTATCTGCAGTGAAAGAAATGTAAAATAAACCAGAGATAATCCCTCAGTTAAAAGGTTATTCTGTGTGATAAAAGCTATTTTGTTAATTTATTTACTTACTGGTACAGTGAGATAAAGTGAAAGTACAATTAGGCATTTCTTGTTGAAAGAATTTTAAAGGGCAATGATGACTTAATATTCTGTATTATTTGA

>CRCNE00000234
AACCTGATTGCTTTAGCAGCCCTTGGGTTGATAGTATCAGGTTCCAGCCTGCCCTGCTAGGTCAACGTGGACCCAGGGCTTTAAAGAGAAAAGTTCAGGGAAAGTTCACTTCTATTGTTTTACCATGGTTACAAAAC

>CRCNE00000235
GTAATAAAACATATCATCGAAAAATGTGCTATAGGTCTGAATCACTCTTTCATTCCACCTCCCAGCTAACTGTAGTATTAAATCAAACAAGCAGAACATTTCCTTAGGCAGCCATTGCCTTTTAATTTCCTGAAGAACCTTAAAATATCATTCATTACAAGTACTACACATATTTGGTTTTTAAAACTCTCATAAATCAATAGCAGGCTGACTGTAATAATTATTACAAGTTAGTGCATAATTTTCGTGCTGAAGGCTGCATGCAGAACTTTAGCATATGCAAACGAGGCAATTCAAACTGTGTATAGATATTAATATGAAGAAGCAGGTAACGAGGTGCAGGCTATGAATTATGCATCAGGAGTGGCTGATCTTCAATGAGGAAAATGAATTCAGCATGTAATCTAATTAGTGATGGAAGTCTATTACATCTAACTGCAAAAGCAACCGTCCTTGAAACAAATTTATTTACAGTCCATGTTACCACTTGAAA

>CRCNE00000236
ATTTAATGCACAAAATGCCTGAGCTAATTTTAAAATT

>CRCNE00000237
CAAACTAGATTGTTCAAATACTGCCATGATGTATCATGTATATGAATATGGCACTGATATCAGTTAGAATGCAAACAAGGTTTTAAATGATGTGCCCCTTCATTTCAGCTGGAGAATCCGCTTCACACCATCTGCCTATCAGATGGTTAGGAACCAGGACTG

>CRCNE00000238
TATTAATGCCACATGTTCGATTTTCCTCCTTCTTGTAATG

>CRCNE00000240
GCATCAGCACACTGAGTAAAATATATGGCCATGTCGCCATTCTCCCTCATCCACAATCAATTGGATTCTTTTAGTTTAATATTTACTTGCTAAGATGAGATGCTAGTCTGCATGGTGATAAACAGTCTGCTCTTGGCATCTGAAGGTGACCTGTCAGTTCATATGGACAAATCTCCTGCTTACTGAAATGTACAAAATAAATCATTAAAGCAGGCAGGTGC

>CRCNE00000241
GATTTAAATCACCATAGATTTATGATTTGAATTAATGCTTCATTTGGCCATAGAAATAGATGCTGAGACAGATGATATGCACTGGTTGGGGTTTCCATACTGTAGCCATCCTGATATTGATTACTGAGATGTCTTTGCAATCTCTTGTTTATATCAAGTACTATCTTGTGACAGGTTGGCTGATATGAGCTACATTG

>CRCNE00000242
CAATGTTAATGAACCTCAAATCCTTCCTATAATTAGATGAGGGAATTGCTTATATTTTCAAACAGATGATGCTGCT

>CRCNE00000243
GAGTGCACAGCTGTAACTGCTGATGAGCTAATTGCTCCTTATCTCTCAGCCCCATTCATCTTCATTTTTTACCAATTACTGAGAATTATCTGTGTTCTCAGTTGGATATGAGAGTTAATCCTTTTTGGTTAAGCTGGCAGTACTGTGAGCAGATTCCAAAT

>CRCNE00000244
CTCCTGCTCACAGATATGGATCTTCTCAGTCACACGCTGTACCAGCTGTCATCCCAGCCATACTGCTGTGATTTAATTAGTCTGTTTATGTCCTTTCTAATAATATTTCCATCTCTATGAAAGGGCAAATGCGAC

>CRCNE00000245
CACCATGAAGCATTTGATGGTATTTTTTATTAATTGGATAAATGAATTGTGAGATGTGTGATTGCATGATGATGTACTCATTTAGTTGTTGCTTTTTGCTTTTACTAATCTCTGTCATATTGGATTTATAAATGGAACAGAGTGACCTTTGAAACTGTGATGGAAATGAAGAGATAAACACAACTTGAAAGGACAAACCAATTAATATCAATGTGTTTGTTACA

>CRCNE00000246
TTTTAAAAGAGTTCCCTGGAAAAGTGAGCTCAGAAATGTT

>CRCNE00000247
TTTAGATATTACATTCCTAATTTACTGTTAAGGTTGATTAGAATTCAAGCCTCTCAAAAGCATGCACCAAAGGTCTTGGGCTGTGGAAAACATTTTTATAAAATAATCCATTAATGCAGAGGAGTGCAACTAAATTAGTTAGCAATTTGCTGAGCATGAATTAATGAACAGAGCTTCTTCCAGCTCCCAGAGTTGTAATTTTCATAATAACCTCAGACCTTTATTTGGCAGGTTGTTTAGTTTTTTCGTTTGAAGGTTTTCATTAGTCTAATGAGGACTGTGCAAGGGCGAGCAGTCAGCACAATTTACATGGGGAAGCTATCATAATAAATGAAGCAATTTGAATAACACGCAAGGGTTTATGCAACAAGATAAGAAGAGATTGTAGAGCGAGATTTAGAGGTAACCAATACATTAGACCAACTAATAACTGAAGTAATCCCAATAAAAGGCTTAAGTGAAAGGAATGAAATTAATGATATATACAAAGTTGTAATGATATGATACATGATTCATTAGATTAATAAAATAAGTATTCAATTGTT

>CRCNE00000248
AAGCTTTGTTTATATCAGACATTTTAATTAGGATTGTTCTCTAGATCACTTTGCTTAGTTAACTTTTAGACCATAGCTGAGGTTTTTAATGATATTTTTTCCTTCTTATTTAATCTTTATAGCCTTGATAGTTCATTGAATTAAT

>CRCNE00000249
GAAAAATCTAAATTCTTTTCTTGCAATAAATGTGACACAGATTGTATAAAGCAATATTTTTGCC

>CRCNE00000250
CCATCTGCGGTTTCCTATCTTCCCTGGCCTTGAGAATATGTTTAAATTTATTAAAGCGAAGCAAAGGCTCATTATTTCAAA

>CRCNE00000251
GAGAGCCAAAGTGACACAGTGAATTGGTTATTAATGGAAAGGCACTGCCATAGGGCGATTGAAATTTAATGATATCCTACAAGAAAAAAATGAGGGTGTCACTTTCCAAAAAGTCATGCTAAATGCCAGCCTTTTTAAGGTCCTGCCGCTAATTTTATGCCTGCGCACAGTAATGTTTTCAAAAGCGTTTAGGAAACACGGACCAGTGACTGTACTGATTATCCTTTTCACCTTCGCGCCTGTTCCAAATGGGTTTGTGCAGTGAGCGATTTAATCTCTAAATATAGGGAACGTTA

>CRCNE00000252
AGCAATGACAGATTTCTTCATTGTCTTTTAGCCAAAATTTGTCCT

>CRCNE00000253
TTTTAGCAGCTCACCTCACAATGAGAGAGAAGACAATTAATGGGAGGGTGATTTATCACTGCCAAAAACTGTCAAGGACTTCAGTTGTAGCTGGAGAAAAAGCAA

>CRCNE00000254
TTTCACATTATGGCATTTCATTCTGAATACATTGTATTTACAGCACACAGTTTTATTTTCAGAGCCTATTATCAGGTGAAACAGTTGCATCTGAAATGTTGTTTGTGACATAGGTGACC

>CRCNE00000255
GAGCACAAGGGGCTCACACATCTGCTGTTGGCAGAAGCAATGGAAAAAAATAACCTGGAAA

>CRCNE00000256
GGTTCCTACACTCGAGCATCTGTTGCTATAATTAAGTGGCATTCAGTAATTGCAGAGCAATGGTGAAATAAACATATGCATTCTTGCCAGCTTTT

>CRCNE00000257
TTTCCTTGGTTAATGTTTGTAGGGCACTTACAGATGCTAGAATAATCTCTAATGTTTTTGCTCAATCTGCTCTGGAGATGGATGAAATAAATAGTTTAAACTAATTAATGTAACACCAGCTGTTACAAGTGCTTGGCAGACGTCTGTGCGTTTTGATGGG

>CRCNE00000258
TTCAAAGATAAGTCAACAAGAGCAATCAGAGCAGAAAATTAGAATTTGGTATCTTAG

>CRCNE00000259
TCTCTTTCATTTGTTACTAATTGTTTGTTCCTGACGAAGAA

>CRCNE00000260
GCCTGCTATTCAAGCATGTAGCCTACCATCTGGGCCACATCAAAACAAGTTCAAACAAGGTCAAGTTCATCTTGCTTGTTTATATGAGTGAATTCATTTTGTGCT

>CRCNE00000261
TAATGAGAACATCATTTTGGAGAACTAATTATTTCTATTTGTCTTGTGTCACACTTTCTAATTCCCCTATATTAGCACAGCCAAAGCAAATTAATTGCTTTTCCAGTAGTTGAACCTTGTCCAAGAATGA

>CRCNE00000264
TCAGAAAGATGTCTTTCTGGTTTTAACGCATGCAGGCATGTAAATATTTGTC

>CRCNE00000265
CCCATTTTTGCATGCTTTTCAAAGCACAGCTATCTCAGGCTGAGGGAGATGAATAATTGACTGATCACTGCATAATTCAACATAGTGTTGTAAAAATTCAAGGTCTAGCAAATTTGAAGCTTTTCTTTTTTATTGAGACTGAGGTTAAAGTTTCAATCAACCTTGAAGAAACA

>CRCNE00000266
AAAGATAAAGTTAATACTATTTAATAAGAACAGACCATTATAGATCAGTGAAACTGCAAAACAGAATTATAAGACAAGGGGCAAGCCATATTATCTAAATTAACATTTTTCCAGCATGAACAAGAAGGGCCAC

>CRCNE00000267
CGGCCTGCATTTAGTGAACCTGAAGTAATTATTAATTTATGGTTGTCTGTGATTTTAATGAAAATGAAAGCTGTGAGGAAAGAATTGAAAGAGATAATGTGCCGTGAAATTGAGTTTCATTTATTTAGGGGCCACCTTTT

>CRCNE00000268
CACATTAGCTATTAACCTTCCCCCAGCCGATCAACTTTATTTTGCAATCTTCCCTCAGAACCATTAGAATACCCTGAAGAAATAACTTTCCAATTAAAAAGGATCTCAGAGAACAAAGCCA

>CRCNE00000269
TTTTATCTCTGACTCCTGGTGTTCTTTATTCCAATAATTTAAATTGGAATTGATTTTTCAATTTAGCCGTTGACTTGCTATGGACACACAGCTGAAAAGGCCGAATGGAATTGC

>CRCNE00000270
GAAGATTAATGAATGGTGAGGCTCCGTGGCAGTTGTAAGGGGATGCAGGATACAGAATACCAGCCACCATCTGTTCAAAATGCCTTTTGTAGTGCTTTTAA

>CRCNE00000271
TTTAAAGAGATAAACATCTATTTTTGTTTAAACAGCCACTAAAAAA

>CRCNE00000272
TGTCAAGAACAAAGTGCTTTACAGACTTAAAATAAATCTAGGTACTAATCCATTGAATTTCTGACAACAGGAGCCCAAGGTTTCCATGCACTTAGCTGAGTA

>CRCNE00000273
ACAGTGCAATCTGCTAAGATAGCTGCTGCTGTGGACAAAGCCATACATTTTCT

>CRCNE00000274
GACATCTCAAGATAAGTCCTATCAGTCTTGGGCTATT

>CRCNE00000275
CCAACCGAATGTAATTGATACAGAATCATTGCTACACAACAGCTGCAGTAACAAGGTGCTGCAGCTTTTACTTTAATCTACCT

>CRCNE00000278
GTGGCCTATATCTGATATGTGGGGATGCAGGATTGAATCACCATTCCTG

>CRCNE00000280
CTTGCCATATGGCCCCTGTGGAGGACAGAGGGGCCTGGGC

>CRCNE00000281
CATCAAGAAAACTAGAATCAATGTTGAAACAAAAATTTGTCTTGTAAGCAATCCTGAGTGAAATGTGCTGACACAGCAT

>CRCNE00000282
ACTGCATAAGAGCTTGTGCATTATTTATGTCCACTAATGGTGTTGCAATG

>CRCNE00000286
TCTGAAGTAACATCTGCTCTGTCTTTTTGTT

>CRCNE00000289
TTAATAAGCACTAGCAGACTGAAATGAAATCTGTCATCAGTTATATTTTTCTCTTAGACAA

>CRCNE00000290
TCTCCTGACTATTTACATTCCATTAATTATTAAAGGAGAAAAA

>CRCNE00000291
TGTCAGTTCCTGTACTTTTTTTATTGATTGCTTTTGAATATATAGCCCCA

>CRCNE00000293
AGAACCCATTGTCTATTCCTTAGTATGTTTAATTAAGGAATGTTAATTACTCAAACTAGAAGGTTT

>CRCNE00000295
TCACAATCAGTTTAATCTAAATAAAGGAAACTTAATTTTA

>CRCNE00000300
ACAAGTAACATTGAACGCAGAAATTATTTTAAAAGGCTACTGCTAAGTAT

>CRCNE00000301
AATTTCTTTTATGTAAGTCATTTCTGTATGAAGCTAT

>CRCNE00000303
AACACACAAGGAAGGTATTATGTATGCAGTAGTATACTAGAGTTTAGGAAA

>CRCNE00011206
GTTGTGACAGCACTTTTCATGATGATTTATGATTCCGTGTTTAACTTGATTACGCCAATGCTGACTCTGAATACTATTTCAATTAGTGCACAGAAGGTCACATCACAAATATTCCTCTATAATCTATTCCTATTAACACTAATACACAGAGTAACCAAATCTTTTCACCCTTGTTGATTCACATCATCCATAGCCCTAACTGCAGGCTTGTTTACCAGTTTACTGCTTTGGACACTTCCGAAATGGTAATTTTCACTCCTTTGAGTATCGTTAAT

>CRCNE00011209
AAGGTCACTCAGTCTATTGATAAATCACACTGCCGTGATTCCTAACTGACAGCTCAAACTAACATCAAGCTGGATGAGGGAGAACAAAAGGCCATCAAGCAGCCATTTTCTTGACACTTTTATTCAATCACCAGCAGATTGCTTACGACAGCAATAGCAGCTGTTTTGTCTTCATCTTTCCACATTTGATAAAAGGTGTCAACTCAAATTTTTGTAAATAATTCACTTACCCC

>CRCNE00011216
AACCCTAACTACATCACTTCAAATTACCAGTAAATTAACGGAGGAACACTTTCAACCTCAGAGCAGATTTGATCCAAATAGTCTTTAAATGCCATTTCTGTTCCTATTAACCTAAAGATCGGCATAGCAGATATTTTCTCGAGGCTGC

>CRCNE00011231
AAAATAAAACCCAATAGAATGATTACAGCCGCTGCCTAGAATGACAAGTATTATCAACAAAAATTAATCAGGCGCATCTTTTAGTGAACTCAATTAATAATGTGCAACAACAGGG

>CRCNE00011237
ATGAAAATTAATTAGTGGAGGGAAGGTCACTTGGAGATGCTGACATCACTCATCAGAATGCTCTGGCAGCTCTAATTATTTGTCTTCCAGGCTTGGGTGATCAGAAATTATTGCAATACCTGAGCAACATTTTGAAAAAGCTTTGTGCATGGCTCTTTTAATTAGACCTGGTATTTGATTAATGCAGTGGAAGCG

>CRCNE00000304
TCTGCCGCAGTGCTTTCTAATTTACTAAGTTTATTCATTAA

>CRCNE00000305
GCTATAAAATCTCTGGTAATTAAGGGGGATTTGACAGTAATTGCAACAGTGAATCAACTTAATTATTACCTGCTTCAAAG

>CRCNE00000306
GAGCTGTGTACAGATGGGTCTCTGACAGTCCTACAGCTGTTCTCCTAATTGTCCATTAAGTGTTCTATTGATTCTCTGATTCAAAGTTCATGTCTTTCAGCTCAAGCTATCGTGTGAAGTGGCAGACACATTCCTTG

>CRCNE00000307
CTAAAAATGCAGTCTGCCAGTTTCAATTGAGGATCCTG

>CRCNE00000308
TAGGTTATATTTTCTAAACTTTTAGCATCAATCAATTAAGGCAGCAGCAGCATGAAGAATTTTAATTCCTGGATAAGCATGTACAGATTGCACCTGGCTGATACAGGACAGGACGAGGGGATC

>CRCNE00000309
AATAAAAAGGTGAGAGGGCTGTTTGGGATTGTCTTTAACCTTGATGATATTTCCACTGAAGCAGCATAATGGCTCTTAATTGCTTAAGTGAAGAGAACATGTTGATGTGTCCTTCTTTGGGCTGAGAGCTTAGAGCCTAAACCATTATGCTAATTCAAGCATTATATACACCAAAGTATTTATGGGACTGACACAAGTGATGTTGCAGGTAAAGGGCTGTGAAATGGTCTGTAAACAGAGAGAATTGATTTGAGGC

>CRCNE00000310
CCCCTGAATGACCGGCATAATTCATCTGATTATCTATTATCTTGTTATTGGACATAAATTTTACAAGCTGTTGAGAGTGCGGAAAATCAATACCTTTTAAATGCTGTTTATGTGTGATTAACGGTTAATATCCTCACAAATTATTTAATGTAATAAGGTCATTTATCTTTTGCATGGGCTTGGTATCCTGCAAAGAATAATAGAATAATAAATGAGGACACTGGTAAAGAGGATATTTCAGATGCTTTTCTGTGCCAGTTTTATTACCCATATCCTCTTTACAGCCACAAAGCTGCACTATGGTTATTTTATGCAAGTAATAAAATTAGCCTGAGATGGAATTAGCAGACTCGGGGCTCTTTATAGGTCAAGTCGGTGCTTTATGAGCCTGCGACTCCCTAGTGCTATCGTCATGAGGCTAGTTAGAGGGGTCTTTAAGCATGATTTAATATGTCCATGCTTCAGAAAATAGTTAAATAGCTAATTAAATGGAGGAGTTAATTTACATATTAATTGACCTTCCAGTAATATTTATATTGATACCTACATGAGAAGCTCGTGTCTTCATTGCCTTTCATCATAGTTAGTCTGAGCAAATATGGTGGAACTTTTTTGTTTAAACTGAAGTTTCTCTTTATTGTCACAGGAGGGTTGTTGTATTCCCTGG

>CRCNE00000311
ACATCTGGCCTCGCATTTATGCATTTGCAGAAGCCTTTTGTTGTAGAATAATTAGGAAACAC

>CRCNE00000312
ATAACTGAGGAGTGTTTTAATGTACTAAGCCTGCTGTTT

>CRCNE00000314
GCAGTCACGCCTAGTTGCTCACTGATGTATCAAATACAATGTC

>CRCNE00000315
AGCGCCTGAGCCAAATGTTAAAGTTATTTGTTCTTGTCAATAAACTAAACTTTACAGTGACCCTCTATTTTTATTAT

>CRCNE00000316
ATTGCTTCTTAAAAGGCCTAGCACTCTGTGATAAATTCTCATATTTTGACTGTTAATATGTTTGAATGAAAATTATTTATACATTTGGGTGAGGTTGAGTGGTTTTCATTTGATTGCTGCCTCTGGAAATGAAAGCAGAGTAGCAGGAAATTTCCATGTCATGCTGTGATGTATATCCAGATTATGAGATGATTGTGCAGCAGACGAACCCCGAGTAAAATCATTCCCATCAAACTGTGACAACTGCAATTCCTGACAAGGCCTCTTAGTTTTGGGGGCTATTATCATTGTACAAGAATATAATC

>CRCNE00000317
TTTTCATTCGCCACTGCACAAGGGTGCAGATCAAAAGTGAATTATATTTAAAAATATGCATGTATGA

>CRCNE00000318
CGTGGAATATTAGCATTTGAATAAATTATTCAACACCTTCTAGAG

>CRCNE00000319
CTGTCATTTTTTCTTCAATTACAAAAGGCAAATATTTATTATTTATAAGTATTCGCCTTGTATAGGCTTAAATGTTATTTATGAACCTGTTGCACAGTGATTTTCAATGTAACTCATTATTTTTAGCCTTAGGGTGTTGTAAAGGAGCACGGATATATTTAATGACACTCTGCTAGTCAGCGCAATTACACTGTAATCATTATGTAAAATGTGCTATTAATTAAACCAATTTCTAGTTAGAACATTCGCTTCTGCAGGGCTTAATCTTAATCTCCAGCAATCTTTCTCTCTGTTTTTCACC

>CRCNE00000320
AGCAGTGGATGAACTTTGAAATGCAGAACATCATTTCTGCAGAA

>CRCNE00000321
TCTACAAGTGTCTGCCATCTTTCTCAGGGTGTCAGAGAAAATCGAGTGACGGATCACTTTTCGGTGTCACTGCTCGAGACTGGTGACAGTCAGTGAAATGATTGTGTCTGCCTCTACACATATCTGTAATTGATTGCCTAAACCCTACGACTCTCTTTCCCAGTTGATATGATGGAACATTGGAGTGAAATCACTCTCGATGAGGAGGAGCCAGGTCCATTTGTTATTTACTTCCCTGCCTGCTTC

>CRCNE00000322
TCTCCCCATCCGGTGCCAATTGTCCCACAAGAGCACATTACGGTAATCAGCCAGAATGTATGTATAGGAATCAATCAAGGTGAGAGCCGTCGCAAGAGTTATGACATTACAAAGTCTGTTTGTAACTTTTGATTTATGGAAGATTTTCCATTTTATAAATTGGGA

>CRCNE00000323
AAATTGTTTGTAGAATCTCAATTAAAGCCTTTATAATATTGTCATTCGTAATCAGCTCACTATGAAAACAGGGCTTCCAGAGGGCACCAAAATCATTTGAACTTGCGATCTGTAATAGAT

>CRCNE00000324
GGTCAGTGGTCAGAGCAGAGGCGACAGTTTTGGTCAATAAACAGG

>CRCNE00000325
CCTCTGACACTATCACTATCAATTGTCTTTTGCCGAGGCTGATCATCACCTCAATTATCTAGTGTCCAGCCTACCTGATAGGTTTTTGCAAACTATAACTCTTCTGTCGATGAGCATGGAATAATGACAACGAGG

>CRCNE00000326
TACATTACCAGTATATTTATAGCATTTAAATAAATTAAAATTATGCTTCACACATCAATAA

>CRCNE00000327
TAATAAATGACCATAATTACAGAGCTTCATTGGGAGGAAGGTCATTGGTAATCCTGTAATTCCTCATTGGTGTAAAGAGAGAAAACAGAACTGTTTGTGATGAATGTATTCAACCTTTGCATACTTTGGTACTTTGGACCATGCATTAAAATGCAGTCAGAAATTAAGTTCTTCA

>CRCNE00000328
CTGCTTCAGCTTGCCAACAAATTAAAATCCAGCTTCATAAAAACACCTTGAATTTGGAAGGTATTGGCTGGCCCACTAGACTCGAAACTTCATTTATTCTGGCTAACTTCTCAATTATCTTCCCAGCAGTGGAGATGTGTAAAAGTGCAAAAATCAATAGGGTTCTATTCCCATTCTATTGGAAAGGGAAAAATTAATGAGATAGGACACTCTCTTAATCAGAAATAAATGTTTTAATTCAGATAATGACATAGTTTTCCCTCGCTGAAGGATGACAAATGCTGGGCTGCGCCCCCAGCAGAAGCAGTTTCAATTTTATTGTAAATATAAAAGGTATTGATCGGTCAGATGTACAAACCCCATTGCTTACAAAAGCCATTCAGGGGGACTGGGAAAACTATTAAGCACTGGGTCAGAAATCAATAAACAACACTGAAATGTAGCAGAGGTCGCCCTAGGCATTGTGGCATCTTTGAAAGCCAAGTGGCAGGAATAGTGACAGAAATGTCTCTTGTGGAACAATGTTGGGGATGAAGAGGGTCAGATGTTTAATCTCTTCTGTGGTTTGACAGGTC

>CRCNE00000329
TTCTGCTTTATAGCAGAACAAACTCCCCATTTTTCATAAGACCTGATGTATA

>CRCNE00000330
CAGAGCGAGAAAGAGGTAGAGACAATTTATGATTCAGTGACATAGGCAGAAGGTGTGATTTATAGTTTAATTTGCTGTCGTAATGGACAGAGGATAATAACATGTAAAATATTAACCAATGTGTAGCAACAGCAGACATCATTTGCTAAGCTTGTTATCTGCTGCTCTGCCCCTGACAGTGAACAATTAAACTGACATCAAAAAAACAAGAGC

>CRCNE00000331
GGAGCTATAGCATCAGATCTATGGAAGGTCAGCACAGGAGATGAGCAAAGCAGGGCAAGCTTAACAAGAACCTTTCAAAAATTCAATTACAGCCAAAGAAATTAATAAATCCTTTCTGTTGGTATGGAACAAGAATTTGTCAACCTGTCCATTTTTCAGCATCTCCCCCTGACCCCGGTCAATTACATTGCTTGTAAATAGTTTTTATACATGTTCAAATAATTGCTCATCCTAATGTGCAGTGATCTGTATTCGTCATGCTCTGAAGCTCCAGCCCATCTCTACACCGCCACCAGGACCCATTACTCGGCTGTAAGTGAAATTGAAATTGAAGTTATAATTGATATCGGGGCCCATCACCATAATGGGTTCATCATAGCGCCATCTAAAATATTAATTTTCTAATTATGGATAAATGATCAGACAAGCTGAGCCAGGGCTCGCAATGGAGCCCCTGGGAATTGGTGCTTGCTGGATGGGAGGACAGGGCCTTGTAAAGCCTACAAATCTTTTATTATTCTCTGCCGCAGCACAGCGAGATTCAATTCTCTCAGATAATAGGTAAATAATAGTTAAGGATCAGGCTGTTAGGCTCAATTTTCTCTCTTTGTCTCTCTTTTTTTT

>CRCNE00000332
CTGGAACATCATTTAATTTTAATCATGATAACAAGACAATG

>CRCNE00000333
AATTAAATATTGTTTTCAGGAATCTCCGTTTCAGTTTTATATAGTAATTCTTTCAGCTAATTGTTTTCCTGCACCCTGATCCCATAATTAGGGCCTGACTAATTATCTAATTACTAAGTAGCAGAAGGGCAGGTTGATGGCGACATTTTCGCCATCTTTCAAAGCCTCGTTATCCTTGTGAAAGTCA

>CRCNE00000334
CTTCTGGAGCCTCGGGGCTCGCCCAGGCTGCATCAGGGGCAAAGAAGGCCTTCTTCATTTCACAACCCAGTGGGGCTTCCAGAC

>CRCNE00000335
GCATCTACGATGACTGTATAAAATGTGTTTAATTGGCATGAAAAGGCACTAACTGAGAGCT

>CRCNE00000336
GCAGTGACCTCTGACATTGCCTCTGACAAGAAATCCAT

>CRCNE00000337
TTTTGGAATCAATATAATAAAAATCTTAGGTACACAGTTTTGCCTATTAATTGC

>CRCNE00000338
TTTAATCTGGTCCTGCTTGACAAGCCCCATCCTTTTCATTGAAGGGTAAGACCACTTAAAGGAAGGCCAATA

>CRCNE00000339
GGTGGTCACACCAATGGATTTATCTCAAGGTAAATGGAGATGCTGAGACCCGGGACCCGGAGCTTTGATTAAGGCGCCCTTTTTGTAGTGTTGATAGATGTTGCTTGTGTTTATCTATTTGAAATGCCACTAAATCTGTGAATACAATG

>CRCNE00000340
ATCAATGTCATCAAGACGCACCCATTTAAATGAATAGGGTCAGATGAGAGTGCTGTATC

>CRCNE00000341
TGACAGTTACAAATGCATCACCTCGTATGCATAATAGGAGTGTACAAACCAGAAGAGATTTGTAAACTTGGTTCATT

>CRCNE00000342
TCCTCGGGATTATGACAAGTTATTAATTGCCACCATTAGCCGCAGCAGCCTGCCCGAGA

>CRCNE00000343
GCAACAATCTGCCCAAAAGGGATTGTGAGATGGTGAATAATTTATTAGAAAACATTTTTCTTTGTCCTTCCCACAGACCCACAAATCCTCCCCAAGCGCTC

>CRCNE00000344
AGCATTTATCACTGGGCAGGCACAGTAATGGCCACTCAGTGGAGGGGAAATTGAGCTGACCCGAAGGCCAAAGCTGTTAGGGAGACTGGTGGGAAGGGTAAGAGGGTCACAACACCCTTTTCCCACCCACTTAGTGGGCAGTAAGCGGTAGAACA

>CRCNE00000345
TTAGTGATTCCCCTGAAAGTCATCAAATAAAAATGTGAACTTTAAAATTGATCAGGATTAATTTCACTGACACTGTATCATAACATATACCTCTTTAGAGAC

>CRCNE00000346
GGAAAGAAATAAATCAGAACACAATAAGGCAATTAGACTTTT

>CRCNE00000347
TTCAGTTTCAGCTACCCTCTGATTGACCTGCCAA

>CRCNE00000349
GGGTCAATTTAGATGGCTGTAATCTTCTGCAAATATATTGCAAATGAGGATCATTTAATGAT

>CRCNE00000350
GTAGGCACAGAATTTAAAATAACTCTATTTATCTGCACAAACTTTCCTTAGCCTGTTGCAACT

>CRCNE00000351
GGTGTTGGGTAGAATATACTGAATACAAAGTATACAAAGGCTTAATTTTTCTCCTGCCTACAAAGATCTCCAAATCTTTACTATTCTGCACAGCTGCCTAGAATAGACAACAGTAGAGCAATTGTCCGTGATTCAAGCTGAGGAGGAGTGAAAATACCATTAACCCTTAAAAACAGAATTAT

>CRCNE00000352
CCATTAAGTGGTTAAAACTTAAGGTTATCCATCCAAGGAGTAGGAAATGAAGGTTCTTAGTTTGATGGACAACAGCTCAGAGATCCCTGATGTCCCAAAATATTAGGTTTCTCTTCTAATAATGTTGGAAATATTGCCTACTGTCATGATTAATCTGAGCCACAGCACAAGCTGATTGTAGGTGACACAGTCACAGAGCAGTGCCCATGTTGGTTTCCACACACCGTCAAATCTGCTACAAATGC

>CRCNE00000353
GGAGAGAACTGTGATACCAGGTTTCCTGGTGGCTAATAGATTGTGACATGAAAGAAGGAAACCTTTATTTTAATTCAAAAAACAAAAGCCAAATAGCAAAACTTATGTACGTGCTGAACTTTTT

>CRCNE00000354
GTGGAGGTATTTGCAGATGTGGAGGAAGACATACAAAACATTTTTCAAATAAAAGGCTTGAATTATTGCACTGGGTTCATGAAGTTTCACAGGCATCTAGACACACCATTGTTTTCACCCTGGAACAAGCTGCCCTTT

>CRCNE00000355
TTGAAATTCTTTGCATTGTCTGTGGAAGGGTGTGCTGTTTGGACCTGACAATGGTAACATTGATTTTAAGATTTTTGGATTTTGGTTGTACAGAGCAAAC

>CRCNE00000356
TGCAGCGAGTAACTAATTGAAATGATACAAATTACTCCGATTCTCTGTCTGCCAATTTAGAGCCTGGTTCTGGTCAAGGGTCAAA

>CRCNE00000357
TGAACTTTAAACAGACATTTAATTTCTGAAAAAAAATTAGGAAGTTCTTCATGGAAATGTTATGGCATTTTGAAACAGATTAATAGTTCAGTGTGAACACATCCACCCTGCAGCTAAATGA

>CRCNE00000358
TCTCAAGCAGAAAAAGAGATTACAAATAAGGATCATTCA

>CRCNE00000359
CCTTATGGTCTTGCACATGTGAGAGCCATTGATAAACAAATTAA

>CRCNE00000360
TGTCTGTCATCCTCCCCTAACCTTGTCTTTGTCAAAGGG

>CRCNE00000361
CCCGCTCGGGGCCCTTACGATACTGATTAGTGTGAGTGACAAAGTGGTGCTGCAAGTCCACTCAGCCTTTCATAATAAATCTATCAAAGAGTAATAGAATTCCATCAATCCT

>CRCNE00000362
GGAAAGTGTGTTCCGTTGGGATTGTACAACTGTTATTATTCAATTACACTCTTTTCTTCCTAGTTAAAGACCATGATATCATTATCACTTAATGAATACATATAATTGGATCTGGACTCTATGTTTGGCTGATGAATACCACTCACTATTCATTCAGTCTCAGCTCATCTTC

>CRCNE00000363
AAAGGAAACTAGCCCTCCTATTCATATTGTTGGGAGTAAATGTAGCATACCTCCTTTGGATC

>CRCNE00000364
TCATTAATCCTAGTTAGTAGATGCTGCCGGGCATGTGGAGCCGCCAAATCCAGATGCTACCCACA

>CRCNE00000365
CAAGCCTTCCATACATCACTTCAAATTAAATTTACATTAAGTGCTACTCCATCA

>CRCNE00000366
GCAGATGATAATCCATTAAATCCTATTATATACATGTCTTCTAATTTTACTTAAGCCCATGCATACCAAAGTATGAGTTTGTGTTAAAAATTAAAGACCCTTTTACTAGAACAAAAGACTTTATGAACTGTTGACTTTGGGAGGTTTTATTAC

>CRCNE00000367
ATTATATGCAAGGGAGGACTTGTGATCTTTTTAATTATTCTATTCTTCATTTTTAAAAGGGCTATTTGAAAATGTACTCTTATAATTGATTGCTATAAATCAGTC

>CRCNE00000368
AAAATGAAATATCTTGAATGTCAGTAACAGAGATGGAATTAACAAGAGATCTTTTTATTGTTTTTTAAGGTCATTAGGCTGTGAATTCTATAATTATGGAAATTGTCAGTCCAGTTCTGTAAGAATGTTTGCTCCCATCCATAAGGTAGTGGAATGTTCAATCAGTCTCTCTCGTGGGAAAGTTAGGTCATAACTGTAAGTGTAACAGCAAAATTGAATTAAGCAAAGAGATTTCATTAGTATTTATAGCCAGAAGGCATCTGTAAAAGTACAGGGCAAAGAAGTTATGTGG

>CRCNE00000369
GCGGGACAGATAAAAATGAGCAGCATCATATTGTTTGACAGAATGATCTCGCATGATGAAGTGTCGGCTCCGAAGGGGGTGAAAATGGTGAATT

>CRCNE00000370
AGTTGCGCGTCTCTCGTCCCTTTGTTGACAATTCCCTGAACCAACTTGAGTTTGGCCGG

>CRCNE00000371
CTCCCGCTGGATCTTTAAGTAGAAAGTAATCTATCAGGCCAGTCCTTAAAACGGGAC

>CRCNE00000373
GCTATAAAAGTAACAAGTTGTTTCACAGTTGTGTCTGGCTAATCGGTTTTTACACAAACAGCAAATGGTACATGATTTGTG

>CRCNE00000374
GGGTTTCCATTATCTGGGTGGACATCTTATTTACTTTAGTGGA

>CRCNE00000375
ACTCGTTAGTATGAGTGGTATAATTTTCATTTCCGCTG

>CRCNE00000376
TTTATGCATTAGCGCAGGACAGCCCATTAATGAAATAAGTCTTCCTT

>CRCNE00000378
CTATAATGTGTTTGTGGCCATATTTGGATCATATCCGGTTAGAACCAGAAGAACACAGGAATAATAGATATCATTCAGATAATAATTAGCCATGTAC

>CRCNE00000381
TTTCCATACAGGTAAAACCGAAAACCGAATTTTCCAAAAA

>CRCNE00000384
TTTTTATTTAATAAAACCTATTAAGACTACCATACAAATCTCTTTACTTATGCTTTTATCTTTTAACTGATCAATTTTTATATTGCTGACATCCCTTCTTCACCGTTTGCTCA

>CRCNE00000385
TAAATGCTTCACAGAAAATAAAATTTGTTTCTGTAGTAAGCAGAACTGTTTAAATGTTATTTATTTTTATGTTTCAAAGAAAATATATTGTGAAGTGCTGCACTGATTTAATACGCAACAATGTCTGTGTACACGCTGTAGAAGGAAAATTTATGAAACCTTTGCACAACTCCTTTAATTGAATTTTCCAAATCTCTCACCACACACAAATAATCAATATCTTCTGCAGAGAAAACCAGTCAGAATTATTACAGTCTTTCTTTTCAATTTTGTTGTCATCAGCACATACTGAGCACCTGGATATTT

>CRCNE00000386
TTATGTAAAGTAAATAAATTTCATGCCTCACCATGTGATGATAATGTGACATT

>CRCNE00000389
ATTAATTCAGACTGATATCCTTTATAGAAGATTCCAAAAA

>CRCNE00000390
ATCATTACAATATGGAAGCAGTTACAAAAACATTAG

>CRCNE00000391
TAACAAGACAGTCCTCCTTCAAATTTATAACAGTCTATGTTTAA

>CRCNE00000394
TGACTAGTCCATAACTCAGACTAAAGCATACAGGCACTTT

>CRCNE00000395
CCACAAACATCAGGTTACCAACACACTGGTTAATCAATAACCCAATTTTGTTTAATCCCTAGGT

>CRCNE00000396
AAATACCTTTAAATATTGTATATTAAACATTTTTAGGATATACTAATAGAAA

>CRCNE00000399
TCAATTGGTGCCGACAATCTGAAGGTCTAGTTCAA

>CRCNE00000400
TGATTTATGTTTCAGTAAGAAGCACAATAAAGAGACAG

>CRCNE00000401
ATAGTTGCTGGCAGCTTCCAAACTGGCAACAACAAGAAGATGCTATAAAATCATCACAGTGAAAAGCTAAGGTTTAATTAGCCTATTATCACATATGTTAATCCCT

>CRCNE00000407
TGTTAGCAGTCACATGAGACCTGGCTGTTCTTCATGAAATACAAGCTG

>CRCNE00000777
GGTCAGTCGAATGCAGCATTTAATCATTAGATCACCTCCATCCGCGTCTCCTAATTAGAGTCCTTACAATACATTTTTATCTGGTAATTAGCTGAGATTGGCTGCTTCCTCTGTGGCTTATT

>CRCNE00000778
TTTCTGCTTTTAAACTGTAACATAGTTGAAGATTTCTTTTTTCTGTTCTCATTGATTGGAGCATTTTGTACAGGTTTT

>CRCNE00000779
ACAGAGGAGTGTGCCTCCCTTATCCTCGCCTGTCTGTTTTGCCAGTTTTGGGACTGTCTCCTGATGCTCCCCGGCACCTGCGAAACGGTGTGTACCAAAATGTGCTGCCCC

>CRCNE00000780
GACATGGACTGCAGCCTTTTTGAATCTTGCCATGAGACCAGCGAGTGTCTGGAACTGGCCATGGAGATTTCAGAAATCTGTTA

>CRCNE00000783
GCAAATAGTATTTGAGTTGGCAGCGACTTCTCTTTCAGTGGAGTTTGCTGCCTC

>CRCNE00000784
AAATCCTCATGGTCTTGAGGCTTGCCTGTTATTATCTGCAACTCCAGAACAAAGG

>CRCNE00000785
CACAATAATGCACGACAGAAGATGTAACATTTAAAGGATTCATTATCTTGCT

>CRCNE00000788
TGCTAATGCAAAAGCAGTGTACTGAAAGTCACTTTTATTTCTTATTTATAATCTACATGCACA

>CRCNE00000789
AGCAGGTTTCCCGAAACCCTGTTGGTGTGTATTTGTCTGCGT

>CRCNE00000790
TATTAGCCCCTGCAGCATTAGGAAGAAGCATATTTGAAATCTAAGGGGTGCCTCTGTGTGTGCCCAAGAT

>CRCNE00000791
GCTACAAACGCATCCCACCTGTCACTTCGAAAGGTGTTGGAAAATAATAGTTCAGATGCAGCAAAACCGGAC

>CRCNE00000798
GCCTTTGAAACTGTACACCCTGTTTATTTTCTGGAGGTCTCACTGCAACTACGCCCCC

>CRCNE00000799
AGTAAACAGTGGTCTGAGGGTCACCCATGTTCACAGGTAATTG

>CRCNE00000800
TCTTATCTTGATGACATAATTAACTGCTGAAGCTATGGGAAAAA

>CRCNE00000806
GATTGCTAGCAGATTAAGGATATTAGATAATTTCCTTCTATTTATTGTACTACTGCACTGTATTATCTTT

>CRCNE00000816
GAGAATGTCACAAGGGACAGAATCAGGG

>CRCNE00000817
ACTTTCTCCAGGTGCCCCAAACAGCTGTCACACACTGACA

>CRCNE00000820
CGACCCAGACGTCAGCCGGAGGCGGGTCACCGGGTTAACAGCTATTAA

>CRCNE00000826
TTCAGCCGTGGCCCATTTATTAGCATGGCTGCCGGAGA

>CRCNE00000836
CATTATGCTATCATTTTAAGTAATTAAATCAGAATAAATGGCTCTGCGAAGC

>CRCNE00000837
TGACCTAGACTGTGAACTATAATCATTAAGTACATGAACTGTGTAATGTTCTGCACATTCTTTAATAATTTATATTGCAGAATTCAGCTGCAC

>CRCNE00000841
GCAGGTGGATGTGACGTCAGGGACGCACAACAGCAAAAAATAACAACATC

>CRCNE00000842
CTGGCTGCATCCCCCACCCCCCTTAGACTTTGGATTAGTCATTGTATGAGAGAGAGGGAGAAAAAAAAAATCACTTTTTTTTTTTTTTTGGAAAAGTAAAGTAAACAGCCTCCAACTGCTGAACCTTGACAACCCAAATTAAGGAAGCAGGAGAGATCAAACAGAACTGCTGCTGGGTGGTTGTCAGGAGCTGCTACACGGAGAACCCTGGACTATTCGATCAAGCAGCAAGGCTATATGTTCACTTATGCAGAAATGGACCATTGCAGATGCT

>CRCNE00000843
CTGACAGCAGTTTCTGGCAAAAGAAATAACCAAATTATTATTCAGTCATGGTTTTTTAACAGCCGCAAAGCAAGTGGATGTTAACTAAATGATGCAATTTATTCCCTTCCCTCTTATTGCCAGCTTGCCTATTACAGAGCGACTGCCAGTTTTCAATAAGTGGTACCCAGATGGTATTCGCATGCCGCCCACTTGGTTACA

>CRCNE00000844
GAAGAGTTAGGTTCATTTGAGTAATAAAGCCTGAATCATGGGGGCTTTAATTCTTAATCGCTGTGAGGATTGTTATCCGTGGGATGTGAGCTGTCTTAGTGGTATTCAATCAAGTGTCCACTTAGCCATGACTGGAAGTAATTGCTCCCAAGTGGGCCGCACGGTGACCTGTTAATACTCCCTTTGACCCTGTGACCTTGTCTGCCCCATTGTTTAGGATTTTA

>CRCNE00000845
GATCAGAAATTAACATGACATTTACGTGGAGGTAATGGAATATATTAGTAAT

>CRCNE00000846
TGAATGACAGAAGTTGACAAATAGCTGGGGAAAGTTGTTTT

>CRCNE00000847
CACAGTAGTAGGCAGCTGCATGTAATTTTGAACTCCACTCATTGAACTGTAATAAAACAATATAAGCACTGCT

>CRCNE00000849
CTAAATGGCTACTAATGACATAATTACAATTGTTTGTCACCACCATAATGCATGATTTCCTATCTCATCATGAAGATGTAAGTTAGATAAAGGAGGAGTTTTGGCAGGAAGACAAAGTGCAGTGATTTATTAAAGGCCAGATG

>CRCNE00000850
TCAAGGACAAATGTAGTAAAAGTGTCCTGATCCAACATGAGGTCCCCCAGCACAGAGAGAGAGCAGCAGATCCCTTTCAACACCAGCTGTTCTCACAGATATAGATTGCTGCAGTGAAATTTTCTTAATATAATTCAGGAAGCTCTAGAGAATTCTCCAAAACAACTGTGCCAACAAGGAAAATGTTGAATTTTTCATCAGCTGCCCAATGCTGAGAGTTAGTGGGCAATCCGTTCATTCATGACCAGATGTTCAGTGTAGTAACGCTCCGCAGTTAACTTGAACCTTGTGGCCTGTTTACCATTGGCTGCAAGGACATTGGCAGCAACCTGGCATTGGAGAATTGAGGCCCGCACAAG

>CRCNE00000851
TGCTGATAGAAAAGTGAGAACCAGTTTACAGTAGCTCTGACACTACTGTTACCTTTCTGCAGTCCTCTCCAGCTGCTCCGAGCCCT

>CRCNE00000852
GCAGGATGGCCTTTTCCCACATTTCCTTGGTTTGAGGAAACAGATTTT

>CRCNE00000853
CAGAGTGAGGACAGGTAGAAGGCACAGCGGGCGTCTGATTGAGCCAGTTATTCATTTGCTGAGTGTTTGTGTTTATGCAAAGGGGCCTCTTCCTGCATATTTAATCTAGAGTAAGGCAGTGGCTTTTGTTGTGTTTAGCCCACATACCTTCAGTCCTTCCTCACACTGCCGCCAGCCTGG

>CRCNE00000854
TTTCTTCTGTGGAAATCGAATCGTCTCTTCATTGATATTAATAG

>CRCNE00000855
TAGCACTAGTAAGCTTTTAATTCCATGGAATTTATTGCTTGCTGTGTTTCCATGAATTTATAACGCTTTGATTCTTAAGAGCCCCATTTAATCAGTTTTGCCTGGCACCGAACATAATAAACAACTTGCTGGTGAAAAAGTGCCACTCGGGGAGGCTGCTAACAAGGAAGTTAAATGCTTCTG

>CRCNE00000856
AGAAAAAAAAATTCCATTTCATTGCAACTATGTTATTGTTTACTTTACCATACACATCCTAATATGGTTACCTCCCCGTCAGAGGAGGCCAAGCCAGGGGTTGAGAGGCCCCCTCCGGGAGAAAGCTCCTAACTGCTTCTCAGACAATAAGAAACAAACGGTACAACTCCACAAAAGGCTTC

>CRCNE00000857
GAGGGGGTGATTGGAATTAGTAGCCTTTAATTAGACGGGGAGATATTCAAATTTTACAGGGATTTATGTTAGAACATGGAATGGCGGGTGGC

>CRCNE00000858
CTGCACATAATGAGGTTCATCATTAGTTGATGGAGTGAATTTGCCCTAGCTCTACCTTGAAAGGCACATAATTTACATACTACTTCAGAGCCTAAGCTTTAATGGATTCTTCGATGAATAAAATGAAAAGCTACTTTCTT

>CRCNE00000859
TCTTCCTCTCTTCTAAAACATATATTTGTTTAGAGAGTTTTCACTGAAGTGTACATGACAATTACAGCTGTTCATTAACAAAATTGGGTATTTGTTTTAAACTTTAACCAATCACTTTGATATGCTAATTATGGTGTAATTTAATTTGAGCCCTGTAATGATGATGCCGTTATTATGGACATAAATGATGCAGTTAAGCTGAGAGTAATCTCATTTGCATACTGTACATGCCAGTAAATTAAGCCCTTTCTTCGACTGCTTCAGCTTTAATTTTCCACTTCTTTTCACACAGCTCC

>CRCNE00000860
TTTATGGACTTTTGCTGTGGCATTGCCCTTCAACGAGAAAGCTTTTTCCATTTTGTACCATAAAGAATATTATTTTTCTGCCAGCCAATTTTCTCTGTTAGTCACTAATTGGCTACATAAATCTCGGGTGTTGAGAATGAGGAATGTTTCAGTGTCATAGAGTGTAATCTTCACCCTTATTTACCAATTCATTAAGATTCATTGATGCAGGATCGGTGAGAGGAAATGACAACATAAATCAGACCTCCAACATAATGACCCTAATCAGTTGGGAATTGCTGGAAATGTCATGATGAACTATGTCCTTGTGTTAGTGCCACTGTACATTGTCATTGCGCTGCTTTATGAGTGGGACGCATCTTCCTGAC

>CRCNE00000861
TCTCCTCCCCAGTTCTGTTTACGTTAGCCCTGCCCCTGCTGTCACCTATGAAATCTGTTGATTATTCCACCTGGTTAATGTTAAATTGCTCTTGTAAGATGATGTGTTTGTTCATAAACACAAATGCTGGGCCCCTTGTTTACTGTACCCATGGCAGCAATCGTTATTAAACAGATATTGCTTTGTTTGCGGGTGTGAGCAGCAGTTTATCCTGC

>CRCNE00000862
AGGTTTGCTTTTCTTATCTTTTGCTTGGATGAAGGGGCTGGTGAGAT

>CRCNE00000863
CTATCCTTCTGATATTTATGATGGATAATGTTCAGTTTT

>CRCNE00000864
ATATTACTGCTTTAAATTATACCACAAGAAAATTAATGAGAAAGTAGATTTATGGGTTTCATTTGTTTGTCAATTCGGAAATTAATTGGGTGTTAATTTTAGCCGTCCCTTATCAGACCAGGACTGTAGTATGTGTGCATTACTTTGCATTCATTGTAGCTTACCTCCCATTTACTGTGGGTCACTAGCTTTGCATACATTAAAATAGCCCTCCGGCTCATTCCCTTGATTACTTTTTGAACTGCCATGCTTTAGAAAATTTACGCCTTTCTGTTATAATTATGAAAATGTGGTATTGGAAGACGGTGC

>CRCNE00000865
AACTATGTTTAGTTTAATTTACACATCCTTTTATGAAGAGACCAACTTCTTTAAGGGCATTTATTCTGCTTCATATAAATAATTGATCAGCCAAGTTAATTTACTTCTGCCTGACTTGGTCAACCTTAATTAACTGCCCTGGAAT

>CRCNE00000866
GAGAATACCAGCAGTGAGAAAATCATAGCCATGCTGAATTCATTACTGCGGTAGTCACACAAAACCACGGATAAAATTTCAATAACTGCAGGCCACAGTTGAGTAAACAGTTGCACTGAAATTTAATTCCTGTTGACTTTTCCCCCATTCCTCGCCAGGGGCACATTCAGATTCCGTAGTACAAAGACAACAGGGGTTACAGCTTTGATTAATGTAGGACAGTGGAAGAGAATTAGAA

>CRCNE00000867
AATTGATAAGGATTAGAAAGTGCCTTTTCTGCAAATAAACTTCAGAATAATTAATATTCATGGACTCTGTTTGTCAACAGAAAAATGTAAATG

>CRCNE00000868
TGCATTTTACTAAAGGAACATGAGGCTAGAATGTAAGTAACTGGTTTTTGCATTAGGCTCTCCCTGGAGGTAGCAGAAAAATATCATGTCCCTGCATGAAATGTGAATGTGAAATCTACCAGAAAGAAATATTTATGACCATTTTATGCTTGATTAGGCTTGGATGACATCTGTTAGAAGACAGGGACTGGACAAAGAGAGAGACGCTCGGGGGCAAATGTTAACGGAGTTGTTTAGAAGACGCT

>CRCNE00000869
AAATATAAAATGGAAACCACGATTAATTTTTCAGTTTCTCTCTGCAGGTATCTAATCATTGTACCCATGGACCGCCAGAGGCTCCCATTAAAGATTTAAAATGCAAGAGGAAGGTAGAATCCAAAAGATGGGATTTGGGATTAAATAATGTAAAATAACTGCAGGGCA

>CRCNE00000870
GCTCAGTTCCACATAATAACATCTTCATCTGAGATTGCTGTGGCACAGGGGAACTGCATTTGTTGATCAAATTTGGCTGG

>CRCNE00000871
GTGATTATAGGTAATAAATATCTTTTTTTTTTTTAACTTATTGCAGAGGCAGTTTTTCCACTGTTAATGAGGGTAATTTGACTTGGTTGAAGGATTGCAGTTCTTAAGAATTAATGCAGTAATCCAATTCAAAGATTTAAAGAGATCTAAGATTTTTCACAGGTCGCGTGCCAGTGAATGTGCTCCTATCACATAGCAGCTAATGGACTTGAACGCCAGTCTGTCATTTACTGTTCCCTCACTGC

>CRCNE00000872
GTTGTTGATGGACTTAGCACAGAACTGGATTAAATAAGCATTAGTCTACTGAAGCTGATTACAGGAATATGAAAATGCAGTATCTTAATGGTACATATTTTTATGTGGCAGCTCAGTTGCCTTTCATTTTGCAGCTAATATGTCTATTCTTATGAGTCATTTACTTCTTTAATTACCTTTTGCAGGCAAGGCACCATGGTATATTAATGTGAATGATTTTTACTGCCAGTTTATCATACAATGCCCCAGAAGTTGAAAGGCGTAATTGACTTGGAAGAACAGCTCATGAAGGAAACAATATTTAGTTGACAGTTTTCCTTGTACTCTCTGTTGACGTTTATGAGTTTACACTATGCTAAAGGAGTAATAAACACAATTTTCTTTCAATAACAGGAAAGGGTAG

>CRCNE00000873
TTTAGAGGAGGACTACATTAAGAGGTCACCTATTAGCTGTGTTTTTGCTGTCTTAAACT

>CRCNE00000874
TGGCCACGGGGATCAGGTTTCACCTGCCTGCACATCTTCAAGCAATTACAGCAATTAGCGTGAAGCCATTTCACATTCA

>CRCNE00000875
GAAGAAAAGATTGGGGCCTATGTAAACATCCCACTGACAGCTCCCAATGAGTTATTTTAGCCGAGTATTAGCACCTGGATGACAGACAGTCCAGCATTCCATGCTAAATAA

>CRCNE00000876
GACAATTTGTTTAACAGTAGGAGTAATTGCAGGGAAAATGGAAAGAGTGACTGAAGGTATTTACTCAGATGTTAGTGTAGGTGTGGGGGCCGAAAACTCAGTGTGGGAACAGTGGGCTGCTTTTCTTGGTATCTTAGTCTATTTGATGACCA

>CRCNE00000877
CCCAGCTCGCTCGTTTTGTTTTTTCTGGATGGCATGTTTGATTATTTATCAGAAGGGGAAGGGAGTAGCTGAAGCAAATAAACATGTGACCAAGTTCTGTTTTGTTTTCCACTCCGAAAGCCATGCCCTTTAACAGATAT

>CRCNE00000878
GGGGACATTTTTAATGAGGTACAGTGCCATTGAGGGCCCATGTCAGGTGCTATAAGAAGTGCTTTGTTGTGCAGATGTCTTAAGAACAGCTCTGGAGGATGAAATACGACTATGTTGACCTTTCAGCTGTGAGCTTATTTGTCAGGATTCAAATAAGTTGAAAGGATCAAACTGAACAGTTTCCGTAGTCAGACTGGGAATTGTGTTTCAGAGGTCAGCAGCGGAGGCCACATTGCAGATTCCATAACATAGCCAATTGTTGGTACATATTAAAGTACTGGGGCATCTCCTGTGGACAGAGACACAATTAAAATTCTAATTTATTAATGTATACAGGGAGCTAGCCCAGCCTGTCACTCAGTGATTCAAATGATGGTCCATTCTTTTTGCC

>CRCNE00000879
AAACATACTTGACTGGTCAAAAATGTGTAAATTGCTGACAAAATGACACATGTAATTAAGAGTGCTCCTGCCATTTTACCT

>CRCNE00000880
ACTCCCACCTCGCTAATTACCATTATCACTAAAATGCTAGGGTTGGAGTCATTAGTTCCATGTGCATTTAATTAGAGGAAGGCTGAAATTGGATTTAACTTATTACTTTTTCATGGATCACTTTCTTGTCATCACTTCAAATTGGATTGCAGCCCCAGGTAACTAATTATGAGAGCCACAGGATCAAGAGTGAAAAAAAAGGTAATTAGGAATAACACTGTCGGACCCTTGCTGGTCGTCCACTTGT

>CRCNE00000881
GGGGGCACGCTGAGGTCAAGTGATGTAGTGTTTTCCATTT

>CRCNE00000882
CCGTGGCACTTTTCTGACACATGCACAGTGAGGTCCTCCAATCTGAAACTCATTAGCACACAGCATTGGACCCTGTC

>CRCNE00000883
TGCCAGAAGAAAACTCGAACTGCGAGTCAGCCAAATATACTGTATCGTGAAACCTTAGGGACCACTGAAATGGGAACAGTGGCCCATTACTGCTAAGAAGGTGTTTTATTGAAAATGCGCCGACATGCTCTCCCCGG

>CRCNE00000884
GTGTTTAGAGGCGGGTTGTGATTGGTGGAGCAGGGCGGGGCGGGTGGG

>CRCNE00000885
CTCCGCGCGCCTGGCGGCTACATGGAGAGTGTCAGGTTGGTCCTTCTGATTGATCTTTGCCGGTTT

>CRCNE00000886
TGATAGAGCTGAACTGAGAACGCATTCGGCTGACACTTGATAATCAAAGTTGATTTATTGTTCATTAGTACTGCATTAGCCCTTTCAGGCAAGACAGTTATTTGTGTAGTTGCCTGTCAAGAGTGAGACTGCAAGCACCTGTCATTTCTAAGGCATGAGATAAGCAACCAAATATTA

>CRCNE00000887
CTTTAGCCGCTTTCCAGACATTCAACACAGGATTAAATGATAGTAGTTACAGTGATCAATAGGTTAAGACTGCTACAATCACTCTTGCCGCTAATGACCTCAGTAGTAATGGGCAATAAAGTGTGGGCTGTAATAGCCTCTCGCTGGTACTGCATGC

>CRCNE00000888
GAGAAATCGGGACATCAGTGCATAATGACTGTGAAATTAGGAATGAGAGCTCGCTATGCAAATGACAGGACAAATCATGTGAAAAAGTCAGGATAAACTGCATATTAAGACATTATGTTACATAAAATTAATACTGCATTTCTGCCTTTTGCTTACTGCTCCCC

>CRCNE00000889
AAACGTGTTAACAGTTGCAAATATGAAATGCTATCAAGTTCATCACTGTAGCTGTTTGTCACTGAAATGTCATGGAAAGCGGGTTTTAATGGTATTGCACATAATATGAAAGAATTGAGACA

>CRCNE00000890
TAAATCTAAAGGACTAACAGTAATTAAAATGGAAATGGCACAGGGAGGGAAGGCATGTAATTGTGAGATATCACT

>CRCNE00000891
GCAGTTCAATGCGCGTTAATGACTCTGGGATTGCAGGCATCACTCTGGACAAAGAAATGATTATTGTGCGGTCAAAAGAAGTTCAAAGACAAGAAGGGAATTTCAGTTTTTTCC

>CRCNE00000892
ACTTCAAAGTCACAACTCTCTAATTAATGAACTGCGAGCTTCAGTTTGGACAAGTTGTGGTTTGATGCGCCCATAAATCAACATGACAGGCCTGTTTCACAGTCTCAGACAGTGCTTGTCATTGAGTCACATCAGATGTAAACACAGCAGAAAAAAGAAGGGGTATGAAGGAGGTGCAATTGATCAACAGAA

>CRCNE00000893
TTGGTAAAAACCCACTTTTGAAGCACATTATGCATGATCACAGGAAATGGTTACAGCCTCAAGAGGTTTCCCCTTCTGCTGTTG

>CRCNE00000894
TTTTTGAATCAGATTGCTAACAGCCTTCAAAAGGGAGAATAAGAATTATGGAGTTTCTCCCCTGTGGCTTGCAGGCAATAACCCCCTGTTGTTATTTTGTGCTTCTTTCTTTTCAAAGGCATCAAAATTTAGTTTTTTAAAGATCTTTAACTCTATATTTGAAGACAAACAAAAAAGGGCTGCCACTGTCATTCTTATCAGTTACCAGGGATTGCGTTTTTCCTTTCTGTTGCCACTTCTTATTAACCTCTTATTTGGTCTGTGAGACATAGTTTGGAATG

>CRCNE00000895
TGACCTGCCGAGGGGACTGCACGGAGACCTTTTTTGTATGCATTCAATTGTGAGAAGTAAACAAATGGACCCGTATCCTGTGTTTGGTAACTGGGTGGGGAGCGCAGTTTGGCAACCGGTGTTGCTTTTA

>CRCNE00000896
ACTCACAGTCGAGTACGATGTTGTTTGCTAAATTATGAATGTGTGTAATTAAAATCTAGTGGCTGTTTCTGTGAAAGATTTACAATGTTATTTCATCGTTTGTCAT

>CRCNE00000897
ACATCAGTTAAGCTGTCCAAAAGAGGGCAATTGGGCAGTGACAAGACAAGCTCATGTGTAATGTGAAAGAAATGAATGTGGTGATGCATGAAGTGTAATCTCTGCAGTAACATATCAGAGACA

>CRCNE00000898
TTTTTTATCAGAGAGATGATGGCTTAAAACTGATGTCATTATGAGGTTTAAATCAACTTTCTGCTTGCTTGAACATGGTCACCTGGGTATGGATGTACAAGGACAAAAAAAGGTTGATCAACTCTGTTTGTCTTTGAGCCAGTGATACCTGGGGTTGTAAAATTGAGTTCCATGAACAGTAATCTGTCATCTGTCCCCACAACATACATTTTTTAAACCTGTGCCTGCATTTTCTTTTATAATGAAGGGGCCAGTTGTCCTGGAAAAAGAAA

>CRCNE00000899
AAGGTTATTGGTCTGCTGTGCAATAATTTACTCCTCTTTGATATGCAAACGATCCACGGTGAATATAAAAAAATCCTATCAGACTCATTTCACAGTTCTTAACCACTCGGATTCTCTGGAGTCCATCGCCTCATTAGACCAGTGCTCTCCAATGCTAGCATAATTAAAATCTTTAACAGTTTAGCAAAGTAAAGATGTTTGGCTGATCACGTTGAGATGATTATCT

>CRCNE00000900
TAACACTAGGCTTTGTTTACTGACTCTTTGATTTAATTGCTGTTTGAAGAGGACGGAATTAGCTGTTAATTGATTTAATTATCCAATTTGTTTGTTTCA

>CRCNE00000901
AGCTCTGGGGTTTGGTGAGCTGCAATCTGTTAAGGAGATAAATAATGTGCTTGGCACGACACTCCTACTCTCCTCTTTAATTTGTCTTACACAAGGAAAATTATAATTAAATCATTCAGGGTAAACCCTTGAGTGTAGAGAAGGGAAA

>CRCNE00000902
GCCACAGCCCAGGTGGTGTTAATATGGGACAATCCCCCCGGGCACATGTCGCCAAGAGTTTTACAGCTTGTTCAGTGTCTTCATCCATATGGCAATCTGTCCCATTCACAGGAAGGCA

>CRCNE00000903
TAAGTGTGCTCTGTAATGTTTTCACAAGTGTTTTTATCATGGTAACATCTTGTTTACTTTAGTTCCCTGCCTAAAACTACTTGGAACATGTTAAGAAAACACTTCAAGAAAGCCTCGACAAAGAGGCTTTTGTTTAACAGCCACCATGAGGCAGCGTGGATCACAAAGGTGTTAACTTTCAGCCCCTTAAGCACTTCCACATGAAATTCCAGCAACTATGTTTGT

>CRCNE00000904
TCAATTTCGGTCTGGAAAAATGACACATGCCAACGTTCATAACCGTTCCTGATGTCTCCACATTTTCC

>CRCNE00000905
CAACAGCATTTCACTGGGCTGCATTAGAGGCCATTTGAATATTTCATTTCCTATTAATTATGCACTGTGACTCTCAGTGTCATTATAAAAAAGAGCCCTAATGTAACAAAGGATGAAAAGAACCATCAAGCAGTGTGACCAAAAGAAAATATTCCAAAGCTTGTCACGTATGACCG

>CRCNE00000906
CACGGAAGCATGCCTAGTGACAGTGACCTACATGGTCACTGAAGATGTGATATAATTTATGATATATATAATATATTGGATCCATTAGCGAGCATAATGAAGTAGTGAAATGAAAGGGTATTTGTGAAATCAGTTCAAACATCCTGCTAGGATTATGATTAAATGATTAATGAAATGCTCCTGCATAAGCATTTTCAAACAGTAATTCATGCAGAGGCTGATAAAAATCCTCCAATCATATTTCCTTCAGTCGTGAACCTTATCTCGACCATTTTATATAAATCATGAAATACGTTGTCTGCCGGCAAGCTACTTATTTAGATTAGTTATAAATGTGCAGAAAAAGGGAACATCTTTGCAGTATAAAATAATCACGCATAATTATATTCATAATTCAAGCTTGTGACAGATTCCATCTTTCTTATTCTTGTTGTCCTTTGCCTTCCTTC

>CRCNE00000907
AATATTGTACATTATATTGTTACCAGCCATCGAAAAGCCTATTTTGTATGCAAGACAGCGATGCTGAGATATATGGAGAGCCCTAGGCTAAGTACAGAAGATAATTACATTTGGAATTTTACTGAGTTAAGTCATTTACAGCTTCAAATAGTT

>CRCNE00000910
CTCACGGGCTAGTCATGTTTAATTTGGAATCTGGGCTCCTTTGGCAAATTAGCAATTAGAACAATTTTGTGGGAATATGTATATGTGTCATTAGTTTTCCTGCAAATTAATAGCAAGGGCAGAGGTCAGGCAGAAATTTTCCACTTGACTGCAGCTCCTCTATTGAGACTTGGCACTTGGTTTTGGAATGGCCACAGCTGCTCTCAGCCACCCTCTTCCTCTAGGAACTGTCTTTTAATTAGTTTACCTCATAGCCATCATTACAAATATTACT

>CRCNE00000911
AGGTTTTTTAAAACTGCAATATATAACATAATTGCTTTTGATTAAGTATTACAATACGATGTGATTATTAGGAAATTCATTTCACACAACAGTGAAAATGAGCCTGTTTAAAGATGGCAAGTCAATTATCACAAGCTACAGTAATCTCTGATCCCTAGAATTAATCTGAGCTCTAAATAATTACTGAGCTTTAATCAGCTAGTGAAATGTTTTGCATTTCTCTTTGATTC

>CRCNE00000912
TGCGCTGGTCCATAATGAGAAAGTTGGCAGACCTCATC

>CRCNE00000913
GCCTCATGTTTTGCCTTGTTTACAGCTGACAGCGTTATTATTCTGATTGGGGCTCTGCTTTCTTATCATATTGTTGTGTTGAGCGAGCCTTTTCC

>CRCNE00000914
GTGTTTCCTGGCAGGGCTTTTCTTGCCTTATTGACAGTTTGTAAAAATATGCATTAATTTGGAGTTTCAAGCATGTATATCATGGTGTCTCTTTGCTGTGTTTGCTTGAAGTTGATTAATGATAGAACCTCGCTTGGGGTCGTCCTCTGGAGAGTTCTTTCACAGGTTCTGCATGTTAACTAGCAAAGCAGAACACACAG

>CRCNE00000915
GAGGATAAAAATCTGGTAGATTAGTTCATTCTCAGCATGTGTAGCTAGACATGAGTAAAGATAACAGCATGAGAAACTGTTAGTACGCATACCTCAGTTCAAACCTTTAGGGAATG

>CRCNE00000916
TTTGTCAAAACACCTTTGCTTTTTGTGCAACTGCTTTATATTAACGATACTAAAAAAAAATAGCTTTGGAAAAAAAACTACTGTATGTAACGGAATTGCAGAATATGCTGCACATGTA

>CRCNE00000917
TAAATTATACTGTAATTAATAAAGACAGTTAAACTGTCTACTAGCAACAGCAATTTAGGTAACCACATTTGATCGGCTATAAATTGTAACTACATTAAAATTCCAGAAATATTAG

>CRCNE00000918
TTTAAACAACGGAAGCACAGGTCATGTTGACCACAAATCCGTGGGCGAAGATCAGGCCTTAGCACTTTTAATCTTGTGAAACAAGCAATTACAAATAGTTGCATCGATTTGTTAAAAAGCTTTAGGTGACATAAATTGTTTCCTGTTTAGCTTACTGCTCTGATACATAAATGTCACCAAGCCCAGTATTAATTAGGGC

>CRCNE00000919
GCAATTAACAGCACGGCTGTATTTGCTATTCATGGTTTGATGTAAAAACTTGTTTATTAAGATGGGCTGGAGGCGCTGGTGTGCAATAGACCTGCATGTAATTAGATTCCAATTATTTGTCTGTTTCTGATATTGTAAACTGGCACTTAGCACATCAGTTAAATTGACACACGGCGCTGCATGGTTTACTCGGTAATTAAAACATGTTCTGTTAATTAGATGATGACCACTTTATTTCAGGGCTCTTGTGTTTGGGTTTTCTAGTGTGCTCTGTTTGTATCATGAGCCACCAGACGCTCCTCTAATGAGTCCTTGTTTTGTTTCAATTACCACCTGCTGTTCAAAAG

>CRCNE00000920
TTTCAGCTCTTGTTTCACATGTGTTGGTTCAATGGAATATTCAATAGACATTTATAGGAAATAAATTGAGAGATGAATGTAAACCATATGGCATCTGGAGGTTTATTTGCAAAGTCCCTGCATCAAAGCTTTCTCCAGATCACACCATATTAGCTATGTTTTTCCAGTCCAGCAGAATCAGGAAGGTAACCACAGACTTCCCTGATGGAAAACACATGA

>CRCNE00000921
GGTAAAATCTCATCCCTTGATCTTCACAGTGTGACAAAGAGCTATTGATTGAGAGCATATTGTCATTTAAATTACAATTAAGGATGGGTGAAAGGTGGTTATTCAA

>CRCNE00000922
AACTTACTTTTTAACTGTTACATGCCAACAAAACAGGTTGCTTAATTGGTTTGACCTTTCACAGTATTTTTTAATTTTTCAATCTTAGTTTCATAGTTCCATCTGGCCCTTTAAAACGACATCTGGTTAACTGTACTTAACCAGCTGATCACTGTACAGTTATTTTTAAATGTAATGTATGCTTAAACAGATGTTATTTTTATAGATGTGGATCTAAACTGCACT

>CRCNE00000923
AACTCTTTCTGCAATTCAAATGTTGACACCCAAAATTA

>CRCNE00000924
CTCAAGGTTAAAAATTGCTGTTATACATAATACCTCAGTAATTGATAGACATTTTCTCTCTCCAGAGTCCATTTTCTGTGAAAAACACCACATAACATCTGTTCATAAACAGTCCTTCTGTGAAAACACTGACACAGGTCTTGAGCTTCCACAGGCTCAATTCCC

>CRCNE00000925
CATGCCATGTAATCAACTGATTGTTACACAAGCATTTTCTAAAGCTATGACAATCTCAGATTTATGAGGTCAAGAAGTGCAGACTTAATCCATTCAATAGCTGCAATTTATCGTCTGATTATAATTGTATACACAAACACAGTAATGATTTAGATGACATAGTGTAAAGATGAAATCCGTTTATTTTAAAAGGGTTTCTAACCTTTAAAATATGTTGCCATGAACACCTTTCGATGTCCGCTTTTAACAACACAATTATTATTGTTTTATTGATCAGGGTTTTATTACGGATTTGACACTTATATTTCATGCTAATCGAAAAAGGTGTAATTTTTCTGCACAATTTTAACAAGAATATGACTGTAATTAATTATATCACTATTATGTTTTC

>CRCNE00000926
TTTGTCCCAATTAACCTTGTAACTAGATGTACTCCAGCGCTTATTAATGACAGTAATGAGATGCAGACAAGACAATGCATTAAACATCATTGGCATATAAATTAAATTCA

>CRCNE00000927
AAATTCCAACATGCTGATAAATTAGAGCTTCTAAGGAGCATGTGACACCTTGGTTAATATATTCAACCTCAATTATATTTCTCTTCAGCACCCTGTTATCTGGAACCTTTGCTGGCAATCAGAGGTGCTGTTTTTCAGCGGCCAATTTTCTAGATAATGTAGCTTATCAACACTGTGGGTAAACTTGCCAATGGAATCAGGCTGCACTGAACCACACACACGCTAATTGCATCCCTTTTTTATGCATATTTACAGACTGTCACTTCAAAGAAATCAGTGGCCCATTGAGGCACCCAGTTAGCTGGAAGAATTGCCTCTTGCAAATGAAAATTAGCAAACAAGCTAGTGATAAATATGAAATGAAC

>CRCNE00000928
ACATGCCACAGATGTAGCACTCTGTGTGGGTTGTTAGAAAGTCA

>CRCNE00000929
TGATTAATTGCCATACACAGGATCCAAGTTATGTACAATTTTGGTAGTTAACCCCACCACCTCCCA

>CRCNE00000930
TGAGTTTTGGATTTGGACAATACTGCAACAGATGTCCAGACCAATAAAATAAATTCCTTAAGGGCTATGCTTAATTTGTGTAATTGATCAATTTTGGTTACATAGGCCTCAGCTCACCAGCA

>CRCNE00011235
CACTGCTCTTTGTCTAGCAAATAAAAGATGTTAATATATTCCTGTTACTGGCATGTGCACGACTATGTTATTAGAAGCCACTTTATCATTTTCCTGCTTTAAATAGAAATGTCTATTTATGAATTCTGCTTGTAGTTTTTTCACAAATAAAAT

>CRCNE00011245
GCGCAAGCAGTTCTGTTCTTGTGTATGACTTGTAACCTTAATTTACTGTGTAAAGATGGTTACATTATTTCCTTAGCTTTGTTTGTTGGAGACAAATAGAGAATGCTTGTT

>CRCNE00011260
AAACTGCAGCAAGAAGCAAATTAAACCTCCTATCTGCCATCTCACTCTCTTTTCTCCCCTTTCCTGTTTGGACTTGAAAGGCGATTGGAGCCAGGGCCCTGACAGTTGACGGAAGTGCTGCAAGGAGAGAGTATTTATTTACAG

>CRCNE00000621
TTTTTATAAGCAAAAACGTGCCGTTTAAACCACTGGAT

>CRCNE00000636
TTTAAAAAGTTTGCTCTGTAAATTGGAATGAGGTCAGATTTGGAGCTTCTCATTGCACGCGGAGATTATTATTGCATCGGGTTCCAAGCCAATGGGAAGCCCGGGGGAGGGGTTTGGCATGAGGAAGCGTTGGTTACAGCAGCTGATTGGCTG

>CRCNE00000637
TATGTGGACGTATTTATACTGGCCAAACATATTTTTTCTTTTGTCCC

>CRCNE00000645
CACAGTCAAGCCACTCAACCTACTCTTTGAAGTCATTTGACATCTTGATA

>CRCNE00000679
ACAGCAAAAAGGGATTCTGTAGCTTTAACTTG

>CRCNE00000695
AGACTGTTGAGCAGTTTTTAAAATAGTGTAGGATAATATAAAAAGCAGATAGATGGCGCTATGTTTGATTC

>CRCNE00000696
ACAACGAAATTATCACCAGCTTTTTTTCATTCTTAACTCTTTAAAGGATTCAAACGCAACTCAAATCTGTGCTGGACTTTA

>CRCNE00000698
ACCCACGCCATTTTACGTCTCCTTCACTGAAGGGCTAGAGTTTTAACTTTTAATTTTTTATATTTAAATGTAGACTTTTGACACTTTTAAAAAACAAAAAAAGACAAGAGAGATGAAAACGTTTGATTATTTTCTCAGTGTATTTTTGTAAAAAATATATAAAGGGGG

>CRCNE00000699
TCCATGTTTACACTTCAATCTGCAGGCTTCTTAAAGTGACAGTATCCCTTAACCTGCCA

>CRCNE00000700
TATCTAAATGCCGATTTGAGTTCGCGACACTATGTACTGCGTTTTTCATTCTTGTATTTGACTATTTAATCCTTTCTACTTGTCGCTAAATATAATTGTTTTAGTCTTATGGCATGATGATAGCATATGTGTTCAGGTTTATAGCTGTTGTGTTTAAAAATTGAAAAAAGTGGAAAA

>CRCNE00000701
TTTGTACATTTAAGTCTGTATTATAATAAGCAAAAAGATTGTGTGTATGTATGTTTAATATAACATGACAGGCACTAGGACGTCTGCCTTTTTAAGGCAGTTCCGTT 

>CRCNE00000702
TTTTTGCCATCCATCCTGTGCAATATGCCGTGTAGAATATTTGTCTTAAA

>CRCNE00000703
TCATGCCAGCTAATCATGTCAAGTTCACTGCCTGTCAGATTGTTGATATATACCTTCTGTAAATAACTTTTTTTGAGAAGGAAATAAAATCAGCTGGAACTGAACCCTAAATCTTGACTTTT

>CRCNE00000735
ATTCTCAATTTCCCTATAAAAAAGAAAATTCATTTCCAGCCACTAATGTAATGTCAGCGTGCTGTTTACTAAGCATGGATGATGTATAGGGGGACACCACTTTCAGAGGACTACTTAATGATGCATAGAATTAAATCCTGAGCTCCTCAGCTGAGCCTCC

>CRCNE00000737
TCCTCTTTTTAACTGCTGCATCTGGAGTTT

>CRCNE00000952
AGCTCATTCAGTTATAGCTTTCATCTAATTACCACAAACTCTA

>CRCNE00000954
AATGTCAAAGGCAATACTGAAGGGAACAGTTCTGTTTGATTTAAAAAATACAGACAATGTGAAGTCCACTATG

>CRCNE00000955
AGCAGGTGGATTAGAGATAACTCTCATTGTGCTTTGTTTTCCTCCCGACACTGTCATTAATCATTCCTTAAGCCACACTTCAACTTCTAGTAATCAGGACTGGCTGCT

>CRCNE00000956
ATTGCCTCTCACAGTGTAATATGGAATTGGAAGCGAATGGCTAAGGCCAGACGCCTCTTCTGCATTCCCCATCTATCTCATCATTTAGGTATTTATCCATCTAGGGCTTGTACGGAGAGCACCTCTCTCCTTCCCATGAGGACACAGATTGCAACAGAGGATCAGATTTGTTACCCAGGCTTTGGGCTTTGATTGTCCTCTTATAAGTTCGGGATTAAAGTGAAATTTCCCACAGGGCTATGCAGGATTTGCTAGCATTTAACTGTTTAACCTGGCTGTTTGTGAATGAG

>CRCNE00000957
CATTTTCCTATTCAATAATAAGCTATGGAAGTTGCATGGGGTCGAGTCTCTAGGAAATCCCCTCTTTCTTTGAAAAAATGTCATTGGTAAGATAGGAGATTGGCACCACAATGAGCAAAATATAGTGCGGGCTGATACGCATTGTCAGGTAGAATTTGGTTTGAGACACTGACTTTTGTCTGCATGGTGTCTCCGTTCCAAAGAAGATGG

>CRCNE00000958
TTAATGCAGGTTTGCCCTAGGCCACGTAATAGGATTAGGAATAATTTCTACAAATTTACAAAAACAAATCACATGGGAAGGCTTAGAATTTGCTAATAATTTCTCCATAGCTGGGAGATCAAAGGGATGTAAGAGTCCCTAGCCAGGCGGTAGTTTGACCCTGGCCAGGCTTTTTTAATGAAAGGGTTAATCTTCTCCGAGGTGACCATAGAGGAGCAAATAGTGTGACCAAAGGCAGATTCAGG

>CRCNE00000959
TCAAATAAATTATTTAGATTACTGAATTAGAAAAGTGAGGAT

>CRCNE00000960
ACCCTTCAATGTCAAGACGTTTAGAGGCACTCTAGCATCAATCAAGATGCACGTTCGCTAAGTGCCTGCTTTCATTTACATGAAATATTCATACAGCATTCCGTTTTGCTTTTCTCTCTCCTAATCATCACTTTTCGG

>CRCNE00000961
AAGAAGCTACAATCATCTCAGTTAGGGGAGGGTGTTATGGGACGTGCTG

>CRCNE00000962
CCCTCTGTTAAATTACTTTATGCTGCAGCTTAAAAGAACATGTCTTGCTTTCATCTAGCATTTCAAATAGGGCAAAGTCTGCTGTACAATTTCCAAACACAACTGTGCTAACAGAGATGAATTACTAGAGTTTATATAATTTATATTAGGAATTCATAGACCTAGCAAAAGGGATTAGTACATTTTATTTCAGGGCAGGAGATGATCCTGTCATTAATGGTCGATACTTTCATCATCTTTTAAACCTGAGGAATTTCCTGGGTGACAAGACTGTAAGGACATATCAGAGATTCACAGCTGTGAGCTTTATCTG

>CRCNE00000963
CTCACAGTATGTGGACTATGTTCCATCAAAACTGGATTAGGCTGTCAATCACGTCTTCCGATGTATATTGTATTATGATTTTTTGAAAATGTCACTGAGATCAGAGTAATTTCTTGGCTAATTGCATCTTGTCTCTTCTTAATACCGTGCATGTAATGGTTT

>CRCNE00000964
GATTTGCAAGGGACAGACAATAAGCGAGATTCATTAGGCCGTTTGTTTCTGTCATCTGCCATGATTCAAAATGAAATACTAAATGTTTCATGGACTCGCAAAAAGAGTAAAATTTGTCTTTGTGTTGGC

>CRCNE00000965
GGGCAGGGTGGTGCCGTCTGAATGATGATGGGCTAATATCATCACCCTCTTGTCAGCTGTAATAGGCTTTTCCTCACAGAAATAATTCATAAAACCGC

>CRCNE00000966
ATCTATCCTCCAACCCAGCAGGCTCACAACTAATAAGAAAATACGTGGTTCAGGAACCCTGAAAAATTAAACAGGTAGTTTATGAACAATTTGTTTCATGGGGATGTTTATTATGTTTATTAAATATTGAGCCTTTAATGTTTT

>CRCNE00000967
CAAAGATAATCGTGTCCTGGGCAAATTAACAAACCCAGTGGTAAACTTGCTTCCAGTTCAGCAGGAGACAGTGTGCAAATTAGCGTAAGTTCTT

>CRCNE00000968
GGTGAAAATTGTTTCTCCTGAGAAGCCTTACACAATACGTTCTCTTGACAGAGATCGTTGTCATCCTAATCAGTCCCCCACCTTAAAACTTTCTCCATTTTTCCCACTTTCATGCTGTGAAGGCTGCTGTGAGTTGTTGAGAATGATTATTCATTT

>CRCNE00000969
GATGTAATGTTGATTCCTGAATGCTGCTGATAGGAACTGACAACTAAATGCATGTC

>CRCNE00000971
CTCTAAAACCAACCAAGCATATAACAAGAAGATGAAGATGAGACTTATTTTCACTTCATTTCACTTCTTTGTAATTGACAAGCTCTTGCTGGGTGTCAACTTTAAAAGATGACAAATCCTAAATCTTAGAGGACCCAATTCAA

>CRCNE00000972
AATTGTTTGCAAATTAATCTACATTTTCAAATGAGTCA

>CRCNE00000973
TTTGCTACGTGTGTCATTAGCACCATCCGTATAAGGTAACAG

>CRCNE00000974
TCCAATCAACATTTCAAGCACTGGGATCATGTTTGATATTGTCAGATGGCCTGGAAAATTAAAAACCCAATTAAAGGCTCAGCACGCGGGTCAGCTCTTCTGCATATCAAAAGGCCTCCTCTGGCTATTCTGCTCAAATTGTATCTGTTAACAGCTCACTTTGCAGAAAGTGAAATAGCAGAGCGTTTATGAGTAATAAGTACTTTCCAGCTGATACATTTCAAACATAAACC

>CRCNE00000975
TAAGTCAAACTAAAGTCACTACTTTAGCTACTGGCCATTTGA

>CRCNE00000976
CTACACCTTATTCATATTAAAGGGCAACATATTGCATATTAATAGACAATTTAAAATAATTACAGGCTTT

>CRCNE00000977
CTTGTCTCTTGAAAGTTTTGTACTTTTTATATAAAAAAGAAAGCAAGTGCTTTTTCAGAGAAACAATGTATAATAATATGTCA

>CRCNE00000978
GATGGGTGAAAAGGACATTATGTTCTTTTTTCTTGTCATGGT

>CRCNE00000979
AGAACTCCTTGTTTGGCCTTTCTGAATCTATTTTTCACAGTTGCAAAGTACTGGTCAAACAAATTAAATTACTGCAGCAGTATGTAACTAATTTTATGTAAATTAAGGTGTTAATGTTCTGAATCACATTCCTGAAAATGGTCT

>CRCNE00000980
GATTTACACCTGATTTGTGTTATAGTAATCTTTGAAATTAAGAAGTGTATCCTTGCATTTCATTAAATTCTGGCTAATGAGATAACTGTCTTCCCAAGGAGGGAATGATAAAGTACTCAGGCCATAAAGCATAAATTAATACTGCAAGGTTAAACACTGGAACTAACTCATGTTTCAACAAAAGCCCCTACCAGCAGTTAAATTAACTGACATAAATACCATAAAATCTG

>CRCNE00000981
GATCATAGCCACTAATTGGATGATCATTTTCGTAAAGCTTTTCAAATGGTTGACAGTTTCTGCCTCTCATTT

>CRCNE00000982
AGGACAATTTTAAGAACCACCTCTCAGCTTTATAAACTAATCCTCCTCTAATGGCCCTTTTTAATGTAATTTATAGTTTCATCATTACCCTTTTTGTATTAGTAATTATTTCTAAAACACCAAAGAACCATCTTTTTTTCAAGGTCTTTCCCTCAGTCTGATTTACAACCCAGCTCAAGTTGGACTCTGTCTTTCTGAGGTTTGACATTTCAAAATATTTATTGCTCTTTTACATTAATGCCTTTC

>CRCNE00000983
AGCTGTTCCAAGCGAAAGCACAAAATCTTTAATATTTTATTGATCAGATCTAAACCTTCTGCCCAAAGTGGCAATTACATTTCAATTAAACTGACTGAAAGCATCATATTAAATTTCAGCACTTTACGAGCTATCAGATAATGCTGCAGGACAAATCTTTAGTATGATCACACTCTTTTCAAATTATATTATCCTGTTCATTCACAATAAAAGTGACAGTTTTAGGTATACTTTCAATATTTCTTGAATATAAACCCTCTAATGAACACATTTTATTGCCTTTAAATCAATTATTATTGGATATTTTAATAAAGTGA

>CRCNE00000984
CCTTTCTCTTTAATCTTGTTTGAGTGTACAGCTCACTCGTCCTTATTTTATTGACTCAATCACAGGCG

>CRCNE00000985
ATGGTCACTGCAGAATCACATCAAGCAAATTTTTGATTCTGCAGTCAGTAATTTAGTGCCTTTATGGAATTGCAATTTCAGGGCTCACTGCTTGTTTTTCTAAAATGTACTTTAGGAATTAGTTACTCCAGCCACAAATCAGTTGAATTTATGCACAGTTGTAATACAGTTTATGGCCTCATGGTACATTGCTTCAAAAACAGCAGATGTGAAATTATGATAAATATAATGAGTGTTTTTTTGCCTGATCT

>CRCNE00000986
AGTAGAGAAGGATCTGGAGCGTGTTTACCTATCTCATACAGTACATTTAATGTCTTAGTCAGGAGCCCTGACAATGGCTGATTAATGTCCTCATCTCCTTTATTAAAGATAAGAGTAGCACTGCAGTCAGGAGATAGAAAGCACACCATAAATCTTCCTAAAATGAGCAGTCAAATAATCACTCATCAGAAATAAAATCTACATACATTAACACTAACA

>CRCNE00000987
CATGTGAAAGGAGCAGATGCCTCATCATTA

>CRCNE00000988
CAATTAAGCGATTCACTGGAAAGACATAATGCTGATCTATGCTAGCAATTAATCACAGAATACATTAGACAATGATGGGTGACCTACAAATTTTTGACAAAATAATTTTTCATCATGTTGGCGATTTCTTAG

>CRCNE00000989
GTCATTTATTCCGTCTCTCCTTGACAGGCGGCAACCTGTCTTCCAGACAAAATGAACATTATCTGTGCT

>CRCNE00000990
TTAGTGCAGGGCTTAGCTTATGACTAATGATAATCGGCAGACAGAAATGT

>CRCNE00000991
TAAATATGCAAAATGTGGTGCAATTGCCTTTTATGGAGGTGATAAATTTAATTT

>CRCNE00000992
GGGAGGGCTCGGCGGGTTTCTGGGGAGTGTTTTGGATGCAGAAATGCCTTGAAGATAGCACTTTATTATATTTAGGACAAGTATGACATCCCACTTCAAGGAATAGGCCCCTATACATATTGAGAAGG

>CRCNE00000993
TGGTTTAAGTGGGGAGGAGAAGCTTGGTTTAAAAGAATGCCTCTGTGTGTTTTTTGAGGCGACATAAAGATAGGAAGCAGAGAAATGGAGGCAGGAGGCAGAAGGATTATGGATAATGGAAGAATTTTGCCTGAGGGTATATGCCTGCTTTGCCTATTCCTGTATAACTAGAATATTTATAATTCAAATACTTATCTTTAATAATTAAAAACCAAGGAATATTAAAGA

>CRCNE00000994
AAAGTTACAGATAAGATTAAGGTTGGACTTATTTGCTTCTCTAGCAAGGCGTCAATTGTT

>CRCNE00000995
CTTGTAAAATGCGATTTGTAGAGGGTCTTTAGCCTTCTGATTGTCTTTGAATTGTTTTTACTGAAACAGATCTT

>CRCNE00000996
CAGTTAATGAGTCCCCACGCAGCTGGACAGCTCCTCTCGGACACTGAGAACTCTAACCCCAAAATGACCCCAATTTGACACCGCAAGATGAAATTTTACCGCCTGTTAAAACCATTTCC

>CRCNE00000997
ATTTCCCGCAGACATCATTGTTATGATGGCTCATTTAATCAAACTGTTTAATT

>CRCNE00000998
GCCGTACGACGGGCTATGGCCACCACGACTTCCGGGTTCCGTCATTTCGTTCTCCCGCCGCCGACCCGCGCCGCCAAACTGAGGCTCTTCAATAAGCCAGGCAGCAGCCAACCTGCCAACACCTACTGACACTCACTCATCTCCCAGA

>CRCNE00000999
CGCGGAGTTTTACTGGAAGAAAAAAACGGGTCTGAAAGATTCCTCCTCTTCATCATCATCAACCATCATTCATTCACTACCTTGACATTCCGGGCTTTGATTGACAGCTGGAGTGGCAAAAAGCCATGAAACACGACAGTTCGGTTACATGTGGGCTGCTGACGGGCCGCTCGTAACCTTCAGTTCGGGGGCTT

>CRCNE00001001
GTCCTGTTTCTTTCTCTCTCTATTGTAACTTGTTGCTCAGAGAAGTCTCTGGAGAATAATATCTGCTGCAACAATTACTCTATTGTTTCCTTGCCTTCAACTATTACACCCTTTAATTAGAGTTA

>CRCNE00001002
TTTGAATCTTCAGGTTTATTTTTCATTTGCTTTGATATGCATATTTAATACATTGCCCCAGGCTGGATCTCATTTGGTGAACACTGGTGCAGGGGTGATGATGAGCCACTTCA

>CRCNE00001004
GCTCTCCTGTGGCCCCACTACTACAAGCTCTGCCCATATTGTCTCCTGCTTTTATATTAATTACAACTTGCATTATCAGCTGTGAGTCTGTAGCCCAGCAAATAGAAAATACTGCCCCTAGAGACCTAGCTTCTTGTATCTATTTTCCATCTCCTTCTATTGTGCTCCACTCAGTAT

>CRCNE00001005
TGGTAACACTGCTCTGTAACACAATTACGTAAGAGCAAGAAGAGTACCATATTTGACTCCCAATTACCAAAGCCACTGGGAATAGAAACATGT

>CRCNE00001006
TTCCATGTAATTCTTCTAGCTCTTTATCTCATTACCGCCCGGCAAACAGCTGACACGAAGAG

>CRCNE00001007
TGCCAGAGGAAATTCCATCTCTTGCCTGCCTTCATGTGGTGCTGATAAAGTCCTTCCTGTACATTAGAATTCCTGTTTTCCTTTAAGCAACAGCAGGGCATTGGGAATGATCAGGAAAAGGGAGGAGGAACAGAAGAAGAA

>CRCNE00001008
TCTTCCAGAGACTTCTTGTGTGTGAGGCTCACTTTGACCTTTCGCTTTGCTCAGGAGCCCAGCGCCTCATTTTTCACATTCTTGCAATTACGTTAACGCTTCAAGCATTTCTGACTC

>CRCNE00001009
TTTTAATCATTAGCTATGCATGAAAGAAAAATTGATGTTGACATCTTTGCTG

>CRCNE00001010
CATTTTGTACATTTTGCAGCAATTGAACAATCCCTGCACTGTGAATAGGCAGGATTCCCAGAAATACCGAGACAG

>CRCNE00001011
CTCCTGATGCCAGTTAGAGTTTAATTTAGAGTAGTAATTAAACTTGAATACTGCCTCATAAACAAAAGATAAACAATAAACCAGCCACGTTCCCTGCTGTTTCATAGCTTTCTTTCCCAGATGTTTTAGCCTGATAA

>CRCNE00001012
GTTATTTTCACTGGGTGGGGTAATTACTGAAAGCTG

>CRCNE00001013
ACAGAGGGATACTTTCATGATCCCATTAGCATAAGAGTGGGTAAATTATTCATGCCAAGTGAGGATTCTATGGGGAAAAGTATAGTTAATGCACATAGTTTTTAAATGTATCCCTTTCTGCTCTGAGACTAAATTCTTGTTGGAATCAGTTCTCAGACATTTACGGGAA

>CRCNE00001014
AGACCATCTGGCAAAGATCCAAAAGGTGATTAAACAAAATGATCAGCTCTTGTTGCT

>CRCNE00001015
GTGACTGCACAGATCACATGATACAACCTTTTGACAACTGAGTGTCTGCCGGAGACGTCTGTGAGAGATGACCTTTTGACCTAGGAAGGAATGCTGTGAAGGTG

>CRCNE00001016
GCACTCTGAGGAGGCAGGTGGAATTGTAGGAAGTTTTCATTGACTCTCCCGAGCAACTAAGGACGCCACGAGAGATTCTTCTCAGTTTGAACTTTATCAGGGTCTACGCTTAATCAATAGAGTATTGGAAAAAGAATTAATTACTAAAGCAGAATAAAACAGCTGCATTTTAAACTAAGGATCCATCAATTCGGTAATCTTCCAGTTACAGGCTAGGTGCCGTGAGGATTTGACTCCATGTAATGAGGAACCCGGGGAGTTT

>CRCNE00001017
CCATAATGGTGGATTTCAAGGAGGGCTGAGGAGGGTTATGGGAGATGAATTAGGTTTTTAGTGAGCTCATTAGGAAGCCAAACAGAGTTGAGACACAAGGCAGTGAGCGGGGCTGTAATCAGTTCTGCTCGCTTTGTTCCCTGCCTCCGGGACATGTTTC

>CRCNE00001018
CTCAGGCGAAGCTGCCGTCCTGGTGGCTGACTTGTTGATTTGTAAACCTCTTAATTCATTT

>CRCNE00001019
TTGTATCACAGGAGGGAAATGATGGTATCTGGCACATTCCTAGGATGACTTGAAGATAGCAGCCTTCTGTGTT

>CRCNE00001020
CGTAAATCCTGTGTAAATAGAGGGAGGATAACAAAGAATGAGCCCCTGCAGCTCCGAGCATTTGGAGCCATTTGAGGCTGAATTTGCTAAATGCTGCTTATACCGCCTGAAAAGTTGAAGAGAAAGGA

>CRCNE00001021
TGGATTTTTTTTCCTCATCTCCGGGTACTGCTTTTCAAAATTGCCTCAGGCTACAGAACAGCACCTCAGATCCCCAAGGCCCACTGCCTGGCTCCTAATAGCCACTCTCCATCTGTGTCACATGAACAGCTGATGAGATCGCT

>CRCNE00001022
CCAGTGTCTGTATTTTGGAGAGCACATCCACCCAGGTTAAAATGCTAGGGTTGCCAAGGAGCAGTCAGAAGCCATTAGTGTGGGTGAGAATTTGCCTTGCAGCAGTTCCTT

>CRCNE00001023
GGGCAGGGTGGTTGTAATGAAGTGGCCTGTCAGTCTGTAAATAGTGAGGGTCATCTCTTCCATGTGATGGAGGGTATCGCATTGCAGTGAAAATGGAAATGTCAATAAAATTAATCTGCCAGCTCTTTGCTGTGGCTTTTCTG

>CRCNE00001024
CATCCAGCTCAGGCTACATTGAGCACAGAGTTTATTGTTTTAGGCTTTCTTGGACAAGGTTTTTACTTAGCATGGGATTTATGGCATTTACTGCTAATGAATGTCTATTCTTAAATTACAAAAACCCCCATCTCAGTGCAATTCCCAGATGTCCTTCCAGGACCCTGGCTTCTTAAACACCAGCAGGGAGCATAAACTCTCCACTTCTCTGTTTTCCTCTTTCGTGTGGCTCCAGGCTAATGATGTGCAAGGAAAACACAGC

>CRCNE00001025
CCAGTGCTGTCCCCGTATTCTTCATTTATTTTGCATTTGATTATGCCACAAGTCGGATCTTGTTTCTTTCCTTTTTTTAAAGTTATTAGTTCAAATATTAATGTAGGGATATGGCATATATTGCTGCTCTTGATTGATGCCTTCCCAAAAACAGGAAGACGTGCTCGTATGAATTTTAAGAAAGTAGGGGTCCTGCAATGCCTTGCCAGAAGAGTTTTTCAGATACATAATTTAGATGCCCTCCAGGCAGGCTTTCAAGGCATTTTTGCCAGAGGGCAAGAAAAAATAACTATGACTGTTAAAAGTAAATGATTTTTGCTAATGCACAATTAATGCCAGAGAAAAGCACAGAAGAGAAAG

>CRCNE00001026
TCTAGGAGGGGCTGAGCAGGCAGTGCGTTATGTGCAACGAACAGTGACA

>CRCNE00001027
CACTGTGTCAAGTGCACAGTTATAATTGAATTAATGATATGGGCAAGT

>CRCNE00001028
CTGATTACTTAACCAAAGACAAAATAATGAGTCCTAAGCAAATACTGACTAATTGAAAGGGCTGTAAATCCATTACATATTGGTCAGGGATAATCAGGAGTATTTAATCACTTTTATCTATTCAGGAGCACTGAAGCTGCAACAGCAAAGCCCTGAACCTTG

>CRCNE00001029
GTGGTTATTATTCTCATCATTATCAAAATTACTTCACAGCTGTTCTTTGCTACATC

>CRCNE00001030
TTTCTTTCTTTTTTAAAAAAGAAGCTAATTGAATTATC

>CRCNE00001031
TTATTTTAATTTGTTAAGCAAATGTATTTTGCATCTCAGGATGTGTT

>CRCNE00001032
CTTTGCCCCCTGAATGGGCCATTGGCCCATTTTGACATTCATGCATTCATTAACTAGCAGAACATAAAAGA

>CRCNE00001033
TTTTTCCAAACACCCAACCAGCGTGGAGCAACTTTTCCCAATAAGCCACAGGGGTCTTTCTACATATGTTCTCAACTGCAAGCTATTGTCACCTATTCTGAATACCTCAAAAGGCCCAGA

>CRCNE00001034
AAAAACCTACCTCAACAAAGGCCAACTGTAGCAATTGTTAAGTCTTAGTCTCAATATGACAAAA

>CRCNE00001035
AAAATGTAATTATCTACAGTTTTATGAATTCAACTCCCCTTAATGTTCATTATTTAAACCAGCAGCAATTACAAGTTCAAAGGGGTTTAGAGGGCCAGCAACCCGCATAATCACTGCCAAATTAAGCGGGACTCATTCGTCACAG

>CRCNE00001036
GAGCTGTTGAAAAGAATTGAGACGCTTGTCAACAGAATGGAAAGCTGG

>CRCNE00001037
GAATGTAAAGTCTCTGAGTATTTGTATTAAGAGTAATGCATGTTGCTT

>CRCNE00001038
TTTACGATGTGTACACAGTCATTAAATTGGTGTTGATGTTTATGCAGTGAACTTGC

>CRCNE00001039
GGAGTATTTGTCATGGTGGCAGAGTGCAGCACCTGACAGGCAACGATTGATGACCAGGAATGAGTGTGAGTGACCAAAGCAGCCTCATAGGATGCAAATTACTGACTGTGGATTCCAATTTATCCTGTTC

>CRCNE00001040
ACAGGCTGGAGGCCCTAGCCAAAAAAGTGTCAACACCTCGCAAT

>CRCNE00001042
TGGTGTATGGACCATCCACCCTTTGTACACGGCTTAGAGGGTAACTGAGGAAAAGGAGGGGCAGAGGATTAAATAAAATGATCACAGTGGCCAAGAAATGATATAGGAATTACTTATCAAAATACTGGCCCAGGTTTTATCAGCAGCTTAATTTTGTTCAGTACATTCTTGGGGTGATGTTCAGATTAATTGAACTGACAGTTCTCTTTCAAAATTCAGGGAAAGTATTTGCACGGATTTCAGGCCTTATACAAACTTAATTACATGGAACTCCATTTTATCATTCTAATTCCATGTAGCAGAGGTTGTATTTACAAATGAGAAGTCTCTGCCTTTATTCACAGCTTTCCTTAATATATTTATCAAAGCAGGTTCATTTACAAAGTGCTCTATCTGTGGGATACAGGCAGGCAGACATTAACAAAGCTTTTAGGTTTATCAGGCTCGCTGCCTGATGAGCTACCCGAGGGTCAATTGATTTTGTGGTTCTGTGATTCATTTTTTTCTCATTTTTCTAGGATCACAATGAGAGACATGCTTGGAGAATTAGCCAGTTTGTCTGCCTTATCTGTCAG

>CRCNE00001043
CCCAGGGAAGTCAAGCTACTTAAATTGGCCACAGGAACTGCCGTTATCTGACTTTAATGCACCCTATAGTGTGGATAGCATTTCAATTACACCAGTAACCAAAGCTTAGCTGCAGTCCTTTTCATGCCTAGTGC

>CRCNE00001044
TACCTACAGAAGCAGAAAATTGAGTTGCCTTGCTTCTGTCAGGGTGATTAATGCAGAAATAAACTGCTAACCTGAAAAGAAAGGCAGAAAGAAAAGATAGACAATACAGAC

>CRCNE00001045
TGATCCCACTCATTTTGGGATTGCTAATTTGTCGTTAATTAGGAAGATTGATTCTGTTCTGTGATGCATAGGCCCAACCCC

>CRCNE00001046
AAAACGGATGATGCAGTTTTTACGAATAAGCAGCTTAATGTATCTTGGCACCCACAGTAAGCCTTGTAGGAGCTCAAAGTGCCTCAGGCAATCTGTGAGCAGAATAGCAATTTTATTACTTTGTCATTAAACCAATTTCACAGCAGTATTGTTTGTTAATGAGCAGCGGCAAACGAGCGAAGATGTCACACACTGGAATAGCAGAGAGATTTGTGACC

>CRCNE00001047
GCTATAAAAAAGGAAATACTTTGGGATGAAATGCAAAGTCTATACAGCAGAGCTTGTGTTTATGAGCTACCATTTTGCTAAGAGCTGTGAGAGAAAT

>CRCNE00001048
GTAGATGGTTGCTACAATAAGGCTTCTTTCATACAGGTGTGTTTATGCCCCAGGCTTGCTGGCCACAGTCCATTCCATTTACAGAAGCTGAATTAAACAATAACTA

>CRCNE00001049
GGGAGGGGGAAAGGTGAGCGTCAAAGGAGATGCCTGAGAGCTTTGTTAGGGCCAAGAAAAACCCTGTTGCAGTTGTCAGAGCTTGTTGATGTTGCTGGGAACGG

>CRCNE00001050
CTGCCTTAGGAAAGAAAGTAAAATAGAACGGAAGAACAAAGTCCTACTCTATAAATCAGCAGCTGCTCCTTGCCAGATCAAAGGAGTGACATTTTTGCTCCTGGACTACTTGTCCACTTGAGGGCTTGACAGGCAGCTAACAGCTGG

>CRCNE00001051
ATTCAGTTTCTAGTTGACTTCCATCTGCAATAAATCATGTACAGGATGAGGTAATATACTACAACTTATGTCTATTGACTTAGGATTTTATCTTTAAGA

>CRCNE00001052
TTTCTAACAAAAGGAATGCCTCCAAAAGGAGTTGGTTACCAGGTGTGGCATGAAGTTAGTGAACCAGAAAGAAGG

>CRCNE00001053
CCTCGTTTTTACTAATGTAAACATTCTGACTAGTATCCAAAGAAATGACCTTTGAGTGAACCTCTAACCTTCCCCGTAAGTATTTGTTTGAAGACAGTGTGGAGTTCTCCTGCTGAGAACTAAGAACCATG

>CRCNE00001054
AAAGGCTGCCCCCAGCTGGCACTGACCTCTGAATGACCCCTAACTTTACAGGCTTAAACTGCAGGAGT

>CRCNE00001055
CTTTCTGGCCAGCACTTATTACTGCTGTGTTGGTGATAAAACTTCAGACAGCCTAATTGATGGCTTTGCTGACCTAACAATACCTTGTGAAAGCCGAGTGCTAGAGCCTGGTCTCCATTTATGACCAGCTGCAAGGGGAAGCTGGGTCTCCCTA

>CRCNE00001056
GCAGATATTGGACATTTAAGAATAAAAATAATGTCTTGGGGGCACCAGTTGACTGAGAGAAATTAAGCAGGCTTCAATGAAGCGATAAAAAAAAAAAGGAAAAGTAGAACTGTCCTTTGAGTGACATAAATCTGTCAGAATACGATTGATGCCCAAATTATCTTATATGCAAAGATGAAATGCTGCAGTTCATTATGCCTAGTCTAGATATATGACAGCAGTGACACCATTGATTCTTCACTAGGG

>CRCNE00001057
CCTTGTTTAATGAGGCTGAATATAACAACACGTACCTTGATTAAATCATTCTCTATATGTAAATAGAGGCCAACATTTTATAGGGGAGCTCAGGGG

>CRCNE00001058
GAAAGCAATGTTCCCTAAAACAGCTATAGAGAAAACATTTGCTCAGCTTGGATAGTTCTTAATATAGGCCATATAATTTCTAGCCTATTTAATTACATAACATATTTTATGCTTCATGACCAATTACATTAATAGCTTAATACAGAAGAATATTATCCTCTCTTGATTTGATTATGCAGCCACACAATATGGTATATTTGGTACTTAATTATCATCATCCATTGAGCAGGCTGCTGTGGTAGAA

>CRCNE00001059
GAGCTGGGACTATGCAGGCTGTGTTATTGTCTTTAGATGGTTTTGCCACTTCTGTTAATAA

>CRCNE00001060
GGACTGCGGATCTACTTAACAAAATGACTGCAGCATATAAGCCTTTAGATTACCAGCTTACAGTGTCAAAAACATCTGTTCAGCTTTTCAACTGTATGCACTGGAGGTTAAATAGAGGTGA

>CRCNE00001061
TTTGACCAGATGTTGACACTTAATATGAAATTCCAGACAGCTGTGATTATTTTTTACTTTT

>CRCNE00001063
TTGGGGGATAAAAAGGAGCAAGAGAATACTGTAACAAACTTCGTACAGAGTTCGGTCTATTAATTGTTTCATGTTAGATATTCTATGTGTTTACCTCAATTGAAAAAAAAAAGAATGTTTTTGCTAGTATCAGATCTGCTGTGGAATTGGTATTGTATGTCCATGAATTCTTCTTTTCTCAGCACGTGTTCCTCACTAGAAGAAAATGCTGTTACCTTTAAGCTTTGTCAAATTTACATTAAAATACTTGTATGAGGACTGTGACGTTATGTTAAAAAAAAAAAGGTGTTAAGTCACAAAAAGCGGTAATAAATATTTCATTTTTGATTTTTTGTTAGGCTTTTGCGT

>CRCNE00001064
GAGACAGAAGGGAGATTGCGTCTACGGCTCCTCCGGGCAGACTCTGGGTGACAGGAATGATGGATGATCCGGCAGAGCCCAACAGCTCCTCCCCCCCCAGCCCCAACAGTGTCAAAGCTACTTTAGTTGAAGCTTTAGAAATAAA

>CRCNE00001065
CCGATTTCTTCACACTTCAATAGTGCCTGTCTCCTTTAAAATGACTGGCAG

>CRCNE00001066
CTTAATGATGTAAATTTTCTAATTAGTTAAATCATATTGCTTAAAGGC

>CRCNE00001067
GCTTTTATTTTTCAATCAGCGAAGATTTAATTGGCAGCCCTCAGGC

>CRCNE00001068
TCTTGAGTGTTAGATTGGCTCAAAGGTTGTCAACATTTGACCAATTTT

>CRCNE00001069
CATTAATCTTAAACCACTTGAAGATTATGAGTAAAAGAATGGGATCACTAAGCATTACCATCTCA

>CRCNE00001070
TGGTGTCAAGAACTTTCTTAGCTAAGCAGTGCAGCTGGTGGCAATAAATAGCATTCTAATAAAGGAGGATGTT

>CRCNE00001071
TCTTTGTCTCACAGCCATATTCAAAACAATAGCAGGAAAGTGAAAAACAGAAGGCGAACCCAAGTTGTTC

>CRCNE00001072
CAAATTTAATTTCATTGTATTTCTTAAGAATTTGCTAGAAAAACAAAA

>CRCNE00001073
AAGAGCTTTACAAGTTGTCAAGCTGACAGTTTAACCCC

>CRCNE00001074
CCTTTTCACTTTCCGTTGAAATTGCCTCATCTCCCTGTCAGAGCGCCATGGGGGACTCCATTACT

>CRCNE00001075
AGGCTGTCCATGTCAAATTAGCCAGGGCCCCTATTGTCCTTATTACCACTCGAAAAGCCATCATGAGTAATGCTACGGGGTCCCTCAGTTGTCATCATTTGTCAGAAAGAAAGGGAGTGTGGTTACATATAGCTGACAGGTAATTTCAGTGTCTACAATTACCCCAATTAGTCTTGTCATAAACAATTCGATAAATGCACACCAATACAAACAGATAAACACACCA

>CRCNE00001076
TATTAATGCTGTGTATTGGGTAAATCAGTGATATGATGC

>CRCNE00001077
CTATCCTCAGCTGTGAGCTGGCACTTGCTACCTGGTCAGCACAAATTGTACTATCTACTTTCATTAGCTCATCACCACAAGGAAACTTGAAAGGCTGTGACAAAATTCATTTAGAGAGAGAGGGAAAGAGCAGATTGTTATAACA

>CRCNE00001078
AAACCCAACACGAGGATATTGTTGTAGGAAATTGCTCTTGGCAACTATTTGTTCAAGCTCAAGATTTTTTTTTTTTTTAAACCAACACTAAGAACTCACCAGAAAATAGGACAGGTCTCCCTAATGAGTAATCTATTTTAGCACAGTCTTGTCTAGGCATGACAGTTTACTGAGAGGCTTGAAAAACTCGTAATTACCAGTGTTACAGGGCAATTAATGTATATTACACTGCACTACTCATGGCAGCAACTGTCATTTTCTCAATAAAAATGAGTACTCTTCAGCTAAAGGTGACATTAATTGGGACTTTAATGACTATGCAGAGGAGCTGAAGCCAAATATGAACAAAACAG

>CRCNE00001079
AGAAACGAGAAAATTGTACTAAAATGAGATTAATTGCTGTTTAGAAAAAGGAAAG

>CRCNE00001080
GAAATCCAAGTTAATGGTCTAAGACAACCAATAACAAAACCACTAAATTCCAGTTGTCAAACATCATTTAATATGTATAT

>CRCNE00001081
TATATATGAGTGATAAATGAGGCATTTTGTGTCATTACATTCCCATAAATCACTTTCTTTAACTGCTGATGGCTTTTATCAGATCTAACCTTTTCAAGCTTCTATTAGAGTGCTAACATTTTCAACTTTGACACATGTGCAGTTTACAAATTCTGCAGCTGATTAACTCTGG

>CRCNE00001082
ATATATTTAATATTCAGTAGCATGTGAGAATAATTTTTATGCAACTCTGATATTTAGAAAGATAGATAACTCAATTATTAGATCATCTATCAAAATATTCAGA

>CRCNE00001083
AAGCTTCATTACCCATCACTCCACTGAAAAGAGTTTATTATGAGGCTGCCATCTTGGCAAGACTATTATTTAGATGATAAATGCTGAGGG

>CRCNE00001084
TGTCCTTGACTTCTAATGGCAGTACAATGTGATTTCTGAAATGGGGAGTTCTCCATTAGATTTTGGAGTGACCTGGTCATTCAATTCCAGACATGGCTTTCTGTCTTCACCCAACCTCAACTAATGG

>CRCNE00001085
CCTTCCTGCATCACCTTTGATTAAAATTAATGGCCCATTCCCAGTGTTGGGTAGCTTATTTCCAATCCATTTGTCAG

>CRCNE00001086
AAACTCTGTTTTAGAACACTCTTGTGCACAACTTGAAAGGTCAGCATTTCAAATGTAAATAA

>CRCNE00001088
AGAAAAAGAGAGTTATATTTTCCCCTTGAGTTAGGACGCCTCATGACAAACGATAATGGATAATCAATAAACTGGGAAATATGAGGCCACAAACTTTATGAAGCCAAGAGACATATTACTTCTGAACAACACTCATTTCCCTTAACAAAGTCACTACTAGACTGTGCCTAATAATCTGAAAGAAAATCAAAGGACCTGCAACCACATCAGCAATATTGGCAACTTATTCCACTTTAATGGCATTTTGATTGATTTTTCTGCCTAATGGTAGTTTTATACTGTACATTTGACGCTGCTTCTGCAAAATAGTTGTGTGTAATAAACATCCCCGAAGGCAAACAGTGAACATTAAGGTTCTTGTCTTACTAGGAATCATAATTGAAGCTTGACCAACATTGCCTTTGGC

>CRCNE00001089
GTTTAAAAAATTCATAAAGAGGCTGACCTTGACAATGACTTTGTGTGTTTCAGTAAAGCATTGACCTGCTGGAAATGGAGACCCCCGCGCTAATAAATCAAGCACATTTAAAATGAGTTACCCTAATGCTCATTCATCACAGCTGTAATGCCATTTGCAGCAGAGGATTCGCCGTCCTGCGCAAACACTGCAGTAAATAATAACACTTGAACATCTCTGCATCATTGCAGGTTCCAACACCACAAGCATACGCTTATTAAGGA

>CRCNE00001090
CATTAACTAAATTAAAAAATAGGAAAGAAATCTCATTAGAAGGCAACATTTGTTGCAGGAGGAATGCAATAAACAATAATGAATGACAATCGTTATTACTCTTGACACTGATGAGCTCCTGAGCAAATTTGTTTATTAATTAAAAACGTACTTTTTT

>CRCNE00001091
CAGATGGAGATAATGCACGATGGTAAAGCTGATTTTCCATGATGAATCTCAGAGCATATAAATTGGCTAATATCTGAAAACATTTACAGATACTAGAGGAATTGACTACTTGTAGGACATGATGAATGGGCCTTTCAAACACCCGGAGACAGCTCTGCAAATCTCCCCGGCTGCTAAAGCCCTCATTTGATTTTCCAATTTACTCCTCTTAAATTTATCTTCCCACTAGAAATAAAAAGTG

>CRCNE00001092
CTCCAAAGGGTTACTCTGGCAGAACTAATCTGCTTACACCTGCTCTTCC

>CRCNE00001093
TGCCTTCAGATCCACGTGAAAGAGAGTAATTAGTATACTTGTCAAGCCAGGTACAGCCCTGCTTACC

>CRCNE00001094
CTAATGAACTGCTCCCATCTCATTATTCAAAAATAA

>CRCNE00001095
AGACAATTATCCCCGCATTGTTTCATAATGGAAACACATTACAAAACTCTAATATACACACAGGGAAATTTGATGATTTGACTGCGGAG

>CRCNE00001096
CAGACTATGCTGACTACTATTTTGACAAGACCTGGATAGCAGTAGGTCCAAAGCAATCAGAAGGTTGACTTTGACAAATGGCGGTGCTGCTGCGAAGTTGAAAATAACACACATCCACTTTAATCTCTTTCTTGATTAAATCGAAACCATACCATTCTGACATCATGTGATTTGCT

>CRCNE00001097
TGACACATGAAAAATGGTGAAATTACTGAAGGTAGTCCAGCCTGAATAAGGACTACCTTATTAGTTCAGGTACTTGCATCTCCCTAATTTTCATATTAATCATGTGTCCATCTTTCTC

>CRCNE00001098
AATTTTTATAGTTTCCCCTGATTAAATAAATATCAGCTCATAAAGTATTACCATCACATCAATTGTCA

>CRCNE00001099
ATGTAAAAGCCAACAGGGTCATAGTAATTGAATCTAAATAAGTTTGCTTAGGG

>CRCNE00001100
CCCTCTTTCAACCTTTGTATTAATTTTCCCTCGATTCAATTCCATCTAAGTCCTCT

>CRCNE00001101
AACCAGGAAGAACATTGCTTAAAAACAACTTATTTGAAAACTAC

>CRCNE00001102
AAAAAGTAATTCCATAGAGACTTGCCACTTGACTGACACCTGTCATCTCATGATAAATGACTCCATTTTCTGCCTCTCTTGCCTTCTGCCACTCCAGCAATGGTCATTTATCATCATCTCTGTCAGCAATGGAAAGCAGCACTGACAGTGCAAGTCAGCAAACATTTAGCACATGGAACCACGCAACACAGGGAAATTATTATTGTCAGAATAATAATGGTTTAGCATAATTTATTACAGGTCCACCAAATAAGCAAAGGCTAGATGTTATTAGACAGATGGATGGGTAGGCTTGGCAGGCCTCCACCGAGACGCAGGCGGTGCTT

>CRCNE00001104
CTGTTAATGACAGAGACCTCATGCTGCTACTGAATTTAGCATTTG

>CRCNE00001105
AAAAAAGCAGAAGGTCTCTCTAGCCACCTAATCACCATATCAATGACACATGCCACAAGAGAGAAGCACTAGTTTATTTGATTGATCATGGTAGATAAACTCCAAATAAC

>CRCNE00001106
ATATTTGCATGCTCTTCTATTGTGAAAATGTAACAGTGACAGCACTGTGTCAAATTCTTTTCCCTCTAGAACTTTAACTCCATAGGAGAGGCATGGCTGACAGATGACTCCCCAACATCTGTGTTATGTACACTGCACAGCTGAGGAGCCCTGGATC

>CRCNE00001107
AGCGTATGCTAACAAATGATGGATGGCCTCGTCAATTCGTTATGTCCTGAAAGCATGGTTTCCTGCCATTCCAATCATCAAACCTCAGTGCTTCAGAGC

>CRCNE00001108
ATGTTTCACTAGGGAGACAAGACCCATGTGTTTTGCAGAAGCTTTTAAAGCTGTTTCATTTATTTTATTAGCCTTTAATGAATGTAATTAGAACCCAAGTAATTAAATGCAATTGTGCTCA

>CRCNE00001109
TGAACAAATTTGTGGGATTAATCGAGGATAGATAATGTTTTTGGATAGTATTTCACACTAAACGGCCGCAGAGAGAAACAAAGAAGCTGGCGCAGTGTCATTAATCTTAGTCAACTGGCAGCTCTGGTGTAATTTGCATGACTTAGACAGTGACACAGGATGAGGCTTG

>CRCNE00001110
GACCCTTCACAGGAATTCCAGATAAAACCCCAGAAGTTGAGTCAGAGATAATCACAAGATCTGGAATTTACAATAACAAACTCTCCATATATCTACCTGTCAGATCTCTTCCTCTTAGGGTGGGACAAAAGGTCA

>CRCNE00001111
GCTATAGGAAAAAACACCACTTAAGCTAGGCTCTGCTTCCTAAACAAGTATTTAATCTCCTCATTAAAGATATATGAAACTAAAAATCAATGAGCTCCGGTGGTTAGAGC

>CRCNE00001112
TTTGTTTACACTTTCATTATACCTCTACTGCATTATCTGATGCCTTCATACAGTTTTCAATC

>CRCNE00001113
AGGGAATTTTGAAGGTTATATTACAGTACATGAATCAACGGAAAATGAAATGCACTGGAGACACGATCAGCCGGTTTTAATTCATTGCAGAAAGTTATAGATACCAAAATGCATTTAATGTAATCTGATCTCTTTATTCAGTCCTGAATTTATGAGCA

>CRCNE00001114
ACCACAATGTGCACTGTCAGCTCCTATGAGTGAAATCTATGGCACTTGCGGAGCTGTCC

>CRCNE00001115
CCTTTGTAGCAACTTTTAGACCACAATAATCATCATCAGTTTAAAGCAAGCAGATCCATTACATTTCCTCCGTTCCTACGGCCCCACATGAAGCTAATATTATCTATTTCCCAAGTGAAAAGAGTCCTTCCAGTCCTATCAATTATTAATTCCTTGCTTGCAGCTAATGTTTTCTTTGAATTATTTAAATGCATCTTCATTTATCAATAAACATAAAATGTTAAACAAAGAATACTGATGA

>CRCNE00001116
AAATGACCCCTAAACACTTTTGTCAATATTTATTGATGGGATCCACAGGCA

>CRCNE00001117
ATAGTCTACAGGGAAATTAAGCAGCGCCAACAAAACACTGTACTGAGAAAGTTCTTGGATAAATTAACAATGCAATTACATTACATGACATGCCACAAGATGGATGAGGAAAACTTGGCTGGTATTATGTTCTGTTTTCAAATTGCAATTTATTTGAGGGTTTTAATGGATGCCTTATTAAAACATCTCGGCCCTGGTCAGGTTTCAGCATATGTCACAGTGGCCTGTGATTGATGACACCCACT

>CRCNE00001118
CAGCTAGACTGCAGTATTCAGTTACACGTGAAATGATTTGTAATTCTGAGTAATCACTTAGGACAAGCCCTTGCACCATTTTATCTATACATGACTCTAGGCCAAAGTCAATACTCATAGTAAAATAATGAGATGAAGCTAACTGAGCCCTTTTATTAATGCTCCAAGGAGCAAATCTGATGC

>CRCNE00001119
CTATTAACAACTGTTACTGGAGCTTTAATTATGCCCCGGTGATTGCGGAGTTGTGGCTGACTTGTGTCATTTTCCTCCCAGGGGATGCTTTATAATTACCAGCATCCATC

>CRCNE00001120
GTCCCTCTGCACCTTCGGTTCAGGTTTTTGTTTATGCTTGGCTGCCATTGTGGCTGTTCCTGATAGTTTTAGGTCAGCCATGACAGACTATGGGTGACACTAAATAAACAAGCTGGGAGTCTGGGACCAGCCAGGAAGGAGTGGTACTAGGGCTCACAGTTTGATTTTCCTTGATTAATCACCCCTTTTATTTAGAAGAACTTATTGTGTACA

>CRCNE00001121
AGGTGTCGGAAGGTTGAGATTATTCATCATATCAATTATTGAAAGTGGATGCACTGACATCA

>CRCNE00001122
GTGTTGGCATGGATTAGAGAAAAATTACATCATCTCAAAG

>CRCNE00001123
TTTGCACATATAAAGCTGTTCTAATGAGAGCCAAATTGATTTGACATTCAGTGGCAGTTTGAAGCCAAGAAAAGCAAAGCAGCCTACAAAAGGCCTAGCTCATTGTTTATGGAGTGTCATACTCTATCATCTGTGAGACCAATAACAGGGATGGGAAGACCTTTAAAGGCAGGGTGTGTGCTGGGAAGGGCTGCGTAGATACCACCAATGTCAGATCTGATAGACGGATTGTACATGGCTTCCTGAGCTGAGATGATGTTTGTCAGATAAGGCAGATATCCTCTGCAGATT

>CRCNE00001124
ATGAAGTGTGCATGTTCTTTTAAGAAAGGCCAAGGGTGCAGTTCTATTTTCTTAGCTCTGCTTTCATATTTATGTGTCTCATTTCCAGCTCATTGCTGATGCCTCAGTTGTGCTATCCATCACCACTTTTATCCTCCTTGTT

>CRCNE00001125
CAAAAAGAACATAAAATCCTTTTTTATGTGGTGGTAATATTATTGCAAATAAAAGCAAATACCAAAATCTTTATTAGTCTG

>CRCNE00001127
CAGACACAGCCCTTAGGCTGGGCATGGATTTAATTTTAAAAGTATCAGAGGTTTGCTCTGTGTGCTATTTAATCATCATGTTTATCAGGCAAAGAAAAATTACCGGAAGGACCATAGGG

>CRCNE00001128
GGGTTATCTTAAGGAGCAGTAGCTTGGGAAATTGATAATAGCTACAGGGTAATTTACTGCTAACTTTTACATTCATTAAAATAACATTTCCCGCTAATAATTACAGTGCATGTAATATACTAATTAAATTG

>CRCNE00001129
AAAGAAAAGATCTTATCAGAATAAATTTCTCACCTGCCTTGGGCAGGAGTCATTAGATGTAAG

>CRCNE00001130
ATGGAGAGAAACAGTGTTCTCTTTATAGACTCAGTGGGC

>CRCNE00001133
ACAGATTAATTAGGACATTTAACTTCATTTTTTATACCACAGAATTAATCCCATAAAAATTAGTGATCTCGAAGGAGTCAGTTGTCAAACTCTGACAGGATCTCTTTGCCATAATCTATTAAAATGCTGCTTTTATCTTGTCTTGCCTGTGTCATATTTTATGGATTTTTTCATAAACACTGCCTATACTTCATAAATGTCTCAATTTTCTAGTCTATTAACATTACTTCAAAAGCAATTGATAAAAGAGTAGGGCATGCATGAAATAATACACCAATAATGTGAAGTGCTGGAGGCAAGAACAGTGGGTAGGATCTGCACAGCTTG

>CRCNE00001134
GCCACAAAAGGTTGTTAAGGCTGGTATTAGCATGTACCACTGAGGACATTGGAAGGACTCGATCTGTCACACTAAATCGC

>CRCNE00001135
CCAGCTCCTCTGACATGTTCTTTCATTAATGGCCTGGCCTTGACAACTGATCCTAATTGCCTCTGAACTGCACTTCATGTATTATTGGTGTCTGCCTGCCCTGGTTCA

>CRCNE00001136
GTTTTCCTATCATTCAATCAGACAGTATGCCCTTCAGCAGAACAACAAGCTCTCCTGATTCTTTAGAATTAGTGAGATTAGCATGAAGCACATAATGCAGGATGATGGGATTTGTCATAATTTGCATTGTCCTGGAAAAATGCGGGTTGATAGAGCGATGCATCTTGGAGCATGTCATGTCCCACGGGCAGGTCACAGAGGAAGCTTGGCAGAAATAATTTTGTGATATGTGCATCAGTTGCAAATGCTTCATAAGTAATTTGTCAAAA

>CRCNE00001137
TTCAAACAAAAGATTAATGCCGGCAGTTCAGTAACACTGATCTTTTATGACAGTTGAACATTTGTGGGTT

>CRCNE00001138
CATGAATATTGAAATGATTCAGCTTCCCATTATAAATGTATGTGGCAGTTTGGTTGTTGATCAGTTTATGAAGTTAATGCAAATGGAACTGTCTTCCTGTCAGCATTTGAAATCTATAATGCAGTCATGTTGTATATTCAGGGACAGGCCATTGACAGTCAATTAACAAGTTTGATTGGTATGTCAACTCATTCTTTTGAATTGTTAATAGTATGTTAATAGCATTCGTTTCTTTGTGCAGTCCC

>CRCNE00001139
TAACCTAAAATAGTGCCTTAATAATAGATTATTAAACACCTGTCT

>CRCNE00001140
TTTTCTAGACTGGGAGTTTGCAGTGGATCCCTTTGATATTCAAATCAACAAATGATAGCCTTTTTATTCAAAACGTAA

>CRCNE00001141
TCTGATGCCGTTTGAAGGTTCATAAATGGAATGCCAATGACAATTTGTTGTT

>CRCNE00001142
CCCTAGTACCCTGGGCCAACGAAATGGCCTTTAAGCTTGAATGAACA

>CRCNE00001143
TTTGTGAGTGAATTTTGAAATAAAGTGCCTGTAACCTGTCATTATTCCTTCCTCTCAAAGTCGAGAGTGAGTGGATGAAAATTGAGCATGTGAATTGAAAACAGGGTGAGTGTTATGGCCTTATCGACTTCAGGTAAAATGACTGTTTTA

>CRCNE00001145
CTCCTTTTGTAATAGCTTATTTAAATATTTGGGGCT

>CRCNE00001148
AAATGTGTTTTGATGTTTCAATAGCAGATGTATCACCCAGGGACACTCTCTTTAGAAAACAGCAGGAGCCT

>CRCNE00001151
CAACTGATTTATTTTGAACCCATGAGGGCTTGCCACTTCATTGG

>CRCNE00001152
TTTGTCATTAGTACAACTCATTTCTCCTCTTCTGCATT

>CRCNE00001154
TTTGATATTCGACTCACACCAGGAAAAAGAAAATGTAGAGTTAAA

>CRCNE00001155
AAGACATAAATAAGGGAACAACCTCCAGATGTAAAGAATAAAA

>CRCNE00001157
GCTGAATGGCTGCAGTTGGATTAAGAAACCCATTAGAC

>CRCNE00001158
GATTTTCAGAGATAAACTACCGGGCATGTCATATGACCTCACA

>CRCNE00001159
TCTTACAGTGCAGGAAAGTAAAATTGCTTCCG

>CRCNE00001160
AAAAAACAAGCCCAGTATTTTAAAGATTTAATAAACAAAAACACAT

>CRCNE00001162
GTCAGACATAAATGTCAATTAAAAGTTATACAAAATCCTGAACAGAAAGGTGTG

>CRCNE00001163
CCATCATGCTTCATGTCAGAATTTAGCATGTAAATAAAATGCATAGTGCTTCAAATCTCACT

>CRCNE00001164
TTCCCACCGATACTGGCGTGCTATGAAAATACAAGCTTTCACAGCAGGAAGCAGAGGTCC

>CRCNE00001165
CTGCCCTAAGCCTTATTCGTCTAAGACAACACACAATGTCAAACACCTGGCAA

>CRCNE00001168
CATCGATAAAATGTCAAACATTTCAAATTTCTGACTAGCTCTCTGGCTAATGCCATGATAAGCAGAA

>CRCNE00001172
ACAATGAAAGGATGTTTTATCTACTACAATAAAGAAACAAATGATCATTT

>CRCNE00001173
TTTCATGTAGTAATACTGCCACCTTCTGAAGCCCAGAGGAATTG

>CRCNE00001177
TGTACTGCACTCTGAATGGACAGCCAGGTATTTTATGAATGGAGGCGATCACGTGATCCCAGCACCTCCCCGAACTGATATTTCCCAC

>CRCNE00001182
TCTGCCAATTCTTTTACAAATTTGGTTATCTAC

>CRCNE00001187
ATGTCCTCCACATGCTGCTGAATTAAAATTCAGCTTTCAG

>CRCNE00001194
ATACCTTAATGTTGATTTGTGCTGTGTACCTACTAAGCT

>CRCNE00001195
AACCTTTATTTTGTTCTGACATTTCAGGAAACATTCATAAAGGACAAAA

>CRCNE00001199
CACCAGGGAAGATAAGCTATCAGAGAGTTGGGAGATCTCTTTCCTCATACAGTTCACATATCACTGAAGCAGATAAAATTGG

>CRCNE00001206
AATAATATTCCTGAGGTAATTCAGCATTGATTTTT

>CRCNE00001209
ATTTTCTACCTCTCTTAAGGTCTTGCCTAGAAAAATATTAG

>CRCNE00001211
CATGCAAATATTTGCAAAGCAGGAACAGTAATTGTTTGGA

>CRCNE00001212
TGTCAGGATTCCATACATCACTGAGATTGCTTAAACATTTC

>CRCNE00001215
GAGGAGAATGCAATGCTTCTGTTAAGTGCTAATATAACATTTAT

>CRCNE00001216
TAATAAAGAGCCCTTCAGCTAAATATGGTCGTATTCCACTATTA

>CRCNE00001217
AGGTGACATAAAGTCATTAGGTAAATGAGATATTCACACTGGA

>CRCNE00001218
ATTGTGTTTTCTAGGGAAAGCTGTGTGTAAATGAGAAACAGAGTAGAGCAGCAGAG

>CRCNE00001219
GCTACAGATGTGACTAGCTATGAATATTCATGAGTGCCATTGCTCCTCC

>CRCNE00001220
ACAAAATAAGAAACCAAGAGGCTGTTTATACATTTGCCTTAAAAGAAGTAGACTAATTA

>CRCNE00001222
CCTCCCTTCCCTTGTAAAATATGTATATTTACAAGAGCATGCATAAATGGT

>CRCNE00001223
AAGATAAGATAAAATAGGCTGTTTAAAGTATTGGCTGATAGACAAT

>CRCNE00011248
ACTTTCTTATCCGGACTGGGATATTAAATATACGACACATCCAGGAGTTTATTGGAGCGCAGACTGATGGCGCAAAGGGTAGGTTTAAATCTCCAACACTTACCT

>CRCNE00011258
AACAAATAAAAGAAGGACAAAGTTAATTACTGGAGTGCACGGCAAAGAAACAAAAGAGAAAGGAGCTTCAAAGGTAGGCCTGCTGCCCTGTAATCTAACAGAACATGAAAACAAGTGTGGAAAAGTTGTTCCAGATGAACACCTCAAACAAAGGCTTCCTGCCGCTG

>CRCNE00000738
CTTAATTTGTTGCACTGACATTTGTGCAGGTTTCATCTAGATGAA

>CRCNE00000748
CTTTTTATTAAGAAAATAAAAGAGACTTTGAAATATTAAGAGATAGTGGGATTAGAACCTTCTCCTGCCAGCCCCAGTCTTTCCTCCCCTATTAATTTCCACTTGATTAGAATTCTTTTTGAAGTATTTAAATATGGACAATGGGAAA

>CRCNE00000749
ACCAAAAAAAATTCTGCAGAACTTAAAACTATTTTAATCAGCTGAAAAACATACGTGGGCTTTACAGCTCCAAGACAGCTTGCACAGGCCCCGATAAATGCCTATCGCTCATTTGCATACGCTAACAGCTACACTTTAATCAGCCTCCTAATCCCTGATGGTATTAATGAATTTTTTTATGCTTTTTTTATTTAGTATCATGTTTGCTAATTCAGAAATGATCAGCGGCTTCTGTGTGCCTTTTTTTATG

>CRCNE00000750
TGAGAGGTGGAAGAAAACACTGTCAGCTCCACACACAGGCTGGCTGATTTACACAATCCATTCGGGCCATTAGTTTTCATTAAAGATCAAATGGAATGGGTACTTACTTACTAAGAGGCCTTTGGGGAACTGAATTGCAGAGAAGAAAGAAGATTAAACTTTACATTCAGCCCAAAATTTAATTCACAAGTAATCAATCGCATAATGGGCCAGCAACTGTAGCTGGGTGATTGAAATGAAATTACCATATTTTTAATCTTAATTTTCCACACTGTTTATCTGACACTGTCAATATAAAATACAAACAGATAATGAAATAGCATTATATTGACACTACAATCATCTCTTGAGCAGCCCTCAGTGATTAAACTGCTGGAATGTTTGATTACATTTTGTTGGCTGACATTACAAATGACACGGATGCTTCAGTGAGACTAGCTGCAGGCTGGAAAATGAGCCCATCCATCAAGAGCGCCTGGCAGCTACCCCTTTCAGTCAATAGCTGCCAGCATCGG

>CRCNE00000751
TTTTGATATTTCAAAGCTGGCAGTTCAGGAAATGGCTGGAACTGCCACATCTCTGTTCTTGTTAAAGAAATCAATGCTAATCCTATTACTGGCAGTTATCACCTATCCCAGAA

>CRCNE00000753
ATGTTTATCAGGTTGAGGGCACTGTATTTTGATGTCAATAAGCAATTTTTCCAGCCCGGTCTCCTGCCCGACCCTTTTAATCCATCAATATATTATTAGAGATAAAGTTGGTGGATGCCTGCTGCAGTTAGAAGATAAATGACATCTCTGAAGTCAGGCATTAAAGACTAGATTAAGGCCTTGTGACACCGTTTTCAGTGCTCATCTGTGCACTTCTGTTCAACCTATCACACTGAGTGACAAGAAAGAAAAATAATGAACTGGGCCAGGGGAAGAAGAAGGAAAAAAAAAAAGGCAGAAAAAGAGAGAGATTTTTTTCCCCCTAACACACAAACTACATCAGTTCACACTCGGGATTAGACTGCATT

>CRCNE00000754
GATCTTTATAAATGATCTGTTAAAACTATAGTGACGATAAGCTTATGAATCATGATCTATATTAATCAGGGCTGCTGATATGGAAAGATTAATTGAAACGTGCAGTTCTACACAAATGATAAAGTGGTAACAATTTAATATCAGACAAGAAGAGTGAAGAAATTACACTCCAAGCTTCATGCATCATTACTATGGATATTAATATTTTACCC

>CRCNE00000755
TTCCTGCTATTCAGTTTAGGCATGAAACACAGAACTAGATTGAAAGCATTCAATGGCTATTCAATCGGAGAAGAAAAGAGCCCCTTGGAGCTTTATTAGATATGAAGATCCACAATAAAAATCAATTTCTGCCTCTTTATGCAGTTTAAATGACAAAGCACCCACCCATTCTGCGGCCATTGTGCTGGGGAAATGTAATTCAGTCCCCGAGCTGGGCCCAGAGCACCGCGGACTCCCTGACCTGCACTGACAGATTCCAATATGATACAGACCTTCGGAGATAATGACAGCCACTTCATCTCACTGCAAGAAAAAAGTTATCTGATATCTTT

>CRCNE00000756
GTCCTGGAAGGGGGCACTGGTAGTTAAGCCCTTTAATGGCCACAGTCCTATTACAATTAGTCCTGGCCTGGAGCTAGCGAACAGCGAGCCCCT

>CRCNE00000757
GGCGCTAATCCTCTGCACAATGAAAGCCGAACTAATTCACTGGGTAAACACCCTCTCCAGTTACTTACA

>CRCNE00000758
AGTTCGCTATTAAAGAACTCACATAGCCACAGGCAAATTCTCTTACCCGCTTCTC

>CRCNE00000759
AGATTGCTCTGATGGTTCAAGGTGCTATTGAGCTCTAACCAGGGACAATTACA

>CRCNE00000760
AGGAGAGAGGCCTGATAATGGATTGCTGAAAGGATGGGATGAGGCATCTTTGCCCAGAGCCTAAAGACAGAGCAGCTGCTGTTGCA

>CRCNE00000761
ATCAAATATATTTAAACATGATGCTTGAGTGGTCTTTGCAGCTGGTAGGTTATACATAAAATATGTTCAGCCAGCGATAGCGTTCTTATCTAAAGACAGAAGCTAGCAAAATTTCATCCTGTGCGC

>CRCNE00000762
TTTATTCTCAGAGCTAACAGTTAATTAATTCTGAAAATATCTGTCAGGCTAATAGAAATGGGG

>CRCNE00000763
TCTTTTCAGAAATTGTTCTCATGAATGATTTATATATGTCTAGTTATCTGGAGTGATTTCTATGGACCCCAGCGCATTGCTGCATAATTGTTAATTTTAACGCCATAATAGCTTCAGATGGAGGAAGAGATTAGGCATTTATTGCACAATTAAATGAAACATACTTGAGAATCACAAAGGGTTCCATAATTATTTCAGACCATTAATAAAATGGGCATTAAATTATATGGGACACAAAAGGGAAAGGAAATAGATTTTCATTACAGCAATAGAAGCTGAGAGTAGTAATAGATCCTTGTTGAATTATCT

>CRCNE00000764
TCTCTCTGAAATTAATTGTTGCCCAGCTTATTTCAAAGCAAAATAAAGGAGGGGAAAA

>CRCNE00000765
GTGTTTTAAAGAACCTCTGATGAAAGGGCTTTGTTTGATGGGGACAATAG

>CRCNE00000766
CGGCTTCTCTGCTGCTGATTGGCGCCCAGGTTGGGGAGTCGCCGCCCCGCGCTTATGTCAGAGTGCGTGCAGTCCCGGCCCACCTCGCCTTTGAACTTCGCCGCTTTTGGCTCTCGTTCACCAGCCTCCCCGCATTCTCAGCCAGGTG

>CRCNE00000767
CCTTTGGACAAAAAAGTAGGCAGTTTTGCTTTATTTA

>CRCNE00000768
AATGTACCTAGAAGGATTTTACCTCGTTGCTCTGTTCATTTGTTGAACAAAGACGTTTTGAATAAAGACAATCTGTCATTGTAAAAAAGTA

>CRCNE00000769
CATTTCACGTCCAGATTGTTTACTTATCTGCGGGAAACATATGTCGGGAGAAGTTCACATTCCGGATTCTGCTCCGCTGCCCAAGGTGCAATTC

>CRCNE00000770
TTTTATTACACCCTCTAGCCTTATCTGCCGCTGTAAATTATGAGGATCCTCCATTGAGCGGCATATGGAGATTATATACTTTTTTGAATATCGTTTCCCAAAGCCTGCAGATTTTCACTTTGAAAT

>CRCNE00000771
GACCGAATCCCATCTTTCTTATCTCTCGAAGACTCCTTTCAGGCTGAGATCAGAGAGGGAGGGAAAAAGAAGAGAGAATCATTGTTCTTCTTTTTTTAATTTAATATACCAAGCCACCAGCTCAGGTCATTTATATGCTTAATTTAGTGATAAAAGTCAATAAG

>CRCNE00000772
ATAATGGGTGAGCTGGGTACTCCTGTTATCCCGCTCTCACAAATAATTAAGACTACAAAG

>CRCNE00011212
TTCCCTGCTATCTCCCATATGACTTCTTAATCCATCAGAATGCTGGGAAGATAATGTTTTGGGCGAAATAACATGAGAGAGAGGATAGACTCCCAAGGACCAATATCTTTATTGCTCGGAGGATAAACGGATTATGTCAGCCATTTTCTGTTGCTGACAGCTTTTCTTATTAACCGATTTTATTTTTTAATCTTCCAGGGAAGAAATATGGTTTTATGTCACAATAAAACGCCGGTCACATCTAATTCTGCCCTCAAACAAACAGATTTCTGAAAGCCTTGCAGAGAAATTTG

>CRCNE00011250
AACACGATTTACATTCTCAATGTAATGTATTAAAAAGTTGACAGGGACGAAAGGATTCACACGATGTCTGCTAAGAAACCCAATTTCCATGATGAATTGCCCGAAGCCCCTGAATCACAAAC

>CRCNE00011264
TTTGAAAAGTTTGTTAGAAGAACCAGCCTGGTAATAATTCACTGCACCTCATGTATAATAAGCAGAAATGCACCGGCCTTTATGATGAATTGCCAGGGTAACACAGGGACATCTTGTTTGCATTTCAATGCACCAAGTGTCAGATTCTTATTTCATTACTTGCCAGTACATTAGTGGATGGTTTTTAATTTCTTTTTTTTTCCCCC

>CRCNE00000027
TCATTCTGAGAGCTGTTTTAGCCTTCATAAAATATTCATGCTAGTTGTGCATGGTTCTATAATTGCCATCTCAGGCCTTGAATTATTTATAGGTTGTACTGTTCACATAGTCTCATTTACTGA

>CRCNE00010762
GTCAAACTGGATTCCATAGGGAAAGCCTGCAAATCAC

>CRCNE00010763
TGCCGGAGCCAGATGGCCTAGTACTTCCCCAGTCTGGCGGGCCAACTGCTCCCT

>CRCNE00010764
CTTTTTCCTTGGAGTTATCTTAGTTCAATAAATAAAACCTCATTAGACTATTCCCATTTCAACGAGTTTATTAAATTTTGCAGGAGTAATTAGCATAAGCTGTGCTAATTTTTCTGGAAGACTAATGAGGGAGGTTCTTAATTAGGTTTACTTTGT

>CRCNE00010765
GCTGCTGAATTATTCATATCATTGACTTTGTGTCAGCT

>CRCNE00010766
ATTTAGGGTTCTTCTCTGCACCTGTTTCTACCATTAAGTACCCTGTAATTTGCATTTGATGCTAATTTAGTTTCATATCAGC

>CRCNE00010768
GCCGCTGAAAGAAAATCAATCATGTCATAAG

>CRCNE00010769
AAGAAAACCTAATTAAGAAGGAGCTGTTGATTGGTTTGCTAGTGTAATTAACACAGGTGATGCTAATGAGTTTCTATGAAACCGGT

>CRCNE00010770
TTGTATTGTTATATTTGCTGTTTAAATAATTTAGCTGCAAAAATCTGAGGGCTGCTTTAGCTGTAATTAATTATTCATTAATGACATGCTAATTGCACAATACCTTTGAATATTTAACAAAATGCAAAA

>CRCNE00010771
GTTGGTGATAATTAAAGCCTCAGCTTCAGAAATGCCATAATAACTGTTAATTAGCAGGATGCTATTTTCAACATAATTTGCTAATTAG

>CRCNE00010772
CCTAGCAGTCCAGTGAACTTGATAAGTGTCCCATCATCCTGTTAATCAAATTACTTATGAACTAAAATTGACAGTTTTCATTAATTATAAAGGATTATTCTAATTGCAATTCAAATTTATTCATTTAGAACAGACGGCATTCAGTAATATTTCAGGAAATTTGCATATTAAATGGAGAGGGTCGTCCATTAAGTATGGTAATGTATGCATATTTCCTTATTTTTAACTTCTAGGCCATATG

>CRCNE00010773
CCTGTGCAAAGGAACTGAATTACATACTTCATGAACCAAATTAGTACCAAAACATTTGGCTT

>CRCNE00010774
GAACAGATGGAGCAGAGTTCAGCATAAAGGTTTAATCCTATCAGGCCGATTCCTGTATGGCCATCTGGATAATCCGGCACACACATTCA

>CRCNE00010776
TCATAAAACAATCAGAGCAGAGAAGCCCTCAAACAGGCAGGGCATAGTAATATTTAATAAAAGCACACACATAATC

>CRCNE00010777
CAGTTTAAAGTAATCACAAAATTTATGGAGAAGCGGATAAAAAAGGTTGTAAAATATCGATTTGA

>CRCNE00010778
ACACAACTCATCTATAATAAGAAGAAAAATGAAGCAATAATTCAGGGGGTATCGAGCGGCTTGCTGCTGGGAGTATTGATC

>CRCNE00010779
CTCCCTATCCCATCCCCCAGCCACTCTGTGATCATTATCTAGAAATATGAGCCG

>CRCNE00010780
GTAGATCAAGCTTCCTGAAATTTCAAAAACATTGATTCAT

>CRCNE00010781
GCAACTCAGACAAAATCTCTTGTTCATTTCACTTTCATTGATTTTTTTTTTCCATTGTGGCAATAACAGTTGCTTGAAAACAGCCTTTCT

>CRCNE00010782
GGTTAACACTATGGTGCCAAACCCATTATTGAGTAAATTTAGCACCTTGGACAGCTCTGTAAAATCTTTATTGCTTT

>CRCNE00010783
ATTAAAAGATGGCATTCTTAATTAAATCAATAAACTAATTGCTATATGGTAGCAATTCAATTTAGGGGCTTGGAATGCT

>CRCNE00010787
GGGATTTTGTAAAATATCCATATAAATAATGTATTTATCTTTCGAATTTGTACATTGCTTTTCCCT

>CRCNE00010788
GTTTGGTCACCTACACTTGTATTAGCTGTTTCAATGTGATTTTTAAACATTTCAT

>CRCNE00010789
CCCAAAAGTCATTGTCTATTTTTGTATTATTTGTAAGTTAAGAAGTTTTTT

>CRCNE00010790
TATGGCAAAAAAAAAAAAATAGTAGCATATTATTCTTGTAGTATTTAGTTCAG

>CRCNE00010791
TAATATGCATGGAATCTCTCCCTTTGGAGTGACGCATTTTGTGCATT

>CRCNE00010792
TCTTTCACATAAATATAAACCAGCAGATTGGATGCCTTAACAATGCAAATCATATTCATTTCACTTGTACA

>CRCNE00010793
CTACTGTAGAGATTGTTAAATTTTTTTTTTTTTTTTGCAAAAATTCAAGCTGTAAAAACTTTTCAACTTTCACAATATTTAATTAAAGTTACTTCCTGTCTGTGATGGCAGCTCCTAGT

>CRCNE00010794
AGAAATTTAAACGAACAAGACAGGCTAATTGGTAAGTAATGTTGTGTATCAAAAATTATGACTGTAAGAT

>CRCNE00010795
GATATGTTTTTCTTGGCATGGCCAAGCTAAGCTTTTGTCATTCACTGAGCAGACGTCCACCAAATTAGAAACACTGGGACAGGCAATTTCTCTGATGTTTTGGTTT

>CRCNE00010796
TCTGTAATTATTTCTACAAACAAAAAGAAAGTGTTTGACAGAGACATTTAAAGACCTAAAACAACTTTCTTATAGGAAACACATGTGTCTTCTCCAAATTAAAACACACTATTATG

>CRCNE00010797
CACTGGAGACATATGGGAATGATTCCCTATAATCTCCAGTAATTGTGGCTGCATTACA

>CRCNE00010798
GTCAGCCTTTGGGGCAGGACAGAGAGGTGCATCGAAGACCCTT

>CRCNE00010799
TGACATTTTCTAATGTCGATAACCATCGAGAGCTCGGCTTCTCTGTCCATGAAGACGAGA

>CRCNE00010800
AGCCAGTCGGTCTGAACAAAGTGGCATTGATGCATGGC

>CRCNE00010801
TTGTAATTTTTTCTTTCCCCATTGGCAACTGGTTAGTTG

>CRCNE00010803
TTGTGACCACAGAAGAGAGGCATACACTATCAATTTGATTTTAAAAGGCATACATCTTTTATACTACCTGTCATT

>CRCNE00010807
CTTTGAACATTTAATTTCCATTAATTGATT

>CRCNE00010808
TTTATAATATTTTACAATTTCTGTGTATTTGTAT

>CRCNE00010812
ATGTCCTTAGAATGACCCTGTTATACACACAGGGGAAGTA

>CRCNE00001331
CTTCATAAAATGTCGAGTTTGTCAATGGGTGATAATATGCAGTTGGAAGC

>CRCNE00001332
CCTTACACAGCGGATACCCTTAATAAAATGACAACAGTAATTTAGTTTTGTCACTTGAACGGCACTGGCTACATGGCTCAAAAATACAGTATTAGAGTAGTTGAATGTGTGTCG

>CRCNE00001334
GGACATTTTTTCATTAGCCTGTCGTTTTGTT

>CRCNE00001337
TATTGTTGGTTGCATATTAATAAACTAAATGTCAGCCA

>CRCNE00001340
AAGTTTTTCTAAGAGCACACCTTTTTAATGGTATTCTTTC

>CRCNE00001342
ACCTAGGTCACACACGGACGTGTTCAAGGGACAGCACA

>CRCNE00001344
CATTTCAGAGCAACACCTCTAAACACACTGACTGATTAGCTTT

>CRCNE00001345
GATAGTGGTAATGGGTAGATCAATTGGTCTTAGATGCCAATCAC

>CRCNE00001349
ACCCCTGAGTTTGTACAGATGTTTTATTGTGATAGATCTATTATCCAGCTATTAGAAGATAAATGACTGATCTTTCCCATTTTCCATGC

>CRCNE00001350
GGGAATATCATTTGGGCTGTATGATTAGGGAAGGTTGGATGGCCATTAATTTAAG

>CRCNE00001351
ATCAATCAAACCTTGATGCACTTCTTGTGATGACCCAGCACTCTCAGGTTTTTGCAATGTTAATTAGAATTCATGACAAAATAGATGCAAGGAAACGTTTTGTACCCTTCATAATTTTATAGAAAATTTATTGTTATTAGAGGAACCATTTGCTTAGTGTGATTTTTTTCATTACCAGCTTGTCAACTAGCATAGATAAT

>CRCNE00001352
TATGAACTCCATAGATGGGGTGTCACTTTTGTTGATGGTTCATGTAGTTTACCTTGGAGCACAGCTAATGGCTGAAGTTCATAGCAACAGCACAGAAAAACGTGGCA

>CRCNE00001353
TCAATAAATGCAGCTTCACGTTTATACTGATTGGTAATTCATAAAATCCCCACAGG

>CRCNE00001354
ATGTATATGGATTGTTTAACTGTGCTGTCATTCTTAATATTCACAGTAAAGTAATT

>CRCNE00001355
TATTACAGACAGTAATTAAAGCAGCTCTCCCTGCCACTTCCATAACAAACACAGCATAATGCCCTAATTATGACTTTATTAATTTAAGTCAGGATTTAATGATTTTAAAAGTGATTTATATTGTTTTTCCTGTTCAGAACAAATGAAATCTGTAGGTTAAATTAATACAGGCTTTTCATCATTGCAAAGTTAAAAACCTAGTTACCAGTAAATTCTTTTCATTAGATTAACATCTGAAACTCTAAGCAGTAAGGTAAACAATAATTA

>CRCNE00001356
CACAGTAAAATATGATTTCATCTGCCTTTTCTCTGCAGCTCCATG

>CRCNE00001357
TCAAGTCCTATATGCATTTACCCAGGTTCTGTCTCTATTACCAAGATGAATTG

>CRCNE00001358
AACAATATTTTGACATTAAGAACTCTACAAAATAGTATTTAAGCCCCC

>CRCNE00001359
GATAACTTTTCATTCATAATTAGCTCATAGAGAACCGAGAGACATTTCAGGGAAATTGAACTGTCAGTGGGTAGAAACAAGCATTTGACCTCATCACATTGAGTGGGGCCCATCATAATTTGTTCATTTGGTGCCCATCAGCCCAGCCTCATCTCTCATACG

>CRCNE00001360
CTCAGTTCAGCTTTAATTATGACTCTGCAGACCTGA

>CRCNE00001361
CTGCCACTCACCAAAAGATTGGTTTTTAACAGGTAATAAATG

>CRCNE00001362
AAACTGTCAGCAGGATTTTCAGGTCATTTGACAAAAAGGATACAGGTGCAGTAGCTAGCAGTGAAGGTGACTGCTGGTTTCATCAATCACTTTGCCTTTCTTTAAGTTGATACATAATGGACCCCTTCAATCAGCTTCCTTGTTCTTTGTCACTTG

>CRCNE00001363
GCTTCCTGCTTAAGTGGCTAATATTTTAATTAAGTCGGGAGTGAAGTTTTTCTGAGTGTCTCCTGATAAACTCCCTCTTTTATGTTGATGGTAATTAAACAGATCCCTGTGGAC

>CRCNE00001364
ATTGTGAGCTGTTGTCAGGGCTAA

>CRCNE00001365
GGGTGCCATTGTGGCTGAAGATGTTGCGCAAATTGAGGCAGATGGCTCAGATTCAGACAC

>CRCNE00001366
GCCCTGCAAAGTGGGGTCACAGCAGGTCACAGACCTGCTCTACACTTGTTAGTGTTTTCAA

>CRCNE00001367
TCATAAATAAATCCTCTTATATAGTTGTTATGAACACCTGTTAGATCATCTGTCAGCAAAGCGCTGTTCACATTTATCA

>CRCNE00001368
TGGCATTTGCTATTATAGGGCACCAACAGAGAAATGAGGCTG

>CRCNE00001369
GGTGACAACTTGATTTTCTGCTTTCACCGCAGGCAGCAGCAGCCCAACATGATGGGGCTGTT

>CRCNE00001370
TCCCAGCCGCGGAAGCACCTGTCTGCATTGACGGCACAGAGCA

>CRCNE00001371
CCTCCTAATTCCACCTGAGATCAGGGGAGAATTGAAAAG

>CRCNE00001372
GATGTCTAAGTGTGGCAATAGAGTAAATAGGCGTTTTATTTATCGCAGTGCCAGGGGCCTCTTAGCGGAAGAGCGCTTCTCCAAATTGAAATATAGCAGAGTTTACACTCCTGATTAGGGCTTCAAGCGCAGAGCCCAAGGCTATCAGCTAAGCAGAAACAACGCTCGCTGACACCTAATTGTTACTGGATTAATGTGCAAAC

>CRCNE00001373
TATAAATGTTTTCCTTAACCAGAGGAAACACAGCACTCACAAACCACTTGCGGAATAGATTAAGCTAATTTATTAAACACAGTTTGCCTGGTGACTGAGCTGAGCTGAGTAATG

>CRCNE00001374
ACACCCTCATAGCGACTGTTTAAACCCATTACTTTCTCTTTTAATCAAATCACTGTTGTGTCAAAATATACGATTCTCGCCATGAATCTCCCCAGCTTGTTACAGGTCACCGGTTGCACCTTGAAAATGTTTGCTCTCCTAAGCGTCTTCTCTCCA

>CRCNE00001375
CTCCATCTTCTTGGCTGCTGCTGTCCTAATGCATTTAACTTCAGCCATCAGCTATGATTAAACACCTGCTGTTGTGGGGAAACAAAGCACACTAATCCAATATGTATTTCTGACATCTTAAATATCACCCAGTCCCCTGACATCAGGCACAGCTTTTCAGCGGGATGGAATTCCAGAGCATATTTTTCTAATTTATGGATGGACAATAAATCAAAATTAAGCCTTGGGCAATGAAATATACATCAGTGCAGAATGAACTGACTGCAAAC

>CRCNE00001376
TGTATGCGTGCAATGATTTTTCATTCTGTTTCGCTTCAGCTCTGCCCCTGCAACAGAGGATCTAATCAATCTGCCGGCTATTAAGTTTGTTAATTGATAATGCATACTAATTAGGCTGTGCGCAGTTACTTAAGAGACTTTGCTAAGGTGATTGTAGGCACAAGTCCAAATGGAGTTTAAAGTATTCTGTGTGAGGTTAAAACCCATCAACCAGAATAGAT

>CRCNE00001377
ACCCTCCGACAGGCAGCCTTGCCAGATTCATTTTCTGATCAAAGCTGTTTGATTTGGTCAATTTTGCCACATTGGAGACGTTCTCTATTACAGAGATAAATAGCTTTGGGCTAACTGTCAACGAAAACTTGTAAGCTAATAAATTATTCCAATTTCTTCTCGCGGATTTCTCTGGAGACAGCCCTAGGAAATACACTTTTTGATTAGTAAATTTCTCTGTGTGTGTGTCTGGACATTCAAATGTGTCGGCTTTGATTAGCACCATTGCTTTTCAAGTCGACGTTGGCTGAGGGGCTGTCAGTTGCAGGCAGCCCTGATGCATAATGCATCAACTGGGCCCAGAAACAG

>CRCNE00001378
AGGGCGAGCGAATGCATAATGTAAATTAAAGTTTGAAGGGTCAGCGGTTTTTACTTTCACTATTCATCTTTCTTTCACCTTATAGGTTTAAGAACAAGAGG

>CRCNE00001379
GCTGTGTAATTACATTTCAATGGGGTGCAGCGGTTCATTATTCCCAGCTATACCAATCTGCTGCAACATTTCCAATGCAG

>CRCNE00001382
GCATTAGCAAAGCCCAAAGTCATCCAGTTTGCGCTAATCACCACAATTAGTCCTGAATTATCACCGGACTCTGACAGACGTTCCTTGTAACTCTCTTTTATTTCCAACAGCCCTAATCAGCCGCTCTCATTACAAACGCTGATTAAACTGCAAATTATCCAGCAGCGGCCCTGTTCCCGTCTACCAGCAGCTCGTTCAATATCAATTAAGGCCGAGCGGCAAAGCCTGCAGCCTCCCAGAGCTTCCAACTGCCTGATAGTGGCACTTATTAGTTTGGAAAACTAGGAAAATACTAATAATCAACAACCAAGGGG

>CRCNE00001383
CATCCACCCAAGCCTCATTACCACCTCTTAATGAGACCCCTTTACTCCGTGACGTGCAACCGCTCCATCTCATTAAGGAAATCGCTCTTCAATGCTGATTATTTTATTTGCAGCCATAATTATATTTCTTTCGGCTAAATCACGGTTTAATCGAGCCCACATGGAGGGCAGCAGCACTAATTACGGCGGGGGATGCGGCGACGGCGGCG

>CRCNE00001386
GAAGAATGGCTTACAGAATTACATTTGTTTTTCTTGTGATTTTATTAAAAGTCACTCCTCATCTCCAGAATGCGTGAAAATATCTACTTTCCACTCAGATACACCGCATTAACTTGTTGGAGGCGAATTTGTTTGTTTGTCTATTTTATTTATTTGCTAGATAAGATTGATGC

>CRCNE00001388
TGTTTATACTGCTATAAAAATCAAGACCAATAGAAAAGTCATAAAATGAAGCGGGCTATCAATCATGCCGCAACATTGTTATTC

>CRCNE00001389
AAACTGCCCGAGAGTTCGCTTTGCCGCCTCCTTTGT

>CRCNE00001390
CTCAGTTATCATTTACAATAAGAACCTCTAGGCTTGACAGCCAAGTCTAAACAGTAGTAAATTAGTACAAATTTATACTGATTTTACTCTAATAATCGTAATAAAAGCTTATAGATTTGGCACTAATTACATAAATGCCTAATGATCTTGAAAATTACTCTGGTTAGA

>CRCNE00001391
GGGACTCTCGGGCGCTGACATTTGCAGGCTGCCCTCCTGATTGGTCCCCTCGCCGAGCTGCTCACGGGTTCATTCAACTGTTAAGCACCTCCCCGTCTCTCTAAAGGACATTATAATGCAAGAAGCCCCCTTTTTAACCACAAACCGAATTTTCTTTCATTTAGGTGATCTATATATATCT

>CRCNE00001392
GGGGGAACAGCTTTCGCCCTGGAGCGGTGCGC

>CRCNE00001393
TTGTCAATTTGTTCCTTATTTTACCTTAATGCGAC

>CRCNE00001394
AAAGTAATTGTGCTGCATTAAAGTTTAATTTGATTTAACA

>CRCNE00001395
CTGAGAGTATTTTCTAGTTTTCTAATGGAATGAGAAATTGCATTTTCTTCCTCTCCCAGCACTATTAAACTGTAATGAATTCGGCCCAGAGTTCACGGCTGGCTGATCGAAATGAACCTGAGA

>CRCNE00001396
TTAATACAGCTCCCCAGATTTCCTCCAAAATCTTCACATTAATCA

>CRCNE00001397
AATATGTGAAATAGGATGTTTTGTGTAGATAAAGCATTCTTGTTACATACTGGTCAATTTGTGATATGTTTTAACTTAATGTCTGTGTTTATTTATGGAATTCGGTTTTCTTAATAAATGTTTGAGCTAATATAAAGCATATTATTTGACTTTTCCGGACAAGTTTATATCAAGTTAAATGTAAATGGATAAAATAAAATCATT

>CRCNE00001398
CTAGTAACAGATGTGAAATTACATTAGATAAATATAATCATTAGTTTCAGTCTCACCCTGGTTAATTTGTTTGTGGAAATGTGCAACCCATTATTCATTAGATAATTTTGCACACATTGATTAGAAAGCCATGTCGAATTGTGACCCTGC

>CRCNE00001399
AATAAACAAAGTAAATCAATAGCCAGTGAAGTGTGAACAACATTTCTCT

>CRCNE00001400
CTGATGAAACTGACTGACATCTGTGTGTGCTGTTCATCAGTCATAATTTAAACCATTCTTAATTGCATTAAATGTAAATTAAGACATTCAATTTCAGCCATTATTTTTCATAAAACACTGTGAACTGAGTTTTAGTGGGTCAAGAGAT

>CRCNE00001401
TTACAGGGCCCCTCTGCCCTTGAGCTGTTCCATTAGTGCATGGAAAGCACCTTGCAGCCTGTGACAAGCGCAGCAGATCGGCACTAAATCAAAAATCAGTGCCAGCCAGGGATCTAAGCCACCATGAAGGTCACAGCCATCAACTGCATGCCATCTCAATC

>CRCNE00001403
CATACAGATCATTTATCAATGGCAAAATACCCTAAATTATGACCT

>CRCNE00001404
CATCTGCTCTCAGCCAGCATTTTCAATGTTTT

>CRCNE00010815
CCATTAATCAGGCTGGCTAATTGCTATGCACCACCATTAGCCATATG

>CRCNE00010816
GGAGTGGAAATCATACATCATTTCATTATTAATGGCAATGTCTAAGTAAAA

>CRCNE00010817
TCTTTGTTTCTTTTTATATTTATTCAGGAAAAGCTGACAATCGTCTCACATTAATGAACTACACCATCAATCACTGTGTTGACAATGAGCGGAAA

>CRCNE00010818
TGGCTGCATTAGTGCCGGGAAAAATCAATACCGATTTATAATTTACCATCGCAAAAACCTATCACTTTTTATGACCCTCCATCCTGGCTCATTAATATTACATTAAAACACACACACCCACTGCAACAGGGG

>CRCNE00010819
CAGAGGTTGCTAATGAAACCGAATTATGTACCTTTTTCCTGCAACTCCCATAAAATAATCTGAAACACGCAGCAACTTTGCATCAAACAAATTAATCAGC

>CRCNE00010821
AACGTGCTTAATTTGTTCAACAAACA

>CRCNE00010822
CTCTGCTATCAATTACCGTTTTGAATACGAAGTGTTTCTAATGTAAAATAA

>CRCNE00010826
AAATCACAGAAATCCCTGTCCAAAGAAAACATATTGACTACA

>CRCNE00010828
AATTTAGCTCACCGTGTCTAACTAATGCATTTATATTCATC

>CRCNE00010829
TTCAGTGGCTCTCAGCTCTGATTGAAAGGCAATATATTAGATCCCCAACACAAACACGCCTGGGGGC

>CRCNE00010830
TCGCCATTATCAGATCAGTCTTTTGTGGACTCTAGCAAGTTCTCCAGTGCAGGGTCTCTCCCGGGACTGGCCTTCTCCTGAAGTAGGTCACTCAACCTTCCCTTCC

>CRCNE00010832
TATTGTTATAAACCATGCTTCAGTTTTTTTAATTTCCA

>CRCNE00010835
CCTGACAATGCACGCTAACAGAATTGTAAATGTAAAGGGTAATGCTTGTCAGTGCCTGACAGTTCTAAATGGCCTTTTAGTTCAGTACGCAGAGCT

>CRCNE00010848
CCTAATCAAATAAATAATTTGTAAGGTTTTGATGA

>CRCNE00010852
CCAACCAGAGCGAACCAAATTTTCATGTGCACAGAGTGT

>CRCNE00010857
GAGTACCTTAAAGTAATGGAAGTAGGCAGCAACATCCTTAA

>CRCNE00010871
CAGCTGTCTATTAAAATGGTTTCACTTAAAATAGCCAAT

>CRCNE00010872
TCCAATCAGCACCGCAAATTGGAGGCATCTGATTTGC

>CRCNE00001411
CTGGGGAATTGCTGGGACTCTGTGCCAGGGGCTGAGGCTCACCCCAG

>CRCNE00001413
GCACGGGGCTGATCATCACCAACATGGCTGCCTCAGCATAGACCTAAACGAGGAGTAACCCGGGCTGTGTCTTTGTCAGTTTCACCTCTGTAACCCTAAACTAATGCAGAAAACAACGGAGGAG

>CRCNE00001414
CTAATGTACAGCATGCCATATTTCCATGTCACACATGAC

>CRCNE00001415
GTGCTGTCTGCTTAGCCCCAAGTCATCAATTATGTATAGAAATGTACAGCTACAGCAGTAGCCAGTGTCATGG

>CRCNE00001419
TATCACTGCGGTAATATAAATGAAGCAAATTAATTTTAATGCTCCCAGGTACTGATTCTGTGTCAC

>CRCNE00001420
ATAAAACATTAATCAAAAAATGCCTCTTTAATACAATGCATTGTCTGAAAGATGTTAGAAGGCACATATTGTAAATGGATTCTTTTTCTGACTAAAGT

>CRCNE00001422
CTGACATCTTCAAGAATTTCAAGACAGTAGATAATCGAAAGTGATCCATGGAACATATTAATATTTAAAACGCTAGCAATGCACCAGAAGTTTTTAATTAAATTATAACTCATGCTTGAAAAGCAAAAGTGCATGTGTTGTGGGAGTTTAAATAATTCAAACTCTGAATATCTAGAGTTTTTGTGAATCCAAAGACAAATGCCATTTGC

>CRCNE00001423
TAACACTAAATGAGAACAAGGGTAAGAGCAGAGAAATCAACCCTTTCAGTCAAGGTTGGGCTTCCGGCAAGCTGCAGGCAGTACACAGCATGAGAGTATCTGGCTGCAGAAAATGCCCATGTGTTGACAGCT

>CRCNE00001424
TTTCTTTATGCATTCAATAAATATATGTCAGAATAAACAAAAATCACAGAAGCTGAAAGTAAAAAAAAATCAATTAAAATAAAGTCAGAGGGCATGATAGAGAATTATTTCTGGCAGTTATTTGATATAATATGGTTAATATTTCTAGTCAGTCAAATTAACACAATTTTGCCACTGT

>CRCNE00001425
CTCCCTATTTCATTATGCGTCTCAGGAATAAAAGAGATAAAGTTTGCCATCAATAACACTGAACATATCTGCTGAAACCCGCAGATTCCAAGACATTAATAATTCAAAATCTTGTGGGA

>CRCNE00001426
CACAATAAAATGAATAATTTAACTACCTGAAACTTCATATGTGCAGAACACTGCATGCAGACCAGTGGCATTTTCACTTCGAATTTGTATAGTCTTTAGTCAATACACTTCATCTGCATTTCTAACACCTGCTTCAGTCAG

>CRCNE00001429
CTGGCCCTATCAATAAAAGATGGCACCGGACCA

>CRCNE00001430
TGGGTGCTAAATTGAATCAGGTGTCCTCTCCTCTTAAGAAAATTAAGTTGCTTTTGTGCAAGAGTGTTTTAATGAGAACAGAGCCGGCCGACAGTGATAAATGGGAATGACACCAGAGAGAGCACATAAGCAGGACAATATGTGCAT

>CRCNE00001431
GATGATGACAGTTAATAAAGGAAATCTTTCACAAGCTGTATTTTTA

>CRCNE00001432
TTTGCCCTTTCAATCATGAAGCATATTACTCCACTGTCAGTGCAAAGCAGTTCCTAACAACAGGGAACCCAGCTGGGATAGGAAGAGGGCAGCGGGCTCATGCATTAACATAATAATCCAACTGTGTTCCCATAGGCCCTTAGGGCAGACAGCATATTAGGTAGGCCTCCTGTGCAGACCCTGGTG

>CRCNE00001433
AACAAAAGGGTTAATTAGAGAAACAAATTTTCTCAGACTGTTAATAATGGGAATGACACATACTATGTGCCCATAAGTAATTCTCAGGTATCTTTGATCTTCAGCCCCACGCGGTTTCTGTTGCCTACCATAGCCTGGCCTCTGGGACTCTCTCAGAACCAGACATCTGGCTACTTTGTTGTTTTAGACTAATCTCCTCCCAGGAGAGCTCAAGAAATGACACCAGGCAAGGAGGGTCCTGGCAAGGGAAAAAACATTACAGTATTAGCAGATTTCTTTTTGAGTGGACGAGAGTATCAAAATTGTTTTCAAATTTCTACAGGGGTCTTAGG

>CRCNE00001434
TAGATTAAAATTTAATAAAAGACATTAGGTCCGGTAAAATATGAATGCACTACTTAAAATTTTAATAGTAAATTAG

>CRCNE00001435
TGTGGCTAATGAAGAATAATAAATCCAGGGGCAGGGTTTGCCAG

>CRCNE00001436
ACTGAAAGTCTATTATGAGTGAATTAATAAATTACACAGCGAATTATTAAATCCAGATAATTACAAGGAATAAGTAAGTAATCATTAGTTATCTCAGCTAATTACTGTGGGTCAGAGCCAGCCAGAATGTGAAATCCTCCGCGGGAATTGAAATTAACTTTGCACAGTGAGTCTCTCTGCT

>CRCNE00001437
CATTCCCTGCTCTAGTCTGGGATGATAATAAAAATTTAATGAAGCCTGGGACGAGCAGAGCGCTCTGTCTAGGGACCGTGGAATAGAATATTTTAACTGTACATTTATACCAACTGTCTGGCTTCAAAGACGTGACTGCTTTTAATCTCGAATTAGAAAACCACAGA

>CRCNE00001438
TCAGTTGTCTCTGCCCAGTTCTATTGCAGATCTATTAATCATATCCACAAGGATTGC

>CRCNE00001439
CTCTCTTCGCTTTTCAGTTTATACAGAACAGAATCATTTACATAAAGTCCTTAAGGCAAATAACTGTTGGGGCTCTAATTTATATCTGATCGAAAATTAGCCGTCATTATGCGCTCCATTAGCAGCGTCTTTAATGTGCTTCTAAGCACCATTTGTCAAGTGGCTTGTTAATATCCTTCAAGTCTTTAAAGTTGAGAGCTCATTAAAGAGTGCGCTCTGTTATTGATGTAATTT

>CRCNE00001440
TACAGGATTCCTCCAGGCTAAAGTAATAAAGCGAGTAATTAGAATGCTAAAGACAGATGTAAATAACAGGAATGAGACAGCGGTGACAGATGAGCGGCTGGGTCAGGAAGGAGCCCAGTTGGTGGAAA

>CRCNE00001441
TTTGAGTTAGGGGGTCAAAGCTGCCTTGTATTCCACTGGGTTAGATTTGGAGGTTGCAGGAGATTT

>CRCNE00001442
CTTTTTTAGTATGGTGTAGTATACATAATTTAAATAACCAGGGAATGTCTCTGGGCTCAAAACCACCTGCTGGCTTATATTAGCTAATTAATGATGATTTATCTGAGTTACTAATTTGAGTGGAGCTGAATGCCCTTAGGAATTTGAGAAACGTTGTAAGAATTCTGATTAAAATTATGCCTTTGTGACGGACATTCTTCTTAAA

>CRCNE00001443
GCTCCAGGGTTTTGGAGACGAATAGGAGCAATAAGTTCACTTTGCAGAATTAATGCAGTAATTCTTTATCATAAGAGCAGAGCATTACCTCAATCTGATTTTGCTACAAAATGGTTCAAAGTCTATTTTTAATGATGGCCCTAATTTGTTAACACCTTTTAAATTATTAATCCCCTTTATATTCAAGTAGTTATTGCATGTCATAACAATGTATCTATGCAGGGAAATTTAATAGTATTTTCTAGATGTCAAGAAAAGGCTTGTTCTGCAAAATGCTATTAAAACTGATAATGAGCTAAATATTTGCCATAGCAAACACT

>CRCNE00001444
ATTCATTTGTGGGCACTGAGGCAGCCAGTGGGAGGGTATTGATTGGAGTATAATGTCATGTGTAGCAGGAGAGAAAGATGAAAAGTGTTTTCTGCTTAATGGGTTGGTATTAAGTAGGTGGGAATGGCTTCTAATTAGCCAACAATTGCTGTGTTTCCCAGTTTCCC

>CRCNE00001445
GGGCTCCCAGGGTCTCAGCTGCCTGGGTACAGCATGCTGCCTACGATGAGTAGCAACTGTCAGTTTATTTTATCTCAACCTTTTCATCATGCTGCTGAAACTGATCGACTGAAACCACCTGAGAGACCTGAGGATTCAGTACCTACAAGTCATTAGC

>CRCNE00001446
ATCAACTGCAACATTAGTCAAAGGAATCAGTGGCTAATGATTTCTGACAAGCACTGCAGTAACAGG

>CRCNE00001447
TCTGCTACTCTTGGAATTCCCTGGCTTCCCAGTAGAGTTTTGGCCTGACAATAAACAACAGTTTAGTACTTTATCTAATCCCAGCCAGGAGGTGAGTTCAACAGCAAGCTTTTGCAGATGTTCACATTCAATAATCTATCCATAATTGATGAAACAGGGAGGTCAGATGTAATGGCTGCTACTATTCCAGCAACAAATAAATGGTTATTGACAAAACAAGCCAGTGTGGTGCAGAGTGCTGAGCAGTGACAGGCAGGAGCC

>CRCNE00001448
ATTCTATGAATATTTTATGAAATGGCCCAAACTAAAGCCAT

>CRCNE00001449
GATGCTTGCGCCCGTAAGCTACGAACATTAGAGGCATGATTGAGTGCATTAAAATGAACTCATTCAGCAGTGCATTGATTACTTGAAGG

>CRCNE00001450
TTAGACAAGGTGTTAATTATGTCCAAAGATGGCTGCTGGTATTGTTCAGGTAATTTAAAAT

>CRCNE00001451
CTTTGAAAGGAGGAAGTAGATAATAAATGGAATAATTCATGATTCCCCATTAAATATGAAACTTTCTTTT

>CRCNE00001452
GTTTAGAAAATGAAGTTCTACATAATGTACAAAAGTTGATTAGAACTTTTTTAA

>CRCNE00001453
CTTATCCTTGTTTGGAATTCTCTATGGAATATTCTCAGAATAATCTTGCAGTTTTCTTTTATGATTGAAACTTTGCATTTTAACAGTTGTCTGGAGATAGTTTCTTCCTTGTGAAATATCAGTTTTAATAACAGAAAAAGAAAAGTGCCATAAATCTGCACTAACCACATAAAGCTGAAGTCTCTGAGAGACTGATTAACA

>CRCNE00001454
AACCTGACTTTTCTCAAGAAATTTACATCTTTCTCTCATTT

>CRCNE00001455
CCTGTTTTCTCACCTAAGGAATTATAATGAGGTAGAGTGAATGAGCTCTATGGGGA

>CRCNE00001456
AGGATGATTGATGGTATGAAATTACCATATAAGTACAATCAGGATCAGATTTTAAAATGAATTTTTAAGCAGCCTAAGAGATACTCTTTGATTTGCAGTCTGGTGGAATGGATAATGTCTCATTCAGTGGATAA

>CRCNE00001457
AAAGGTGCCTGTCCAATTATTTTTGAAGAAACACAAGAATGCAGAATGACTGGAAGCATCAGGTTTTTGCCAGAGAATGCCTCAGGTAAGAGGAGAATGGCTAGAGGCTATAAGGAATCACAAGAGACAAGTCAGAGTCGTAAATTGGGAAACTGACATATCTCATCTAATATACTTGCTAACTAGGCCTTTAAAAACCTTGACA

>CRCNE00001459
CACATTTTCTTTATCTTCTAGTGTGCAAATATTGTGCTAGCTGAATATAAAAGTAGCACAACTTTAGGGTACAAAAAAAAAAACACACTGTAATAACATCAAGAGTGGTCTTACATCAAGGAGGGCCCTGAGGATGTCTTTGTTGTCAACTTCAGAAGAAAAGAGAGGAACAGAAGAGGAAACTGGCAGAAGGAATAGATGCCAAAGAGAACTCAAAGGATTAGGTCCGGGTGAGGTGATCGGTATTCGAAAACAGTCTGCCTTCTGGCTCTGATCTAAGGGAATAGGCTGGCAGCCAAGCCAGAGGGCATAGCAGCACAAACACACCTTCAGCACACTGCTAG

>CRCNE00001460
GCCGACCAACCCCGGCGCAACCTTTAGCCAGGGACGGACCTCT

>CRCNE00001462
GTGTGGATAGATAAAGAGCACTTTCTCAGCACATTACTACCTGATCC

>CRCNE00001476
AACAACATCACATTTTAAAAGCCATTTAATTTTAAT

>CRCNE00001483
TGTGTCTCCGAGCCCCTAACACTAATGTCGGGATCAAAGGGCAGCGGCGGC

>CRCNE00001494
GGAAATGGGATCTGTAACAGCTGCTCCTTTTAGATTCCCCAAGAAAGAGACTGCCTGAGGTGGGC

>CRCNE00001495
GATAAAGCAGATGAAAACTCTGATGTAAAGCAGGAAAATGACTGCTGAGAC

>CRCNE00010290
CTTCTGCTCCAGAAGAGGATGCAATGAGAGTGAATGGGTAATGAGATCCTCGGCTCCAGAGAGCTTAGCTCTCCTATTCCAGTTCATAATTAATTCAAAGCTTTGATAATTTCATTAGATT

>CRCNE00001505
TCTGCACTTGCTGCCAAAAAAATGACAGCTTAATTT

>CRCNE00001507
AAAAGGGACTAGGCATAATACAACATTCAAACACAT

>CRCNE00001509
AAGCTGTGGCCATAACATTAACAAAGTACAGACCACACTGAATTAATGAGCGCGGAG

>CRCNE00001512
ATCCCCCTGCCCACTTTCAGATGAAATATACATAATATAAGAAGAGGCCCCTG

>CRCNE00001516
CTGAGCAATTTTAACTTTTCCCATGTCCATTAGGCCTTACAGCCTAATCTTGCTCTGCCAATTGCTCCCATGGTGAGATCATTAAGTAAATTATTTTAAGATCAAACACCCTGCAGGGACAATGGCGTCCCATGTAAGGTAAATGCTTCAAAGGC

>CRCNE00001517
TGCCCGGTCATTACTTGGCTTTTTGCCGCAGGCGAAGGTAGCACTGCTAATTGGCCTCTGTAACAAAACTGACCTGTGGACAGGATAAAACTTGTTTGGAGCTTAGAGGCAAAAATTATTCAAGGTTAAAAACA

>CRCNE00001518
GAAATTATCCTGTCCAACATCAAACACAAAGTGGTTGTAAATCAG

>CRCNE00001519
AAAAATCTGTGATGACCCTCTTTCCTCTACACTCATTTATCTCTTCCTAGTGTCCACTGATAGATTCTTGC

>CRCNE00001520
AAAAACACCACTTAGAAATGGGCATTTGATAAAATTGTTCAAGGATTCCTGGACAATAAATCCTAATCTTAACATGCAATGCTGCAGAATGTTTCACCTTTCTTATGCTGTAAATAAAATATGCCAAATGTGA

>CRCNE00001521
GCAAGAAGACCTAAAGCTACGTTAATTTAATCTCCTTTCCTAAATGTTAACAGCAGTGTGGAAATGGACGCTGTCATCCCTGTAATCAGTTGCACAGAGCACAAGGGCAGCCGTCTCTTGTGCCTCATCTGCGAGCTAATCTTTCATTTCATAGCAGATCTTTCCATATCAAACAACACAAATGACTTAATTTGCATGACAGGATTTGTAACGGGGCAAATCTAGTGTCAAAGTCGATTAAAGATTACACCAGAGAACTATCATAATCAGTCCTCTAATGAG

>CRCNE00001522
GTGACCCAGTTGCTCTACCTCTGATCCGCTGCACCCCAGAGGCTGTCACAAGTGTCCCTCCTTCCCAGGAGTGGAACACACAATAGAGAAAAGGCCCTGGCTGGGAGGTTCAGCCGCCATTAACCCCTACCAGCTGTGCCTGTGGGGAGCCTTCTGGCCTGAATGTCCTTTCTCTGCGGCTGCCTTCATGCCACTAATCTAACCATTGTTGGGGAGGAATGCTGACAGGAGAAAAGAAATTTTTCTTGTGTCCATGCAAGTGTGTGTATCCATGTGTAAGTGAAGGAAGAGTGAAGGCTAATTTCTATAGTTGGCATGAATGGAGGGATTGCGAAAAA

>CRCNE00001523
TGTTGTGACAGCCAGCAGTATCAGCGTCAGTCAATTATCTTCACAAATGCCTCTTGTGCTAATGAGCACTCACAAAAATCAGCAGACTTTTCTGGCAAGGAGAAAAGATCAGTTTCATTGCTTGCAGAACTAATTCAGGGTACAAAAGTGAAGGCTCCGCCATCGCTGCCTCTTTTACTGCTCCTTTTGTAAAGGCTTTTGATGTGCACTGAAGAGTTGGGCCTGTGTTTGGGCCTCTCCATCTCCAGTTCATTGCCTGCCATTAACATACATATCCATATGAAAAGTTCGCTAAGTCACTAACAGCTGTCCAGAAAAGAGTTTGAGA

>CRCNE00001524
TGCTGACAATACTATTTAGCCCCTTTTTGGCAATGATATACCTTACTTTTTAAAGCCGCCTTTCA

>CRCNE00001525
GGGTCCAGAATGACTTCTTAAACACATTTCTCTCTTTGCTGCAATTAAACAAAGTGGAGCTGTGATTAGTCCTCCACAGGGGGGAAAGAAAAAGACACCCTTGAATCAAAATGCGGGGACCTGGCTGGGCATTATTGCCTCACAATGCAGGAGTTTATTGCTGAAACCTGCTTATCCCAGAGCTCTGCACTCCATGGGAACTTCAGTCAGGTGGAAAGTTATTCTC

>CRCNE00001526
AAGCCAAAAAGCGCCTGTTTAAGTTAAGTACCACCTCCCTCCAGCCCTTGGGAAACCACTCAAGAGGGCTTTGCTTGGCTCTGTGTTCATGACACATAATGAAAACAATTTTACGCTGTGGAGGGAAGTATTGAGCAATTACTGATGTAACAGCCACCTGCAG

>CRCNE00001527
TTCATGAATATTTTATGGTGTGATGTTATTTTGAATGGCCGGGGCAGGTGAAGGAGGCGAGGGTGTAATAAGTAACTCTGCTGGAGGCTGTGTAGCTGCTGTTTC

>CRCNE00001528
GCACCCTTTACAAACCCTTGTCTGCCGATTTTACACACGATGTCCGGCTTAAAAAGCCCTGGCATCA

>CRCNE00001529
CTGATTTAATTTGATAAATTAAGTGTGGATAAGGATTAAATGAGAATTT

>CRCNE00001530
CTGTCCATTTTAAAGTTAATCAGTATCCATGGTGATGTATTTCTCTAAAATAATAAAATGGATTAATCAGGAGCTAAGGGAGAAAGG

>CRCNE00001531
TCAGTGGAGTCTTAATTTATTTTCCTTTTCTAGCTCATCCTTTAAGAAAATGACAGTGTCTTCTTATCGATTTTACACTCAGAGATCAATCAGAATTGCCCTGACTCAGACAAAATTTACA

>CRCNE00001532
TCATTGAAATCAGAAAGTTCATTTACAAAGGACTGGCAGTTGCAATCACAGCAATAATGTAGTGCTGAGAAAAAAAGGGTAATTGGTTTGGTAAAGATCGCTTTCCATTACACCATAAAGCACTACACAATAGGAAAGGTCGCCAATTAAGCAATCATGAATACCAAGTACTGAAGCTGATGAAAATAGGGCAGTGGTTTAAATAGATTTGCAAGCAATTTACCTTTTCACAATGTTGGCAATCTGATGCAATTTGCTTGCAATTTTGTCTGCTTTCAGTAGCACTCGAAGCTGACACTACACAGACCAAATGGCAAAGAGGCCCTGCATAGAAAATGTAAAACTATCTTGGCTGCATCAGGAAACCAGAATGGTGGTTCATCAGGAAAATTACAACAATTAACATAAGTGCTGCAAAAATCAACACTTTAAATGTCACACTCACTAGTCTGTCCAAAGA

>CRCNE00001533
TCCCCGTTGCTGGACTAACAGTAAATATGAAGCAATCACCACCAAACCTTGGGCCTGATGGCTTTACAATTGATGTGACATTCTCTGAG

>CRCNE00001534
CTGCATCTTTCAACCCTGCCTCTTTTATCTGATGTAGTGGATGACAGGTAATCTAGCTGAAAGTTCCGACAATTGCACCACCAGAAAAACACTGG

>CRCNE00001535
CTGATGAAATCTGAGCAGTTATCACACTAACCATCACCTGTCAAGCCTCTTGCTTCAATTTAAGGGTGCATCAATTTTCTGAAGAGGAAATCAAGGGCAAAGAATAAAAGCGCTTCAGATAAACACTGACAAAGGCCCTTTCTGC

>CRCNE00001536
GAGGTTTTATCAACTGTCCTGACACATCCCAGATAGCTCAGAATTCTTTGGCCATTGATGAAGT

>CRCNE00001537
AAAAATACAAGGGAAGATCCAGAAACATTGATCATGGCCAAAATACGCC

>CRCNE00001538
CAGTAATATCTGTGGTCATTGACTAGATCAATGAAACTCATTCTTTCAAGAGCATCCAATTATCAGTTTACTGTAGAGTGAGCATTCTAATAAATCAGCATACTTTACATAGAATTAGACAAAGCCAA

>CRCNE00001539
AGAAGAAAATCAGATTAAATAATTAGTGTCAATTAGCTGCAGCAAAATCATTCTATAAACAATTGGTCTCCAGTGCCCTGCTTAATTATGTGAGACTTCTATGTTCCTTACCAAGCCTGCTTTGATTCATGTTGACTCTTGAGTTTCCCAGAGGAATAATTAATTATTGTCTTGTAAATAAACCC

>CRCNE00001540
ACAGCAGGCACAATGACATGTTAAATTACCCACATGATGTATAGCTTAATGAACCCCCTTGTGTTGATCACGCTTGGCATTAATCAAGAGCCATGAACAGATTCTCTTATTTTCTCAATGCTGCTCTGATAAACTGCAATTTCATTTAACCTTGGACAGCAACTTTAATAGCTTCCACGGGACAACTGTCGATACCTTCCTGGGTATACAGTGATTAAACCGCAACCCAAGATGCATGT

>CRCNE00001541
TGATTCTAAAGCACGCGATTTTGTTCGTGTTCACTGGGCCGAAATAACGTGGCCATTATGGCCTGAAATGGGCCAGGTTTGAAGCGAGCTT

>CRCNE00001542
AATATCCAGCAGGCATGTGGGAAAAGAACGGCTTAAATGGGGACATCTGTTCAGTGCTGCTCATCTTACTCTTAGAGCCAGGTCAGGTTAAGAGAATAACCTG

>CRCNE00001543
TGTAAATTAGGTCCCAAAAGCTGTTGTCCAAATCGAAGAAACAGAGAAATTAATCTGGGAGACTATCCATCATCACCGGTAATAAAGAGAGCGACATGGATGAGACAGATGATATGATTAAGGGGCTGTGGTCGTTTTAATTAACTTTTTGCTGTCCTGTAATGATCAAACTGGTCACCAGACCCGGTCAATAAGCATGTTAATATCAAACAAATAAAACCAGGGATGATTAAAAACCTCCTAGTTTATTAAATTTGAAATTCAAATGAAATTTATGCTGCAGATGCATACAGAATGCTAATAG

>CRCNE00001545
CCAGTGTAAGGGTGTGAGGTGCAGTTGTCCAGGAGACGATTTTGTATAGTATTTTTCTTGTACATTACTTCCAGTAAATATTTGAAAATATATTGAAGTAAACTTGA

>CRCNE00001550
TGTAATATTTTCTCCTACAAATCTCCATTTGAAGGAA

>CRCNE00001553
CATTCATAAATCATGCATGCCCAGGATACGCTAATG

>CRCNE00001555
TGATTTAAAAATGCAAATATTTGAAGCTGTTTTAAAAGCAT

>CRCNE00001559
TTGATTAACATTTTCATAGATTATCATGTGTCATATCAAA

>CRCNE00001560
TCACCTGTTTCCTGCTCAGGAACCATTTAGGCATGAACTTGGCAATAAATA

>CRCNE00001561
CATCGGATCTGTAATAGCTCTTCACTTGACTGCAGCCAGCAATAACAGCGGGAGCAGCCAGAGATAAGAGAGAGA

>CRCNE00001563
ACTTGCCGACGACCTGCCATATTTATTGTCAGGAGAAATGGACATTAGTTGGAAAAGCAGTTGTTAAAGGCCAAACAATTTTT

>CRCNE00001565
GTGTCCTTCACCCTTTCCTCCTTTATTATTTATAACCTGTACTCTTTGAGCAATGACCAGTACTAATCTGTAACCTTCTGTCCTTCTGCCTGATTCGCTGCCTTTTTTGAAACTCCAAGATTGAAGCA

>CRCNE00001566
GGTGCACTAAAAAGAAGTGGGGCATAAAGCAGCATTAGCAGCAAATTCCTTAAGG

>CRCNE00001567
CATTGTTGCCACTTCTTGACTTCCATTTTGATGTTTAAAACGAAGTCTCTCTTGTACCATTAAATTG

>CRCNE00001568
ATAATTTGATTTTGCTGTGCTTGGAAAATAACTCACACGGGAGAAAGTTGCATTAAATAAATAATAGAGATAAAATTTATACTTCCATATATTTCAAAGTTAATGCTGCTAACTTGCAATAGAATGGTAACATGAAGACACAGTGCTATAATTTGATTGATTTGTTTTGACAGCAGCCAAATAATTGAGAGTGAAAGGTGTCAGCACAGATGAA

>CRCNE00001569
CTTTCGGGAGCAATCTGTAGTCAGGCATTTTAAATGAAAATTGATTTGTGATTTACATGGTCAGTGGAAAGAAAATTAACTTATGGAAGGTTGTAATGAAATATTAGACAAGTAAAAAAGTAGATGGTGATCTAGTGGAACTAAAAGTCCCATCTGGAAGAATTCTGTGACATTTTTACATTTATCTGTGTTCTGCATGAGTTGTAATGTTAGTGGTAATTTTATGGGACTGAACTGAAATGAAAAGGGTGTTATCACAGATTGCCTACAATATAGGATTGTGT

>CRCNE00001570
CCATTTCACACCTTGTCCGCATCTTGAGCAAGCTTGTAAGTTTCCAGTGCATACATTTCTTGTGATGATATATTGTCCTGGTGGAAAATTTCATTTACTGGCTGTGCCCTTTGCTGAACCTGTTGCTAGTCAGGGAACATGATAAGCGTATAAGTAGCATGCTACTTCATTTATCATACATCGTTTTAGACACTCAAATATCTCATATACAATTC

>CRCNE00001571
CAAGGAAAGGCTAATATAAGGTGAGCAGACTATTATAAGAGCTCTAATACACTCGATTCCTTGAACAGCAAATGCAGCTCTCAATCTCCCGGTGCTTTTAGTGTCAGTCAGAGAGTACTCAGTCATTTCTGTGCATCAAACCTGCAGTATTGATTTTTCCACTGACTGAAACAGCCATATAAGCATAAATTTTGCATGAGCCTTTCACTTTGTAGACTCTCCTTTGGTCAGATGACACATGATGTGAACATGAAGACTGTATAATAACAATGCATGGTC

>CRCNE00001572
ACAGGGAAAACAAAAATGACATTCAGCTGACGAATGAGCGGAGTTTGACCTAGCCTTTTGACCCTTGACAATCAATCTTACCTGCTACTTCATAAAGAA

>CRCNE00001573
AGGAAGTGAGGTCAGTGTGCTTCTGACAATCCTAACAAGATGACAGAATTTATGAAGCGCTGCGGTAGAAAGATGTAGTTATCTGCAGTCTATTCATATAATAAGGCCGCTTGGGGCCCGTCGTTACTCCCCTTGAATTTATTTTCC

>CRCNE00001574
ATGACTAAGCAGTGCTGGAGATTATGAATTTGCTTAAGTGTGAATGGCTGATTGCCCAGCAGGAGGCCCGGCCCTCCCCAAAGGTGATGGACTGGGGCTGCAGGT

>CRCNE00001575
GGATTTGACTCGGAAAGTCTGCCAAGTCTTTTACTCGGAAATTTATCTTAATTAGATCTGAAAGACCTGCCACAGCAGAATAGTCACACCGATTAAAATGAAAAACAGGAGAAATTACTGATCAAATTAATCATAATGTCGGGTTACAGCTGTAGGTCTGATGTAATTTGCCACTCCAGTGAGTTACATCGGCCCAGGCCCGGGAAAGGAAGCTGGCTTTACGCTGATCCGT

>CRCNE00001576
CAAGCATGAAGGGCTGCTGACTAAACCAGAAAATGAGGTTGTTGGCAAGCAA

>CRCNE00001577
TTATTGCTTTGATAAAGATTTGCCACCTGTGACCCTTTAAATATTGAACTTGGACTATAAAAATATCACTTCTTATTGATCACATGGTTATTAAAGTCAGTCAAATGCTGAACTTATATGTCAAACA

>CRCNE00001578
TGGCTGGGTGAACCCAGTATATTTTCTCATGTCACAGTTGATTAGGTTCAC

>CRCNE00001579
AAAAGCTGACCTTGTTTTATTTCCTGGGCGGGTGTGGTATTGTCCCGTCAGAACCCCGAGGGCTGAACGATGGAGCTTGTCAAAGAGAGGCCCCATGTAATGAATCATCTTATCACAGGTGCACACCGCACATATTAAAGGAGGGTTGTATGAACACTGTGCCCT

>CRCNE00001580
CTGGCAGAGGACTCAGTGTAAGACTGTTCTTTCTCAATTTTCCCC

>CRCNE00001581
AAGAAAAGCTCCCTGCGAAGAGAAGTTAACAAGATAACATATGA

>CRCNE00001582
AGTTCCTTCAGCAAGCTGCCAAGGTGCTCCCAGGCCATTGTGCAGAATCATTGTCAGGTTAAATTAGGGAGTACAGACTCCATGAGTGTAAAAAAATCAATACTTGATGGAAGATTGCTCCCCGGAAAATCTGTTTTGATTCCAGGATTAATTCGCGACCAAAGGCTTCTGCAAAATGACATGCCATTAGTCAGAAAATGAACACATTCTATCCTTGAAATTGGATGGAAATATGTCAGCTGATTGACCCA

>CRCNE00001583
AAGTCCAATGTGAATTGTGAGTAGTCTCTAGGCCATTGTTG

>CRCNE00011213
CCCCTTCAGACATCAAAAGACAAGATAATAAGACACTTCAAGCACAATTCAAGATTATATTCAACATCTAAAGGCTCATCTCTTGTCAGTTTGCATTTACTCTCCCAGGGATGTGATGCTTCTATCATCTTTCTGTCAA

>CRCNE00001585
AAGGCAATTCCATTTATTATTGAGGGGACTCTCCAGGCAGTTGTTCCAGACCTGTGAAGCCAGCAGGCAGAG

>CRCNE00001587
CCCCATTACAGAAAATGTAATTTCTGTCAATATAATCCCATGTATTCTTCAATTTAGTATTTTAGAGA

>CRCNE00001589
AATGTTACTTTCAAATGCACCCAGTGATAAGAAGCAACATCTGTTTT

>CRCNE00001594
ATAAACAAGTAAACCAGTGTTGCTCAAATTTTAATACTTTT

>CRCNE00001610
GAAAGGCCAAATTTGTGGGCCAGAAAACA

>CRCNE00001623
GAAATTACTCCTTGGAGAATTTTCACCAAAGGCAAGAAAGCACAAAAA

>CRCNE00001626
TGTGTTAACAACTGGTGAAAAGCTTGACCTTTGCGTGACCTAGGTCAAACA

>CRCNE00001628
TTGTTTTCTTTTCTCATGTTTCTTTAATGAATTGTTATT

>CRCNE00001630
GCTATAACATGTGAAGAATTGATTTTCTTATTTTCAGCTGTCAGACCTGCTACAAAGAATGAGTTTTAATTCTGGGGATGTTATTAA

>CRCNE00001637
GGCTATTTTCTCCCTGTCTGTACGGTTCATTAGCCTGTCTTGTCAGTTTT

>CRCNE00001640
TGTCAGGGAGCTGGCAGGGTGCCTACTTTATTTCCAGTT

>CRCNE00001642
AATTTAATAATACATTTTACAGATGTTGTTTGAATATTAGACACAGATTGTTTTGTCAATAA

>CRCNE00001647
TTCTTGGCTTGATTAAAAATTGATCCAGTGTCTTCAAGTGAATTTATTATTGCTGCAATCTATCAATCACCCCCAGACAGATAATCTAGTTCCCATCTTTAT

>CRCNE00001648
AGGGCAAGGGTCAAACAATCAGAGGTGGCCATCTATTGCAGAGATCATCAAACAGGCATGGCATCAATGGATTCAGGCAAGAATGTTAGAAATTAATCAGCTCAGCTCTCAGTGTTTAGCCAGGCTGAT

>CRCNE00001649
ACAAAGGCCGGGAAGACGGATCAATTTGCAATAT

>CRCNE00001650
CAACAAAGCAGAAACATGAAAGCAGAACACTAAGGGATGCTCCCTATGAACTGGACAAATCAATAAACATCAG

>CRCNE00001651
ATATTTCTTGGTAATTAAGGCCCAGACTAATGATGCAAGTTTTCTCCAGCATGATTTTCATCTGATTATGAGGCTGCTTCATTAAGAGCACTCAGCCTAACGAGCTGTAGCTGTAATAAAGTAATTTTCTGTCTTGTGCT

>CRCNE00001652
TGAAAATGTTAGCTGTGATTAGTTACATAATCCTACATTAACCTGTAAATTAAAATTCCTTGGTGCAATTTGATGGCTGATTTAATTTTGTCTTTC

>CRCNE00001653
TTTGTTTGCCGCAGGCTAATTCCATTATGAATTCTTTATACAGCCTTTTCCCTCAATGATTAGCAGCTTCTACTCAAGTTCTGATTACTATTGTACACTTAGCACTACATAAAGCCGGGGATTAATATTCCCCTGAAGAATTGTTGCTATGGATCTGCTCTATTCCTTCTAAGAGATGTTTCTGCAGCTTCAATTGTCCATAAATTATGATCTCTAGTGAATTATCA

>CRCNE00001654
TAATTATTTAGCAGCCTTTTCGGGTTAATTATTGTCATTAACAATATGAGTCCTA

>CRCNE00001655
CTGGAAACAGCAGGGTAACAGTCAAAAGGGGAACAATTATTTTAATGCTTATTTGACAAATG

>CRCNE00001656
TTAAACCCTGAGAAATTACTCTCAGTCTAACGAGTTCT

>CRCNE00001657
CACTGACTTCAGACATCATTAGGGGAAGGCTATAGCCTAGGGCTGTGCATGAACTTTTTCTTCTAACTGTACACTTTATGTATAATTTAGCTTTCTTGCCTAAATTATTCAAGCAAATAGTGAGTGAAAATAATGGAGTTCACTGAAACCTTCCAGAGTATTAAAATAAAACAGTTTTTTATGTTGGTTTGAATTTTTAAG

>CRCNE00001658
ACTGAAACAGTATATGTGTAAATCCATTGAAAATCCCTGGCCTTTTACAACTTCTGTCCCA

>CRCNE00001659
TTCCTGTTGTGGGATCAAATGTTAGGATTTTAAAAACTAAAGTTTGATGTGGATGAACAACTGCCTATAAAGCACATTAAGCTCTTTCCCTGTAATGTATTTCATTTCACACTGACTGCCGGT

>CRCNE00001660
TTTCTATTGTCCAGTAGACGGCACAAAAGATCAAGCCTT

>CRCNE00001661
ACTTGCTGCAGCCCAATGCATTGTGTAAGACGCGACCTGTTATGGCCACCACTACTTCCGGGTTCTAGCATTCTGGTCGGAATCCACCTCTCCGCCTGTGCAACACACAC

>CRCNE00001662
CAAGCGGGCAGCATCGATCGTGGCTCCTTTAAGACAAACTCAGACAGACATTTTTTTTAACCCTCCTTCTCTAATCTCCT

>CRCNE00001663
AGACAGAGCGGATGATCATTCATTCACCACGTTGACAACCTCGCCTGTGATTGACAGCTGGAGTGGCAGAAAGCCATGAGATTTGGTAGTTGGGTCTGAGGG

>CRCNE00001665
TTGCATAAATGTCTTTCTTTCTGGTAATTAGTGTCAAGGCCAATCTTAGCGTCCATTTCTCTTCGCAGTTTAATTACAATTTCAGCCACTAAAA

>CRCNE00001666
ATGATAAAGTCACTGGATGAAATTAAATAGTTTACCTTAAATGTCACCTACGCAGGTCACCTCTCTAATGACCACAGCCCCAGGAGCAGATGAATTTAACACGGGTGTTGAATATGTTGTAGCCTGTGAATCATCTTGTCACTGTCAATTTTCTGGGATATCTCTATTTTGCAAGAAAAGAAAGTTATT

>CRCNE00001667
CTGGGTCACTACCACCTCCTTTTATTATTTGCATATGATTAAGTCCCTTTTAGATACATTTCCATCGAAATGAAAATTTTTGAATAATGTGGCTATTATTGCTTCATTAAGGCTGGCTCTGGGATTCGACCTGAAGAGATGAGCTTGTAAAAGCTTTGCTAGCAAACTTGACCTGTTTCTTGTCGCTTTTAATTT

>CRCNE00001668
AAATGGGATTCTAAAAGCTCCGGAGTGCTGGGTACAT

>CRCNE00001669
CAACACTTTAATTGCCTCCAAAATGAAGATTTATACCCCATTTT

>CRCNE00001670
TGGATAAACTGAGGTGGAATCCAACATTTCTTGCATGAATTCCTGTATAATGTGGCGATAGCTG

>CRCNE00001671
GCATCTAAGGCCCAACACAATGAAAATGCAATGAATCGGAATGCCTCACAGATCATAGCGGAATCAGAATTTCCAGCAAGGAAAATCTTTTCATGGTGAATTAAGTGGTGGATGAAGAAAAATGGTGATGAAAAAAG

>CRCNE00001672
TCACAAACACTGGGCTCAGGGCTCACTGCTGAAGATTTAAGAACCTTAGCTAAAGCTATGCAGAATAGAATGTGGAAAATTGAATTTACTAAACAATTAAGCATTGAATTAATCTACATCCTGCACAGTAGAAA

>CRCNE00001673
GCCTCCCACATGTCTTGCTGGTCTTTTGTTCAATTACAGTTAATGCAATAGTTTGCCATTTTCTCTTTCTAATTATATTTTCAAGTGGGATTTGTAGCA

>CRCNE00001674
GGGTTTTGTGCCTGGCATTGTCTGTCCCCTGGGTGCTGTACCATTCTTTCTGCAGAGCTCTGAATAAACAAGTCCCCCTTTTA

>CRCNE00001675
TTAACTGTTTGCATTCTGAGCGTGTGTTCCAGATTACGTC

>CRCNE00001676
GCCACATTATGTTCCAGATGACTGAGTAACGATTTATATA

>CRCNE00001677
TGACCTTTGCCCTTTATTGACCAAACTGACACTTCATTTTTCACATACTTCCAATTATGGCTCGGC

>CRCNE00001678
AGTCAAGTGCACAGTGCTGCAAAAGCATTGTGCTAATTTTAGCTTACAAAGAGGATGAAGATAAACTGCCTACTGCTAGTTTGCCATATGCTATCCTGGTGATAATATTCAAGTGCAAAATATT

>CRCNE00001679
GCCAAAGGCCATTTTCAGGAGCCTCTGGCCCCTCAGTCACTGGCCTGCTAGTTAATTGCCACACGGACTTCATGACA

>CRCNE00001680
AAATTCTCGAGAGACCACATTGAGGTGACTATATCAAATTGCGGAGTGAATGGAAATGCTAAAGGTACAATTGAC

>CRCNE00001681
TCGGAAAGGAGCAGGGTTTATTGTTTTAGGCTTTTCTGAACATGCACCAGTATTTACACTGGATTGAAAGCATTTGCTTCCAATGAAAATCTTGTCTTAGATTACAACCCAGC

>CRCNE00001682
TTAAGCCAAGGCTGTTTTTGGCTTGAGCTAATGATGTAATAGAAACCTTTTATTCAGGAG

>CRCNE00001683
ATGGAATGCAGAAAGCCTTCCTCTCCTAATGGAGTATATAATTCAGGTGCCCTCAAGGCACGCTTTCAGGAATTCTTTTGCCTGAGGTAATGGGAAGCTAAGGTTGCTTTAAGGCCTTGATTATCTATTGATGCACAAAGCTGGAAAAAAGTCATCTCTGCTGGATTATAGTAGATATTTCCATAAATTATCAATGAATTCTC

>CRCNE00001684
CACAACTGGTGTTTTCGTGTTTAATTGAACAAGGAATGAGTAGTAAATGAAAGCTGCTGCCTGAAATCCCACTGTGAGCATGTTTTGCACTTGGCTCCCCAGTGAAAAGGCAATTTGTGAAATTATGTGATGGAGTAATTAGATGAAGCCAGGGCTTC

>CRCNE00001685
CGCATAGGAAGTAGCTGTAATCACCAGCTCATAAAGAAACCACAGCA

>CRCNE00001686
CTGGGAGGCAGAATCCCTGTTAATGTAATTAGGATCTAATTTACCACCCTTTGCACACAGATGTA

>CRCNE00001687
CAGTGCAGCAGTTACTGAACAGAAACAGGTGTGAGCAGTTTCCTAATTCGTTTTTACACTG

>CRCNE00001688
CCCACACCTTGAAGTGAAAACATCATCAATTACCAAAATGACAGGTGCTCAGGAC

>CRCNE00001689
TGATGCAGTGAATTGCTTTTGAATGTTCTTTACTCAAATAGGCAGTAATTACAAGCTTAAAGAGGTTTAGTGGTCCAGTAAACTACATAATCACCCCTGAATTAGCCTGGGCTCATCAGTTGCAGTCCAGCAAGCTCCAGTCTGCTGTT

>CRCNE00001690
CCTAAGTAGCTATTTATACACTTCATTAATCTTTGTAATTGGCTTGTCTTTTACTGCCATTAATTAGATGATGTAGTATTCCATTAATAAGAGTGACACA

>CRCNE00001691
ATTCAATAAAATGCTGAAGGACAGGTTGAGTGTAGATCAGTCATAATTATTAGCAGTAA

>CRCNE00001692
TTCACAAATTATCCTTTCAACTTCTGTGATCTAAAAATCAATAGGGGTCATAGGGTTTC

>CRCNE00001693
TATTAAATAATTTTCTAATTGGTCATGCAGTGAAGGCAGCTAATGAAAAAACAGATTTTTTTTCATTTTAATTGGTTATTTCACATGGTGTTTGTGCTACACCTGTG

>CRCNE00001694
AGTGTGAGTTAGTGGTGATAAACTCCAGACATTCTCTCATTTGATGGTGTGCTGCCATCCCAGTTCATT

>CRCNE00001695
TATTGTTTCCTGAAAACTCTGCTAATTCCCCCATGAAAAGATGAAATGGAAGTGTCCAACTGTGGTAAAACAGGCAAACATAAATCAACTCAGAAACCCCAAG

>CRCNE00001696
GGTGCATGGCTTGGTGTGGAATTGCTGTAAACTTTATTACCTGTCAAAAGGGCAAAGGGGTCAGGATTGCTTGTGGGACTCAGTAAAGTTCAAAGACATTCAATGAGGTAGAGCTTTTGTGTGCTTTAATAACC

>CRCNE00001697
GTTGTCATAGCAACAGACTGATTTGCAAAATGTAAGCAGTCTGCAGCAGTGCAAGGAGAGGGAAGAGCATGTCCCCAAAGTGTCATAAATCTGTCTAACCGCAGTTGATGCA

>CRCNE00001698
TGTCTGTCCATCATAATGGGATTACGTGTGGCAATGGGAAAAG

>CRCNE00001699
CAAAATAGAGGTGTGCACAGCAGGCTGCGGGGCTTAGCCCAGGCTAATTGACTATATCCAAATTAAGTATGCCATCACTTGCAGTGTGACAAATGGATTTGACTTATTCAGTATACAAAAATAGAGATCATTAATGCAATCATCAGTGGCAGGCC

>CRCNE00001700
TTAGTTTCTGGGTCAATTAAATTTAAATGATGTATTTTATGCTTCGTGACCAATTAAATTACTAGGTT

>CRCNE00001701
TTTGATTAAAGAGCTGTGGGTACAGTATATTTTATAAGCAATTTTCATTAGTTCAAAAATGTTCCTTTA

>CRCNE00001702
GCCTGGAGACCTTATTCGAAGGTGTTCATCGTATTCACAGTGCACTATTACTTAGAACTAAAGCCAATTGAACCTACTTAGCAATAGCGTTATGCCTTTCACCCTTGATGATTATGGAGCTTATAGCTCTCAGAAACAATACACCTGTCAGTTTCCATCAACTATAGCAATCCATGCAGAAG

>CRCNE00001703
TATTGTAAATGCTATTATACTGTTATCCATATTACGTTGTTTCTTATAGATTTTTTAAAAAAAATGTGAAATTTTTCC

>CRCNE00001704
CCCTCGTTTAGCATTAAAATTCATTTAGATAAAATTGCCACAAACATTTAAATGGGAAGATTAGTTCCCCCTCACGCCTTATTGCACTCGCTCAATGGTTCCG

>CRCNE00001705
TTCTTTTGGTGCCGTTTGGGATGTCATCTGTTTCCTTGGCGACTGTGTTCAGCCCCCGGAGCCCCTGGGCTCCTGGATTGTTAGGGGGGAAAAGCATGCTATTTCTGCACCGTCATTTATCACTGTCACCGCATAATGATTCCCCTTGCAGCCCCTTATTGATGTTTGTAATTGCATTATCTCATAAAGGAGGATGATCAATGAAACCGAGCCGTGCATTCTGGGGTCAGAGGAAGCCAAAGTACTGTTTGTCCCCTTTAATACAACAAGTACTCATTATCTTTAG

>CRCNE00001706
AATTTATGGGCCATGGACAGTTTATAAGAAACGATGTAGTTCATCAGAGAGCTAGACTGATGGGGCATATGGGAGCATTCTGCACAGGAAGTTGGGTTTTGGAATAATACTTACTTTGATAGAGTTGTTTTGTTAGCTAAGTAAAACAGTAGGGAAGCCAATGGCCACTTAGGCTTCA

>CRCNE00001707
AGCTGCTTTGTTCTCAAACCACATGTTAGTGAAAAAGCAAACAGGCACTTAATCCTGACAGACAGCAGAACTTGACATCAATTTGCCCCT

>CRCNE00001708
GGGTGACTCAAGGGACACAGTGTCTTGTAAAACATATGTACTTAATATAAGGGTCATAAAACTTATTAAATTAAAAGCTAGGTTAAAAATAGGAAGAAAATTTATGCTGCTG

>CRCNE00001709
AAAATGCAATGAAAATTTATGACCTTAACATTCCTTCAGGGTCAAGCAATTTATCAAATTCTCTCACTTTCTGGTTTCAATTACACAGCCATTGTGGAAGGAACTTATTTTAGCAGGTTCATTTGCCTCAGTGGGGA

>CRCNE00001710
TGGTAGAGTGGCGATAAATCCCATTTTATTGCTGAAAAATTCCAGCTTCTCTCCATGCCTGACAGCTCCCCACATT

>CRCNE00001711
CAGTGACAGGCAAATTATCAGAGGCCCTGCACTTCTTATTATCAGAGGAGAAGCCATCAGGGGGACGCA

>CRCNE00001712
TGACAGGTAATTTCAACAATAACAATTACTCCTATTACTGGTGTCATAAACAATTCGCCCAAGGCATGACAATAGCAAAGCTTTATAATTCAATGCCATATAAATAAATGCCAGCAGGTAACAAGTAATTTA

>CRCNE00001713
TAAAAGAATTTGAAAATCTCTAATTAGGAGAGCTGCACACCAATTAACGCATGTCAAATTTCACTTCATCAAGTGCCACTCTAATTTTCCCTC

>CRCNE00001714
AATACTGTATTTAATGGGAAATAATGAATCATAAAAGCCTA

>CRCNE00001715
TCTGTCCAGGCTTCTTTGTTTGTGCATCTCATTTGCATATATTTATCTCCAGCTGAGGGTGCGTTCTGCTCATTAA

>CRCNE00001716
AAATGGGCACCATTTGTGTTAAACAGCCTCTTGTCATGATAGATGCCTCCAGAGGTCAGGGGTTAAAGTTGATTTGAAGGTCAGCAGTAAAACAACA

>CRCNE00001717
GCCTAAACCTGTTTCAGTGTCAAGATGGATAAAACTTTTATGGCTCATAAAATAGAGCCATTCATC

>CRCNE00001718
TCTTCAGGTCAGAACACAGTAAATACACACAGCCCTTGCTGGACCCATAAATCTGAG

>CRCNE00001719
CCATTATAACCTGCATAAACAAGGATGACAAGTTGAGATTAATGAGAGTCCCCAAGTGACAGAACAATTTAATTGTCAGAAATCATAGGAGCTGAACTTTACCAGTGTATTTATATAAAACAGCCATAGTCTAAAAACTTCCCTAATTGATTATGACCAATAAGTAATCGCTTGGAAA

>CRCNE00001720
ATTTATTGCTTTTAGATTAAATCTGGGGAAACTCAATATTGCAGTTGAATGATTAGAGCAATACCCCTTGGAGTAATAAATTTTCTTTGGTGCTGTGCATCTCCAGATCATGTTTCCCTTCTAATTACATTTACATAAATGATATTC

>CRCNE00001721
ATGAAGTGTTGCTAATAGTGATTGAAAAGGATTCCTACTGTTTGTGGCCAGTGCTGG

>CRCNE00001722
ACACAACTTCTGCTGTCATGGCCTATTAAAACCAGTTTACATGTGCATGTCGAATTTGATGAATATGTATGTGACC

>CRCNE00001723
GTGCCCTGTGAGATTTATAAACACATCCACAATAAATGGGAGGCTGAAGTTTAAACTGTTATGGAGCCTCCT

>CRCNE00001724
TGTGATTTAGAGAGGTGACATTTACTGTGTGCAGACCTATTATTCAGAGTGACTGTGTATAGACAATATTTTAAAATGGCT

>CRCNE00001725
GTAACTAGTAATTTCCTTCTAGCTGAGTAAGGAAATAATTTAATCATGTTGATCAAATGAATCCCAGGAGC

>CRCNE00001727
TCTCACTAACAACCTGAAAGAAAATCAAATATTTTGTTTGGGGGCTTCACTAATATCAGCAACTTTTACTATCTTAATGGCATTTTTATTGATCTCAGCTTTAATGGGAGCTGTATATATTTGATGTTGGTCATTTAAAGTAGAGGTGAGTAATAGACTTCCCCACTGAGGATCATAAAGCAGC

>CRCNE00001728
GGTCATCAGCAGACTAACAACAAAAGGCCATTGGTGCAATGACCTTGGCTGTGGCATCACGCACTGGAAGAAAGAAATGAAGCCATTAGACTGAGGCAGGAGAACAGGTTATAAATCAAGCCATTTCCAATAAGCTGCCGTAATGGCCATCCATCATTGCCAGCCCAGCACACAGCAGACC

>CRCNE00001729
GTGATGGATTATTTTCATGTGGTAAGAAACACAATGTTTTCTTTAGCACAGCAGGATATAATGTTTGCAAGGTCTAACAGTGAAATATTATGCATATCTGCCAC

>CRCNE00001730
GGATTGAATGACACCTGTCAGAGTATGATGAATGACCCTGTCTTCCCCACAATCCCCTGTTCTGTCACTCAGGTGAGGCCCATTAATCTTCATCCTGGGCCTGTCAGGCTAGGCACCCATGAC

>CRCNE00001731
ACCAATCAAAAAGCTGGCAGTTCAATTACAGAGTAATAAAGGGACATTCATCATTCAATTAGGCACCTGTCATGGTTTCACAAAAGGGAAAA

>CRCNE00001732
CCTAGTAAATAATATATCAAGATAAATGATAATTGTTCTGTTTTAAGTGTCTCCTAATGAGCATCATAAATTAAAAATTAAT

>CRCNE00001733
CCCCCAGGGGAACAGCTGATTGGATTCTGGCAAGATGGACCAAACATCTGCTTCAAACAAAAGACATCTGCATATTTCACATTTATTTTTCATAATTTACAGAAGCAACCTGCCAAAATTCAGCAAGGGAGAATACACTAGCACATAATTAGCTTAAAGTTTGCTTGCTTTAGAAGTATGAGCAT

>CRCNE00001748
AGAATAGGTTTAAGGCCCATCAACTGTAAAATTATCATTTT

>CRCNE00001749
AAGCAACATTATATTAAACACTTAATTATTCATTACTAATGCTTGTCATGGTGAAATATTGGCCTCGCTAAT

>CRCNE00001760
TAACATCAGAATTATAATGCTTAAATTACATATTCTAATTACTTT

>CRCNE00001777
AGATGGGTCTCAGCTTGTCCCACACTAGGGACCAAATCAAACCCTTGGTGATTTTCATCAGCTTTAGGAGCAGGCAGATATTTTTGCGGGACCAGACAGGAAATTAGGCTATTAAATTACAGCTTTTCTCCGAGAGGCCCCGTCATTCTCCTCCCCCTTTCTACAGATGTTCTATCAAAGCAAGTCATTATAGCCATTTATCTTGCC

>CRCNE00001778
ATATAGTCAGCATCTCTTTATCCCAAAAGCCTGAATTTACAAACAGGGTAAAAATGAATGCCTTTCATCAGCTTTAATTTTCTAATGCAGTGACCCATCCTAGCACTGTGTAATAACAGGTCCCAGAGTGACAATTAAAATAAATCACCCTACAGAATATGCCATTAAAAGCATTCATGCCTCATCAGTAACTGGATTGTCTTATATAATATATCCTGAGGAAAT

>CRCNE00001779
CAGGTAATGTGCTGATAATTAAATCCCTCTGACAATTACATCATGCATTAGCAGGCTCACCCCGATCCATTACTCATGATCACTGTCTTGGACAAAA

>CRCNE00001780
AAACAGCAGGGTATCATGAATATGTATGGTGCATCTGAGAAAATAAATGAACAGGGGCCAGCTACTCTGGTGACCCACTTAGATTGTCAGCGATGAGTGTGACAG

>CRCNE00001781
CTAGCTGGAGATAAGCCATCTGTCACTGCTGCTGCTGGCTTCAACTGCCACTCTAATTGACAATGAACCCAGAGACCTGTAATAATTGTGGCTGCTCAGTGACTTCGACAGGTAATGCCTTCCTTTTAGAATCCATCAAGCCCCATCTGTGCCT

>CRCNE00001782
GTATCCGTGCACATTCTCAGTCTCTGTTCAATGTTCCATGACAACAAGGTGAGACGGCAGAGGTTATCCGAACAGCTGCCGCCTAAGCTGGAAATTCCAGGCATTGAGCACCATCTGTCTATACATTCACAAATGTATATAAGGGCCATCTATCAGGCTGGAGCACTGCAGCTGC

>CRCNE00001783
ACAATAAGAGCTAGTTCTTCACTTTGTGTCACACAGAATGGCTGATTTGATTAAGTCCCCAACTCTCATTATGCTAGGTAGGAGTGTAGAATTTCAATGATAATCCATAATGCATGACCAGTTTGTCACCATGGCAACATAAATTCAAGGTTACTAGCTCAGACGCATAATTGGGTGTGCATTGAGTGCTGAGGAAGGCTGTTAAAATTCTTGTCATAGAAAAGTAGCATCCATCATACTGTCTGAAATTGCAAAGTACTCATAATCAGACAGAAAAATCCTTGG

>CRCNE00001784
AAATCAGTAAATTTTATGCTTTTAGAATGTCATTTTCTTTGTGAAAATGGA

>CRCNE00001785
TGGCTTTCCCATTAGTGAGATTCAACAAATGCTAATAAAATATTTATTAGCTATTACTTTTCCTGACCTATTAGTGGAGTTCACTAATGGACTC

>CRCNE00011236
TTTTGATACATAACAGACCTCAGTCTTTTTTAAAAATTAATATATTTTCAGGCGTATTTTTGTACAGTGAAAAGGGAACATTCTTGCTGTGTTTTTTCAGTAAGACTTTCAGGCACTTCTTCCCTTT

>CRCNE00001798
AGGCGCAAAAAAGAAACTTTTTTGTGTTGATGTTTTACTAAGTGAG

>CRCNE00001799
AAAAAGGATTACAGGCCCCCAGAAGGATGAGATATCATCAG

>CRCNE00001801
CATTTGGGGTTTTAAGCCATAAACGATTTTTCTTGTTGCAGGGGATTGCAGTGGCAA

>CRCNE00001806
GGATTTAAAAACCCAACTGTGTGCAGAAATTAGAGTTTTGCCCCTGAATCATATGGAATTACAGTGCTGGGTGCGTGTGCCATGCCTACACAATAAAGCCCAGAGGAAGCAGCTATTTCTGTTGGTTTTATTAAACCAACCAAGCAATTTAATTCTTTTGTTCAGGAGAGTTCTACTTCATTGATTAACAAAAGCAGGGATATAATTTTTTCAGCCTTTTTGAAAAGCCTGAAATGTCAAGCCTTTTAAAGCAGATTATTCTGCCTCTGTGCAGTGAATACAGCCAGAGTAACCTTTTGTCTACAATTAAATATTCTAGCATAAATATAAAAGAAAATCAGAGATGGGAAAGATTGACTCACGAGAGATTGGAGAGGTAGATTCACACAGTGATAGTGCAAGCAGCTTGCTTCTAATTAAATATGCGACTGAGTCTCAATGCATTTGCTTTCAGCCGCAGAGAGAAGAAGCTGCCCAAGAATGGAAAGGAAGAAATATATCACATCATCTGTCTGTCCACAGGCTTTCCTTGGGGCTTATGAAGGTATTT

>CRCNE00001807
GCACAGATAAAGCTCATTCACTGAGATGAATGAAAAAGCCATCTGGGGTTTTTCTTTTTGACTTCCTTTCCTTTTCTCCATCCTAGTAATCAAATTTGAGCAAAATCAAATGG

>CRCNE00001808
TTTCTATGAAAGTACCTTTTGTTGATCTGAACGAGCTGGTAATTTACAAAATACCCTTCCTTTGTGAGGAAGGCTAAAGAAAAAAAGAATCAGTAGCTTTTAAAGCTGGGCCTTAGTGGGACTCTAAATGCAATGAAAGCAGTCTGTGTTGAGAGACTGAAATGCATTTCAAAGCCAGGCC

>CRCNE00001809
CAGGCCTTTTAAGATCAAGGATGTATTGATGGAAAGCTATCATTAGAGACAATTAATGTTCTCCAAGGGAAGA

>CRCNE00001810
GAACAAGGTGCTTCTCCACAGACTAATTAATTTACTAGTATAGCACCTGTTCCAGAATAGATAGGGCTG

>CRCNE00001811
TTTCAGCTGATTATATTAAGCTGCTGCTTTGATCATCTAAAGGCGTTAAAATGGAAATATGTTTT

>CRCNE00001812
AAAACAATAGTGTTTTCATGCCTGCACTTATTATTATTCTGAGAATGTACTAATTTGTTACATCCAAGATGACGGT

>CRCNE00001813
GGGTTTGTGCAGTTTCTTGATGTTTGTGACAGGCCACGATAG

>CRCNE00001814
GGGCTTGAATTCATCAGCTATTATGTCAGATGACCTTT

>CRCNE00001815
TGAAAATGATAGGGTTTCAAGAGAACGGCATTGTGTTGCAGATTAAGATTTT

>CRCNE00001816
AGTAATAAGGCGGAATGCATAATTAATTACCCAGCTTGCTCTAATTAGGGATGAATAAGTTGTGTCCCTCTC

>CRCNE00001817
TGTATTAACTGCAAATATGCAATCCTTCTGAGAGCACTTTTGTTGATGAATTTGATGAATGTGACAATAATTAGCAGAGACAGATGAGAGCTAAATTACTACTGACAATGTAATGC

>CRCNE00001819
AGTTCCTTTATACTCCTCTTTTTAAAGAAGCTGTCAAGTTCTT

>CRCNE00001820
TTTCCTAGATACCGTATTGTCTATTCTGTTCCGCTATGTGAAAAATGTTGAATATCAACAATGGGTTTCAGTGCTGTATTGTTGAGTTTTGTATGAACTAATCTAGCTTCTCTAAAA

>CRCNE00001821
CAATTATAAGATTGAACTGAACCAGAAAATCTGGTACAGTCTGGTAATTACTACAAAGG

>CRCNE00001823
TGATTGGCCATGGACATTGCCTTTTAGTGCTGCTTGGTGACTTCCTAAAGATATTGCCTCC

>CRCNE00001824
CAAATTATAAAATTTAATTAGCTATATAAATGCCAGAGGAACAAATAATGTGCTATTGTCTTGATATCTTTCCAGAAATTAGTCTTTTAAAATAAATTTGCCATATTAATCATCTAAAAATATTTTTGATCACTGAATTAATAGTTTGCAGCCTGTTTTCAGGTACTCATTGCCATAGGTGATTGCTTCTTAATTACTACATGGGCTTTTTCTATTCACTCATATTAATTCATGTTTTCTGGCACAGTCCCAAAAGGCAGCTTGCCCTATATCTTCTAATTACTTCTATAATTGAATTTGCCCACTTTTTCTAACCTATTTTTTAAACTGACTGTGTTTGTTCATGGTTTATTGTGTCT

>CRCNE00001826
CTAAATTAGTCCCCACACTTAATTATGAGGATGAGAGGGATGCCTTATTCCTCTTTGTTATAGGCTAAGCTCTCAGTAATCCCAAACAAAAGAGCC

>CRCNE00001827
AAAAATCTTTATCAAACCCCTATTCTATGGCTTCAATAAACAGAACCCATTACCTCACGGCATCTTTTGTTGGCCCCATACAAGAGAGAACAAAATGGTTATTCAGGGGAACGCTTTCGATTTTTATTGTGGGTAGCCTGCACAAAGAGCCGTGTTATTGTATTTAAAAGAACCATCTGTAGCAGAAACAATGGCATCAAATTATCTTTGAATACCCACTGAAAAAACATAAAGCTTTTTTTTTTATTCTT

>CRCNE00001828
ATAACTGACTTTTTTGTTGTTCTCTGGGTGCATTCTTCTC

>CRCNE00001829
GGACATTCTCCAAGACTCTGCAGGTTCCCTGCCGTTTGCCTTCATTTCCATAAGAAGATTAAGAGAGGAGGGGAACACACTCAAATGCAGATGCAGAAAAGAAGCGTTT

>CRCNE00001830
CGAGGCTTTGTTTGACTCCGTGTAGCGACAACAAGAGAAACAAAACTACCTATTTGT

>CRCNE00001831
GCGCGGGAGGCCCCGCCCCCTTTCATGCAAAACCCGGCAGCGAGGCTGGGCTCGAGTGGAGGAGCCGCCGCGCGCTGATTGGTCGCTAGAAACCCATTTATTCCCTGACAGCCCCCGTCACATGGATGGTTGTCTATTAACTTGTTCAAAAAAGTATCAGGAGTTGTCAAGGCAGAGAAGAGAGTGTTTGCAAAAG

>CRCNE00001832
AACTTTTATGAGAGAGATCCTGGACTTCTTTTTGGGGGACTATTTTTGTACAGAGAAAACCTGGGGAGGG

>CRCNE00001833
AAAAATGTTTTAATATTTGCAAGCAACTTTTGTACAGTATTTATCGAGATAAACATGGCAATCAAAATGTCCATTGTTTATAAGCTGAGAATTTGCC

>CRCNE00001834
TGTTTGAAATATTTTCTTATGGTTTGTAATATTTCTGTAAATTTATTGTGATATTTTAAGGTTTTCCCCCCTTTATTTTCCGTAGTTGTATTTTAAAAGATTCGGCTCTGTA

>CRCNE00001835
ATCCATGTATATATTTGAACTAATATCATCCTTATAACAGGTACATTTTCAACTTAAGTTTTTACTCCATTATGCACAGTTTGAGATAAATAAATTTTTGAAATATGGACACTGAAATTATTCTTGAGTCTTTCATTTATT

>CRCNE00001836
TCCCAGGGGAAAATGGCTCACATTAACCACTAAATGAATATTTGACAAGG

>CRCNE00001837
GGACTTTTCAAGGGTCAAAGAGCAATGCTTCAATTAATTATTTAGACTGCTAGTAGATTTGGTGGTAATAGCTGT

>CRCNE00001838
TCAGTAAGAAGGATAAGCTTTTAGAGTACCCAGTCACCGTGGTAACTGCCAAAAAAATTCTCCTGAAGTTTGAAGAGGTCAGCTAGCAGGGTCA

>CRCNE00001839
GGACAGTTTGACACCCCTTAAAGCATCATGGGAAATGGTTGTCACCTGATTTTCAGAGCGACCAGGGAGATAACCTTCAGAATGATGAGGGAAACAAAAATCTG

>CRCNE00001841
TTTCCTTGCCGAGCTTGATGTTTATTGTATAGCTGAAATTGAAAATGGTCGGTAATGGAGTGAGCTTCAATCCAAGACCAATTCTGAATCTAAATTACTTGCTTCTTTCAATAGCATCGACAGAGGAGAGCTTTATGCACCTTGTACCTAATCAACCCTTACTGTGACCCTAAATTCAGCAGTCTTCAGAGATTAATAATAAAATCCTCAGTTCAAACAATTATTTGCCCTGAACAAGTTGCCCATTTCTTATGCTGAGAATGAAAGAATGTGACATTATTTTTTAAAAGCTCTGCATGTTGTGGGCCACCATTTATTTTTGATCTCTGACCCC

>CRCNE00001842
GGTTTTGGTCGATGGAGAGCTAATGCATCCCTAATCCCACTATTGTTGTAGAGTTATGCTTTC

>CRCNE00001848
GGGTTTGGAGGCCTCAGTAAATTGAAAATTGCAAATGAAA

>CRCNE00001859
TACTGTACATAGCTATAGTGATGGTAATTTCTTTCATTGT

>CRCNE00001862
GTTTAAAAATTGTACAAAAGGAAAAAATTAGAATAAGT

>CRCNE00001863
GTCAAAGTGATGTTTTAATCTCATTGAAAAGTGTATTAA

>CRCNE00001864
AGTGATCATTTAGATTTGACGTGCATTGTGA

>CRCNE00001865
AGCTCTGTTATTGCACAAAATAGCAGCGCAATAATTTTTTGTCAATGTTTTACTCTAAAAGCTTTCTACGTCAGTTTTGAAAAGGAAGCAATAAAGCCCATTCAATGGTATGAA

>CRCNE00001866
GGGTTAGGAGCAGAGCTTCTTTTCTTCAGCTGGTAATCAAATTGGAGCTAAAATGAAATTGAGTTTTCTTATGAAAATAGCCTTTGTTGCTGGGAAGGCTGGTAATTCATAAACAATAACCTGCTCTTTTGTGTGGATAATAATATATTCATGTTCTTTCAATAGGGTAAAAGC

>CRCNE00001868
TTTGATTTGTTGTGTTGCTAATGTGACACTTATTATACAGGTCATAGTAAAACAA

>CRCNE00001871
AAAAAAGTGGCTATTTATTAGAATACTTGTTTGGTATTGTTCCGCGCCACACAAAAGGCGTTTCATTATGTGGAGGGATCTCCTTTTTCCAGAGAGAAACAATAACTTGAAATTGTCTTTAAAGTCTTTTCTATCAATAATAAATTTCATTTTCTTGTCTCTCTCGCCTGCAGTGT

>CRCNE00001872
GATATAATGATTAAATCGTTAGCTCTGCTGTAGGGAAGCAATATTTTGTTTTCCCTTCAATTAGAAGCTGATTGAGGTTTTCAGAGCAGGTCAGCTGTGAAATTTGAATTATATGTG

>CRCNE00001874
TATTTCTTGTAAATGCATTGTGAAAAATTTTATTTT

>CRCNE00001875
CATGGCACGTCGCCAGATGAAAGAGTAATGTTCTGGTGAATTTAACCTAAATAATTTACTGCT

>CRCNE00001876
CCAATAAATCTCTCCTGCCCATGAAACCCTTATCTGGTCTCCTCCAATGTATTCCACACGCGGAAGCCATCATCACGGGC

>CRCNE00001877
TGATTTGTAAACCTTGATCTTCTGCACTCCGTGTCCTAAATATGGATAATTAGCATCAGTTTATCACGCCTCTGCATATTTTCTCTTCTCTCCAAAA

>CRCNE00001878
CATGCATGCTTCTGTTGGCTGCCATTCTGCTACAGAAGATTATGGAGACAGATTGCAGAGAGTGAATGTGCTAAACGAGATTAGGAAGGAATAGAAATAGCAACTTGGCCAATAAATTCCTCGTGAGAGCCTTATCATGCAATTACACGTTGACTTGCTTCACACTCTCCCAGCCTCTTAATCCAACACCCCC

>CRCNE00001880
TTTCAACTCCTTCTCCTGCAGAAATAATCATCTGATCAG

>CRCNE00001901
TCATTAATTCCAGCCTCCGCTATTCTGGAGTACAGTGAAG

>CRCNE00001922
AGGTTGTATATAAGGTGGCCTTATTAAAGTGACAAGGCAATTTAATTCCTTTG

>CRCNE00001924
CCATTCAGCCCCTGTCTGCCTTTTTGTTTACACTGAGAACACAATAGGAGCTATGGTCCTTCCAATACATCATTTATAAGT

>CRCNE00001926
AAGGATATAATTTTGCTAGTGTTGGCAAAAAGCTCAAATGTCAGCCTTTTCAAATCGCCATACTTGCCTTGTTCAGGATGAATAATGAATAAGTCACCTTTTGTCTACAGTTAAAT

>CRCNE00001929
TTTTTCTTTAAACACTGGAACTGTTGTCATGCTAATCAGGCAGGGAACATTTCCAATTCAATTTTACCTGGGCCTGGTCAGCTGAGTTCCCCTTTGTTGGCCGTCTCTGGGGACCTCCCTTGT

>CRCNE00001930
GTTTATTGACATGTAATTAGATCAGTATGTCACTACATCAATGCCAGTGTAAACATC

>CRCNE00001931
CTGCTTTGTTCAGCATTATTCTTCACAATAGATACCACACTTTGGAAGTAATTTTAAAAAGGGAATCAAAATAGTGGTACTT

>CRCNE00001932
TTCAGCCGCTCCCATTATTCTGACAAATTAAATAAA

>CRCNE00001946
TCTTATCTCAGCTTGTGCAGCTTCTCATTAATATTCTGTACATATGGGAGAGTTTTCTATATCATTGTCCATTAACAAGGAGAATAATCACTCATTCAGTTATCAAGCAGTCAGCAAAGACCTGGCCTTGCGCCCT

>CRCNE00001947
AATGCCTAAGATGCCTTAAATACAAACCCTGAACATTTACATACTGATTTCATGAGCAAAGCAAAAGGTATTTGCCGGTAACAGTACAGGACTCAGCAATTTTATTGTCTGAGTAATCCTGGTTCGTTCTGATATGAAAATTCAATTATTTTAGAATGGGCCCTCTCATTAAATTTTGACA

>CRCNE00001948
CTCCAAGTCATCTTCCTGTCCAAGTTTTCTGTCATGCCTTATTGTCTGGTCTGTTCAGCTATTTTAAAAAATGTTGAATATCAACAATGGCTTTCTGGCCGGCATTGTCAACTTTTGTATGAAGCAATCTTGGTTGAATGAGAAGATCCCAGAGCTTATAG

>CRCNE00001949
TAATGTAATTAAGGTTCCTTTAATAAGACCTTCTGTGACATTAAAATATATGACCTTTATCTTCCTTATCTACCACCTTCTGACAACTCAGATTTGTCATTTTCACTAAAAGGTATAGTTTGATTAAATAGAA

>CRCNE00001950
GGTCACGACTTGTGTGTGCCTTACAGGACAAGGTTAAAGAGATTACATCTGGGTTCATGTCAGCAGC

>CRCNE00001951
GTAATTTATACTGATGTAATGGCCGTGATAAAAATCATTTGTGTGCTGATTTTATAAATT

>CRCNE00001952
AGTGCTACCACATGGATTCCACTGTTGCTAATGCTTCATACCTTTCTGCTTCATTAAACCAATTTCACGGGGAGATGAGTTAGAGGAAGAAGCTGTGCTGCTTATGAGACGCAACAATGGTTTATTGAAATCAATGGGGCTAAGATTAAATTAAGTGCTAC

>CRCNE00001953
TCCTGGGCTGTTGAATAATGTATGTGGGAGAAAGCAAATAGCAGCAGAGGGTCTCAGCTGCAGGAACAATGGCGCACACCCAGAGCTGAGGGGGCACGTTAGTTTATCATCGCCTTGTCAATCCTTCTAGCCTGGGAATCGCGGGGCAGCCTGGAAAGCAGCAGCTG

>CRCNE00001954
CTAGATAAGATACAACAAAGGGAAGTGTTTGGTTCCAGGTGAGTGGGAAAGG

>CRCNE00001955
GCTTACCACGTCTCTCTGAGGAACCACTGACAAATAGGCTGTTGTTGTCCAACTTTCACTCTGCTGAGGGTAATGATTCAGTGGTTCAGAAGGTTAATTCCTGGAGATAGTGTTGTCTTTGGCTTGAACAGATGTTGGTAGTGCTTTAATGTGGTTATCAAACTAGGCTGCCCT

>CRCNE00001956
TGGTTGGTTTTTCTTGGTTCTAAATGTTGATAAAAAAGGGTTTTCTCCACTCCCTCAATTTGATGTGACAGGCTTCTGACATGAATAATGGAAGCATTTCTTTCACAGGCAAATCAACTTAATTTAGCAAGCCTCTATACTCTCAGTGGGCAAGCCACAATCC

>CRCNE00001957
GACACAAGCCACTATTACAATGTTGTCAAGGCCCTTCTCGTTTTCTAGTTCAAATCCTTGTTCATGCTGTTTGCTAAGTACTTGTTCCCTGTGACAGCTTTCAGCCAAACAGAACACACTGAATGCTGCATTCCAAACCACTCTGTCCTGCTGGGC

>CRCNE00001958
AAAACAAGATTTAGTAGCTTTCCACTTAATTTAAATGAAAAGAATCACTACCTTACATATTGCAGTGATAATGTAATGGGGAAAGAAAACAAAAAAGTCTTTGTACAAATGACACCTCCTATAGTTGTTGT

>CRCNE00001959
AAACTTTTCCCCTTGGTATCTGCTAACAAATTCTAATTAATGCTGCACATTCCTTTACTGAAATCATTTAATGCGTAACAAG

>CRCNE00001960
AGAAATGCAACCTACAAAAGCTGTCAATCTCCCTTGCCCCTAAAGCCTGGGTTCACATGGATTCAAGTGACAGCCCTCCTCCCC

>CRCNE00001961
TGCACAATACATCAATCTGTCTCTCCCACAAGCACCCACAGCCCATTGTGCTGGCCGCAGGTGCCTATTATGGCACCCATGGCTGCC

>CRCNE00001962
CCACAGCTCCGCCCCTGAGAAACAGGAACTGCACACAATGGAGCCCTGTGGGAA

>CRCNE00001964
GACCTGTCCATGGCGGAGAAGTATTACTTGGAAGACAAAAGTATTCTTTGAA

>CRCNE00001972
AAGACATAAATTTAAAATTTAAATCTCAAAAGATGAAAAACT

>CRCNE00001975
TATGACAATGCCTATTTCTTCATTTTCTTTGTCATGTTGTT

>CRCNE00001984
GAAGTCCTTCTCTACACAATCTACACTTGGAGATGAACTTGGGAGACAAAGCCTGGAGAGTCCATTGAAACTCACACTTTAGCTCAGCCCAGACAAAGCTCCAGCTCGGAGCAGCTTGATGTGAACAAA

>CRCNE00001985
AGAAAAGAAGAGAAAACAGCACCACAAAAGGCTGAGAATAGACATTATGGGCTTGCAATGAGGGATGAATTATTCAATGAGCCCCAATAGCTGC

>CRCNE00001986
ATTGCCTCCTTTATGTCCTTCTCACTTTCATCTAGACACAGCCCGCCTCCCCCCTTCTTCTCC

>CRCNE00001987
CTCTGGCCAAATATTGATTAAGTAGCTGTTTGTTGATACCATTGTT

>CRCNE00001988
CCATTGTGAGGGGTTCTTAACCATAGAGATCAAAGCGGGATCATTTCAATTTATCTGTCCTGGAA

>CRCNE00001989
TCAGAAATACAAACAGTCAAAGGATAACTTTAGGTCTGAAAGAGAAACCTGGCAAGGGTAATTGAATAAGCCTGGGTCCCCTGACTGTGTCATGGTGAGGGCAGTCAACATGTCATAATTAGGTTTATTGAGGGCCATTCCAACAATCTGCTTCTATTCTTCCTGCCTTATTGTCCACAGCTAGGCAAATAGCCAAGGGACAAAAGGAATCAAGTGCTGACAAAACATGAAAGAGGAAAAAGATTTAGCTGCTTTTATCAAAGAAACTGAGAAGGACTTTGTGTAAATAAAATAAGTGACTGGCCATCCCGCATTTAGG

>CRCNE00001990
ACGTGCTTATCTGCAAATGAATGGCAGCTCTTTGCTTCATTAAAGCCCCTTTCTCTTTTGGCACTCGCATTGTGACCCTTTGATATTAATTCAAAGGGCAATTAAAGAATGCGGGCCATCTTTGAAGTAAGGCATTCAGGG

>CRCNE00001991
CGAACCTGGGCCTCTGATGGACTGTGCGCATTC

>CRCNE00001992
CAAGGCAGTTTGAAGTGAGTCAAAGAAAATGGGCAGGAGAAGGTCAAAGAGA

>CRCNE00001993
AAAGAAACAGTCCGTATTTGTTCGGAGTATTAGCCAAGAAAAT

>CRCNE00001994
TGCAAATAGCAACAAAATGAAACAGTTAATAGAGCAGCCAGACAGGGCCATGTCAATCACTTAACTTGAACAGCGTTAG

>CRCNE00001995
TTAACAAAATGTTAAGCACAGATGGGCCATAAGCTGTCAGTTAACTATTATTGTGTCTGCATCTGCTTGCT

>CRCNE00001996
GCTCCGTGAAAAGCTGAACCTACTCTGATTGGCAAATAAAATGTTCATTTGTCTCTTCTTCCTATTGTTTTGTTTTGGTAACACATGTCAGCAGCTCAATTACCCAGTTCATTAACAGCTCCCAAAGGACATGATGGCCAGCCC

>CRCNE00001997
CCTGCCAGGCAGGTGTCAGAACCCTGAATGAGGGTAAATGCCCTGCTGATGGATTCCACAGATGGAGCGTGGAAATCGGTAGAATAGGCCTCAGCCACAGGCCATTTCTTGGGATCCAACAAAAGCCT

>CRCNE00001998
ATGACACAAATGAAAAGTGAAAAGACAATTATACTCAATTACACACTAATCACTGACTATCACCGCTGCCTAAGCACCAAGAGGGCATTCTAATAGGCAGAAAATGAGATTTTAATGGCACAAAGGGTGGC

>CRCNE00010213
GGCTACAGGCAGGATATCAGTTGATTCCAATGATT

>CRCNE00010217
CAATAAAAATAAGCTTGGCTTTGTGAGCACCTGCTTTCCG

>CRCNE00010220
AGTCTTTCTTTTATTCTTTTAATTTCAAACTGCTGTTCTTCC

>CRCNE00010227
TAACAGACTAAAACATAAATTAGCCTCTATAAATCTCATTGCTTGTTGCTTCACTGACATACATGT

>CRCNE00010229
TTCAAACTTGCATGTTTATCCATCTTCACCTTGATTCCTAGAAGAGTCAAACATCTGATCCTCAGGTCAAGCCTGAAGGAAATGGTTGTCCCAGCTGAAAATAAG

>CRCNE00010231
TTCAAACAAAGGCCCCTGTTGAGTGGGAGCAGGTACA

>CRCNE00010232
AAATTCTCTGTATTTTTAAAGTGTTCTCCACTTGCTTTA

>CRCNE00010233
GTATAGTTCGACTCACTGGGCAGCACCTGACAAAACTGTGAGGCTGGTAATGCTAGGCTTG

>CRCNE00010235
ACAAGGTCGCCATCTATAAATTGCTCGGTCGCTAAGACGCCATAAAACCAAAGGGCCAGATGTGGCACGTTATTTATGTGTGAAACCGCGTTTAC

>CRCNE00010236
CTGTGGTTCTGTTTACTCTTCTACAAATTATTTTTGTTCTCAGTTGACAAAGATAAATGATGGGATTAATATATATTGAAGAAGTCTCTGTGAGCAGTATGCCAGCCCAGAGGAAGGGTGGGTATTATTTCCCTCAGGTAAGGAAACACAGCAAACTGGATTAAGAGTAATTTGCTGTGGGGCTTATAGATGATCATGATCCATTAG

>CRCNE00010237
CAAATTAGTAGTCAAATAACCAACGGCAAGTGGAAAATTG

>CRCNE00010238
TTCAAGGGATAAAACCGGGTATAACACTTTAATATAGATTTGTGGAACTCTGGCCCTTGCAGCCAGAATACACATTTATAAGCCATAAATAAAGCACGCA

>CRCNE00010239
ATCCACCTTGAGCTACACTTCAATTTACTTTCAATCAAACATTAATGAAATTGCACT

>CRCNE00010240
GGCGAGCCCCCCGGGCTGCGGGATCTGGGGTTTATTTTAGTCCGGCGCCAGGTTTACGACAGACTCGGGGGGCGGAGCAACATCCCAAACGAGCAAACAATGGTCATTGACATCTT

>CRCNE00010241
CCCCAATAGATATAGCACGAATTTTTAATGCGTCTTCCTTTCACAGACAACAATACAGGGTTTGAAAGCCGGACACAATTTAGGTTTTGTGCGGGTCCCTCCTCGCGCTCCCTCGGCCCAGCTGGCCATATGGAATCCAGCATGGAGCCCGTGGATGACAAAGGGACCCAGTGACAGGCCCAACAAAACCCCAAGGAGACTTCTGCCTGACTCCGGGATTCAC

>CRCNE00010242
TTAATATGCACGCCTCTAACATCTCCGGCTCCCAGC

>CRCNE00010243
AGATTTGGTCGCACGGATAATCATGTTTGCTTTAGATATTGAATTAAACCTGATCATC

>CRCNE00010244
AATATCGCTACTCACACAAACATATTTTACAAAATGCACGAAAGCAG

>CRCNE00010245
GAGGGAGGGAAAGAAAGAGGGAGGGAGGGGGAGCGAGAGAGGGAGCGGGAGAAGGGTGGAAAAAAGGGGGAAGAGACATTAAAAACGCAAAGGTTGGCCACGTGTGGGCGGGTCTTGGGAGTCAAGTGGATGAAGACAGTATTTGCAGATGTGAAATTGTGGGTTTTGGGGAGCTCCGCGCTCCCAGCCAACGGCCCTCTAGAGCAAGATGAGAGGTGTAACGTGTCAATTAATTGCAAAGACGGGGCGAGCCTTTTTTTTTTTAAACCCAGTATTTACATACAAAGGGCCACCGCGTCGCTCGCGAGTCCACACA

>CRCNE00010246
GAGCCCAACTTCTGTAAGCCTCCTAGGTCAATATTTTGGTTGAGGCTTAAGGATGAGTGCTAGAAATGA

>CRCNE00010247
CTGCAGCCCTAGCTGCCTCGCCCCCAGTATGTGACGTGGGTGACAATGGCCCAGGTTAGAGCAAGCCCCTCGTCGGCGCGTCCTGGGTGGTCGGACCCGGGCAAACACAAATACAAACCGATTGCTAAGCTGCGGACAATGAGCGAAATGTAGACAAATGTCCCGCTCCCGTTGGAAGCCTTTGTCCCGGCTCGGTTTTTGCATTTATTTCAGTGGCGAAATAATACATGATTGACGCTCTCTTTCAATGTGTCCTAACTGTTTGGAATAAATCTAAGGTTGTTCCTAGTTGTCATGGCATTCAACCCTTTTCAATGGACTATCTCTTCATTCATTTCTGAATCCGTCCACAATATTAAGGAAACCCCTTCAT

>CRCNE00010248
GAGGCGAATGTACACAGGCTAAGTGGCCCCACTCCAGGACAAGTGGCCCTCTAAGTCGGCTCAGTGTTTACCTGTTTACTTTCCCAGGTAGCTCAAACACGAGCGCCTTTTCTGCGCTCCAGGGCA

>CRCNE00010249
GGCGAACTCCTTGGCTTTATTCGTTCGCGCTGCTCTAATGACTAAATATGTTACAATG

>CRCNE00010250
GCGCTCTGTTTGTTTTCCTTGCCGGACTGACGTGAGTCAAAATATTGGCCATATGTTCAGCGGTAATAAATTGGGTATGAGCGCAAACA

>CRCNE00010251
TTGTTTCACAGATACCTGGCAGGTCAAAAACACACTCAAA

>CRCNE00010252
TTTTTAATTTATGGGCTTTTATTGCAATCCTCAATTCACCCTGAGTAGTCTATTATGAAGTGTTCTAGAGGTTCTTATTGTCCCTTATCAGAGAATTGTATCTCGGTGCAATTCATCTGTAGTCATTCTTCACAGAGAAAATCTTTCATATTACCTTTCTTTCATCATATAACGACAACTCTTGAATACATCATTATTCCACAATGAGCTTATAAATTATTATCATTAGGCAATTTTTCATATAATCTGATTTTATAAACTGTTTCTTTTT

>CRCNE00010253
CATTCCGATGGTAATGCTGATGGATTTCAAGCTTGCCTCGTAGAGTAACGCACAAGGTTTTCATAAGCACATTAATCTTAAAAGAAAAACTGTCAGATGCAAACAATACCCATATGACTGA

>CRCNE00010254
GACTGCCGAGATTGACGTGGAGGACACGTCAAATTGATTCCCGCA

>CRCNE00010255
GTGCTCAGCAACCCATGATCTCACAAGGCATGCTGCTATAATAAACTGAAACAATATGAGTATGCAGGAGGGAAAATGCTACCCATAGCGAGCATGACTAC

>CRCNE00010256
CCTCAAACAGATGTCCAGGGTAAATGCTCCTGACCCATTTAAACATT

>CRCNE00010257
TAAAAGATGTTACAGTTTAGCTCCTGTTGCAAGGCTTAGCTGCAGAAT

>CRCNE00010258
AGACTGCAATAAAGCATATAGTGAGTCACTTTATTGGGTA

>CRCNE00010259
AGTTACATCATTTGCACAAATATGTTGATGTTAACATTGAAAAACCTC

>CRCNE00010260
ACATTACATGTCCTTTGGTGATACTATTTAAGCAAGAAATTCCAAAACTCACAAATACCGAATAGCCAAAAGTTCCAAAGCTGTGCACGAACACTAAACATGCAATATATCTCCTCCTTTTCCAAACAGAAATAGATTTCTCTCTGATTTGTTTGATAAATTTGACCCATGATTTCCATTTGGAGTTATTGGAGTTCCTACTGTTTTTCTGCGTGTTGGTGGGCCAAGTCCTAATCACCCCAAAGCCCCACAGAGACCATAAATTATAGCGATGAGGTGAAGCTTTGTATTCCTTCGGCTGCAGAAGAAGGCCATTTTGCTGCAGCCTATTTTGACAGGCATGAATTTAATTCATTGTTTTATGACAGATGGGAAAAGTGTACATGCTCATAGTACTGATTTATGGTCATGTGGGTCTGGAGGATTCTATAATTTGCAACTAATGTGAAAACAGATGGATAGGCAGACACCAAAGGTTAGGCTGACCTGCGCATTTCTCCACTGGTTACAAATGGCGTCCATATGC

>CRCNE00010262
CTTCCAAACAGCACCAGGAATTTACTGGTGATTTATTACTATTTGGACAAGTGGCGAACAGAG

>CRCNE00010263
ATTTCATTTAGGCCTTTTGCAATGACTGGGCCAAGGTCAGTTTTATATTCTCCTGAAATCATAAAGTGACACTTGAGATAAACAGAATGTTTACTCTCTCCATGTGAGCTGAGGCTGATATGTAAATTTATCCTTATTCTTTCATCAAATTTGCATTTGCCCTCTTAGCCAAACACTACAGACTTCCAAATCAAACAGTTTTGATGATGGTCAACTCTTTATGACCGATGGCCATATCAGAGAAAAAGAAACAGCCATTTAGATTAAAATGAAAAGCACAGTGCAACATAACTCTCCTCTCTAGGTTAGTGGTAATTGGATGAACTTTCATACAAGAGGTGTTTTGATGCT

>CRCNE00010264
AAAATGAAGACTGTTGGCGCTGAGCCTTGCTAGGTTACTGAAGATCTCCCACTTGGAATGT

>CRCNE00010265
GCAGAGAACACAGTTTCCTTTTCAGTGTGGCTGTCAAATGGCGATCTAATTGTGGCCGGGCTGCAGGAGAGCAGATAGCTTTTCTGAAGCCCGCAAGTATTTCTGCCATTCACCAGGCCGAAGGATGCCACACACAGTCTGTTTGTTCAACATAAGCAAACAGATTGTAAACTGGCTGATAATTTTTGTACTGACAATGTCATTTACAGCTGTCAGCCTTTCGTCTGCCTTGTTTGCTTTATTCAAATATGAACCAAGTGGACCTCCCTTCCAGCGCTTTCTTCTGCATTAAAATCACATCCATTCCCTTCCAAGCTGTCTTATCTAAAATTCATTGGAGGCCAATCAGTTGGCTGAATGCTTTGTTGTTTCCATGGAGGCAAGAAGTCTAGTGTGGACTTTCGGGGATTAGGAAGTTTCAGATTTACAGCCTTGAAGTGCGTGTTTCTTTCAGTTAGCTTCTTTTGATT

>CRCNE00010266
GAGGATCAGAGACCTCATCCCAGCTCTGTTTACTTTGGGAACAATCGTTGGTGTATGAATAATAATGCCTCCCTCTGACCATGACTAATTGAATTGCAGC

>CRCNE00010267
TCATCTGCACTATATGTACACTTGGTCAGGCTGTGTAAACTTTGACATGTGGGTGTCAATCTTTCTCATATTTGCAGATGGCTTTATCAGAGCGTGATTAGTTTCCAGAACAAATTTGAGCAAAAGAAAACATTACCTACAGTATGTAAGCCAACAGACCAGCTAGTTTTCAGATTTGTCTATTTACATGGGCACTAGATGTTTTGCTAAGGCTCTCTAACACTGATGGTAATTG

>CRCNE00010268
GGTTTTATAAACAACTAGGGTGGATTTGGCCACAGCCTTTCTAGTAATGTTTGTTA

>CRCNE00010269
GTATTGATGCAGAGGAAATGAAATGGCGGTGACATTTTAAAGAGGAATTTGTGAACCACAGATAT

>CRCNE00010270
AGCGCAGCATAGTGGCACATAAAATCAATACAAATAACCCGAACCTTAATACCTTGATCCAGGGAAGAGACTAGCTTTAT

>CRCNE00010271
GGCGTGGAATTGCATGTGTGAGTGTGTGTACAGAGTAACTCTGTTTGTTTGTAGGTCCTTAGTAGAAGGGTGTCTAATGTTGACTTTTTGAGGCTAATATTGTTTGAATTTTCTATCCTGACTCTAAGCCACCTTACAGAGGGCTCTTTTTCCCATGCTGTTTGTACACTCATT

>CRCNE00010272
TTTTATAACTTTATTTCATTTTCTCTTCATTTCTGGTGTTGACTCAAAGGGCCTTTATCACCTCATGCTGATAATCTGTGCTTTA

>CRCNE00010273
ATTTCACCAGGCATAGCTGGTGCTGTCCGCGGTTGTCCCTGACAGCGCGGCCGACACAGAACCACCTGTGTTTGCTCACTAGCTTTCCCCAATCTGC

>CRCNE00010274
AAATGGCCCGGGCCGGTCACATGGCAGCCAGATAGGCCAGGCACCATGGGAATACAAAAGCCGGAGCTTTTAGCAGAGTTAATCATTAATGCGCCTTTTCTTTGTCCCATTCAGGAGTGCTGACAGGGCTTTGATAGCCTGTAT

>CRCNE00010275
GATGGTTTGTTAAACATTGCCAGCATGCTTGCGCAGTGCCGTGCGGCGGTCAGAGCCTGGA

>CRCNE00010276
GCAGCTGTGCTTTTATCTGGCCAAAGGAGACAGGGGACAA

>CRCNE00010277
AGATCCCAAAGAAGGGACAGTGGACGCATGGGAAAACCACTACCCCAGCATTGTGGTGCCCTTCTGCTGAGCAAATAGTTCAAACTGTTCATTCCCATCTTCTATTCTCTCCCTGGTACATTGTTTGTGCCCTTGCATTTCATTCTGCAAGGAAGGTTGCTCTCTGGGCCTATAAGCAAACAGTCCAGAAAAGGGCTAGCCATCCTCTTCTCTTCCCCGGAGAACTAGCATTTTTATTTCGGCTCCAAGCTGTCAAAGATCTGGAGAGTTTATGTCAGTGTCCTGAATTAATTGCTTTAAGCTGGAGCAAGCTCCACGGGC

>CRCNE00010278
GCCGAGGCATCCCCGCATTTATTTGAGCTCAAACCAAGCGACTGTTGACTTTAGCACACAAAGCAAAGATTTCACTGCCCGCTAGTTTAAAAATGAATATTTTACCAAGATATCGATCAGCGTTATAAAATTCAGTTAAGTACAAT

>CRCNE00010279
GAGGCAATATAATATCTGTGCAAATTTGCTGAAGTGTGACGTGGCATGGAAAGTTTACCCTCCTGGAATTCGGATCTAGAATGT

>CRCNE00010280
TCGGTTGTTTACAGACTTTGTTTATTCACAGATCATGGTTGCTTAAACCGGCGCGCG

>CRCNE00010281
GTTAGGGCAGCGCTTTCAGCCTCCATTGTCCCCCACTCGGCCCCCGGCCCTGCCTCTCGGCTCCTTCGCCACGGGAGCCTTTTATGTGATAATGAAAC

>CRCNE00010282
ACTCTGTTAGGATAGTGCGTGGCTCGGCCACGAAGAGGATTTGGAGGCGCCGCAAGTCAATATTTGATCACAAAGTTAATATTATCTCAAGGCTAACAGTGTGTCGTATAAAAAAGAGA

>CRCNE00010283
GTGATATAGCGCGGCGCGCTGGCGCGGGCCTCCAATCCCCAGACCCGGGGCAGCCCATTTGAATAATCAGCTCACACCTAGGTGAGAGGTAGCCGCAGC

>CRCNE00010284
ATATTTGCTGCCTACAGCCTGGGGTGATGGCAAACATTCTTGTGCAGGCCTGGTGTCGGGGTGCACAGTGATGTGGCACAGCTGTGACCATGCCGGTTGGTCTCGAGCTTGCGGCCTGTCACAGGGTGTTTACCTGAGAATGAATCTGAGAGGC

>CRCNE00011197
AGGCATAATAAGCGAGCTGCTCAGAATTAATGAGCTAACCCAGTAAGAAAAGAATGGCCAATCAATGTGAGTTGGGCAAATATAATTTAGAAATAATTGCTTGATTGGTTGCCTATAGTAGACTGATTTGACCACATACAAGGATTAAGAATTAAGATGTCAAGGCAAAAAATAATTTGGCAACTGAGGGCA

>CRCNE00011198
CTCATTATGTGTGGGCCTGATTCATTAAGTAATTGGTTTGCAGTTGTTTACATGAGTATTAAGGCCTTCTTTTCAGCCGCCTTTGAGAGATACATTGTGCAAATGTTGCCTGTGATGAATGCAGAATGAGGGCCAGAGGGTCCGTCCTATTGGCTAAACAGTGCACTCCTGTTGAAAAGCCAGAGAAAGGGATTGGGTGCTGCTTTGCATAGCAATGACTTTCTTAATAAGCGTTACAGATTAATACACACAAGCTATAAAAGATGCAAAGAGATACTCTTAGCACATTTATACATGCTCATTTCA

>CRCNE00011201
CATGATCATGCAATCCTTGAATGAATGATTCCCAGCCTGATTAGTCTTAGTGAAGTTAGCTGAGCCCTGGTGATAAGGAAGGAAAATTCCCAGGTTGCCAATAGCTTTGAAAATTATCAGACTGTAGGCAAA

>CRCNE00011202
GTTCAAGACCGTAGATGTTTTCTTCACTAAAAGCAGTAAAGCTCTTTTAGATGAAATGTCTAAAAACATCTTGTAATAACTTGGAGCATGCTGGCAAGAGTAGTCACTTGTGACTATGTGTGAAACCCCCTCAGCCAGTCGATATTGTAATAAGCAAAAATGGTAGCATCACTCCATTATTCAGAAAAGCCAACAGCGTGCTTGTTCCTTAGGCTGCAGCATTCATTAAGAAAAGCTTACTGGGCTGAAAGCTGGAAACAGATGATAACGGGATATGATTTTCATATTTAATGCTTTCCTTGGAAGAGTGTGTGTGCTACAGATTGATAGAAGAATCAACTGCTACTTTACTAAAAGACTTTCAGGTTTGCCCTATAGCTACCGATGGAATCATTCAGCCAAGAAATTAACTTTTTCTCCTTTTACCTGCTTTATATATCTGCTAAGCAGGCTGCCTGGCTGCCAGTAAATGTTATTATGCAGTTAACTGTTGGGTATTTAAGACTCTTATCAGAAAAGAAACAGAGGCCACACTATTTTGTTTTTAT

>CRCNE00011220
TCTCTAGAAATGACATGCAGTGCTTGAAACTGTTTATTTCCAAATTCAGGCCTCCCTCGCATCAGTCATCAGCTTCAATTACCAGTTTTCCGGAGCCGAGCCATCAGGCAGTCTGACACCGGGGTCCGGCCTAATTCCCACCTTCTCCAGAGTCAAGAGCATAATGTGCGGATGAAAAGGTGCAAAATAGCTTGGACTTCATTAGCATGCAGGGCCTGGCTGTTCATTTGCCGGCTGCGGATGGAAGTTCTGACACTCGGAGCTTGCTGCAAAATGAGAAAAGTCCTCTTCAG

>CRCNE00011222
AAAATCATTTTGTGGTTGAGTGGGGATGAAAAGCATAATGTACGAAGGAGTGAGTCCTAATAGGAAGCCGTTCTCCAAGTAAAGACCACTTGTTCCCTTTTGTTCAGGGGTGCATGCCAGAGCTTCCTCT

>CRCNE00011225
ATTATCTAATATATTCAGCTTTCCGTTGCTACTTTTTTCCAGATGAAGATGAGCTTAATTGAGGTTGTCCTTTTAAGTTTGTAGGGCCCTTCAGCATCTCACACAAAAGCATCTAGAGGCTTTTCATTTGTCTTGAGTATGTTTCAGATGTACAAATATTATTTACTTTAAACTTCAAATCAAAAGG

>CRCNE00011243
GGCTAAACAAATTTCTTTTTAGAAGGGTTGTGCAGCTTAATGAGGCATAACTAATGGTGTTCCACTTTTATCATTTCTGTGCGGGCAATGCAGCGTTAGTACAGACCAACCATTGATTCTTGCTACAAACCTCTTGAAGTCCTAATCAGCTTCTTTGGTACAACTTTTTCAGGGCTGACAAGCCTATTGTAGGGCAGTGTCACTGTAGGTCAGTAGTTATTAGTTGCCACTGAAAACAGTTTCTTTAACTACTTAAGACTGAACTGAATTAAACGCAGAAGGGACTCAGAAGAGGATTATGGGATCTGCAGTCTAATAAGTACCATGGACTAGGAAGAATGTGACATGGTTTAATAACAAGGGATG

>CRCNE00011252
TATTGATTCCAGGAACACCTCATTACACGCCGGATCAACATATTATTGCCATGTTCTGGGACTGAATTGTTTACAAGTGTCTTTATCGCCAGCAAA

>CRCNE00011261
TTAACCTCTATTAGTGAGGATTATGAGGACGTAGCCACATTGGCATTTTCTAAGTGTCACCGTGACAGCACTTGCTGCACAAATGCCTAGCTGTCACCGTGAGTTTTATCACTCAGTTTTTCCCTCCGAATGTAGACTAATAAGCCCAGAAATTACAATTGCCTCCCTGCCGAATCTGTGATAGGCGGAAATAATGATATCAGTGCCCTGCTAATCTTCTTGCCTCTGCGCTTGGCACTGTCCTATTGAGTCACCTGTCACACTCCGCTTTGATGAGGCGAATTCAATCTCCCTGCTGTAATGACAATGGGGCCATTTTAATGTT

>CRCNE00002075
GACAATAGTGTTTTTCTGTGGCCAGTGACTGTGGGAAACTTTTCTTTGGCTATTCAGGCAATTTT

>CRCNE00002076
GAGAGACTGATGAGTGCAAAAAGTACAATT

>CRCNE00002077
GCATGCTGCACCTGTCACCTGGGCGCTAGCATTCTGCTAAGGATCAATTTACATAACCTCATTTAATGGTTCATAAATCATACCCATTAAGCCCAGCTAACAGGAACCAAGGGTTCTAATTTATGCTGCCTTTCATAGCAGAAAATTGGGAGGCTGGAGCCTGTGGATAAAGAACCCAGGTCTTGCCTTTGATTGTTGATTGTGATGGTAAATGTATGGATGATGAGAACAGATTTTCACTTTATTGATTTCCTGCCAAAGCACAGCATGCTTTATT

>CRCNE00002078
TTTCACTTAAAGATAATTTATGACAAG

>CRCNE00002079
CAGAGAGGTTCTTGAAAATGCTATAGCAAC

>CRCNE00002080
GTAATTGCTTTAGATATAGTGAACCATTTCAAAGAAAACAAGGATTCTAATTGATTTGCAATTTGTTTGGC

>CRCNE00002081
TCACACTGCATGTGTTTCCCTTTATTAAGGGAATAACAGGTTACTGATTACTTTCTTTCTGGGTTTAATGTAGCGGTTAATGTCTACTTTGTTCTTGTGTCATGTCACAGGCGAGGAAGGAATAATAGGCAAGTGGGTGG

>CRCNE00002082
AGAATTGCATGTTAGCTAATTGTTAATTTTAGCGATCGCAGTGGCTAATTACCGTGGCACACATTGACTATTAGCTTGACGCCCTAGCACCTGC

>CRCNE00002083
CAGGAGCAAAATGTGTAATTATTGGCCATCATTGGGGCGATTTTTCAGTGATTCTTTTGTGCATCGTGAATAAAGCATAATGACATATTTTATTAGAGGGCAAATA

>CRCNE00002084
GCGTTTCACTGCTACATTTATTATGCTGAGAGGTCAAGTATTACACAGCATCTTGTATTACGCTTTGCATGCTAAGTATTTCACTTCACAAATTGACCCTCCGGTGTACTTACTACATAATGCTTTAAAAACCCAGCTAAAACGCAGGACAATTA

>CRCNE00002085
GCAACAAATCCTAACTCAAATATGATTGCAGGGAGATTAGGGTCTAATTGCTTAGGGTTCAGGTGGAATCTGTGGGCTAAATCCTACAGGG

>CRCNE00002086
GAATTTCACAATCATTCTGTCAAAAGGAGAGCGATGAGAGCCCACACGCTTCCTAACAAGTCATTTTTAACAGTTACAAGCTTCGCACAAAGACCACACAGGGCGTCTAAGAGATGCAAATCTAATCCC

>CRCNE00002087
ACTATATTTAAGCCAAATATCTACATAAGTTACAACAGAAA

>CRCNE00002088
CGATCTTGTTGGATGTACACGTAACGGAGTGGACCGAGTCCTCCTTAATTGGCTTGAGTGGAGGCTCGGGGGCTGCCTCGCGTTTGTTTTAGCCCGGCGCCAGGTTTTAGGCAGCCACCAGAGGCGGGGCGTAAGCGCTAAAGCAACAAGAC

>CRCNE00002089
GCCTCCGCCCGCAGCTCAGCCATGCAAAAGTGCTCTTGCTTCCCGGG

>CRCNE00002090
ATTGTCCTGCCTAACACCCACTACATTGTCACCAGGGACTGATTAAACAGAGTCCTGAATCCAAACAGTGCGGATTTTGTCTAGGTCCTTTTCAGGCCTGACAATGCCCTTTTCAGT

>CRCNE00002091
GCGCGCTGGGTGGTCGGGCGGAGGCAACCCCAATACAGGCCAACTGCTAGGCCGCGGACAAAGGGGAAATGGAGCTCGACGCCCCGGACCTGTTGGAAGCATTTGTTCCAGTCAAGATTTTGCATTTGTTCAGTCCGGAATAATGCATGATTGACGTCTGCTCACAATGCGCTTTAACGCGCCGGGATAAATCGGAGCTTGTCCGGTGTTGTCATGGTTTTCAATGGGGTTCAATGGGATTGGGAGCACGATC

>CRCNE00002092
AGATTATTTTTATGTTAGCTATAAAGCTGTCAGTCCTCAATAAACAGA

>CRCNE00002093
CCCCCCACTGCCCTCCTGTCCCAACACCCTTTGTTACCTCCAAGTGAGCTGAGACCAGGCTGTGAACCATGTAAATAGAAGGCTTCCAGGTTAATGAAAAGCTTCAGCACCA

>CRCNE00002094
ATCATTACAACATCCTATTTGATAGCCTGCCCAGAAAAT

>CRCNE00002095
ATCATCAAGAAATTCTATCAGAAGACACAATGTTTAAGTATAGGTCTAATTACTGCAATCATTTCT

>CRCNE00002096
TTTCCTTTGCCCAGATCCACTTAATCCCATCTCTTAGTGTGGGCACAAGCTGACAGTTGCATGACAAGGAATGTTTCCCTTTGTAAAAAACCCACTTCCTTTCTGTGTAGTTTTAGCCTAATTGAAATGTTTCCTATTAAGCTCAATCAAGGCAGCAATTATCTAATTACTCACTTATGC

>CRCNE00002097
TTGTATTACTTCAAAGCTTATTTATAATGTGTTTAGAAAAAATTCAATGGAAACAGGAAAATAATGTCTTGATTTTCTAAACTTTACAACATCTGCTTTTACTTACTTTTCAACATTGTAAAG

>CRCNE00002098
TGATGAATGGTCTAAGCTCTATTCAATTATTTAAAATGTGCAAAGAAACAGAAACAATG

>CRCNE00002099
CCCTCTACATTCTTAGGAACAATTTAGGCTAATTAGCATCAACTTCTCCCCCATTCATCATACCCCTTTAGAAATATAAACAAACTGTCAGCTGTAACCTAACAAACAGATCACTGAGCTACTTAACACAAATTATTCTTACATGAAA

>CRCNE00002100
CCTTTAGGGCATCTGGGAAGCTGAGCTATTAAAATTGAAGACATATGTTCCAGTCAAACTCAACTCCTGGATTGTAATG

>CRCNE00002101
TCCAAATGTAACATTACTTTAAACATGAGGTCATCTAAACATCTGTCTCCAATATATCACTGGGGATTTAAATCAAA

>CRCNE00002102
CACACAGGATTTATAAACACAGTTCATAAAGAAAGACTGGTATGGCATATGGGGATGATTTGTATAATTGGGCTTCACAATGTACTTAGTATTACTGTATCAAAACAGGAGAAATCCAAGCACACTATTAGCTAATTGGCCAGAATATTTTACAAATGACAGCAACTTC

>CRCNE00002103
CCCCAAATGTTAAATTAAATCAAGGCTACTCGCGGTCTGCTGCTATTGCCCGCC

>CRCNE00002108
GTTTATATAAACAGCTCTTCCCACCCAGGCCGCTTTGAAAGCCGAGGTC

>CRCNE00002109
CAAAGTGGGGACAGATAATGGGGATTGTTACCAGTGAATAACATCTTGGGTGGCGAGCGGTGGCC

>CRCNE00002112
AGGGTCACGGCAATTTCTCGGGCCGTTATTTATTTTTACTTTAAAGTCTTTAGGAA

>CRCNE00002126
TTTCATAATTTCAGTTTTACCCAACTCATCTACCTTATAATTATGAATATATGGACATAATTAACTGA

>CRCNE00002132
GGATATTGTGTCTGTCTCACTGTGTTTAAATTGATTCAGAAAGCTCTTCAGAGCAAAATACAGTATTTTCTTTGTATATGAGCCAGCGGTTGACTAACCC

>CRCNE00002133
CCATCCCAATTATTAAATCTTAGGAGACCATTCCCACATGGTTCCGTAAATGGTAGCTTCATCCCGCATTCTTTCATCTCTTTCCCTGCTCTCTGGCTTGACAGTTGAAAAGGTCTGACTGTGCCACACAATGGTTTGATTGGT

>CRCNE00002134
TCCCTGCCTCATCATTCGCCAGGCAGGTGGACCAGAAAGTCTCTTGATTCTTTTGTTCCCTCTCAA

>CRCNE00002135
GTCCGAGGTCTTTGACTGAATAAATCTGCCGTCATGGGATAATTTGCT

>CRCNE00002136
CAATTGAAAAATCACCAGGAATGCAATGGGTGGAGACGGGCTTCTTTTAT

>CRCNE00002137
ATTATTACTAGTGGGTGGAAAGAATTCCATATGACACAACTAAGGTTGAGTTAACACAGGACGAAAAGTAATTTACAGATAGGCTGTCCCCAGCCATCTTTGTAGCCCCTGATAAGGTTTCATTTCAGAATGGATAGGCGACATTTCCACTTACGGGCCCATTCTGCGACACCTGTGATAACAGCTTCTGGATCCTAATTGAAATTGGTTTCAAAATGGATTTTCACTTTTCT

>CRCNE00002138
AATGGAGCAGAAAGCTAGGATCATCTTTCATAACAGTGTCGATGATATGACAGTTTTGTTATCTGTCTTATTAATGAAATCATTGATCACCTGATGAGGGAGATAATAAACT

>CRCNE00002139
CCATCTGAGCTTGAAAGAGGAGCTGTGATCAAAGGCGCTAATGATGTCACTGATCTCTGCTGATTGATTAGGAGCAGAAGTT

>CRCNE00002140
AGAAGTATTCCGAAATACCAGAAATAGGACGTAAGCTCTGATCAGGGAGACTGCGAGCACAATTACCTTCTTTTCAAATCCTTCTGTGACACTGCGGGAGGAAAAAGGACTTTGAAACTTGAAAGGAAAGAGCTTGCTTTCAACCTCAAAAGCTAGGAGGAAAGGGCTCTGAAATTTGCTCAGAATTCCCAATTCACCATTAGCCTGTTTCTTCCTTTAGCCTCAAGGCATTCTCCGCTTTTTGAAAAGATGTTAAGAAATTCAGTCACAATAGAGAG

>CRCNE00002141
CTAGTTTTGAACATGTTTCACTCGGTCCATTGAGGTCTAGGCTCCAGCCTTTGT

>CRCNE00002142
GATTGTGATAGGGTGACATTAGTTTGATTTAATGATTAGCCGCCTGACCCTTCTGCTGGAGAG

>CRCNE00002143
TAAGGCAAAAGGTCATTAGCCAGATGACTGATTAGTGAGGACAGCTGATTAG

>CRCNE00002144
GCAGGGGAAGAATGTCGCAGGGCAGAAAATGAAGAAAGACATAAAAGGATCTCAGCTCAAGGAGGTCAGATCCATCAGAGGCTTAGCGTTGCCTTCAAAGATGCCTGGGACAGGTGGCAGTTCAAGACAATCACAGTAGTGGTGTCCGCTGGAGCCGAGATAAGGGATT

>CRCNE00002145
TGTTCAGCCTTTTAAGGTCTCATTACAGTGCTCCTTGAGGATTAATCCTCTTTAAGGTTTACATGAGATGGTTTTGTCCAAGGGCCCAG

>CRCNE00002146
AGGGCTTTGTTCTCCTGTTCAACCTCGGCACAAGCTGGAATAATTCAGAAACGTATTAGAGAGATTGCTGCTCCCAAAAGGCATAAGGAAATAACCTTCACTCC

>CRCNE00002147
CAATTTGTAAGGTGTCCACCTTAGAAATGTCTTGCATATG

>CRCNE00002148
TGATTGATGGGAATGTCAGCCAAACAAAATGGCAAATGTGATCGAGCACATGGTTTACAGAAAGATAA

>CRCNE00002149
AGAAAAATGAAGTTGTTTTAAAACAAGTCCTCCTCTGTGAACAGAATTAATTGATATTAACAATCCTAACTACATGCCCAAGTACACATATAATATTTTACCAACAGTT

>CRCNE00002150
ATCATATCCTATCATTAAAGATTCTATTGAAAGAGGTTTATAAATTGCTCCTCTTTTTAGATAAACCAC

>CRCNE00002151
GGCATCAACGATATGGTGCAGAATTAAATTAAAATCTCATAAAATGAAATATGTTTCGTATTAGCTGTTTGACACTTAATTTGCCTCTGAATGAGTAGAGGAAATCACAAATTAACCTGCCTTTGTTTTT

>CRCNE00002152
CTTCATGATTAATGGTGTTTATTCTTGACAGAAGCCTCCTTTATTTATCTGCAATACAGTTTAGCGATTTTATCAGGCACCTGAATGAAAAATATTCAGTCATACCAATATTGCAGTGTAAATTGAGGAGAGTCACTT

>CRCNE00002153
TATCTTTCTGCCTTATCATCTGCACAGTAATTTTCTAGCAGAGGTTTGATATGGAAAGGCTGGATTTAGCTGTACTTGACACAAAGCCTCTTCAATTTCTCCTAAAAGTTCAGGC

>CRCNE00002154
TTCTCTCTTATCCAAGCAATTTCAGGATTTGAAAGAATAAAGATAAAATGCACAAACCTGG

>CRCNE00002155
TTATGCAAATCAGTTATTTAAAATCTGCAAATAAAGAATTAAAATAAGAGAGAATCCTTGGAAGGTCAGCCCGCATTACTTTCCCTATTTGATGAGAATGTGTTTAGTCAGGCAGTGGCGGTTTTTATCTAAATAAAGGATGAAGCTACCCTTTTACTTTGTAAAAACTAATTAAAGGAATTTTAATTTGCCTGAGTATATGGTAAATTGATTGTCATTAAGTAGGAATTTAGATGTCCTATCATTCATCACATAAAAATAAACCTCTTTTTTCTTTGTCAGAATTTCTTATTAGAATAGGGAAACAAAA

>CRCNE00002156
GAATTAATGATGGGAATATCTAAGCAGCCGTCAGATTCATAAATCACCAGAAATGAAAGGGA

>CRCNE00002157
TCTCTCCCTTTTGTTTAGCAATTTATCATTTTCCCTGCACATTAATAAACAGAGCTCCCCCGAGGTAAGCCCCTGG

>CRCNE00002158
ACAAACAAATGAGTGATATGACAAGCATGGTGTTCAAAACACATTTAACCAATTGATTTTCTTTCCTCTTGTAATAAGATCTGGAGACATATGAAAGCGTGCAGTGTGAGC

>CRCNE00002159
CCATTTGGCTTCTGGCTGTAGCTTTAATTGATATAATGCAGATTTTTTTTTTCTTGATCAAGAGGGGATTATTCTTGTTATCAGTCCAGAGCATCTTATTTTAAGATGAAAAGCCTTTACGGAATTACAGATGCCA

>CRCNE00002160
TGACAACTCAAAGAGAAAGTATGATTTATTAGCCTATAATGGCTAACCCTGAGCAATGGTCTAGGTCCTACTGATTTGTGAAATTGCTTAACGTGAAC

>CRCNE00002161
TTCTAAAATCCATCTTGGTGGTGCCTTTTACAGTAGTTTGGCTGATAAGCCGGCAGAGGAAAGATTAATAACGAGGCTTGTCGCTATCAGTACCTGCTTGTCGATTCTCTGTAACAGGGCTGTCTGTTCAGCATGGAAATTATTGATTAAATAAAAATGGCTATTAGATTGTG

>CRCNE00002162
CTCACTTCCTAAGGACAGTGGGTAATAAGGTGAG

>CRCNE00002169
GCTTTCATTATTGTTGGAATGAGTCCCTAGTTTTCATGCTACTTTTACCCTTGAGCCA

>CRCNE00002174
AGAGAAATTGGAATAGATGTTTTCCAGGGGAGAACATGCTTTCTGTATAAAAAGGGCTAGTGTAACAAGAAGTCATCTATTCTTGATTTCTTTAGACAGTTAGAGCT

>CRCNE00002175
CCTAAGTGTTTCACACACATCTGCTGCTGTC

>CRCNE00002183
GTCCTAAAGTGATGGGAAAATAGCCAAGGTGTCACAGCTAATTTCTG

>CRCNE00002187
GCTAGCCGTTTTCTTCAGACTATATGGAATGTCTTCCTGCT

>CRCNE00002189
GCCTGGGACATCTGCACCCTGTCATACATCATTCTATTCATTTCTAGTTAATTTAATCCCAATATCTGCCCACATGATAAG

>CRCNE00002197
CATTGTCTAAACCTGTATGCATTGTTCTTTCC

>CRCNE00002203
CTCTAATCCTGCCTGATTGTGTTTACAGAAGCT

>CRCNE00002210
CATGAATTCAAAGGCAATTTACCAGTGATTTCTGGGTGCTGGGG

>CRCNE00002212
GAAGGAATCAGGTATGCATGCTGATTAACACACTCCA

>CRCNE00002213
TTTTTATTTACTGAGGAATGGACAGTAGCATATGGGAGCA

>CRCNE00002214
AACATCTGTCCTGCAGACTGTTCACTTTATTAG

>CRCNE00002216
TACTTGGCCCATGGCTGGTAACTATTTGGGCAATTAGAAAAA

>CRCNE00002228
GGTGTGAGGTCACCTTTAATTAGTTATACATTATAATTCAACAACATGCCA

>CRCNE00002231
CTGCAGCTGGAGGAGCTCTCGTTGCTTCTCACCCGGTTAAGGCGGCACCAGGCCAAGTTGGCCAGTGTG

>CRCNE00002234
GGGGAGCCCAGCCTCCTCTCCCTCGCTCAGATCAATGCCCTGGCCACTCACTTTCTGATGTTGCACGACGGGAAATGCTTTGAATACTTACGACATGGCCGCTCACACTGATTGCCAAGATTGACAGCACTAACCATCGCCTTCACTTGTTCCAG

>CRCNE00002235
GAGGTCATGTAAATCGACCTTAAAAGAATGCATAAGCCATAAATTAAAATAAACCCTCATCCAAGGGCTGATCCAT

>CRCNE00002236
TTGAACAGTTGCTGGGGTTGACGTTTCCTCATAAGGTAAG

>CRCNE00002237
AAATGCCACATGTATAATTAGCCTGCGCACTCAGCACCTCGTCC

>CRCNE00002239
GAGTTGTCTTGATATAATGAGCTCCTCTTTAAT

>CRCNE00002240
CCTTTACAGCTGTTTAATGCAATGCATAACTAAAAGTCCTGTTAAATTAATTAATGATTTCAATTATGAACTTTT

>CRCNE00002241
GTGTGAGATCTGTGTTATGAAGAGAGTTGCCAGTTAATTGATTCACAAATTATTTAAAGTTTGTTGCACCCAAGGGAGTGCTCAGTTTCACGACAGTCATTTCTTAAAGTGT

>CRCNE00002242
TCTGTTTTCTAAAATTAAGGAGCCTATAATCTCAGCACCATTAACAAGTGCTGTCATTCAGATACACAGTGTCTGGCTGATTTAAATAAAATGAAATGAAGATAGTTGTTTCTGGTCCCTTGGCTTCACTCATTGCCATAAACATATGCTCTGCGTCCTGCTTCTTTCCATCTTATTTATGACTTTAATTTGTTGTGTGGGCTGCGCTAGAAATTAAATTTAATATAATTCTCCAAGGGACCCTGTCATATAATAACATGGTAATTTCTGTGTATCCTTTTGAAAAATGAGGAAATTAATTCTTCCTGACATGTTCTAATTATTCCAGTGTGAACGGCAAATCCGTTTTTCCT

>CRCNE00002243
GCTGGTGTTCAAAGCTGAGGTGCTAATGCTGACCAGCAGTGCGTTTAATTTGAAACATGAGCAGACACCTTTCAACACACCTTTGTAATATTGGAGTACTTTACAGAAATTAATTCACTACTTATTTGACAGCT

>CRCNE00002244
GCATGGAAGTAGTTGAGTCAGTTTCACCAAAAGTTTGAAATCTATTGTGTTAGAGGCATGTGCAAAAGCTGTGTTAATTGCTAGCTTATTTTCCAAATGGTTCTGTTTTAATGAAGCATATTTAATGCAGATGGTTGGAAAGTAAGTTGGGCA

>CRCNE00002245
TAAATGCTGCTGAGCTTGAAAGACATAATGTCCTTGGTCTGTTTTGTCT

>CRCNE00002246
TAATCCGTGTCCTTCTGTCAGTGTCTGTTTTAATTAAATAAGAAATGCTAGCAGAAAGATATCACGC

>CRCNE00002247
GGTGAGGGCTTTCTTAATATACCGGCCATTATTTGATGTAATGAAAAGAGAAAGTGTGCAACAGTGAGATTGTTAATTAATTTAGCCTAACAAGATGAAGATAAATGAAGCAAAGCACAGTTTGAATGAAGCAAG

>CRCNE00002248
ACAGAGTGCCGGTATGGCCGCACAGACCAATCATCATGGCACCCATTCTCCAGTCCTTTATTTTTCAAGTCCACAACAATAGGTTGTTGATTCAATGGACAAGACCAGAACAATTAAGTTCTCTGTTTAGCAGCAGTGCAGCATTTTAATGCCCTTCTCTAATAATGGTCTCATTATTGTTATTCTAAGACTGGGCCTCAGGAGGAGGAATATTTGCTGGAGGTACGTCATTATTTTGCAAATTTCGATTAGCTCATCATGTTGTC

>CRCNE00002249
TAAAAGGTAGCATACTTGATAGGCCAGTGATGTGAAAAAGGTGGTAAAAAGGAGGATTAGAGCAGTTGCCTTAGTAACTCCAACTTCCATCTGTGAGGGAACAATGGACTTGTGTTTCTCCCCCACCTT

>CRCNE00002250
AAATTGGTTTTGTTTTGAAAGGACAGGGTTCTTTTTATGACAATCTGGAATTCAGCCCAA

>CRCNE00002251
CACAGAAGAAACTATCTTTATAAATGACAGAATGGACCTGGCCTGAATGGCGCTTTGTTTACTGTTTTCCTAAAAGGGGCCCCTCTATATTTCATCTGTCAAAGTTGCTTTTCTTTCTTTCAACAATGCTTGATTGTTTTCACAAAAATTCAGGTTCCATAGACAGGAGAATTCTGTATTATATTTTCCTGCCAAATTCCGATCTCTGTTTTCCTTCCCCTGTGCTCACAAAGGGCTCATAACTTACTGTCAACTGTGAGGCAAACCACAAAGCTCCACTGTTGCTCAGCAAATAGGCTCTATTGGATGATGGCTTGACTAGCTTGTAAAGTTTGCTTAACTGTAGCAGCAGTGGCAGAAGGTATGTGG

>CRCNE00002252
GCATTATTACAATGGAAGGTGACAATTTGATTGTCTTCAA

>CRCNE00002253
ATACTAACCAATTAGACAGAGGTAGTTACGTGATGTAACATTATCAGGAGAAACAATTCATGAGTCAAAGCATTCCAAGACATATGAGCTCTAGTCCAAAGAACAGTCTTAAGCTACATAAAGTGACAGCAATATTGTCAGCTAAATATA

>CRCNE00002254
CAAATCTGTTGCATCTCCTTTTAAGATTGTACCACTGTAGACACTTGTTCTAGTAAAGTAGA

>CRCNE00002255
CCCAGCTGGTTAAATCTGGTTGTTGTCGTGATTTAAATGGTCAAGTGCTGCTTGTAATCCAGGACCGTCTGTTTGTAAAGGGAAGAGTGAGTGCTTCAGCATAATGTACAGCTGTTTTAATCTCTCTTTAATAATAGTGCTTC

>CRCNE00002256
CCTGCTGTTTTGCAACAGGGCTTAAAAGTGCTTTAAGTGCTTGTGACCGTGGTAATGAATGAAAATGTCTTTCCAGCACTGAGAGGATTGCATTAGACTGAATAGTCACCTCACTTGTAAAAGCACTATTAGAGTGGGGCAGCTGTAAGTAAGGATAACGATTTGTGTCCACTGCTTATTTACTGAAAATTGTCAATGTATTATTTATTGAGAGCTCTCCAGACAGTGCTTGTCAGAATAAAAATGTCAG

>CRCNE00002257
GAGTAGTGCAGTGGTCTGTCATTTCTGTTTGAATGGGTAATGTGGAGCCCATCAGCTGAAAAGACAGGAGCTGGAACTGCTTGTTAGGACACATGATCAAAAGCCACTCTCTGCTTTCTGCCAATCAAACCTCATGTCGCCTTGTGGGGCAGACATTAAATAGATTTTTTTTCTGCCTTACAATATGGGCACTTTGCCAGTTTGACATGTGAACTGTTACAAAA

>CRCNE00002258
AAACAGCTGCTCCTTCAATAAGCCATTCTTTATAATACCCTTATTACCTTCTAGTGTCTCAAATTCTGATTAGTCAACAGTGCTGATTGCTGTACAGCATTCCGTTGCCCATCTTCCTTCTGCTCAGCTG

>CRCNE00002259
CACCTTTTATTAATTTAACATAGATGAATAAATGTGAATGTTGTGAAGAGTTGATTGGGAATAGATTTTAAATCTGACAGTTAGATTACAGGGT

>CRCNE00002260
CCTAAGAAAAAATGGCTCTTTCACTAGGTACCTAGTAATTTAATTCTTGTTTGAAATTATTATAATTTATTACAGTGTGTGGGTCCTAATGAATGTCTACTATTAAATGAAAAGGAGAAATTGAAAT

>CRCNE00002261
TTCTTAGCGATGACCTTGTCGGGTAGAGAAGCATGGCACAGTGGCACTTTCCAGCTGTATTCAGCCTATCCGTCGGGGTATAATCATGCTCAGTCCCAGCACCGCAGGCTTGGACATATGTTGAGTTTTATTTCTTTCTTCTGACATTAATCCTATTCACCAGCTGTTCTGCCAGCTGCCATTCTTCAGTTTAGAGATTACATTTTGGGG

>CRCNE00002262
AGGAAAACCTACAGGTGACTAATAGGAGTTGCTCACTAAGTGGAATAATGAATAGTATTAGGTGTCAATTAAATCAAGCTTCCCCGAGGTGCAGGTGCTCCACAATGTACTGACA

>CRCNE00002263
AGCACATTTGCATATTAAAAAGCTGAAAATTATTTAACTGAAGCAAAAGTCTTTTAGAGATGATGGAGGTTATTAAAACTGTTGACAAGAAAGAAGGTAATTGCCTGAAAATGAGAGATGACATTCTG

>CRCNE00002264
TTGTATTGTGCAGCAGTGCCTGGGTGTATAACCTATTACATTGAGATTGCTCCTATGCAATTAGACCCTTTTTGTCCTCACTTCAATAAGGCTATGATTATGAAGGATTGAAGAACACTTG

>CRCNE00002265
GGGGAGTGTGGAGCAAAAGGGGAGCTGGCACGAGATTATCCAAAACAGTTGGTGCATTCCTTAATGATCAAGTGCT

>CRCNE00002266
CCCTTCCTTGATTGATTGATAGTGTCACAGACAAATGTTAATTGTTTTTTCACCAATACTTTCTA

>CRCNE00002267
TTTTTTTTAATTATACCACTTTGCATGAATGTAGACATTTCAAAGCTCTCCTTTGTACTCTCTGTTATCAA

>CRCNE00002268
TTTGAAGTCTGTGTGATATACATAAAAGCAATTAAAACCTCCCCCCACTTGGGGTTAGAGACACAAGGTCTTCTTAATTAAAACTCAAACAAAAGCTACTGGAAAGAATTCCTACCATATGATTAAGGTCTAAAGTATTATGATACATTAGA

>CRCNE00002269
CAATTACAGGCAGGTAACTGTTTATTTTCATAGCTGAATCTGTTTGTCAATCATGGGAATGCAATGAATCAGGAGAGGGGACCTCAAATACAAACCACAGAGTAAGGCAGAGCATCTGGAATGGGTTCAAGCCACAAGAATTAG

>CRCNE00002270
TAGCTGACTGATGAGAAAACAAAGAAATTCCAGTATTCTGCTGTTTTGAAAAAAGTCATTCAGAATTTAGTCATATTGGTTCAGCTGTTGTAACCAAAGACTGATAAGATAATAGAGGTCTTTGTG

>CRCNE00002271
TTTTGTACTGAAATCCTTTATCTTTATGATGCACTAGGGCCATTTAGTGT

>CRCNE00002272
GATAGAGCCAAAGGTTAATAAAATCAGTAGTGAATGTAGCAATTTTACAGATAAGCTATTCACAACAAGTGTAGTTACTTGAATAAAAAGCTAATTCAGTTCT

>CRCNE00002273
AGGAGGATAAAATACAGAATCACGGCACTCTTCTCTTCCAGCG

>CRCNE00002274
CTGCCTGTAAATTGCTGTGAATGGGGCTGTGGGCTGACAGGCTCTATTAAGACAAACTGCCTTTCTCATCGGAGAGATAAAATAAATCAGGTGTTTAGTCAAATTAAAATACTTCAGCTGGAGCAGGCCCTGGGGAGC

>CRCNE00002275
CTTTGTAATTATATTTCAAAATGAAAATTAAATGACACTTAAAACTAGGTTGT

>CRCNE00002276
AAAAGAAGCAGTGACCCAACTCATTAGCCCTTTGATTTAATATATTGACACTTGGGTACGAATAATTTCATTTAGTGGC

>CRCNE00002277
GGGATCAATTTAATTAGTTATAGAATGTGACTTCTTGTCAGGAGCTAGAAGAAATGCTGACGTTAAATAAAGTCATACACAATTTAAACAATAAAGCTATCGATGCCTGGTTAAAAGTTAATGATGCA

>CRCNE00002278
CTCTGCCAAGTTGCTCTCTGACTGATTGCTGCAGATGCTCTTTCTCAAGTATTCAGAGTCATATCTTTACTGCAAGTCTTCGGGGACAAACAATAGCACCTGTTCCTCACAAGATATCAGGCCAGTTAGCCCATTCATGTATCTTTAATGAAGCTCTGGGGCAGATGGCAAAAAATGGCATCATCAACAACTTAGCACAGAGAAAACAAAG

>CRCNE00002279
GCTCAAAGCTAGTTTCTTTCATGCCCCACTGGCAAGGTAGTAATTGCACAAAGACCTTTTTATTATAAGTTGATTTTCTTGAGAAATGAATTCAGAAAAATCCTGTAAAGTGTTTATTTTTTGCTTGCCCTTTATTAACCCACATCTTAGGGCTTTCCCTAGAG

>CRCNE00002280
AGTACTATAGGGTGTGGTAGAGATAGTAATAAATTAACTGGCAAGCCAAAAGCTGTAAAAAAAAAAAAAAAAGCTATTTCATAGCACAGAAGCATGACAGCTATGAAAAAAGGAGTGCCCCAGGGAATTCTTTTAGAGTTTGATTTTTTTAAAATATGTTTGACATGAAAAATGTTTTAGTACAAATAAAGCAACTGGTATTAAA

>CRCNE00002281
TGGAAAACTGCTAACCAGCTGTATGCTAAATAATGGCCTGAATGTTAAATAATTTTTTAAGC

>CRCNE00002282
TGTTTCATGAGTTCTGACAGTATGTTTTGTCTTTTTTT

>CRCNE00002283
ATTAATTTTGATAATTTATTAAACCCTGGGAACAATCAGAAACTGTAACTCTAAGGTTACAATGCTTTTGACCTTTAGAGAACAG

>CRCNE00002284
TGTCAGCATATTGGTAATGTATTATTTTAATCCATTTATTTTGTTTATGAAACAGTGACATATGTTTAGATTGTGAAATATATGAGCCTTAAAAATCACTTTATTGAAGAAAATTAATTCCTACTATACTATCTCAGTAATGTGTTCACTCACCCAGTCAGTCACTGGCGGC

>CRCNE00002285
CCAGTTACCTTTTCAAAGTTAGACATAGTAATTTGTTTGTCA

>CRCNE00002286
CCAAGACAAGTAATTTCACTCAATGTATTACTGACAGATTGCTCACTTCTCTGAATCACCAGA

>CRCNE00002287
AGCAGGTTGCATGCCAGCAGATGAAGCAGATGTTTGACCATACTGGGATGGAGCGCCTGCTGCATTAGGAGC

>CRCNE00002288
CTTTGCTGCTCTTTAAGCGATTAGTGCACTGAAGCAGCAATAATG

>CRCNE00002289
GCCCCTTTCTGGAATAATAAAATGTTCCTTGGCAGAGGTCAGGATCTC

>CRCNE00002290
AAACGATAAAATTTCCTTTAAGAGACATATGTGTTTACATCATGAGATATGTTATTTGACAAAATGCTTTGT

>CRCNE00002292
ACTTGGGAGTTGCAAACTTATAAATAACCTTGCAATTGGTTAAAACCATATTAAAACCA

>CRCNE00002293
CTGTTTGATGGAGTGATCAGTAAAAATTTAATGACACTATAAAATAATAAAAATGTCATTAATTTACCACGGATCTTGGATGCAGTGGTTGTAAAGTTACATTAATAAACAGAATATTTTTTACAACAAAA

>CRCNE00002294
CATTATTATGGAATAGCCAATAAGTGTATAAAACATAGTATATAAAATTTTATTAAAATATACTGTGCACAT

>CRCNE00002295
TGCCGAACATGCTCAGTACAGAACTAGGTCATTGAACAATAGACTGAACAGCAATCAGCACTCTACTGCTGCATAATGCATTAAGTATAACATGCAGAAACCATTCCCGGAGCTGGAAGCTGCTATTTCATGTCTGTAAATTCAAGCTGACATGACATTTAATATTGTTTCATAGTAATGAACAACAAGGTTTCATTCATTCATAAGCACAACACAAAGCCAAGTTT

>CRCNE00002296
TAGAATTTCCTTCATTTTGCAAAGCCACGAGCCACATGCATCAGCTCACCACAAAGTCATTAAGCCTTTTTAAGCTCAGATGAAAAACATTAACAAATACCACAAAAGGCTTTAGTATAGCCCCTTTGTTCATTCACATATGGCACTTTATAACTCCTGC

>CRCNE00002297
AGAACAAAAGACATCTTGAGCAATCCTAAGCAGGAAATGGGCTAATCTAAA

>CRCNE00002298
AAACCTGTCTCCTTTTATGTGAATGCATGTCAGTATATAAATTGCTGAATCCATGTCAGTTGTAAAGTAATGGCACTGAGGGCATCATAAATTACCATGGTGATCCTCAGGAGAAGACACTGTCGTATCTGAATGAGTGTTTCACTTCCAGAGTAATGTATGCCTTCATCTGGCCCAGCAGTCAGCATATTGCCCTGTGTTGATGGATATTGTCAGCTGGAAGCTACACTACATTTCACTGCGCAATAAACATGGCTGTCAAACCCATATAAAGTGAAATCAATTTATCCTGTATGGTCAGTGCATTTTAAATGAAATTAATGTACTGTGGGTATCGTGGCAAAAAGGTATCATATTAGTTATG

>CRCNE00002299
TTAGATTTTTCTAATTGTGTAAATATAACATAGAAATAGAATTTATTTTTGGTTCATGAATACTTAGTGAGATATAAGTTATGTATTTCCTTTTTGTTCT

>CRCNE00002301
GGTTTAAAAGATTGACATTTTAATAAACTGCTCTTAATTAACAGCACTTTGAAATTCTGAGTGGCGTGCTCTCCATCTCAAAACACGTGGGCGGGTGGCTTCTCAGAGAGCACGATGCTTGTGGGTGATCTCCCTTTTTGAAACAAACCCAGACCCTCCAGTCACAATTTATTTTTCATTCCAAAAATGATCTTTACTGCAAATGTTGCTTTGGTTCGAGCGAATTAGAAATCCTTATTACACAGGAAGGCACTTCAAACA

>CRCNE00002302
AGGGTATTTATATTCTGATGCAGATAAAATTGAACATGTCAACACTAATGCATTTTTCGAGGAGAATCACTACTTTCACCATAATTTCCATGGAAAATTTGTGTGCACACGCAGTAATAGACACATTTATAACATCAAAAGGATTCAATTTTCTTTTCAATCATACCACAGTATGAATCGCTTTTCCTATTGAATTTAACAATGAGGCACATTACCAGAGTCTAAAGGATGGGACACTTCGTCTTGCTCTTATGAAAGTACGTCAAACAATGGGTAATACATCACACA

>CRCNE00002303
GAGCCCCAGTGACAAGATATAGGGGGCAGTTAGGCTATTACATACTCTCCCTGCCACTTTCAATCAAGCCTAATGCAATCAGAAACACATGACTAC

>CRCNE00002304
GAGATAAATCTAAATTCATTCGGGAAGCAGTCACACTCAATGACATATTCACTGACTTCTTCAACAGCTCATTTGATAATGTTCTCTCTGCACTATTCATTTTTCTGAAAGATGAAAGCTGGCTGAGGATCTCATCTGCTCGCTGATGCAGGGA

>CRCNE00002305
AGCTATATTCTCCTGCAGGTAAGTCGTCTACAAATTCTAGCCTGAGGGTAGACTTTTTTACTTTGTATTTAATGCTGTTTGAAGATGCCTGAGTGGATCTT

>CRCNE00002306
AGATTCGCAGCCTATAGCTTTTGGCAGTCCCCAAAGAGAGAGCTCTTTCCACTAACAAAATACAAAATGCAAAATTAATAAAAAGACCCTTTGAAACTGACAAATGTGCCTCAGGCAAACTATCTGCCCAGCAGCTGGTTAAAATTTAATCAGTTTTTTT

>CRCNE00002307
GCTTTTAATTTTTAATTTAAGACAAACCATTTTAC

>CRCNE00002308
GGAATCCTGACCCCATTAGAGATCAAATAATCAGCATTTAATTATTGACAGCAAATTAATATTTAATAAA

>CRCNE00002310
GGCGCCGGCTGTGAGATTCTACTTTGAAGCCCTGGAAATTTGTAATGAAAAATTTAAGATACAAGAGAG

>CRCNE00002311
AAGATGAGCTATTCACGGGGCTCTGCATATATTAACACTTGTAATGCAAACTAAAGGTTTGCTATGTGTTTTTATAATTTGGCCGCTAATAAATATCTTCCAGAAGTGCTTTGAT

>CRCNE00002312
CCATTGTTCATTCATCTGGACCGAGTGACATTCTTTATGCAAGAATAACTCTTGATTAAAGGGTGAGTTTTAATGGAAACTAATTAGGCAAACTCTTTAGCCTGGGCATAATGATCAAATGAGCTGTCACATCATACCTGATACAATGATCTCACTCACTACAAGATTTTATTCCTTAGCAATTACACTCCCACATGGCACTGTGTGCCGTTATTGCCTGGAGCACACATGTCAAATTAAAGAGCAACTTATGCACCTGATATTTAATTATTGCCTAGTACTACAGACA

>CRCNE00002313
CAATGACGCCTAATTAAACTTGTTCTGTGAAAACTAATTTGTCAAACCCAGAAGCACAGTTCATAGATAAATGCTAATATTTGAAAGTCAAATTAAAGTTGAAAAGGTTTGTAATAACAGTTAATTAACTCTTGTTTTGTTTTCCTT

>CRCNE00002314
GCGGGCGCCTCTTTAACATTTTGGACCACAAAGATAAAATTCAAAGCTTTGAGATACGCCTTTGATGTTGGTATTCTCTGCAGATTCGATATTATTTTAAGTCTCTTTGTTTAAAAATTCATTTTTATTATCCCTGCATGAAATGCATGGCAATTCCCCAAATAACGAGCCATCAGTGCAATTAACATCGTCGATCGACACCAGCGTCCTGATAATTAATACAGACGCGCTGCCTCCCCAGCGAGAACTGTGAGGG

>CRCNE00002315
CATTTACAGACTCAGCTTCAACCTAATGAAAATGGATTGTGAAACTTTAATGAACAAGACTTTGCTGTCATAATAATAAAG

>CRCNE00002318
AATTCTTTCTTTGAGAAAGACAATTTTAATGTTTACAA

>CRCNE00002319
CTTTTGATCCAAATGAGCACATGCAGGATCCAGATGTATACAGGAGAGTTTAAG

>CRCNE00002325
ACTAAATAAAATTAAAAATTCACAACTCTGGTTTATGGGATT

>CRCNE00002327
TGTTGGTATCTGCCCTATTTACCCTCCTATATTGCTTTTTCATAAAACCC

>CRCNE00002329
GTATTACTCTATTGACAGGCAGCTGGTGCA

>CRCNE00002331
AAATTAACTTTTCAAAATAGCATTCTTTCACATGCCAGTTAT

>CRCNE00002335
TGACTGCCTACTTAATCCAGGAAGAAAGTGAACATTCATG

>CRCNE00002337
TGAGGTTCTTGAGGTATCATTTATGTCATTAACTGGCTCATTATCAGATCTGC

>CRCNE00002338
GCATTTAAGTTGCTGTGTTCTTTGGTATTAAAAT

>CRCNE00002340
ATTCCTACCTGTATTGTTAAAGATTTATTGCTGAAAAATCCTAGTTAAAGAAAACTAAGGGGGAGGAGAAGGGGGGAAAGATGATTAAGCACTTTAAAATACTGGCATCACTAGAGACTTT

>CRCNE00002341
ATCTGGATACCAGCTAATGCTAAATGAAGTTTGACATGTACCCCTAAGAAACAAAACTTATAAATTGTGGCTTCAAAGGAAACCTTGAATAAATAGGACACACTGTGTCCACCCAGGCTAACATCCAGCATATGTTTTAGCTTCCTGATGATGAGATAGAGCAAAATAGCCCCCAG

>CRCNE00002342
CAAATATTTCTTAGTACAAAAACACATTTAGATATAT

>CRCNE00002344
AAAAATGAGAAATTATTTGGTTCAGGCTATTAAAAA

>CRCNE00002346
GAGTTTCCAATTGCTGGTAATAGACTGAAAAAAAGATAATGTGTTTGATCGATCAGCATGAACAAATTTCATTTAGGGGATCAATAACAGTTTATACTTGACAAAGCTGAGGGACCACATTTATTTTTCCCTTTGATTGAA

>CRCNE00002347
GCTCCAGCTACAGTGTTATTGCAAGCAATGTGTATTTAAAACTAATATACAGAAAAGTGGATAGCCAGGGGC

>CRCNE00002348
ATGCATATTGTTTGTGTACATCTCACAAAAGAAAATGCCAGCTACGAATGCCCCGGGCTGCTTGTATGTCAAATGATTAAGTCTTCAAGTCCTGCAGCTGAGGGGTCGTTATCAATGGTACTTCCAGGTCAGGGTGTACACAGAAGAGTTTGAGGCAATGGTTGACCTTTCGATGGCACTTCAGGGTAACACAGCTTCTTAGGGCATAAATAATCATTTTTAAATTGT

>CRCNE00002349
CTAAATGACATTATTACAAAGCTGTGCTAAGAAGTGTTGACAGGTCCATATGGTAATTTTACAATGTATAATGAACA

>CRCNE00002350
AAACTTAAATTGACTTATTACGATGTAGTGAATGTATAAATTAGTTCCAGTAGTTAAACTGAAACATTTCCCTACAGACTCAATTA

>CRCNE00002351
ATCAATGTCACCTTTATGTCAGCAAACAGATTAAATGCTTCTAATATCCAGCATAATGACATTCTGTAGGGTCTAGATCACATTTGTGATAGTATATTTGATACAGTTGTAAACCTTGGAAGAATATGCCTGCC

>CRCNE00002352
TTTTCTAGTCTTAAACACATTACAGTTGCCAGTGTAAATCACTTGTCAGTCTATGGCAAATGTAACAGTGTTTTAATCTGAAA

>CRCNE00002353
AGAAATAAAGTACAGATAATCTTTTTTGGCCATTTTCTTGGCACCATCATACATTGGAGACTGACAGGTCCTTCACTTGAGTGACAGGTGTCCTTTGAAATGCCTGTGAATCAGTATCTGTACAGACTGTTGAAATGCATATTTCCATCCTTATCGTAAAGGAATGGATGGGCAAGATAGGTGCTGTTAACATTGCAAATAGCTCCAGAATTATTCATTGTCAGCTCCAGGCAAAGAAT

>CRCNE00002354
GGGGGAAAGTTTTATTATTCACCATGCACAATAGCAGGATGCTTAATGATTCTCGGTTACCTTGGCAGAATTGTCTGTCGACTTCAGGCACTAGCAGTGGGTGACACAGGTCTGGCCAAGTGTTAGAGCAAGATCATACATTCTGGTCCCATTTTAATTTCTAATACATTAATCTTTCCCTCCCAGATGCACAATGAATATTCCATAGACTCTTGTTTGTCAGAAGCTGTCTGGCTTTCATCTATTCAGGTGGTTTCATTGACTGTGAAAGCGTGCTTCAAAGGCCTGATCAGTCAATGACAACTGTCTCACAATAGCATTGAGTAATGCTTTCCTTTTTTCTTTTCAGGCATCTGATAGACAACTTTGACACCTGATCTCTGGGGACCTTATGGAGTCACTCAGAGTTCTTAAGAGACTTCCCTTACTTTATCATTCCAGAAAGAATTGTCACAGGTGAATGTATCGCACTTTCTCAGGAGCTGAAC

>CRCNE00002355
AATTTTAATCCTTTGTCTTAGCCTGCTAATTACTATTGTTTTAAGTTCATTATCCTGGCGTGCACATTGTTACTAGTTGGATG

>CRCNE00002356
CACTGACAGAGTGCACAAAAAAACCATTTGTTGGCATGACATATCAGATGGG

>CRCNE00002357
CCAGTCACAATTTCTAATTAGCTTTCCCAATGGAGGAGGAAGATGAATTATATTTTAATATCTAGAGACTAAAATTAGTTTATATTTTAGCAAGTTAGCACTTCTTAGCAGTTGATTTACTCTTGAAGCTGCAAAATCTGTGAGCTTGCAATTAATCATACGTTGGTCATTTTCTTTCAAAAA

>CRCNE00002358
GTTTGGCTGTCTGTATCATAATAGGGAAAACATGTAATTTATGCAGTTTAGAAAT

>CRCNE00002359
AGACTAATTTCATATTCAGTTCTTGGCACTGAGGTCTGGGTGGAGGTGGGCAGGTCCACCCTGCCTTTCAGTCTCATTAATCAT

>CRCNE00002360
CCCTTCTCTTTATTCATTCAGACAACCCTTTGGATTAAACAGAGCCAGCTAAATGTCAAAGCAAATCTGAGTCTTGATGCAGATAATCATTTCAATAATATTTCTCCATTTGTGCCCAAACACCAGGGGAATAAAGCTTTTCTGCTGTCAGGTACTGTAAGACTACAGTTGGTGTAAATGCTTGACACTGAGCCAGATGGCTTAGCCGTGCCTCAAACATATGTTCAACAAGCAGGCTTGCACACATTGGAATTTTATTATTTTGAACTGGTGAGGCTTGCATATTTATTTACTTGACCC

>CRCNE00002361
GGAGGGGCTCATGCATGGAAAATGTCAATAGAAATAGTAACTCTGGAAGGGAAGGGCCTCCTAATTAGTCCCCATTTAGATTTTATGATGGCTTTGAGATCTGCTCATCCTGACAGTGCGCACTGTGGTTACATATTGTTCTAGCCTGAGGGAACCATAGGAAAATCCAGATTTATTGTACCTATCATACCAGCATATTTCATTTGCCATTATGAGCAGCCATCTCGCAATGATGCAGGAGTATTTATTACAGATTAAA

>CRCNE00002362
CCCATGCCTTCTGTCACTGCCTCTAGGTTTAGCCCCTCAGCAGCCTGCCAACAGGACACTGTTCTGCCAGTTGTAAATTTTAATTGGCCATCTGGGGAAAGCACAAACCACTGACTAGAGATTAATCAGCAAATTAACCCAGGCATAATACACATTTCCCAGTGGACCCAAAGCAGCTCTAGGCTGGAGCAGAGCAGC

>CRCNE00002363
TCTAATTTTAAAAGTACACTGTATTTTAATACCTATTTTTAAACAGATATCAATTTTTATGGAGCAGTACATGAGTTGTTGATGGATAAACCACCCAAGCATGGTTAAAGAGAGCCTAATCTCCAGCTGGTACCAGATCCATTTAATTGTATCTTCTGACCTCACCTCACCTGAGCCTGCATTAAAATCATAATACAGTTCAAGTGTAAAAATGATATACTGTTTGTTCGCCCTGTTTATAGAGGG

>CRCNE00002364
TCACATCTGGTCGCCAAAGAGTCGTTCCGTCACCCTGCAGCCTGCTAATGAGATCCTCCATTTAATTAATACCATAAGAATTTTAATTCTGACTGAATCAATTTAACGTGATGTGATTTTGTCAGCTCTATTCCCCAAGTAAAAAGTGAGCCTGATGCTTATTACATACATCATTTCACGGGCCCTGCATTCCCTGCTGACTTAAACAAATTCTAATTAAGACTAATTAAAGCATCATTTATGAAAGCGCTTGTGATAGCTATGCAAACATTCTGGGTGGGTATGCTTTGCATAATAATTATCCTAGTTAATATTAAGGCTAGGTCCTTGGCAATTA

>CRCNE00002365
TTTAACGTGTACCGTTTCCTACTGAACATGCAGATGGCATGGCGGTCCCAGATTTCATTTGAGTTAATCTAATCCCTCCACTGCTCCCACTAGAAAGGAGGGCATTAGCAGCCATATGTCAACCAGATTTGTCAGATTATTCATTACAATTAATTGCTGTTCTCACTTAAGGCCTTTAAGGCTGTGAATTGCTCTGAATTCTATTGCAAACACAAAATTATGAGTAAAAGACTTTAGCCCTGTCATTCAAATTTCACGCTGACCTTTATCAGCTTTTGGCTTTTCCATGGGTGCTGGGCTGAAAGCTTTCTAATTGGTGTTCCATTTC

>CRCNE00002366
CTCTTCATTGTATACCAGTGATCAAACATCTCCTCATTACACTTCAATATTGTTGCCTCTAAAGGTCACCATTGCTGAACATAATCACACAAAATCAAAGCTGCAAACTTTATATATCATGGAGGCAGTAAATAGCTTGGAGGTTTATTTTCT

>CRCNE00002367
ATTAGCATTTTGAGGCAAACAAGGTGTACTTACTTAGTGGGACATGACCCTGCTGTCACTAAATTATATCCATGATTAATGATCTCCT

>CRCNE00002368
AAATGTACCAGGCACCAATGTTGCCGGCTGTCAAGAAGCAAAATGAAAAATAGTTTTAATAGCTGCTCTTTGACCTGTTTTATATTTTATGTCAATTATAACAGCACACAACCATGCATAATTATGAAGCATAGATGCATTAAAAT

>CRCNE00002369
CTCAGAGTGGTCTGAACAAACTAACATCATAACAAGAGTGTTTATGGAAAAATGCTTAAGCACTGAAGCAGAAAGGGCTTAGCACTGATCAGACCTCTCTTCCACCTTTATTCTTCACTGTTCACATTGAAATGCAAATATCAGCGCAGGGTTTCCACTGGCGTGCCACTCACAAATTGAAAAGCAGTTTTTATCTATGCAAATGTAAGCATGGTAATTGAAGTTAATCAATCAATGCTAGCTTTCACTAAAACCTTGAACATGATTGAATAAAGTAATTATCATTCAGCGAAAATGATGAAGTTGTAGACAGCATGAACCTTATTAAAGGAGGATTTTGAGTCACAATGGCTTAATTTAGCTAACAGCCC

>CRCNE00002370
GTTAAAAGCTTCTCCAGTTTGTCACAGAGTTTAATATGCACCCTACATAATTATGCAGGATTCACTGTGCTATCAAACTGCAATTCAAATTAGTTCAGGATTAAAGGCACAGAACAGTACTGCTTCCTTAATTGCATTGTACTGTGCTGATCACATTCAAATACCCATTACTCATTCCCTCTGTGGAGCAATAAGTCAGGGGGATTAATATTCAGGCAGGTGACAGGGCCAAGCCATTAAAAGGCAGTTATGCAGAAAGCATGGCTGGTTTTATTCACGTTAATGAAATCAGTGAAATGAAACTGTAATAGATTTATCAAAGCTCAGATGGATTTGCTGTAAATCAGTTTGATTCAAGCAATCAAACTGGACAATAGAGATAGTTTTCAGCTCTAGCAATGGGTGTCAGAAAGCAGCATGTGAAAAGTGCTGATATTCTTCATGTATGGATTTGATATCCACCTCATGCACAGGCCTATTCCCAAACCACTGCTGCTAATTTTTTTGTCTTTTGAACTAGGTGCCAGTGGCTGATAAAACATACAGCATATCGTCTTAATAC

>CRCNE00002371
TATGGAATAAGTCAATATTAAAGCTAATTAACCCTTTTCAAAGGCATTTTGTCCCAGGTTTTTATTTAATGGTTCAGTGCTGCTTCAAGCATGGATCAAGCTGGATAAG

>CRCNE00002372
AGACCATTTTAATCAGTTTTATTGATTCATGCTTCCAGTTCTTATTCAGTTAAAAACAAGGCACATTAAATACATCCTCTTATTGCTCTATAAATGCATGCAGC

>CRCNE00002373
ATCTCCAGAGAGACAATTACCATTTCCTTTGCCTTGATCTTGTTTGTTTAACTTGACACAGTGAAGAAAGGGCTGACATTGACCAAAATCCCCAGCATTAATTTATTTCATGTTCAGCATTCATCATTGCCA

>CRCNE00002376
CCTGGCTCCTGGAGGTAAAAATGCACTGAAGTGAGGAAAATTCTGCAGCAGGATATAATGATCCAAAATGACAGGGACAATAATGACAATGAATTTCATGTCTCCCAGTCACGAGCTGGAGGTGCTTGACTAGGCTGACTTATACAATTAAATTGTTACAGGTAC

>CRCNE00002377
TAGAAACGGGGTTAGCAATTTCACGGGTTATATATTTTAGAGAACCTCATTAAGTGCTTTTTAAAATGAAATTCCAG

>CRCNE00002378
AATTAAACCCTTTCAAGGTCCACTGGTCTACATTTTATTAACTCTTCAGTAAT

>CRCNE00002379
TTATAGGCACTTGCTACTTCAGTAATGTCTATATTATATAAATAGTATTTCAGACACTATGTAGTCTGTTAGATTTTATA

>CRCNE00002380
AGGGACACATAGTGTTTGTAACACCGTCCAACATTCCTTGTTTGTAAGTGTTGTATGTACCGTTGATGTTGATAAAAAGAAAGTTTATATCTTGATTATTTTGTTGTCTAAAGCTAAACAAAACTTGCATGCAGCAGCTT

>CRCNE00002381
CTTTCAATCTTGCTGGCACTGCTACTTTATCATTCATATGACTAAACAGACAATCAATTTAGTGGCGATGTATGGGAATGAAGGGAAAGAACAAATAAGCTGTGAATGATGAGAACAGAAAAATCAAAACCCTCTCCCTTATTCTTTTTTAATGGCTAATACCAACAGGGACAAGACCAGTAAAAAGAGGTTAATGAATTGCAAAGATCCTTTAGAAAGTGATTGACTGGTATTGAAGCACAGTCAAATCAGTCATAAATATTTACTTTTATTAGCAACAGTG

>CRCNE00002382
GGAATTTCCTACAGATAACAACAAAGAGTTAACATTTCCCAGGGCAGACAAGTTTCCAATTCAATTAGTTTTAATGAACCTTCTGCTCACTGGTTACTGAACTAGAAAGAACAGCAATAAATGCCCAGAGGAAAGAGAG

>CRCNE00002383
AACGAAGGGATCTGTATTAATTTTAAACCTCCCTTTGATTGGGTGAACCTGTCTCCGTTTTGTATGACATTGTTGCCACAGGTCATTGCCTGGTGCGGTGTACCATGAAACAAACAAATAGAAAAAGGCACCTTCTGGCACT

>CRCNE00002384
ATCTTCCTATGGTTAGATTGGGAAAAATGAGCATGATGATCACATGTACTGGGAAGGGCAGGAGAGACAGCCGAAGTCATCTCAGAACTCAAGAGAAAAGGAGAAGACAAGAGGTCACAATTATATTCTAGTATCACACTCCCTTTCACAGAGATCTGATATATTCAGTTTGTTCTTGTATGGTGCTTAGGGAAGTTCTAATTAAGGGAAGAAAGAATTTTGACACATATGAAGCAGAGATCAATATTTAGCACTATAATCAGCAATTCCTGATGGTTTGACAATGTCACTATACACATTGTAACTATCCATTA

>CRCNE00002385
ATCATGAATCACATAAAGCAGTGTCTCATTCGCTTCTATTTGTCTTGCTTTTCATCTTCATTCATCCTTATAAAGAAG

>CRCNE00002386
CTGACACAGGCTCACACACTGACTATCCCAAGTAGCACTAATTAAGGGCTGTCCAACTGTGCTTTCTGTTGAGCAGTTTGCTCCAGTGGGTGACAGGAAACAGCCTGAGCTCTGTCTGCAGAATGACAT

>CRCNE00002387
AGATCAAAGGTCTGTAACTCTTTAACCAAATTCCAATGTCTGCCAAATTCAATAGCTGTCATTCTTATAGAAAAAGGCAGTGTAATATGTGTGTTCTGATCTAATTTTATAGAAACAGACACAATTTACATACTATTTATTTAGTTA

>CRCNE00002388
AGTCAGTCACACTCCCATAATGTGTCTGTCATCACGTTAAAACAGTCATTTGCTGACATATTTT

>CRCNE00002389
TCCTTCTAGTGAAACGACATATAATTTGAAATAAT

>CRCNE00002390
CCAACCCTGAATCGACTGTTACTGAATAGTTGAAGCTGAACAGGAAGGAATTGCAGGTGTCAACTCACAGTTTACAAATATGACATCTCCTCTGGCATAGCTGGAAATATGAAATATTGATTTATGTGCAGTAAAAGGTCTTATAAAAATGATCACATACACATGAGAGATTAATGCGCAGGAGATCAATAGAAATTTCATTCTTGACGCTAGACTGTCACCTATGGTGAAATGCTAAAATACAGAAATCAATATTATCTATGAAATGTCAAATTTATTATAATTATGAGGATGAAAGCTGGCCAAGTGGCTCCCAGGAGAGAAGGAAGGATAGGTTACTGTGCTGAAGCATCCTTCATGTCCCTTGTTCACTTGCTGCCAATTTGAGAGCAATATTGGTGCAGGAGGTTTTCAGGCATTACGTACCGCCGTGTAGTAACAAATTCCTGCTGGAATATTTAACTCTTGAAACTGACAATAATACAAG

>CRCNE00002391
GGTGCTCTAACTTATCAAATTCCACATATGGGGAAATTATT

>CRCNE00002392
GATTAACACTAACCCACTGGGTCAGAAACAAGCTGGGATAAAGGTGAAAACTGTATCTGACTATCAACACCAA

>CRCNE00002393
AAAAGCTTTATCTTAATTAAAGTTTAATTAAGGATCACGTTTGGCAGTACTTTTCACACCGATCTACACCAGCAGATTTTCTAGGGCTTAACTTTATCGTGCAGAAAATCCTCTTTTATTACTCCCAACCTGTTGTAAAAGCTGTTGGCACAGAGAGCTGGTTGCTTCATTCAGATGCCTTGTTTGCCACTGGAAATATCCCAAGTCTCTAGAGATAGCACCACAGTGGTTCAATTTAATATCTGTCCTATCACTACAAGACTCCAGCTCATTATTAATGATACTATTCATTAATTTCTTGTTGGGCTGATGTTGTTATTTATTAAAATATTAAAGAATGCCCCTGGGACACATGCATAATGAGGGA

>CRCNE00002394
CCCTCATTAGTCCTGCTACATCTCTGAGTGACACTGTAAATTCATTTTGTGCTCTGTCCA

>CRCNE00002395
ATGAGCCATTCCTATGCAAAATGAATTGACTACTGTC

>CRCNE00002396
CATTAATCATAATAATTAATCAGATCCAATTATATTGCATATAAATGCGAACAAATTGCTGAAAAAATAATGATCTATCACCAACATGTCACAAGGAAAAAGAGACTAAAATAGTAATTAGACACAGGGATTTAGTTGTGTATGAGTGCCCTGCAACTGATTTTAACTGTATGATGATCCGATGATGTAA

>CRCNE00002397
AATTGCTAGTTTCTCAAGGGTATAGAATTAATCACCTGCTAGATTTACAGTCTCTAGGTTGAGACCTGAGGATGGAGGCAATAAGAAAAGCTCTTGAGGGACATATCATATGGTGAGTCTAAATATCAGTCTCTATGCATATGTAAATTGGTAACAAAGTTTTTT

>CRCNE00002398
AGCTAGCTTTTAGCAGCTGTTTAACGTCTGCCTGTGGGTGGTAGAGAG

>CRCNE00002399
GTGCATAAGTAATTAAGCAACATTTTGCTGGGCATAAATAATTCTGTTTATATTGCTCTTTTGAAGAGT

>CRCNE00002400
ATTTAGTGTTTAAATCAATCAACTGCAAACAAGATTTAATTAAAGAATATTATTTCAAAGTGTAATTACCTACTGGGATTAGAATGAAC

>CRCNE00002401
GTTCTCCTACTGTGATCCCACACTGAAAAATGTTGAGTTTTAGATTAATATGCATCTTGTAAGTACAAGTCTTAATC

>CRCNE00002402
TGACTACTCTGTCCACCATGCTAAATTTGTGATTACATTTTTTATGTGCATGATTTAAATCGCTTTAGCAGCAGTCCAGGGAGCATTTTACCCTGCATATTAATTACACAAAGGCTTTGTCATGTGAGGGTCTCAGTGGTCATGGTCTGTAATCCAGCTCATTTGAACTGTGAGTACAGTTTTTGAGCATGCTGTGCACATCAAGCCCAGCTTTAAAGCTAGAA

>CRCNE00002403
CAAATTTTAATGTTTCCAATTTTGAAATCTCAGCAAAAAACTGTTGATGTGGGTCCCCTTTGATAAATTATAAAGGTAAACTTTAATGAACATTGAATAGGATCACCTTTGCTACTTGGGGTAATAGAATAAAATAAAACAAGCAAACACATTTTTCTTACTGCCACATGCCTCTCCTTAATAATAACTTTTGTCTCTTCCACAGGAATAGATGCTGTGTAAGTCTCATTAAATTACCTGACTGA

>CRCNE00002404
ATAGTAAACTGAACAAGGGTCTTGATATCTCAGAGTTCTGCTTATTTACACATGCCTTGGACTCTTCTCACAGATATGTAAATTATTCTGGTTAAAACTAAATGCTAAAGTCTACACCATTAGTCTTCCACTTCATGATCTCCACATGGGGCTGTTAGAGGGATAATGTACCATACAATACACGGTTTACTTTTAATTAATAGAAAAAAATGTGAAATGAATATTAAATGTAGCTTAATGTGAAAGAAAGCTC

>CRCNE00002405
TAACAATTAATGCATGTTAATTTTTAATTACACTGATTGTACTAGA

>CRCNE00002406
AGAATATTTCACCTGTAATGAGATGTGTGCGTTATGTGCCATCGTGAACCACGGCTCAGCCATTAAATATATGTAAATGAAGAGAAACACAAGAGAGCCCCGGCATAATAACGTGCAGAACAGAGAAATGGATCCTGGAAAGTGATTAATTTATTTGATGATGCCTCAAGTGAGGAATTTTAGGTCACAAATGAAGTGACAGAATGACAAATTACCATTTTAAAGAATTTACTGGGCATCATTACTGAACAATTGTCAGGTAGTTTATGGTGGCTGAGAAGATGGTATAAATATAGATCTTTT

>CRCNE00002407
AGTAAAAGCCAAGCAGAGGTCTGGAGTAGAGGGACTAACAGTGTTAGGATCAAAGGCCTAATTGTCTGCTTTCTTGAAGTTAGGGTTATTGGCAGCTGCCATTGTACCATCCATGCTGCTGTCACCCAGCACAGCCAACCAGCATGCACTAATTGCAGTGGCCTTTTCATCAAGTAAGATC

>CRCNE00002408
ATTTAGCAGATACCCTTTGCACCTCTCTTTGTACCTGAATACTATAACCTGACTGCCCCTATCATTTAAGAGG

>CRCNE00002409
CAGCGCACAATTGCAGGCAGGCAACTGGTTTCTGACAAGAGATCAATACTGTCCTTCCAAACGCTGGAGTCAAGCTGCTGGGTCTGTCAGAGGGATGTGTGCTGTAATTGGATCATGGATGCTGCAAGTCATCTG

>CRCNE00002410
CCCTTCAGCACTGTCACAGCTGTCAGATGTCATCCCTTTGTACAGCTGTCACTGCGGGAGGGTTGG

>CRCNE00002411
CTCTTTTTCCGTTCTAACCCAATGCAAATGTCCACTTAGCAGATGAATATTGAAGATATTAGACACTTCTTTATGCCTTTATGCAAAATAAAGATCTGTGTCATCTGTGAATTTCATGGAAATAAGTTGCAATTTATTCACTGTGAGAAAAGTGA

>CRCNE00002412
GATTAAAGGTTGGTTAAGCTTCAAACCATCTTCTATATGTAAATTTATAGCAATGATGTGCTGT

>CRCNE00002413
CTCAATGGTTCGTCAGCTGAAGGATATGGTTAACAAATGTAAAACCAAACTTCAGAGGAGCTGGTTTTCTGTGCTAAGTGATCTGTATTCCCTCTGAATTTACTTTCCCCTAACCCCGTGAAATTAACAGTACTTTCTGACATTCGACCCCCTGACCTCACACATAATAAGAATTTAAAAAGCACCATGCATGAGTGTGTCTCCGTAATGCAAAACTGGAAAAAATGACCA

>CRCNE00002414
CACTGTGAAGTAAAGATTGGCAGCTGGAAGTAAGGCTTACAGACAGACCTGCACACAGGACCTCTTCACCTAGGACTCATAATCACTACTCAAAGGAAAACGCATTTACCAGGGAAAAGAGGCTGTAGCCATCAGAAGTGTGCTTAAAACACCACTTAAATATCACTTTATACGCTATTACTTGCAAACTGTGGCTTCGTATTAAATTATACTTGCACAGGCTTTT

>CRCNE00002415
CAGAGCACGATGAAATTGGATCGGCAGAGACAGGGACTACCCTGGGGTCAGCTGTGACCATGC

>CRCNE00002416
GTGATGTCTAGTTGGGGTGATGGTGTGTAAATAAACGTAGAGAATTGCAAATCTTGTCATGGCCACGCAGAACAGCTCAAGCATTTAAAGATGGTTGCCCGCAAACCTAACTGGAAGGTGGTTGCTG

>CRCNE00002417
TCAATAGGCATATCATAGAAGTTTTAACAGTCATAGCAGATTAACCTTGC

>CRCNE00002418
TTGCAGCTGGATTTGAACATACCATAAAAAATTCATCCACGCTTTAAGAGATTTCTGCTTTTCTGTCCTCTCTATTGTTAGACAAATTGAAGTGTGCACTCGGAAGGAAAGTGGCAGTGAACTGCGAATTTATTTACTCATTCGATT

>CRCNE00002419
CCGTTCAAAGGGTAGAGCAACAATGCAAGTGACATCAGGTCACCCAGCACTTCATAGCTACCTGTGAGATAGAATTGTTCTCCTTGCAGATAG

>CRCNE00002420
TTTTTCTCATCAATGTCTATTATGATTGATGGCTCTATGGTCACATTGAATATGCCCTTTTTAAATAATTCACAATGTCATCACCATAGTACTAGTTTATAACTAGCCTGTTATTTTTACCTTTG

>CRCNE00002421
TGAGAGCCCAGCTCAGTCAGCTGTTGAATAGATAACCCAACACAGTTAACGTGGCATACATTGTAAAGAATTACATGCTTGCTACAATGAGCTTTGGGCCTTTGGTCTAGATAATAATCCTGGTGGGTGTACCACGTGTAGTGGCTGTCTGATCACTCAGATATAACTGACGAAACATAA

>CRCNE00002422
ATTGCTTGATGCATCAAAAGATAATTTGCCATGTAATT

>CRCNE00002423
TGATAATACCATTAATATATCAAGAGTAAATAAAATGTTTAGTGGTAGGCACATTAATTATGGCCTTCATCTATCGGTGTTTAAAACTTAGAAATAATTAAATGTGCTTTAATAAGATATGGTTCTGAGAAAGCAGGATCATTTATGAATCGCTAGAGGTGCGTGGAGCTACATTTCCCTTGAGAGACGGAATTTATGCCTAACACCCCGCTGATTGTTCAGGAGGTAAAGAACCAATAGCTGCATGTACAGAGGTTTAATTTAAAGTGTGTTTCTCACTAGGCTGCTCACAACACTTAATTAAACTCTGCTGTTTTGGCAATGACAAATGCTGTAGTGCAAAAGGAACCTGAGTCGCAGTGACTGAGAAGCTTTTGTAATTTCTTTCATGTGCATTGGCAGCCAGATCCAGGTCAG

>CRCNE00002424
TAAGAGTTATGTGCTGCGTTTTCATTAAAAACATGTTGGAGAAGCACAGACCAATTAAGGATTCTGTATTTTATAAGGAGTGATGAG

>CRCNE00002425
GGCTTAACAATTTGTAGGTTTTCATATCGTGCAGTAGTTTCAGGTTTTAATATATATGAAAATCAGTGGTCTTGTATCTATGCATATGTGTCGTCTATAATATAATTTTGACAGATGGTGA

>CRCNE00002426
TCTCCCACTAGCAGCTCCAGACAGACTGCTCATTGAAAATGTAATACACTGCTGCTGTGTCACAGGTCAGCTGGCAAATGGCAATCTGAATTTTAAAAGGAATATGAATAAAATTCTGTTTTATTTTGAAAATGAACTTTCTGCCCTCCATCATGAATCCAATATATGTCTTAATCTTCTATGCTCTTGAAGCCTGCGGCTCCTGGCTGAGTCCTTTGACTCCTGAACCTAATAAGGAAATAGGTTGTTTTCTCATCCTCGTC

>CRCNE00002427
AATAAAAACACCAAAGTTTGACTGACACTAATTTCCTGAAC

>CRCNE00002428
GTTTATCTTATAAAATCATAACAGACAAGGTTTGTGATGTCCCCTCCACAAGATTCTTTATTCTGTCAGTTTATAGCATTTGAAATGACGGAAAGGGATGCGTTC

>CRCNE00002429
ACCTGTCACCAACAGTGTAATGTGCTATGTATTATCACTCTGAGTGATCCAGAGGCCCAGAGACTGTCATCTTTTTAGACTGTACAAGTCAACACAAATAAAACTGAGGAGGCAAATGATAATGTCTCAGATAGAGCCAGGCTCATTCTGGCCATTACTTTTTATTCAAACCTTACAGATGACATGATGTGAAAAATGAGCCTATGTCTAGTTCAATGCCCATTAGTGTGTGAGCACATTATCTTCCACTTTTCACATTGAATCT

>CRCNE00002430
TTTGAATTCACCATGTGGGTGAAATCAAAGCACAGAACAAACACTGTTTTGATATGGCTTTGAAGATGATAACAGCTTCTAACAGAGAAAAAGGCAGCTTTGGG

>CRCNE00002431
GCAGGAAAACGATGATTGACGTGACTCTCAGCCCAAGAAAGTTTACCTTTTAATGAGTGCGTGGTGAGAAGCTCTC

>CRCNE00002432
AGCCCCGGCTGTAAATGTGCACAATATTCCACATTATATACATGTCATTTCTGAGTACTGTTGGAACGATGCGGTGTCAAATCTGTATGACAGATTGAGGTGAAAGCTGGGAAGAGAGAGCT

>CRCNE00011242
AATGAAATCAATTCTCTTCTTAGGTTACTTTTCAGCTGCCTTTTGTCTTATTGCAGAATCTTTTCTATTTCTCTCACTCATTCATCTATTGTGCCCTTTCCTTGATCTGATAGCATTAAACATATAATTAAGTCATAAAGGAGGGAACTGATGAGTATAGCAGATGGTAATTGCTTCCTACATTTGAATGAAATGATATGCATTGCTACAATTTACAGCTCTCGCCTCATATTTTATTCAGGAACCTTTTATCTCTTTTCCTGCAG

>CRCNE00011257
GAAGGTCAAAGTTGGTCAGTGAGCCAAGAAATACCATATCAGGGTTTCTTTCCCCTCCAATTGAAAAAGGTATAAATTGTGGAATTAGTGTATTGATTGAAGGCTACAACTTCAAGCAATCAGTTTTTCTGGCTTGACAAGATTATTTTATCCTACTTTTCTTTTATTATTATGTGTAGTATTTGAGTCATCCTTCAGGCAGATGAAGTGACAGCTTGATTTAACTCAATAAA

>CRCNE00002433
CTTCTCCTTTCTTGCTGGTTTCCCTTTGGAAGCAGAAACTTCTAAAATTAATGCCACTCCAA

>CRCNE00002434
CTGTGTCACAATGTGATATATAGATTATATTTACCATGGCATATTT

>CRCNE00002436
CAGTTTCTGTTGTGCAAGCAAAGGGAAATAGAGAAAATTGCCATGTTTTATCATGTCGGACGAGCTGGAGCAGGTGACACCGTGATCAGGTGTGCATGCATAATCACTCCCCCAAATAATCGCCATGTGGAATAAT

>CRCNE00002438
TGGAAGTTTGCAGTCACAACAATTAGTACCAGTTGACAAGGTCTTTCAGAA

>CRCNE00002439
AGGATAGTTAAAGTTGACACAGATCAATCACAATAAAGCTAAATGGATGATA

>CRCNE00002440
AACGAAAGAATTAAAATTCTACCAGATTTCAATCTCTT

>CRCNE00002441
TAGCCACACATTAACAGCATTTTATGTTTATTACTGCTCTGACATAATCTATAAATAACTGAA

>CRCNE00002442
CTCCTCTGTTCCTGACATTAGCACAGACAACAGAATCAGCGGACTATTGAATGCAATTACAGTAAGCAAGACAGACAATAAAGATTGATAGCGCCTTCTCTTTTTATCACACACAAAACTAGTGGGGGTTAAAGCTTTGCCTTGAGCTGCCTTCATTTAACAATGATTGAAAATATGCAATTGTGTTGGTAAAACACTG

>CRCNE00002443
TAATGGCCATTCAATAAAAATGTTGCTTTTAAGGGTTTGCATATCATCCCATTTTCTCTTCAACCCTTCAGCAACCATATGGCAAGCAATCAGGTCTGCAATCACTAGGTCCATATTATGTAGAGCATGATTTCGGCATTATGCTATTACCCATCTGTTTCTGTAGAAAAAGACA

>CRCNE00002444
CCAACACAGACACTAACAAACAATTTTAAATTGCCAGCATAATCAAATGATGCAAACATCTATGAGCTACAAAAGTTCATTGCCGCAACTGACAATTTCTTAATTGTATTCAGTCATTCATGGAAATTTTATTAACATCGAACTGATGTATCCTGCCCTTACTCTGTCACAACACCAGGGATCTAATTTCATTATTTTCCACAAGATTTGCTTGACTACTGCCATGATTCTAATATTGCTTTAGTCCAGATGTTTATGCTATTTAAATTAGGAAGAAAAGCCTTTTGGGTAAACACAATTAAAGAAGTTT

>CRCNE00002445
GCTTTTGATATACTTTAGTGCACATGAACTGAGTAGCTGTCAAAATTACAACAGGCAACTCAAGTAATTATGCAGATTTATGCAAAACATTAACAAGAAGAATTAAATGCACAAATGAGGTGGCTACACTTGAATTGTTAAGATTATGAATAATTACCATGAATCTTTTTGCTCTTAATATAACTTGTTTTTGATAAACAAAGCCTTAATTATCAGAATACTTTTGAGAATTTTGGTGACCTTCATTAATCTTACAAAACAAGTCTCTTGTGTTCTGCAT

>CRCNE00002446
AACTTCTCCATAATGGGCATGCATTCGCCCATTGGATCAACATCTTTCAATTTATTAGCATGACAAAGGACACAATTATTTTGGATATGCCTCAATGCAATTTTCATTAACTTTGCAATGATTTATTAACAAAAGTGTCAGGAATGTAATAAAAGCAGCAGGACTCCTCAAAATGCCAAAATAAAAAAAAAAATGAA

>CRCNE00002447
CCTCACTACTGCCTGACAAGGGAACAGATGGCAATTTAAGGGGAGAATTTATGAGAGCCACAATCTTAATGTTGCATAAAGGAAAGAAAAAGACTCGCATCAAAACCACTGACAAATGTACTTGCTAATATTAATGCACTCCCCATTCATCCAATATGCTTCCTAATTGCTTTTCTGTACATAATAATGTGGCACCTGCTGCTCAA

>CRCNE00002448
TCCCAGTGATAAATGTAGAGCACTGTATCACGCACAGTTCCTGTCAGTGGCATAATTAAAATTTTATACTTACAG

>CRCNE00002449
CAGCTGGCACCAAATATAGTAAATTGTGAAATAATGAGCTTGTATATTGCTAGCAATTACAGAGTTAAGTTGAATAAATCCT

>CRCNE00002450
TACCCACAATGCTTTTCAGGACGGCAGCTAATTACCAGCAGAAAGGTCATGCAAAAAATAATGTGATTAGA

>CRCNE00002451
CTGAAAACCATTGCTTCAATATTTAATGAAACGCTTATGCTGCAGCACCTGGTCACATTG

>CRCNE00002452
GTATGTGAACCTCAGCCTAATGGAATTTAATTACTTTAGTGGTATTAATCA

>CRCNE00002453
CAGTAGAGCAAAGAGTATTTTATTACCACTTTTAAGGGTTATCGGCACATTTATTTCAAATGAACTGTCAAACTGCATTACGTGTAAGGCATGCCAG

>CRCNE00002454
GATCAATGCTGAATGTATTACTTGGCACTGGTCAGATGCAGTTTAATAAGAAAAAAATTGATCCATTAAGCTAAACCTAATTTTTGG

>CRCNE00002455
TTTGTATTCATGATAGATTCTCAACACCAAAAATCAATCTCAATCAAAGCGGCAACTGAGTTTATCATAAATTATCATGAAAAGGTTTTCTACTGAGTAGATGGTTAATTACTATCTAATTTGAATAATTTTGCATATTAATGAGGAATGAATGAAAATCATTTTTAGACTT

>CRCNE00002456
TGATTAATGGATTAGTGTTTTCCCATTAATAAACTATATCCAAATGAAAGACAACTTCATTATTT

>CRCNE00002457
TGAGCCATTCGGTCGCTAGGAGGCAGAACAAGATCAAGAAAGCTCAGCGAACTTGAACCTG

>CRCNE00002463
CTTGTTGTTTTGCCCCTGAAAACTGTGCAGCAAAAGCAACCTC

>CRCNE00002469
CCGTTTTGTAAACTGATCCTGTGAGGTAACTCAGGAGTCAGC

>CRCNE00002471
ATATCAAAGACTAACTGTCAAGAGGCATTAAGAATAGAAAA

>CRCNE00002472
CTGAGACCCAGGGAGAGGGGGTTATCAAATTCCCTCATC

>CRCNE00002477
TTTTACTATTCATAGGGATACAATGAGTCATTGGCACATTTCCA

>CRCNE00002482
AACCCATGGAGATAATGGCTCCTTTTTAAGAGGTATGTGATCTCTGTT

>CRCNE00002483
TCCTTCTCTTTCTCCACCCTCAGTCATCATTAACAGAAA

>CRCNE00002489
AGATATTTCAAATAACAGCTTTTAGCAGATCTCTTCACCAATAAAGGCAGGGCTTTAATTTGAA

>CRCNE00002494
CAGACTAGACCTGGTGAACCCTTTCCTATCTGACAGACGTCACAACCCATTCACCCG

>CRCNE00002501
CACGTCACCCAAATTAGTACCTGACAAGGAATGCTTTTGGCAAGG

>CRCNE00002506
AGAAAAAGGACACGGAGCAGAGGCAGGAAT

>CRCNE00002510
AAGCTGGAAGGAATTATTAATTCAGAAACTACATTTG

>CRCNE00002514
AGATATTAATTAAGAAGAGGATTTAGGCTGACTCAGTCTCATACATGAGACAAAAGGTTAAGTAAATGCCAAGGCCGCTGTGCCTCTTCAAACAATGAATATTAGTTTTAGAATCA

>CRCNE00002532
TTTAAAGTTGTTAATATTCAGCTGGGAAACAGTATCCAGAACACAAATAAATTATTAAGTGCATGAACTTTTTAGGCAGTAAGATGAACTGATG

>CRCNE00002534
ACGTGTGTCCTTTCTTTCACATTTGCTGTAATCCTGTTATGGCATTGTCCTATTATCTCAAGTACTGTC

>CRCNE00002537
AGAGAGAAAAAGACCATGCTGCATACATTCTGTAATACATATCATGTACAGTTTTATTTTATAACGTGAGGAGGAAAAACAGTCTTTG

>CRCNE00002538
CAGAACAAGTTTATTCTATCATTTGGTTTTAAAATATGAGTGCCTTGGAT

>CRCNE00002539
AAAAAACACTTCATTATGTTTAGGGGGGAACTGCATTTTAGGGTTCCATTGTC

>CRCNE00002540
GCCTTGGATACACACCGCTCTTCACCGCTCTTCAGGTTGTAAAAAAAAAAAACATACATTGGGGAAAGGTTTAAGATTATATAGTACTTAAATATAGGAAAATGCACACTCATGTTGATTCCTATGCTAAAATACATTTATGGTCTTTTTTCTGTATTTCTAGAATGGTATTTGAATTAAATGTTCATCTAGTGTTAGGCACTATAGTATTTATATTGAAGCTTGTATTTTTAACTGTTGCTTGTTCTCTTAAAAGGTATCAATGTACCTTTTTTGGTAGTGGAAAAAAAAAAGACAGGCTGCCACAGTATATTTTTTTAATTTGGCAGGATAATATAGTGCAAATTATTTGTATGCTTCAAAAAAAAAAAAAAGAGAGAAACA

>CRCNE00002543
AAGCCCGCTTTAGTCAATACTTTTTTGTAAATGGCAATGCAGAATATTTTGTTATTGGCCTTTTCTATTCCTGTAATGAAAGCTGTTTGTCGTAACTTGAAATTTTATCTTTTACTATGGGAGTCACTATTTATTATTGCTTATGTGCCCTGTTCAAAACAGAGGCACTTAATTTGATCTTTTATTTTTCTTTGTTTTTATTTTTTTTTTTATTTAGATGACCAAAGGTCATTACAACCTGGCTTTTTATTGTATTTGTTTCTGGTCTTTGTTAAGTTCTATTGGAAAAACCACTGTCTGTGTTTTTTTGGCAGTTGTCTGCATTAACCTGTTCATACACCCATTTTGTCCCTTTATTGAAAAAATAAAAAAAATTAA

>CRCNE00002544
GAGAGCCCAGAGCTGTGCAGCTAATGTGCAAACTTGTTTCTGTCCTCTATGGCGCCATCATTTATTCAGGAGGTAGAAGCAGAAGACGGGGACTTGCATTCGCTTGATACTCAATTATACATTAGTGTACATCACTTGGCAATCTGTTCATATCAATTTAATTGGATTTTAATATTGCCTCTGATCTTGTTGTCCAATTAACAGTACTGGCTGGCAATAAAGCAGAACCACACACTATGTAACACCTTTGATCCCTGCCATATGGAGCTCTTCCATTGATTACCACATTTTCAAAAAATTTCACTCTCTCAATATGGGCTGTGATAAATGGG

>CRCNE00002545
CTGATGTGATAAAAATTTCACTTCAACTCGCAACTTCATTTATTTTGTTGACATTCGGCTCTGATTAAGAACAATAAAAAAATCATGCCCTGAATATCATATGCAAATACAACCCTGGGCATGAATCT

>CRCNE00002546
ATTTTCCAAAGTTAAGGGCAAGTTGGTTTCAATATAGTCACATGG

>CRCNE00002547
GGAGGGAGGAAGCAATAAGAGTGTGAGTGAGGTCAGTGCTCTTTGCCCGCAGACTCTACAATCAATAAGATCTGGTCAATAACTGCTTTATTACTGCACTACCACCCGGAGCAAAATCATTTTTAAATTAAGAATATATTTT

>CRCNE00002549
AAATCTCCTGAGAATTCTGATTAGCTGTTGACCTGTAGTAGA

>CRCNE00002550
GGACACTAAATCTTCTGATGCAGGCAGAGCAGTGATAACATCTGAACTGAGGGTGCTTTTCCAGGGCATGCTTGACAGATGTATCAGGGCCTTT

>CRCNE00002551
GGTGGAGGGGGTGGCAGGCCAGAAACGTAAAGTGTGTGCAATCACTCAGATACAAGTGGCACCACTAAAAATTGCCTTCATATATCAGCTTATGGTTTACACACTCTGGCAGAAAGGACACTAAAAGGTCAGCAAGAAAAAAATGTATATGTCAG

>CRCNE00002552
TGACAAGACGGATAGTTCCATTCATCTATGGGTGAGCAGCCGAGGCTCCCTGCATTTTT

>CRCNE00002553
GAGGGATGTCATGCTTGTGAATGCACTGCTCAGTCATG

>CRCNE00002554
ATCTAGGTATATCTGTTTAACATGAAATGCAGAAAATGACAGGGCTCAGACAGCTACTGCATCCAGTGACAAAGATTACTGTCATCCTGGCTCATCAGTTAATTCATCATTGGCAATGGTCCATTCCATTTCCTGGTAGCCTAGCAACAGCCAAT

>CRCNE00002555
CTCCTTTCATGACATTGTAATGATGTTACCACATACAACTTTATCTTGCATGAAAAGGTGAAGTCATGAGTGATTTCTCCAATTTAAAAGCACTCAACCCTCACAGTGCTAGAAATGAATATTTTGCATATATTCATGCAACAATGATTCAATTTAAGATTTCTATTTTCAAACATTGCTTGAAACCTTCACTATGTTAGTA

>CRCNE00002556
AAATATTAGGACTCATTTATTTATGAACCTGTTAATAATGAGGTGCAGTTATGAAAAAAAGACTTCCTCAGCA

>CRCNE00002557
CTAGTTAGCCTTCTTGACTTAGATAAAGCTATGGAGAAATGACAAGTGCCAGTAATTAGCGCAGCCTCTTCAACAAGATAACCCTATACATCTTTGTCTATTTCAATCACCAAAGACTCCGATTCAGTGTAAAATTAAACCTTGGATGCCATCAATTTCTGTTAACCTCTTTATATTGTTCTGTGTTCATGCCTATGTGATAGATAGATTTTGTCATTTTATTAAA

>CRCNE00002558
AGAATGTGAGGTAAGCTTGTCGAAGGAGATGAAAGATGGCAAGAAATAGGTGTTTGGGGAC

>CRCNE00002559
ATTCTCTCTGAAATGGCGTGTGCCTCCAGTAATTTACATAATACTCTTCTGACACCGTTACTTTAGTCATCAATCACGGTACCTTCTCCCAGTCTATCTTTTGTCTGAGCATGTCTCTTCTTTATCAGGCCATGCGCAAAAGATTAATTTCACAGTTTTTCTCTCTTCTTTCT

>CRCNE00002560
GCTAACTAATTGGCATCAAAATTTGATTTGTGG

>CRCNE00002561
ATATGCAAAACACGGCCTCCATAACCAAAGTAGCCTGCAAAATTAGGTGTCAGCATGCAAAGCTTATTGATGTATGAATGCGGAAAATGAAAGGCGGCAGTAGACAGCCGGGGCTAAAGGTGAGACAGGCACAGTGAGAGCAGCTGTAGATCCACGTCAAGGTG

>CRCNE00002562
AATATAGGCACACACAGTGTGAATACCAAATAAATTGA

>CRCNE00002563
CCCCCTTCAAAGTATGCCTGTGTATTCATTAATAAATTCATATTCTGAGTTTTCAA

>CRCNE00002564
AAGGAGGACAGGCTAATTACTGGCTTAACTAGGGCAGCCTGTGGATCTTCATGTCAAAAGGACTGCCGTAATTATTTGCCATCAAAGCACATTCATATTGTGGCACAAAAGA

>CRCNE00002566
TTGTTTGATGCTGCCCATTTGAGGAAAGCTTATCCCTGACCTTCTGCCAGAGAGACTGATGACAAGGACAGTTTGCACTAACCTTGACATTCACCAGGGTAAATGGCTTTTTCCACAAGTAGTCAGCAAACAAGGAGAGCCAGTCA

>CRCNE00002568
TCTCTCACGTCGTTTTTTTATGAACTATGCATATGTATTAAATGGGATTTGTTGTCCCTAGATACCAATTTGCATAAAGTACAAGCCATCATTGGTTGGAGAGAAGCAAATTACTTCTCCGGCAAGATCACACTTTTTTTTTTTTTTTTTTTTTTTTTTAATTTTAACAAACCGCAGGCAGAGGCTGTTAACAGTACTTAGCCAGATATGCAAAGTATCACTTTTCTCAAAAGCAGCTTGATCAATGAG

>CRCNE00002569
AGCTCAGAGTGTTTGCTGAGTGATTATTTTAATTTACTACTTGATGTAAATCTAAACGAAGTGACACCCAGCTCAAGATGGACA

>CRCNE00002570
GATCCGTTGGTTCAGGGATCCAGTTCACTGCACATTCCTACTGT

>CRCNE00002571
ACTAATTGCATCCTATGTTTGTCAATCAAATATT

>CRCNE00002572
AGGACAGTTTAGGTCAATAAAGAATCAATACTGTGGTTGAATCTGTAGAAAGATAAAAGACT

>CRCNE00002573
AAGCATATTTTCCAATGTAATTAAGGCTTTCAACTGATCCCTCCCAACTGCAATTGTTATTTCAGAAGTGAATTAACAAATCATGTCCAGCCTGCTCAGAATAAAAATTTGTCTCGAGTATTCCTGTAGC

>CRCNE00002574
GGGCCGAGATGGATTCGGGGCTTTATTGAAAGATCATACAGGATGACTGCAAAATCCCATTACTTGTTGATTAAGTATTGATTGCCTCAGTATTAACAAGCCAGCTAATATGAAGTGACCTCTGAGGCCAGTGGTTT

>CRCNE00002575
GTTAAAAAGCTGACAGACTGTATTACAGCTAACATTCCCATATTGATTATACCATTTCTGAGGCTGGCCTCTCTGTGACAAGA

>CRCNE00002576
CTCTAACTTGCTGTCAGGAAATATAATTTGTGCTCTCGGTGATTCACCTAGCTCATATGCAGCATGCAAATTTATTTCCCTAATAATCAGACCTGGA

>CRCNE00002577
CTGACATGGAAAAATTGTGTTAGTTCTACAGAGAAAACGCAAGGATATTTGTCCTGCTAGACAATATAATAGGCTGGTGCATCATCAGATTACAATGTCATTTCAAAAACCTTGAATACAAATAATGTACAGTGAGGG

>CRCNE00002578
AATTACCAGTAGAGTATTAATAAACAGGAATGAGTTAATAGTGCATAAAGACCTTCTAGTGGAACAGTGGGGGAGTTGAATATTCTTTTCTTCAGTCAGCTGTAAGTAATTACTGCATGGTGTGCTTCTGACTATTACCATAACAGAGCAATTGGACGTGAAGAATGGATAATAGTATGGACATGGA

>CRCNE00002579
TGACAGCTCAGAGTTTCAGAAATTTAAGACAACAGCAGGATTAGACACTTTGGGTTGTCTTCGCACACATTTCTTATGGGAGTTAATTCCATTTGACATGCAAGACCAAAGCAAGATTACAGAGGCATAGCCCCATGGCGAGGTGTATGCTGTAGCTAAAAGCTGGGATTTGAATAATTGTGCAGGCTTACTCCAAGAATCAGGCAAGAACAGAATGAATGGATTATTACA

>CRCNE00002580
AACTTTGTACATTTTTAACTGCTGGACTTAATAAAATAC

>CRCNE00002581
TTTTCTTGTATTTGCCCAAAAAATTAGGTTACAT

>CRCNE00002582
TTCTTTTCCATGACATTGAACTTGAACCTGACTGACCTTTCTATAATGAGTGAATTGAAAACATCTCCCTTTGGAATGTGGCTTGTAGATACTGGC

>CRCNE00002583
TGATCTTAATCATAATATATCCTCTGTCTGGTTTGTCA

>CRCNE00002585
AGTCTACAGATGTCAAGAGGTTCAGATTAAGCTTGTTAAAGATCTGCTTCACTCGAACTCACTGATGATTATTTATTTAGCAGTTTTATGTAACCCTGTCATTGATAAGCACTCTATTAATTTGCCGAGGGACAAATCAACACTAGTT

>CRCNE00002586
GTGCTGCTGTTTGTTACAAACCACTTGCCAGTTAATTATAAATTATGGGTCCTCTTTGCCTATATTAATTGATATCTCCT

>CRCNE00002587
GTTATTAAGCTGTTGACAGTATGAGAATCAGACACATTCACCACTGGTTCAGTAATTGTCTTTCATCTAGGAGCAACTTCCCTTCTCCCCCCACCCAACTTTTATGATTCATCATATTTATTTTTTGTTTCCTCAAGCAACATCTTTTATTAGTTGCACACTCACTGCAGAAATTTAATTTCTGCAAGAGAACAACAAAGCAGTTGATTATTATTATTGAGAATCTGGTACAACATCGAGTGAAATAAAATCTATAAGGCATTAAAATGACAGATTAGGCGAGAGCTGTATTCATTTACAAGTGTTAGAACATCATGCTAATGCC

>CRCNE00002588
CATTAACAACGGGCTGCATCAGCACTCAAATCTTATCTTGTTAAATCAGACAAATGTAGCTCAATGAAAAGGAAGGAATA

>CRCNE00002589
AGGTCACAGAACACTGACCTCATTGGCGGGGCTAATTTGATTGTGCGGGAACAATAGC

>CRCNE00002590
AGTGCATGCTAATTATGCGATTTGCCCTTGATAAGACCTTGGTGGGTCATTCAGCAGTTGTGATCTGTCACTGACTTCTAAT

>CRCNE00002591
TCCCCTTTTAAGCAATGCAGCCACAGAAGACTCTTAATAATTGATTATAACTGATTTTAACCTTGTCCTAACCTGGGCAAAATGGCAAAGCCAATCA

>CRCNE00002592
GTATGAGAAAACAGCCCCCGGTCCACATCTTTAAAAGCTCCAGACATGAGCAGAAGATAAAATATTTAGTCTGCCAAAGCCTTGACCTCCCAATTCCAGCCAGTTTTGAACTTGAATTGATTTCCGACAAGGCATCTGGGAGATGATTACAACAAAATGCA

>CRCNE00002593
CGAGCGCAGCCAAATCAAAACATCTCTGGAAGGCATTTCAGAATAATTGAATGCATCATAATTTCCCTATTAATACATATCTCATATTACAGATTATGCATGAAATGTTCACATTATCTGTTACTTTTTGTT

>CRCNE00002594
CCTACTGCTGGTGTACAAAATGTATTATTGTCATTAATGAAAAAGTTAATGGGCCATTTTCTTATATATCAATTTACATTTTACAATTTGAGTACACAA

>CRCNE00002595
TGCTCAAGGAAATAGTTTTAATGTGTTTTTATGGACATCAAGTGTTGTGAATAATGATGCTTCCAC

>CRCNE00002596
CCAAGATGGTGGCTCTAATGACTGGCAGCAAAGTTTCTTCAACAGATTTCATGGGGCATGATCCAAAGATAATAGGTTCTCAGCCCAATGACAATCCAATTACAATGCCAATCAAAGCCAACTTCATGCACTCTAATTATCAGATTTAGCTGTCAGCTCAAATACAAACATAACACTTTTATTTAAATAAA

>CRCNE00002598
AATGGGTAATTTTCCTTATGGTCCCTGTCTTCCTGCTGGGTTGATAATG

>CRCNE00002599
TGAGAGGTCTGCTGCTGCTGCTCTGACATATTCATTTGGATGAATAATTATAACTTGCACAATGTCAAGCTGAAGA

>CRCNE00002601
ACCTGCAAATGTGTTTCCAATACCATCAAAGTGAGTTTA

>CRCNE00002602
GACACCCATTCTAAAGGCACTGACACTATTTTGTGAGCCTGACCTCATGATTGAGATCACATAATTGCAATAATTAG

>CRCNE00002603
TCAAAATGACCCACCCAAACCCAAGTCCATATGGTTTGAAATAGCTAATGAGTCAGTTAATGTGCTATGTCCAGGAGTAATGGGTACTCAATATGGATAGCATG

>CRCNE00002604
TATGAATAGAAGATATATTGCTATTGCAAATGAATCTAATATGAAACTAATGAGCAGTAATGAGCAACTGTTTTGTCATTATTGGGGCAACCACTGA

>CRCNE00002605
TGCTAATAAACTCTCATTTTTGCTCTTTAGAAAAAGCAGTGACCAGGATTTATAACATGGCCTTAATGTCCCCAAAGCCTGAGGCAAAAATAAA

>CRCNE00002621
ATAACCTTTTTGGAGGAATTTGCAAGATACAACTTCCTTTT

>CRCNE00002625
TGGTGATCTGAAGAACAGAAAGGGTAGTTAACTGTGCCATATAGATATAACTT

>CRCNE00002629
TAATTAATATTATTCTTAAATATATCCTTCATATT

>CRCNE00002633
TTTATTACTTGCTCACATTGTCATCAGAAATTAATTTTGTCCCTGAAAGACAAATTGGCTG

>CRCNE00002634
TCCTTGGTGTCTTACATATAAATGAATCAGAGTGTTCAAACTTAAATTAAGATCTTTGGCTAGATAAACAGTTAAAACTGGTTCCCATAGCTACCTCTCACACATAGCTGTGATTGCATTATAATCCCCTAGTAATCAGCTCTAAATGAAAGAAAGATGATAAGGGTGCTCTTTTCAGT

>CRCNE00002635
TGTTAAATAAATGAACACTTAGGCTGAGTAATCAGATGGGTA

>CRCNE00002636
CCGTTTGGAGTCCCAGATGTAAGAAATGAAATAATCCACGCTCAGACAGTCACAAAGTGCCCATCTGGCACC

>CRCNE00002637
TGTGGAAAACATAAGCTGCAAGAATGATTTAATATTTAATAGAAGTAGTAGCCGTTGTTAATTATAATTTGCACATTTACAAATCAGCACTGATAGCAATACAAATTATG

>CRCNE00002638
ATGATTATTATCAGCAATTATACTGTTATTTTTAACCAAATATAG

>CRCNE00002642
TCAATAAGTTTGTTGAATAACATGACTTATTAATTA

>CRCNE00002648
GAGTAGCTCGAGAGCTGTGAAATATGTACCTAATTAAAACTATTGGTGTAAGAGGCTAATAAAGTACATGTGCCTACTAGATGTCTTATTCTAATGAATCTCGGCTAATTTGCTTTGACTGATGAATTTCGGTGTTAGTGGTAGGGGCTGAATAATTATGAAATTTATCACAAGATACAAGGACTCATTAAGGATTACTCAGGTTGAGTTAGAGGAATGTTTTC

>CRCNE00002649
GTAATTTTTCCTGGCCATTTACTAAAGCTCATTAAACACTGGAGAGAACAAACAATGCTACTCCTCAGAGACTACCATTCAAAGTCACTCTACAATTCTCTGTTCTAATACTTGAGACAAATTAATTATTCCTTAGTGAAAA

>CRCNE00002650
TGGCTATGTAATTACTAGAGTATAAGCCTATTTAACTTAAAAGC

>CRCNE00002651
TGAAACTTGATGAGGGCCCGTCCTTAGTTATCAGGGGAGTCAGTTTCTGGTCAGTCTTCTTGATTCATCTCTTTTAGATTTAATCAGCATTAAGGTATTGCTTGTC

>CRCNE00002652
CAGCGAATCCGCACAATTAAAAGCTTTAATTAGTGGCTCCTCCATTTTCTTAGTTCTGATGGGCTTTATCTAATGAGATCTGGTCTCTGGCTTAGATCTGCTCCGAATGACGTGTCCGCAATGAATGAGAGCTGCGTCGCAAACAAAACATTTAATTAACAAAATTGGCCTCTAAGAGAGGGAGGGAAAGA

>CRCNE00002653
GCTGCTATATTCAGAGAATGCTGTCCCTTTAATTGAACAGGCTAGGTAATTAAATGGCACTTTTCCAATAGGACGTGCTAGGTAAATCTAATAGTTGGTTATTTAATATCACTTTGAAGTCTGCCCACTCAAGCACAATGACAGCACAGGAGCATGTGAACTATTAGCTAGAAAAAAAAAAAAAACAGGATCTCAAAAATTAATTAAATCGCATGCAATTTAGGGGGAACGTTTATCTTGATTTGTCATAACAGAATTAATTCAAGGCCTCCAATTCACTTGGGGGCAGATCTGTTACTCTGAATTAACCAAGCGTAATTTGGCTGAT

>CRCNE00002654
TTCCTATTATGCACAGCCCCCCTCTTAAGTATCAATAGCTTCTGGTGCTTTTAAGGTGCCTGGTCTCTAGTTTTTCCGAAGTACCTTTAATGGACTTGGCTCCAGGCATAATTTCTG

>CRCNE00002655
GAAACCGATTCTGTCATCACAATTAAAGACTCCCCTGGCTTTAATTAGCCTGACCTGGGGTATATCT

>CRCNE00002656
GTTAAAGAGAAAAGAGCCCATTATAGTCCAGTCTGAGACCGATAGCTACTTAATTGAGCACCTAAAGCCTCGAGCCTTTTAAATCAAACAC

>CRCNE00002657
TTTGATTGAACTCTTCAAATCGATGCTGCTGCAAAATTTGTTT

>CRCNE00002658
CCCCTCCTCTGCAGCCTTTTCCTTCTCCCCCTCCTCCCCC

>CRCNE00002659
CATGGCAGATGTTGTGGTCTCATTTGATTGCATAGGAAAACTGCAGTGATACAGCAAACACCCAGAGAGATATGATGACAAATGGGTCCAGATCCCGGTAAATTACTTTCTGCTCAAATCGAAATTTCATTCAGTTTGTTGCTAGCAGAGATGAAGTAATCTAAATTGTGGACTCAGGAGCAGATAGAGGGAAGTTGGAGCAAGCATTTCATTATCAAGAGAGAGAGAAGGTTAGGATGAAAGAGATGAGCAGAGGCAAATCTTAAGTGTTGACACCATGATTGAAAAGGTTAACCCATACACATTATATATCAACCTGGATAGCAGAGAGTTTCTAATGGAAAGTCTGCACTGATGGAGGTT

>CRCNE00002660
AGCATGATGTCTTCTTAGATATACAATCAAATCCTCTTAACCCTTTTGATGACTCATATCTGAAGATAT

>CRCNE00002661
TGTGTGTGTCCATCGTAGAAGACATTTGATGCTCATTTATTAAATATGCTTGCTGGCTGCTGCTGCATCTTTGTTCTGGACAGACAAATTACCTTTCTCACACTGAGCTTCCACTCTGGGGA

>CRCNE00002662
GAGTAATGCAGAATGCGTGCCTTCATCTCAGATTTGTTCAT

>CRCNE00002663
TTTGCTCTTTGTATATTTAAGTGTTGTAAGGAAACGTGTTT

>CRCNE00002664
TTTTGTGATATTCTATCACAAACACTTATTGTATCTCTGTAAAATACAATGTATGTATGCATGTAAGTGTTTTTGTCCT

>CRCNE00002665
CCCTACTTCTAATTTGCTGAATGAAGAAAAAAAAAAATCTTTTATTTGTGATATTTTCAGAGACATTTGCTCTAGTATGGTGTATTTAAATAATAAAAA

>CRCNE00002666
AGATGTAGCACTAAATTATTCTCCTCTTTTAAAGAGTTGTGTTAGTGACA

>CRCNE00002667
TTTTGTTTTTATCAAGTAATGCAATTAGACTTCAGCCTTAATATCTCTGAGGCTGTCACATCCCTGAACTCCGCAGCACTGCTTGCCAGCCGCAATCAGAAATAACTCTGTCCCTTCAACTTAATGAAAAAGAAGTACTTGGCCATAAACTTGTAGTCATCCTCTATCCAATCATATTGTCTTGAGTAATTAAAATGATTAGCTTAATTAGCTTAATTAACTAAATTTGACTACAGGACATGGCCATATGGTGAAGCAAAACAAAGATGGGAGCTAATTAAAGTTAAAATAATGCAGGTTTTAATTAACTCAACCCCTAGGCATCAACATTTTCAAATTTATCCAAGCTGATAATTAAAAAGTCCTCTTGCCCAAGCAACATTTCTTCTCTGAGCTAATTAAATCTGGAAATGAATTAGCAACACGAAGCTCCAAATATTAATTCCTGCTAGAAGATGACTTCACTTCCTAATGAAATTAATTAGCTGCGCTGGACCTTCAATCAGACGCCAAACGCTGTCCATGAACACAGACCTCATGTAATCTAGCGCAAGGATACAAGCCCTGGGGCAAGAATTTACAATAGTAATGAACACTCTTTAACTGGGTGCCTCTCCTAATATACCAAAGGAACATGAAGATCCCTTTGTGCCATGGGCTTCCTCTCCTGTTTAAACAAG

>CRCNE00002668
TGTCAGCCTAGGAGATAAGCTCTTATCTTAATCTAATGACTCCACAGACTTAATTTGTCAGGCCAGCCT

>CRCNE00002669
TAGCACACACTCAAAACAAAGCCATAATTATGTAAAAAGAAA

>CRCNE00002670
TTGTTGCCGCCCACAGGTATAATCATCAGGAAAATTAATAATCATGTTCAGTATGACTATAAATCATT

>CRCNE00002671
CCTGTTTTCATTCAGATGTGTACAAATTACCTCAACATGCCCTTTTTTCCAGAAAACACTAAGGTCTGAAAGAAACTCTTGTTATATTGTTGCCACTTAGGTTTCACTGAGCCTGCATTATCTACTCACAGCTTTAATGACTTCCTGCTGAGAGAGGTTCTGTAGCAGTCTTGGCAGCAGGGCTAAGAATAGCATTAAATGCAAGGTTATCTAGGCATTACACTCACTGTAACATGCAATTAACTCTCCTCTTCCATTTTCATTACACAATTATTCATTAATGTCAATTTAATTTTATGCATTGTTCTACATGACCGAAGGCTGATTACGGGCCTTTTCACTCCAATATCCTAAGTTAACTGGTGCCAGCCGCACTCAGGGCTGCCTAATTGCAATTTAGCCCAGAAAATTCCTCCCATTTTTGCCCTCCAGTAATGGAACAACAGATCATGGCCAGGTAAAGATT

>CRCNE00002672
GAAAGTGGTGCTTTGATTGTCCATTAGAGAGTTGTTTACATTTCTCCAAAAGCTCCATTTAGTTTCCTTGACAAGGTGGAATAAGTGACTGGCTGTGATGGATAGAGGCACCTGTCCTAATGGCTGCTCACACTGTGCCCACCAGTGCACGTTACATTGATAAATTGACAACAGTTGGGACATGCTCTGCTAGCAGCAAGAATGAGGCTACGAGGAC

>CRCNE00002673
CTGGATGTCAAATCTGGGCCCCTCAGAACAAAATCTTAATAATTAACTGGCAAAACTGAACATGATCGCTTCTGACACACCTACACTGGTAATTATTGCTTTGAGGCCATTTACTAATGAAATTAATGTATTCATTGCCCTAACAAATTAGCATAACTCATACATAATGCCCCACATTTCAAGACCTCGCTAGAAAAA

>CRCNE00002675
TTATTAAAACAAGTATCTATAGTCACTCTGCTGGATAAATTACTCCCAAGTAAGTGCCATAAAGCCCATTACATTCCTGCTTTAGGAATGGAGCAGGTCCAAACAGACAATCAAAGGATTTCACTGGGATTATTTTAGATTAGAAAAACTAAG

>CRCNE00002676
ACACTTTGTAGATTTCAGTAACAGATACAGGCCTTGAAATACATCTGCAA

>CRCNE00002677
TCTAACCTTTTAGCAGAACCTGTTATCTGATGACGTGAATTAAAGTCTCTCAAATGACTAATAATCATATCAGGGCTGCCATGTCAGCTTGTAGATTTGAATAAGAGGGTCTGAAAACATTTGCATGCCTCAATGTGCCAGTGCTAAGAAGCTAATGTGATAGTGCTGTCATAAAGCACTGGAAAGACATGACTTAATGTAATCTGTCATGTCATATGCTAATCTTCA

>CRCNE00002678
TACACACAGAGCAAATATCATCCAAATAATATTTAAAATGATTGAAAGGCTTTTGATTTGGAAGTGTATTCTCTTAAGCTAAGTGGTCCCCAAGACCATCTAGAAAATTCAATTGTTTCATTTTTAAAATGTTTTCTGCCCAAAATTATATCAAACCCTAATGTCTCAATAGAAACACATGGGATTGGATTGCTGACTGGGCGCCTGATGTCAAAGAAAAAATCTAATTTCACAATGGCATTTCCTCATACTGTCTCACCAAAATACAAAATTGATAAAATTTTAATGGATAATTTTCAGAAGCAGA

>CRCNE00002679
TAATAAACTCTTCCAACATTAAATTATTTAATGCATTCATGCTCATGCAGGCTATTCGATGGTCAGCTTGACCACCTATGTGTTAATATTGGGAATTGAAATGCAGAGAGTGGAAGAGATATAGTGGTGTATGAGGTAATTAGCTCTCATGTCTGATAAATGGGGCAATACCTATGTGTGCGCATGTTTTAGCACACCACAAATGGTGCTTTCAT

>CRCNE00002680
GCTTATTGAACAAATGAATGGTTGAAACTACAATGA

>CRCNE00002681
AAAAGAAATGTATGACAGTTACTCCGAGCAACATCTGTGCACTATCATACATGCTCACACTAATTTTCTAAAGATTGTTCCATTCATTATAGAGCATTGTTAGTTGCAGTGGCACAACCCTTATTTCCATGCATTTAGGGAATGAAGCAGAGAGTGGGTAAATGAGAGCCTAATCAATACCACTTTTCATTTTGCATCTAATG

>CRCNE00002682
CAAAAAAGATCCTGACGTTACAGTCATAAAATGTAATTCTTCT

>CRCNE00002683
GCACCTCGGTCTCAAGATTCTCCATGCCTCATCCTTCATCCACGCTGCTCGTAATGTGCCATCACTGGCACAGTTACACCTGAACACTCTGGTGCTGCCAAACACCTGGCTTGATTTTCCACTGTCCAAATGAAAAATAAGCATAATCTGCTTTTTGAGGATACAGCAAATGAGGGAGTTCATGACAAATTGTGTTGGTTTAT

>CRCNE00002685
AGCCTTCACCACTTTAATTAGCTTGGAAGTAGGGGGTTGCAGTTCCTAATAGACTACAGGCTTTTTGTAAGTTAGGG

>CRCNE00002686
GACTAATGAAGCTAATTAAAAGAAGCATTCAAATCTGC

>CRCNE00011210
CTGATTTGCAAGAGCAGATTAATCAGAGAGCGCGGCTTGATGAAATTTGCTGTTATTGTGCCCATTTTTAGCAACATCTTTTATTATCTTCATTATTCATTTACAGG

>CRCNE00011228
ATTACCGGGACTTTAAATAAAAAACTAAAATAAATAGCATCCATTAAACTGATCATACTGTTGTAACTCAAATTGTGTTTATTATGCTAATGGAACATGAAATTAAGAAAAAGACCTTTATGCCAGTGGAATTAATTAATGAGCTTTATGAAGGCATTGGGATGTAATTTATTTCTAGATAAGTAAGTCTAATTTGCAGTTCCATGGGTCTCTGCAATGCTGATTCTAATAGTTATTCCTGCAGATGTGCTGCTCACAGCATGTCTTTCCATTAGAACTGAACACCTCATTATATAAACTGTACCTAATTAAACATAATACAG

>CRCNE00011233
CATCACTTACTGTAATTTATTTTCAGAACATAATTCTATTTATAAATGAAAATCCTATTAAAAGAAGACAAGAAAAATTAGTCCTAGACTTTGCATTGGTAGAGTAGAAACAAAATGAGCGGCCTAACCTGAAGTGACATTTACAAATTACCTGTTAATTTAAACCGGGTTGAGGGATGA

>CRCNE00002703
ATTATCTCCATCTGTAATAATAAAACATATCTTCTGATTACAGATATTTCTGTTATCTCAAGTCTGAATCT

>CRCNE00002704
CATATCTTCCTGAATGTGACTGCCAAAATAAATCTGG

>CRCNE00002705
CTTTTCTGGGGAACTGGGTGAATTGTTGAGTGCTAATGAA

>CRCNE00002706
ATACATCAAACACAGACAGTTAGTCAATACTCCAGTATGAAAAACCAACTAGCATTTTTAAGAAGAGCAATATATTCATAATATGTTTGGCAG

>CRCNE00002707
ACATCTCCAATACAATTTGTCACCCATGCATAAATCTTGCTGACATTTTCAGTCACTTTAATAGCCTGCCCATTTTATAAATCAGTATGAACTTGCACAGTTGCAAAAA

>CRCNE00002708
TATTTTGAACATCTCATTTGCATACTTTACCAAAAGCCAATGAGGCAGTGGGAACAGCACTGGTGATCATAATACGTGTTTGGGGAAAGGCAGAGAGATCACTAATGGCTTTGCCTTTAGGGATTTCTGTACTCCATAGGGGACGAAAATGAGAAATATTTTTCAAACAGCAGGGGTAAAGGTTTTAAAACTAGAAACACATGGAGTGATAAAGATGTTAGTGCCACAGGGCGCATAGCAGGAAAAAT

>CRCNE00002709
AAAAACTGTAATTTCAGCATTAGGAAGTAATAATCGTGTTTCATCATTGTTATTAAAGCATGACCCTTAAAGTC

>CRCNE00002710
AAAAGCAGCCCACTAAGGGCTTTTTGAAAGATTGATAAATAATGTGGAATCTCAATTAGGCTGTAGAAGGAATGCAGATATTAAAAATTTGGTCAAGAATCTAATTAGCTGGAGGTAATTAAACAGTCTCACACGGGGTCATTAATCTTTTCC

>CRCNE00002711
CTGTCTGTTTTGAGCAGAATTTTCTATTCTGACAGATACAGCTCAGGAGCATTTGATGTCTGCTTGCTGGTCATAGATAATGGTGCATCTTGGGACCATTGTCGTTCTTGTCAATAAAAAGGCCTGGGGGGA

>CRCNE00002712
CAGTCCTCAATGTCAAACATACTTTGAAAGCTACTGA

>CRCNE00002713
GTTGGGACAGTATTTGACAAGATATTTCTTCTTTGATAAAATTGAGCTCATGGGGGTTGATCTTTGAATTTAAGGTAATTTTTT

>CRCNE00002715
TGGAATAACAAATCACAAGACACCCTCAGGACAGAAGGTAGAGAGAAATGTTAAATTAATGAGCCTATAAAACTGCTGCAAATGAAACGTGTAAATACATTGATCTTTTTTTTTTTTAACCTAATGGTT

>CRCNE00002716
GAAAAACCTGTTCTATTTGCACCAGCACAGCTTCTTAGTAAACACTGTTCTTTCTTATCTGCTCGATGCCTTCTCCCTAGGCTATGGCAGATTTTTCATTTAGCTAAAAGCTCGGTAAGAGGTCTATGAGAATGATAATCCTACCACGGGCCGCAGCTGGCATTTTCATGGGGTAGATGATTAGTAGAACGTTTTCTATTCGACCTGGAGAAATTCTCTCAGTGGGAAGTTAACATCCGCTTAC

>CRCNE00002717
AACTGCTTAGGATAATTTTTGCTTTAATACCTTAAGAGTCTTCAAAGCCTGAAGGATGGGATTATT

>CRCNE00002718
TGACATTGAACATAGAAAGGTAAATGATTGGAACTTTAATTACTTTGATCCATCATGTCTCGTAGCTATGTGTCAGCCTAAGCCAACACAACTGACATGGAACACAG

>CRCNE00002719
GAAATGCATCTGGTCCAACTTTAAACTTATGGTTTATAATACTT

>CRCNE00002720
TTAGTTCTAATTTGTATTGATGGCCTAAAAAAAGTAGCATGCTTTGCAGTTCTATGAAAGAAAAGATTATAAATGGAGATTAATTATAATTTTGCTAGCTCAGTACTTGTAAAACTAAAGCAATTTATATTCTTTCTCTTAATGATCTCCATTCCTGATTGCAGTAATGTAATCTAATTGTGATTATGATAGTATCTGAATCATGTGGGCCTCAATGTGATTGAAACTACTCTTTGCATTAAAAAGTAATTTTGGAGTAATGATGAAAAGTTACTGTGGAAAATTGGCAAGTAATATATTTTACTCTGTATCTTAAGTTT

>CRCNE00002721
AGGAAGTTCCTTAGGTGTCTTTTACACATTGAATGCTTTGTGATAGTTGAGGCCTGCTGGCTGTCAACTCCGTCCCTTAAGGGAACTTGACAGATCTTAAAAAAAAAATCAATTTTAAACTCACATGCCCCAGTGGGTGCCAAAGCCACTTCAGAGAGCCTGAAAGATGGCTGAGTCGACAGGATTTGACTTCTGGAGGTAGAAAGGTGACAAACTCTATCATGAGAAAGGGGCAGCTTGGGGCCTCAGAGGCCTAACCTGCTCCCAGGATCTGGGGCCTG

>CRCNE00002722
CATCAAATAGGAAGAAAAAGGTTATGTCACCTTCACCCTCACAGTACTGTCATTTATATGCTATCAGCTCATTAAATTCACATTAGGATACTCCATGGGACTTGAGTTGCTATTAGTGCACCTAAAATGGCATAACA

>CRCNE00002723
GGGAATAAAACTGACAAATATATTCAATCAAAGATGGAATTTTTTTTGCTCTTAAGTTGCAAATGGCCTCATTAAAATAAAAGCACTACCTTAGGGATTGTATAAAGCAGAGTATTGGTACCTAAATGGTATTTATGACCAGGCTAAATGTAAAGTGAATTAAAATTTAAAGGATTATAGTCAGGTAGGCCACAGACATCTGTAGAGAAATGTCCATTAAGAAGATGAAAGAACCAGCAGT

>CRCNE00002724
TCAGGAGAGATCCTCAATTCGAGCAGGGCACATTTTCATGCAAATACAGCAGCACAGTTTCCAGCCCCCTAATAGCTTCTTACAAATGATGTGCCATTACAACGAGGTTTATTTAAACAAATTTAATACATCTTTAATCAAGCTGGAGAGCATTTTCAAAGGTCACGCTCCAAATCAGGAT

>CRCNE00002725
GGGGAGGGAGAATTATTTCTTGGACAAGTAATTTTAGGCAAATCTTTATTTACATTTTTATTCAGTTATTAAATTTTAT

>CRCNE00002726
TTAACCCTTTCACAGCGTATCCTTTTTTCTCTACATGACATTTGCACAAAATGAATTGCTTGCTTAGACACAGCTAACTAAATAAAAGCAGGCCAGAGCTGATAGTATGAAAAATGGATTTTCATTACTGTTTCATTGATTCTTGTAAATAAGGGCCTGAGGCCTGCTCCGAAAAGGCTGCAAACAGTAATAATTTAATCTGAGGTGACATAGACCAAAATGTATGTGGACAAAAATCATCCTTGAATATTAAACAACAGCCTCAAGACAGAGAAAAG

>CRCNE00002727
TTGCAGGCGAATTTAAATGTATGCAGATCGGTGGGTAACATATTTAAAAACAGAAATTAAAGATTCCTGTCATAAATCACATTTGCTGCCATGGATATGCCTTGTTATGCTGGCGTTTAAGAAAACCTGAAAGGTTAAGGCAGTTGGTGCATTAAATCGTACAAGGATAATTAATACTTTTCTTGTGGCTATTTATAAGAAATGGAAAATATTGTCAGATCAGCTGTGGCA

>CRCNE00002728
GCTTCAGGTGACTAAACACCTTGAGTCTCATTCATCAAGTGTTGTTTATACTGGCTGACAGACCAGA

>CRCNE00002729
TCATGAGTGTGATCAATGAACTCAATTATGGCCCCATTCCAAGGATTTC

>CRCNE00002730
CCAGCTGATTTTCTTCGCAAGGTTAGTTGCTAATACATTCCTAGCACCCATGCATTATTAATGCTCCCCGCTCTCCAAGGTGGCAGTGACAAATAGGAAGCAAAATCTACTGACTAGTGGGGAATGTACTTTTTAGTCATGCTTGAATTTTTCAATCCATTCTGCTTGTTGAGGATTTTTCT

>CRCNE00002731
AATGTATCAGTTCCTCTTGAGCCGTCCTTCTACATCGGATCAATAGCTCTTCCAACCATGGGACA

>CRCNE00002732
CATCATGGTGTGTCACAGAAATGAAATGAGTTGTCTCCTGCTCGATTGATGACTGACATCA

>CRCNE00002733
TTTATTACACTTTACTCTTACACCATTGCCTACCTTTGGCAAAGGAAGTTTGTAAGTGTCCTCGGTGGTCTACACCGATCAATACTACATGGGAGTTAAATTAGACCTCAAGTTAAGCACACATCTACATTGGCTGAGATACCTTCAACCTAAAACCCCTGGAAAATTTACACTTTTCCACTAAGTTAACCAGTAATAGAGTGAAATGAGTGAGAAAAAAGCAGCTGTCTAGTTTTTATCTTGCATC

>CRCNE00002734
GATCAATAGGGCACATTCAGCACAGCTGTCCCACTACACCTGAT

>CRCNE00002735
CCAACCTGGCTGGGGACCTATTAGTCATACCTGAGGGACTCTCCC

>CRCNE00002736
CTTTTATCTCCAAGTATATCTCCTAGGATTACAGGTACTTGAGGCTAATTAGATCTGCTCTATTACCTGCC

>CRCNE00002737
CAATAAAATCTGTCAAAACAATCTGCCATGAGCAGGTGTCAGATAATTATCT

>CRCNE00002738
GCTGGCTGCATACTGACAGCACACAGTGACAGTAATTTGCACTGATCTGCCCCCACTGCTAGTCCTGCTGCTACAAATAGCAATTGATTATTATGCTGTAGTGTTATTGACTGTC

>CRCNE00002739
ATCATCTGTACAGACTGGAAGAGAACCTTCATAAATTAACCTTATTAGTGCATTACTGTAAGCGAATGCCAAAAAAGCTCCTAATTTGCATTAAGATAGATTTTTCAGGTTGGCTGCATGATTTAATTAAAGAAAAGATTAAGAATCATTAAACAAGCTGCTCTACCTTGCAATAACAGAATTCATATCTGATTCAGGTTAACGAAAACACAGATGGTGATTCAGTAACTGTTGAGTTGCTGTAACAGAATGAAAATGATCCCATTAGT

>CRCNE00002740
CTCATTACCTCACAAGAGCCTCTACATCTCCAGCAATCAAATGGCATTGAAACAGCAAAACAGGTGCCTGGCAGGTGGATCCAAGCAGATGTTTTGGGCTTGCATGCCT

>CRCNE00002741
GGCCAGTCCCAGGCAGCTCCCCTTTCAGCCTGACAGCTGCATATCCCAGGTGGTCTGACATTTGAGATGGAGGCTGTGGATAAGATTGAAGGTGTTTTAGGGGAGA

>CRCNE00002742
ACTCATGAGACAACCTGAGATACTCTATTACTGTCCA

>CRCNE00002743
TCTTTTTGCTCCCTCCTTCATTCACTTTCAATTATCTGGAAGCTGTTTCGCGTGTTTATTTATTTATCTAAAGTTCACATACAGTATGCAAGCACAAATTTTCTCCAGGGGTCTGGGACCAGGCAGATC

>CRCNE00002744
TTTTAAATTAACCTTAATGAAAGCTTCTGAAAATTGTTGT

>CRCNE00002745
TTTCACACTGAGAACAAAAGAAGCATATTAAACACCAAAGTTTATCAAGACAAATTAGGTCCCAGTTTCAAATTTTCTTTAATCTTTTGCATCTGAACAGTTT

>CRCNE00002746
GCTTCATGCTGTTTTCCCTAGTTAAATGTTAAAATGAATTC

>CRCNE00002747
AAATATTGAGACACATAATAAAAAATTAATTACTTCCCCTAATTTCCGTATGATTCTTTAAAAAGATGTAAAATTCATTTAAAGTAAGTGGTGACTTTGTCTTTGAAGATCACGACAATTAACATGGATCAAAGCTTAGGTTCTGTAACGATGATAGCTTATTAGCATAATGAAATTAACTTAGAGACAAGAATCTTTAATAGGTACAACAAAAATGCTTTAATAATACTTGAAGAAAATTATGTATTTGCTAGAAGTACAACAGTTTCAGATTTTCTATCCAATTAATAAGTTGTTAATTAACTCCTTT

>CRCNE00002748
CTCTGGTGACCACCACGACATTGCAATTCCCATGCCCTACCACATTCCTCTTTTCAGATCCCAGGCATTT

>CRCNE00002749
GCAGTCCAGGATGTAGACAAAATGAATTCCAAGTGACCTATGTGGGGGTGG

>CRCNE00002750
ACACTGAGGACTGCTAATGGATAGGTTTATTTTAAAGCATGCCATCTGCTATCAATCA

>CRCNE00002751
TCCTCAAGAGAATAAAACATCAAACCTACTCAGCAGCTCCACTAACAATAATAAAAATGCCTCTGCCTAAAGGTGACATTCTGAATTTACGATTATTTGTGTCTATAAAGTGTATTCTTTGGCTCCTGACTCATTCTGA

>CRCNE00002752
TAACAAACAAGAATATATTGTAACTCATTTTTTGACCTTTTAATATTTCTGTCACTGATTGTCAGAGTTGAGAACTACTCTCTATCCTGAGGTGATGGATTATTTAATTAACCATTGACCTTTTCCCAACATT

>CRCNE00002753
TCTCTGTATTATTCAAATTTATTAAACAATATTTCACATTTGTTTGACACAATGTCAAACTCAGGACTCCTAAAGAACTGCTGTAGCTTTGGAACTGTTATGCTTTCTTGGACTTTAATCATTTTTGGCAAGGCTCCATTTCCTGTCAGAAAGTGAAACAGCTTTGGAATGTCATTTTCACGAAAGAAAACAGAGAGAATCCGAGAGGAAGTTCTCCTCCACTCCAGATCCCCTAAGATACTCA

>CRCNE00002754
GGAGGGCTGGAATACATCAAACATTAGCAGAGGGAAAAGGACACAATTTTCCCACATTAAAATACATGGAT

>CRCNE00002755
GGCGTCATGGCGCCACAGAATTCTGAATTGTGGTAGAGCATCATCAGTACACATGGCATTAATCTTTGTCTCGTTGCAG

>CRCNE00002756
TGTAATCAGTTAGATAAGAGCAATGTGCCTTTTTTTGGCATTTAATCAAACAATGAAATCATATACACATTTCCTGACACAAAAGACAAA

>CRCNE00002757
CTAGCATCCTTTTTGTTTTATTGTATTTAATATAAAAGCAGCAATTATTTGATTTCAAAGTTATGAAAATATGTACCTTATGAGAAAACAAGCAATTTAAGCTTTAATTGGTGTCATTTTTCACAGAACTGGCAAGATTCTTGCATCCCTGGCACGTTGTTTTTCT

>CRCNE00002758
GAGCCCCCCTGTACAGACAGCCTGACGCCAGATGGCTTCTTCTAATAAATATTCAACCTTAACTCTGTTCCCATGTAACTTTGTTGTAAAGCTGCCAGCACACCCACACAGATCTGGGCCAGCAAAATGATTACAGTAGTACAAACAAAATAGTGCAATAGAGG

>CRCNE00002759
TCATGGCACTGAGGCAAATAATGTGGAATTAAAAACTAAATTCTT

>CRCNE00002760
GAATCAAAGGCGTAATTGTTTTTGTCATCTGCACAGCAATTTTACTCCTGAATGCATTGTTTTAGGCAGGAATTAATAAAAATTGCATGCGCTTCAGGTGCTGGGTAGATCACCCTTTTCCACATAGCCCAGCCTGAAGCTGTGAATGCTCCTTTTCTTATTATCAGTTAATAATTTTCTCTCATTGAGGCAAATTAGGAACTTGACTGTGTTAGAGAGTCCAGAACACTGCTAGAGGCAAAAGGGGGCTAAATGGCAGAAATTCCTCTCTGAGCAAGATGCATGAAGCACGACATTGTGTCCACCACAAAAGCCGCTCTGTATTTTTGATCCTTTCTAATTTAATTAGCCCAAGAGGTAGCGCATTAATTTGCCAAGAATTCTTCTGATGCGAAAGCTGCCCTTATTGCAGTGA

>CRCNE00002761
ATTAATTCATGTGAATGAGTTTTTCCTCTAAGATT

>CRCNE00002763
CTCAGTAAACCTTTCACTGCACTGAGCACCTTGAGGTTAGCAAATCTCTAATCATTATTTGATAACAGAAATCTGCAAGCATCACATCCCTGGTAACAAGA

>CRCNE00002764
CATTGTATCTTAGCAACCAGCCGTGATATTCAAACAATTTCATTAAAGCGTAGCACCTCTTAGCAGGTGGGTGAGCGCGGGTGTTGATAAACATTTATAACATGATCAGCCATTGTGTTTGCCAACACTATAATCAGCATGACAAATTTATGAATTTGTTT

>CRCNE00002765
AGAACACTCTTCTGACTGCAAATATAGCAATTATACCAAGTTATGCTTTGACATTGTTACCACAGGCAAGTGGCCAAAGAGCATCCACAGTCAAAATATCTAAGCAAGTTAACAAGCTCCTTTTACTCTCTACAGAGAGGGAGAAGAAAGGGAATCCAACCCCTGAGAAATGTTAAA

>CRCNE00002766
CCACACAAAAGACATCGAAACTAATTAAGTAAACTCCAAAGAACTATTACAAATCATTTTGCTTCAGCCAGAGATATCAGATTTAATTAGGTGATCGGTGTTGATGGGGTACAAAAACAAAAGCTATCTCCTCTTTGAAAAGGTTCAGGCCCTATAGAG

>CRCNE00002767
ACTCTGCTCGACTCCTGAAATTCTGTTTGCAATTTAAGGCCACAAATTAGAAGCGTAAGTCATCTGTTTCCTATAATCCCCCTGTCAGGACTGGA

>CRCNE00002768
CCTTCTGCTTTGCCGTGAAAATCAAGCATCACCTTATCGTTTCCTCACCAAGATTAACTCCTGCTTCCTGAAGA

>CRCNE00002769
GTTATCTCTGACCTGCAGCTTAGCCCCAGTGTCTCAGCTGCCAAAAAGCTCCCATTCAACGTTGTGCTGAGTTCATCAATGCTCCAC

>CRCNE00002770
TGACAACTAAAATCCCCTCGCAGACCGTCCATATCAACCTTCGGCAGGTCAGAGCACGCAACCCCTTC

>CRCNE00002771
GGGGATGTTAATAACTGGCAAGGTACACTAATCTCTGATTGCAACATTTGGTTTACCTTAATCTGGAGGGACAGCTGTATTAAAGAGGGAATTATACTAATCAGTTCAAGGCCC

>CRCNE00002772
TTGCATATAAAACTTCCCATTAGGCTTAAAGTACACCAGCTTA

>CRCNE00002773
TCTGAGCCCTGCAAACTATAAATCCGACTGATTACTCTGCACTCTTTTGCTTGACTGAGCCTTTACAATCAGACATCCCCGTTAACAATAAGCTCCTAATGAATCAAACATCTATGGCATTAGTTTCACCTAGCTGCCTCTTTCCCATGCACTGTGCTGCTTTGTCAGACCTGGTTTGATGAGAAAAGCTAGTGACACTTGCTGCACCTATTGATAAACAATTCAGTAATGAGGGGCATAACAA

>CRCNE00002774
GGACAAAGGACTCAGCAGCGGCCTTATGATTGCTTCTTTTCAAATGGTAATGGCTAGCCTAACTCCTCTGCCAGGTTTTTCTTACCAGAGCACAAATTGCAGTTTACAAGGCTCTGAGGG

>CRCNE00002775
TTTTTATTCGACAAACTGACATGTAAATTACCCTTTAAGTGCTCCACTCTAGGGCTCTGATCATCTCCTAATTGTCACAGTCAATTGTAGCCAACAGTCTCTTCAATCCCAAGCGCTTTGACAACAAGCACAAGGATCAAAGCAG

>CRCNE00002776
CAGATCAGAGATACTAAAATTATTCAAATGATTAATTATT

>CRCNE00002777
TTGAGTGATTATTTAATTAACCATACAGTAGAAAGCTGTATTCTCCAGGA

>CRCNE00002778
TATTTGCATAACCAATCCCTTCAGAGCAAAGGTGGAGTCT

>CRCNE00002780
GCTGCCGAAGCAGGGCGCCGAGTCCATGCGAACTGCCATCTGATCCGCTCTTATCA

>CRCNE00002782
ACCCCTGACACGGCGGTCTTTTGAATGCCTTAGGTATGATTTCACTTTCGCTCACATCAATGCTGACCTGAATGCCTTTCATATCTGATCCGCTGTGTCTCTCCCAGTAAACATCCCCTGAGGGGAGAACAAAGAAAGGAGC

>CRCNE00002784
GTAGCTGAGTAAAATAACTTAGGTGTTTGTGGCTGTTTGTTGGGCTTCCCCTAGTTACCAGCCTTATATAGCTGATGCTCCACCAGGCCCTGTCCCTCCTGACAGGCATATAGTGTTACAAGATGGCATGTCTGTACTATTCATGGC

>CRCNE00002785
TGACCCAAGCAATGAAGGATTTAGGCAGATTTACTTCAGTAAACACCTTTGGACACT

>CRCNE00002786
AGTGGGAGTCTGTTTGCAAAAGGAGGCTTTTGTTAAGTGAG

>CRCNE00002787
CTCCCTTTGTCACAGCCTCCTGGTGATTTGACAGCGCAGATCTACTTCCCTTCTAGGTGAGACA

>CRCNE00002788
TAGTTACAGCAACACTTATCATAAGACAGCAAGAAAAGAGTAGTCCCTGGTAATTAAAGTAATGAAATATTCATTTACTCTACCTTTTCTGTAGTCTCACAAATTAGGCTGCTACATTTAATGCCTGCACTGCCTCTGTTTTTATTATAATGGCAGCTTTCGCATCTGCAATT

>CRCNE00002789
AAATGCGCTGTTTGTTTATGCGTACATAATGCAAGTTTGTCCGCCTGGGAACTGCAGCAAATGGGAGAAGTATGCATGGATTTCACAGGTAACAGGATTACGTGGGCACATAATTGATCCATTTGGAGAAAAAAAATGACAGTGCTCTAAAGATGCCTAGGCTTTGGAGATGGAGTTTATGAAACAGGCATTTGTAAATTCAAAGGAATCAATATGTCAATTTTATTACATCTCAGAACCAGCTGGGCATTAAAGGAACAG

>CRCNE00002790
TTGATATTTTTTTTCCTTTTGTGTTCTGCTTACTGACTGACATCTGCTATCATGCTAAGCAGGTGTTCCTATGTAAACGAACGTGCCCTGTTTGTGTTTCGCCATCCTCGCTGCTGCGCACCCAAATGAGCAGCGTGATTAAGAATCCTGTAAATTTTTGAAAGGAAACGGATGGCTACCCTACTAGAACATAATTACACCGTTCCAACATCCGCAGCTCACTGCTGCAGCAGAGTTGGAGAACAGCAGAAATTAATAATATATAATAGCATCATTCTAGTAATTTATAAATGAAATAAAGTAGAGAGGAGATTCTGCTGATA

>CRCNE00002791
TAATCAGATGTGAAAATTACACCCTCCCTTTTGGATACATGATAATTAC

>CRCNE00002792
GTGCATGAGTGAGCCGAACATGTGTCGCAATCTGTCTCAGGTGGG

>CRCNE00002793
ACTCATACTTGATCATCTTTACTATACAGTGGTATAATTAATATTTAAACATTCTAATAATGCAGCTTGCTTTGCATGCACTTTTCAGCCTCACAACATTATATTTTATCTG

>CRCNE00002794
CTATTTTTGTCACACCTATGTGAGGCCATCCATCTGGTCTGAATCAATCAGTCTCATC

>CRCNE00002795
TGCATGACAATAACTACCTCTGTCCCTTAGGTTTTTGTTCTTTTCATGTCATGGAACT

>CRCNE00002796
TTGTGATTGAGGGCCCTCTGACACAACCTTTTGTTGCATTGAGGTGTTTGATCCTCTTTCCCTTT

>CRCNE00002797
ACAAAGTAAATGTAACAGCCCTCTGGAGACAATATTACAGGCACTTTATTGTTTGCTAAGCTGATGTCATCTTTCTACAGACTGACTTTAAAACAAAGGCAGAACATTTATTACAAATATCACTGTGTGAAAGGAAATCTACT

>CRCNE00002798
GGAAAATATGTAATTAGAGCACGTTCCCAGGCCTGCACACCTGCAGCACATCCTACAGCATAATGTCAGC

>CRCNE00002799
CTGTGTATGAAAGAAGCAGGCATTTACACTACCACACAATGGAGTGCATTGCTGCAACACTGGTTTCATTATTTTCTGACGCCTACCTTCAGCACTGCCCTGGTTTACTCCGTTTGAGGTTTTATTGTTACGGTATAATAGTCCTGTACATTTTTGAAATTCCCTTATTATTCAGCTTATTAATACAGTACTGACTTGATTATCAGGCTGCA

>CRCNE00002800
TCTGACATGTTGTCATATATAAAGAAATCAATTGGTAATTAAATGATGCACCTTGTGAAGATGACAAAAGGCATTTGGTTGCGAAAAGAGAACTGGGTTTTGAGGGGTTTGTAGTGAAGGCCTAATGACTATTCATAAGAGATTTTCAGTCCGTTGATCCACTTGACTGGAAAGTTCTGCCCTGGAGAGTTAGTGCTGTCAGTTTCTCTCACCTCAGAAAGCCGCCGCAATCGACGGTGTAGAGGATGAGCGAGAAATTATCTAGTAGTTGCTCTAGGCCTGTCTTAGGTCACGTGCAGAAG

>CRCNE00002801
TCTTATCAAGAAGCTCACCTAATCAAAGGTAAACACATTTATCGCCTCATTAAGGCTTGTTTTATGGCCACTTCGATGTCATGTTTG

>CRCNE00002802
ATTATGCTTATTAATGTACATTGATTGCTTGTTTAGGTTATAAAACAAATTAAAAAA

>CRCNE00002803
TCCACCTGGATGTTTAAATTATTTAAGTTGCAGGAACCAGACCTTTTCCCTCCTGAGTAGTTGTGGGTTTTAAAGGCTAAAATTGCTTCATCATGCCAAAGTGAAAGTATGCATAAATTATTTAGTTAAACCTGAGAAAATACAGAC

>CRCNE00002804
GAATGTGGAAGAGTGAGAAGAACAAACAAGTCAAAGCATTTGTTCATGCTGCAATCTACACATCAATTATCCCGCTGTGCTAATTACCACCTTTCCATACCCCAGGTACCTAAGCATTCACACTTACTCACTTTCATGCCTCTGATCAAAAAAAAAA

>CRCNE00002805
TTGTCACCTGAATAGCATCCCCACCAGGTATCAA

>CRCNE00002806
CCAGGATAAAGGCCTTTTAATGCCTGTCCAGCCTTAGATAATTTTATTCACTCCTTCTGGACCTTTCTTT

>CRCNE00002807
CTGTGCCCAGAGATCAGTTTTTAGGAGGTGGGTTGAAAGCTTCCCAGGCCTTAGGAGCTTTTGTTGTA

>CRCNE00002808
GCATTACCCAGCCTGAACTTGCCTAAGCCCTTGTGGTCACACCTCTTGAAAAGGTTTTGTTTCCCCCGTCAATTGGTATTCAAACCAGGTCAGCAGATTC

>CRCNE00002809
CCGTTTTCATTTTAATTTGCACCTGTTGTGCAGTTGTTCGGAAGGCAAGTGCAGACCCGCGGATTATAC

>CRCNE00002810
AGCATGTAGGCCGAGAGCCTGTGAGGGCTGACTAATTCAGAAACAGCCACCTTCAATTGAGTTCACAGACCTTATTTACAGGCTGTCTATTTTAAGAAAAGCTACTGAGCATTGCTGGGACTGAGGG

>CRCNE00002811
GCTTGCAGTAATGCTTAAAGTAAATAAGTTCTTGTGCAGCTAGCACTATTGGATTCA

>CRCNE00002812
TGGCTAATGAATGCTGTTGTTTTATTAGCTTTGTTTGCGATTAGGAGCAGCTATCTTCACTTCACAGCAAGTGTTCCCACAAGA

>CRCNE00002813
CAGCTGTTACAATTACAAATGCACTACATGCCTGGGTGTTTACCTTAAAATTTGAAGAACAGCTGCAGAGGCATGGAAT

>CRCNE00002814
GCCGGGTGCAATGATGGCACTCTGTGGAGCAGATTGCAGTGATTCCTGTCATACCATCCCGGGCAGTCAGCCCATTAGCTGCCATTGATTTACTGACCTTTTGGCCCGCTTCTCTCTC

>CRCNE00002815
CCCTTAGAGAAACGATATTGCTTTGATTGGCAATCATTATTAATTTTTCATGGCATTTTGAAGATGCAGATCTTTTAATGGTAATAGCTTTAATTGAGGTCTAAATGATTTTTTGATGGTCTCTTCTAATATGATTTAATAGTCTTATGTTCACGATCGAATGAGTGTGTTAATTTCTAATTTAGAAATTTT

>CRCNE00002816
TTTGCTCATGGCATTTACAATTAGTAAATTAAAATGATTGTATCATATTAACAGTGGCACAACTAAAGTTTA

>CRCNE00002817
GGGCTGTGGGGGGAGACAAAGCAGCTGTTGCTGTTTGTTTATGCAACTCAGCAACATATGAGCGCTGGTCCCTCAATGGCGCTCGGCGGGCTGGGCTCTGCTTGATCTTTGAAGGTTGCTGCTGTTTGAACAAACCTCCCTGTGTCCCATGTAACACCATCTGTCTCACTAGGAATGTGGGAAGATTCAGCACACCCTAGCAGTTGTCA

>CRCNE00002818
CCTTTAGTATGCAAATTTTAGGTTTACAGAGATCTAATGCTTT

>CRCNE00002819
GGCGCTTAGAGCTCATTGAAGCTCAAACAGTACAGGAAATGCAAATCAT

>CRCNE00002820
AGGTCTTAGCCTAGAATGTTATTTGAATTATTTTCAAATGGTAATTTGCTTTATGCAACCCAAACTCATATAGTGTAAGTAAGTGATTATTTGCATGAATGACAATCATTCTAACGCCTGCAGTTTCAAAACTGT

>CRCNE00002821
TTTTATTGCCTAGTCAAACCTCTTCATTCAATTTTAAAATTGCCTTTTGAATGAACTGCACTATGTGCTTGCCA

>CRCNE00002822
CAATTACAAAAAAGATTGTTTGTTTTCACACTTAAAGCAGACATGAAATAGAGTGTCCTTAACTTAATCACCACCTTGATTTACCACATTTGCATATATTTGCATATTAATTGGACTACAGATTAAAATTGGTTTTGTAATTTTAATTAAGTGTCCACAAAGGTAAATGATTAGAACTGTTTAAAATACATTCTGACATAAATAG

>CRCNE00002823
GGAATTACATTCAGAAAGTGGCCTTTTTATGATAGTAATTTT

>CRCNE00002824
GAAACATAATATTACAATAATGGTCTTTGGTGCGGTTTGGAAGGTTTTAGGAAACATTTGGAACTATTTTTCTCATAAAGTCAGTTAACTATTGAAGTGTTATGATAGCATTTCC

>CRCNE00002825
GCTAACATTAGGGCTAATTTTGAAAATCTAGCGTGCAGTCAATTTTACTGATGCCTGGGGACATACAAGGTAGAAGCTGACAAGAGAACTAATTTTGTTTGGGTTATTTACTGCTATGCATCATCCGCAGGTTCCCGCCTGACA

>CRCNE00002826
TGTTGTACAGAGAGCACAGCATAAAAAAAATATCAAACTCTTAATACTATTGTGTGCCCATAACCATCTGTCACTGCTAGCCTGGAGATGAGAGGAAGATTACGAGGAATAAACACTGAGCCGCCGAGCATTGGTAAAGCCTTCGGG

>CRCNE00002827
ACATCAAAGACATTCTAATTCCGAGGCAGTCAAGGATTACAGTGTGTAACCTGTGCTGACAACAGATAAATGACTGGCAATAT

>CRCNE00002828
AATGCCACTGGGTCTAGGCAGACATTTACTAGCTACAGGGG

>CRCNE00002829
TTTGCTTCTTTATTAAGCAGTTACATAGTTATTTGACCTTCAG

>CRCNE00002831
CTCCTTCTAAGTGCCTGGAGTGAGCATCATTCATGGATCATTACTTTCCAAAGAAATTTAAGCACGGAATGCCATTTAATTTTTCCGAATGCAGTCCGTCATTAGGAATCTTAGCTGTCACTGCAATGCCATTTTTGGTGTGATGTGTTTGTTGCCTCATTTCTTTTAATTTTATCTCCATTAGCTTAATTCTTTTTTAATATTTTCATCTAACGAACTTTACAGTCCATTTTGTTTCAGTGTCTGCTAAGCGAGTTTTATGAAGCAGACAGTTGGCTTTTCATTTAGGGGGAGGGTGGCGAGGCGGGCCTTTGCTTTTGTCAGCTTTTTTTGGCACCTTAACATTTGGTTCTGCTTCTGTGCCTTGATTATAAAAGCAAACAACTCCAAGAAGTTCGTTAAAATAAGCAGCAGCTAATTAA

>CRCNE00002832
TGAGTTACTTACAATAACTAATTTTAATCCCATCTGCTAAGTATGACAACATTAGCATTTCCACTTAATTAAAAACACCCTTAAAGCAGCAATGTTTTAATCACTCCATTTTATTTACTCTCCTCCGGT

>CRCNE00002833
GAAGTGAATAGATCTGAATATTAAGATTCATAGATT

>CRCNE00002834
GTATTTTAATCACCCAAAGGAGATGTCTAAACAGCACAACTAC

>CRCNE00002836
TTTTAAAGTTACATTACAAAGAGGTTTTAAGATTTCCCAATAGGCTTTTATTTA

>CRCNE00002837
ACTCTATAAAAGAACTTTCATTGCATCCATTACCCTACTGCAGTGCATAACAAATTAGATTTAAAAGGCTACTTTTTTTCCCTTACAGCAATTTCCATCATTTTCTTTAAAATTTCAATTTAGTGTCTAGTGACAGAATATTCT

>CRCNE00002838
AGATGAAAACTGACATGGGGTCCAGGGGTTAATTTCTGGAACAGACAAATTTGCATACAAATGAAAAATGATGGGATTTCTGTTCTCCTAAATTTTCAGTGTCATCAGCATCA

>CRCNE00002839
CCTGTGCTCCCTTGCTGTTTGAAGAATACTCATTACTTTAGAAGATGGGGCACCTTGTTTGGTGTTCAACTCAATGCGGGTCAATGACTTAATTTGTGCAA

>CRCNE00002840
TGACCTAAATATGGCTGAAAGACACAACATGTGACCTGCTTAGCG

>CRCNE00002841
GGCACAGATGCTACCAGATGGCCAACATATTGTCCAGAGATGACCCATGT

>CRCNE00002842
CAGATTTAGTTTGGAAGTACAAAGTGAACATGCAAATTGCCTTATCTTGTGGGATTCACAAACAAGCATCATTCAGATTGATTTAATACATGGCTTTTTATCTTTAAAAGTGTTAATTAGAAAATAGGGACAGTTCTCTG

>CRCNE00002843
TAGATGGTACGTAACCTTTAATTCAGCTATTGTTAGCACTTTTG

>CRCNE00002844
AGAACCAAAGTTTCCAATGATAATGATGCAATTTTGAGTC

>CRCNE00002845
GGCTTTCAAACTGAGGTGAGCCTGGCTGTATGAAAATCCAATGCAAATAAGCCTTCACCCCTGTGGTACTTGAACTGTTTTCTCTTTGATAACCCAATTATTGTCTCAAGAGCTGTGTCAATTGCTCTAGCGATCTCTTCTTGAACAAATCACTCCCGTAACCTCAAGCACTTTCAATTTGATTCTGCCATTTTTTGACAGTTCAAAGCAATCAGAGGCGGCCTCACAAGGATTGGGATTGATTTTGTGTTCTTGCTTATCATGCTAATTCCCTGAAAATCAGTCTTTT

>CRCNE00002846
AAATGCAATTTGACAAGCGATGCCAAAGATGCCAGTGGTAATTAATTAGCACTTAATTGAGACCACAGACCAACAGGACACAGGAATTGGTCCTCAGTGCCATTTCCCCCTTAGGCTCCATCTCATGAGGGTCA

>CRCNE00002847
GCATATATAACAGTTTATTGAATCCAGGCTGTGTAGACAACCAGAAGAACTCTGTCTCC

>CRCNE00002848
GAAATATTTTTCGTCACTTGAACATGTGCCGTCCAGAG

>CRCNE00002849
AACAAACATTTCACATTCACAGATGCTCCCAATTTGGTGTGGTTTGGAGTGTAATTTAGATCAAACGTCTCCATGTAAATGAGTCAGGGTTTCTTAATTAGGTGCCTCTAAAG

>CRCNE00002850
TATCTGGAAGGGACATCACTATGAATTATTATTTGCAGCTAGGTAGAAAATTGTATGTTGTAGATACCTTTTCTCATTATAAATCACATAGTCACATTTCACCATTTCCCCCAGAAAGCTGCTGAGCCTAGATTTTTGCCACAGCTTGTATT

>CRCNE00002851
CCATCCAGAAGCTCTGTGCACTGCAGACACTTCATTAGGATGCCAGGATAATGGTAAACTACCACTCAGAGTGACACCCCATTTCCTGCTTACTGAGCGCTCCAACCTCGGCAGATGTC

>CRCNE00002852
CCTGGCCTTTTGACTTTGAACCACTACCAAATTTCAGGCTGTGAGGAAATTGTTCTACATTTCCTGACAAATTGAGTTAAGCAGACATTAAGTGGGCTTTAAGAAAACAAATGGCCATCTTTATCACAGGTGGACACTGATGGCTTAATGGGGCCTGGGCTGATTGTATCACTTCTAATGGCTTGACGGGAAGCATTAGGGTTTTTGCATAAAGAACTGGCATTGCGA

>CRCNE00002853
CTCTGTATCCCTTTGTGCACGGAAGCAGATGTTTGTATGTATACTATGAACTGGCATTAG

>CRCNE00002854
CAACAACAGAAACAGGTAGCTTGCAGTCCATTAAACAAACACAGTGCCCCCCTCACTTTTATTTGACATTTTATTTGGCTGTGACAAATGAGCAGCAGTTGGATTATAACATAATTTGTCTTGTCTTTATTACCAGCACAAAGGACACCATTCATTAATTATTCTGCCGTTGCAGCTTAACACTGACTGGAAAGGTCTCTCTTCGGACAGATGGCGGGGACGATGTTATTTATATCAATCAGCCAAAATCCTCAACAAGGATTACTGTTCCTGAGACTACAATGATTTATTTCTTTTTACCTCACCTTCCCTCAACCCCTACTGCT

>CRCNE00002855
GATCTAAGTTGTAATTTATTAAACATGAAAGGCTCCTT

>CRCNE00002856
ATATTTTGAAGAGAGTAACATTTACCAAGTCATTAGTTTTATGCAAACTAGGAAGGAAGATGAAAGAAAAAAAATTATCAATT

>CRCNE00002857
CAATGCTCATAAAAACTCAATTCATCAATGTGAACATAATTTGCTATGAACAGAAAGCTCACAAAAGGGTGAATTTGTCAGATAGACAGGTGGCCTGAGATCTCTCCCTGATACTGAATGATATGAATAATAGATTCTGGTAAATGTATGCCAAGACTTGAGCTGTAAACACAGCTGCCTCCATTCCCTTCCAGAAAAACAGCTTCGAGGACGAAAGCACAGGAACCACGGTTCCACCTGAGGACCTAAG

>CRCNE00002859
TGAAATCTGTCAGATATTTTGAAATGTCCCTCTCACTATGGTGCCACACCCCCTG

>CRCNE00002860
GACACAATAGACGACCAGTAGTTCAATTAGTTAGTAATTTCCGTGTGACTACTTGACAGAATCTACTAATTGTTAATCTTACACTAACTATTGCTTTACATAATTAATTAT

>CRCNE00002861
CAGAGGTCAAGCATCATTCATCATTAGTTGAAGTGACATTTTCAGCCCTTCATATTGCAGCTGCTAAGAAGGGAG

>CRCNE00002862
AGAAAACAAGGTGCCTCTATGTCAGCATGATAATATGCTTACATTTGGTGATGTCATTCTTCCCTAACCCCAGAGTCA

>CRCNE00002863
AACAGTGGGGTCTCTCCCTAATTTGACTTTCTCTACAGGTGGCCTGCAGCTGCGTCCAAACAGGTTA

>CRCNE00002864
GCCTGAGGTAACTCTCTGCACCAGCAGAAGACAGTAGTACTCTTGTCTCCCTGGCTGTGC

>CRCNE00002865
GAAGTCTGCTACTGCTCTCTACAGTTTAAATGCATCCAC

>CRCNE00002866
TTAATCTGAGGCTGCAACCAGCCATGTAACGTTTATGTCAGAGCAAATCTGTCTCTATGCAGGAGAGGGAAAGTGGTTTTTGATGAAGTTGTTCATAAATTTTAATATAATATGCCTGATGGTGTCAGATATAG

>CRCNE00002867
CATACACATTTTCAATCATGTCTTAATTACTTTTAAAAATGCTGCACTGGCTTAGGGACAAGACAGATAACTTGTTAAGCATTTGAAATTTCTGAGCTGTTTTCTCAGTTCTGGCAGTCACTACCCAAGTCCAGATTGTAACCTCCTTTCTGCCTCCAAAGCCTGCCTTGGCTCCGTGTCCAGTGAGGGATTATGGATTTAGCAAGGAAGGTAAGTGTGACTACAAGCATTGGCTCACCATCTGCTCCCCAGCAGAGCATGGGCCAACCTGCATCGCCTGCAGCAAGACCAGGGCACTGTTCTGCAGCCAGCCCTTTCCAACCTGGCTCAAGGCACACATCACATTCAGTCAGATGATTAGGTCTAAGTAGTCCATATGTAACAGAATATTTTTCC

>CRCNE00002868
TCTTTTCTGATTCGACTTTTTAATTCATCTTTTTAAATTATTCCTTTTTAA

>CRCNE00002869
TATTCCCAGATATAAATTATTTACAGCCCATTTAAGTAATCCATATTCAGGTGTGGTGATGAAAAAAAGTG

>CRCNE00002870
CATTCCACGCTAACTTCTCTCCAAGCAACCATTAAAGGTCATGTTTTGACGACTGAATGGCATGTCGGCACCTTGGTTCCCTGGAGAGGCATTCCCCAGGTACATGCAAAAGGTTATTAAATTACCTTCCGAGCAACACTATCTCTTCGGATGAAAATAATTA

>CRCNE00002871
AGATGAAGATGCAGTACCTAATGACCATTTTTGTGTGTGAGTCATATAGCCTGTCAGTGGTGACAGGACAAATGAGCGTAATGGCATAGC

>CRCNE00002872
GCAACATCCAGAGAGCTAATAGTGGGGTTATTAACATAACAAACGTAAATGTTCTATATAAATAATACTGTTTCAGGCCAGCAACCGCTCATCTGACAGCATTTAGGCACAGGCTCAACATCTGTTTATGAACACTTTGCCTAATGATATCATCAGATATCATTAAGTGCGGCAGAATACAGCATAGAGGCAGGTGCAGCTG

>CRCNE00002873
AAACCCATCATTAGGACAATTTTCTTCGACAAACCAGCCCTGTGATTTCAATCTGTATATCACCTGTAATTGTAGTTTTTAGCAAGAAGCTGATTCTATACATTTAGCG

>CRCNE00002874
GGGAATTCCAATCAGTTTAATTGTTTGACAGAATTTTTCTGCTTTTCCTCAGAAGGTG

>CRCNE00002875
TGCCATCCTTTCACATGGTTTTATTTAGTTATTACAACTATCTCTCTGTAAATGACATTTAGGATTATTTAAGATTATGTTGTAATCCTTTTAATCCTTAGTGCTTTAAATTTCAGGCTAAACACCAAAGAGCAAACTAGCACTTAG

>CRCNE00002876
AGTTCAAGGTCAGTGTCTAGCTATTTTCAGCTCATCTCTTCTTGATCCATGCAGAGAAATGACAAGGTAACGTGATTCGGGGTCAGCTGTATTACAGGAACCGTTACATAAACGGAGAAAGTGAAAATCAATCCTAGCTGACAGTGACTTCGGGATAATCAGCGCTCACTGGATGCCTCTGTCA

>CRCNE00002877
TGACAAATGTGTCATCTACATAATTAGCTAGGAAGCAACACAAAACATTAAACATGCTTTGTGCCGACAACTATCAAAACATTTCATTTGTTGTCAATTATTCATTACTTTGTAGGTTCTGAAGGGGTTGTTATTATGGAAATAAGTCCAGATGCTAACAAGGTTAGAGTTTTGGATTC

>CRCNE00002878
AATCACAGAAGTAAGAAACAAAAGAAAATTGTTTCCTCTTTT

>CRCNE00002879
CCCAAAAGTGAAAAATGCTAATTTTGTCTCATTTAGCAGCTGGATACAGAAATGCTCATTAGTTTTAAGAGGGTTAATCCTTTTAACTTTTGCATATTGATATGCCAATTATGCCTAATTGTACAAGAGGCATCAGTCAAGGTAATAGTGCATAAACACATGAAAGTTATTAAGTACATCCCAACATGTAATAAAGTAGGTGTTAATTGGTAGCTGAGTTCTGCAGGCTA

>CRCNE00002880
AGAGAGGAAAGCTGTCCATTTGTTGTTCCCCAGGGAGA

>CRCNE00002881
GAGCAGAATGTAATTTCTAGCAATCTGACAGACCTGCGGATTGAAGCGGCAGGTTTTCCCTTCCGATTTCAGGGAATTGCTTCTTACTGTGACAAATGATTAGCTGTTATCTCTGACTGAATTTGATT

>CRCNE00002882
AAAAAATGAATTCCCTTATCAGGATTTACTTGAAAGGAATATGTCTTATTACAGAAGGAGAATGCCTTGAGGAATGTGGGAAAGATTAAAGGCTTTTGTCAGTAGTTTAGGTTGGGACCAGGTTTCCTGTGTAGCCAGCCC

>CRCNE00002883
GGGGAAGAGTAAGCCCTTCTCGCTGCCTGGCGGTGTCAGATTAAATACCGAGATGGCGACAGGAAAAAGGCTGGAAGGAAAAACAAAA

>CRCNE00002884
AGGGAGATAACTAGTTTGGTGTGAAATAAATAGTTGTTAAAGGATCACA

>CRCNE00002885
CAGCTAATCTTAATGGTTTGTAAAGCCGTTACCTGCACTGGTCTGACATTTATCATGATCATTTT

>CRCNE00002886
AAAAGAACTGTGAATTAGCGAAGCAAAAACGTGTTAATTTCTTGTTCCATCTGTTAATATGAATTCACTGCCAAATATTTTACTT

>CRCNE00002890
ATGAGAAAGCAGGCAAAGCAGGAAGGAAATAATCAGACAT

>CRCNE00002907
ATTATAAGTGTAATAACAGCTTAGGGATACAATCCATCAA

>CRCNE00002908
TTTTCAGCATATTAGATGACAAATAATTGTACATTCATCAATAACAATAGATTAAAGTTG

>CRCNE00002909
CCTTCCTTAGTAATCTAAATAATTTCCCACCTTGCTCATGATGAATGTTTTGCCAGCACCTACTCAGTTCCTCCACTTTACATGACCTAATTAAAGAAAACATTTCATGATTGCCTATTTTTTCTCATGCATGACAACCTATTATTTTTCCTACCACCTGATTAGGGCTTTATTATCCTTGGATTTAGATTGATTTGCTGAGCACTTTAATAAAACACTACTTAGTTTGATTTAAAG

>CRCNE00002910
CAGTTTATTTGTCATTGCAGTTATTAAAGCTGTCTTTTTGGTGCCATGAAAATGAAT

>CRCNE00002912
AACCTTTCAGTGCAAATTAACGTACCAAAAAAGTGTATTAATTAATATTTGTAGCTTTTAATTTCTGCAAGAGTGTTGTCTGGAAGCAGCTGGCAGTACAGGGCCGCTGCTATTGAATCTTTGCCAAACAAGTGCAGATGTAATTTTGTTATCTCTTGCTTAGTCATTTACGCAAATTAATTTGAACAATTAGCCTTTTACTGGTCCTTCATGAATCATGCAAAAGGGATCTGCCAAAAA

>CRCNE00002914
TGACAGTGATGTATGGCTTTCTTTATGAGACCTGAAAACTGATGGATATGTGATCTTATAAATGCTTAGACAAACTAATGCACATAATTATATTTTCCATTTGAAGTCTATTGCTAGGCATTCTAATACAATATCATTAGTTGAAATG

>CRCNE00002915
CAGACATGCTGGCATCTGCCATTATTAATTTACCT

>CRCNE00002916
CCCATATGTTTGCTGGGAACTGTTGCTTG

>CRCNE00002917
ATATAAACACAAGTGACTCCAAGAAATAAATATACACAATCAAC

>CRCNE00002918
GCTCCATTATGCAGGCCTATACCTGTGCTGGCAGCAGGCTCTTC

>CRCNE00002924
TTACAAAAAGAGATTATCCCTACACCTTCCACCCCT

>CRCNE00002928
TATTTTAAACATTGACAAGTGGTAATTTAATAGGGAATGACCCAGTTGGCAGGAAGTTCTAATGACAGATGATGCAAACTCATTTATCATTAAGGGGCTCTGCTGAGCTTCT

>CRCNE00002929
ACTCCAAGGACAAATGAAACAAAACACTCCTAGCTGTGTC

>CRCNE00002930
TTTTAAGATTATATGAACCAAGCATAAATTAAACAATGTGACACCAA

>CRCNE00002931
GAAGGTCAGTAAGTAAATTGGGAGAGCACATTGACACTGGACATTTCATG

>CRCNE00002932
ACTGCCTCTTTGGCAAATGCCTTAAAGTAGGTCATTCTGCTGTGATTT

>CRCNE00002936
GTGAGCTGAAATGATGATTTATATCCGAATCCTATCTTGTTTTTGA

>CRCNE00002941
TTCATCAGGGGTGAATGTTGACAGATCACTGAACCTTACTGTCGGTGGTGACAGGCTTGATGCTGTTTTGTGCAAGGTGGAGAAAA

>CRCNE00002949
GCCTGGAGTAAATGGAAATCCTATCCTTTTATTAAACCAGCAGCCAGTACC

>CRCNE00002955
GCACATCTGGCTTCCTGTAGGTACAACCTCAGGACATAAA

>CRCNE00002958
GTAATTCACCAATAAAGCATCCTCAGAAGTATAATAAAAATTCTACATAAAATGACAT

>CRCNE00002966
ATAATTTGTTAAATTAAGTGCAATAAATATAAAATTACTCTTA

>CRCNE00002970
GCTGAATGTCCCTCTGGCCATTTTGAAAGGTGTTTCATC

>CRCNE00002976
TAATAATTAATGATCAACTGTTAATGG

>CRCNE00002981
GCTTTATTAGGCGCAGAGAAATCAAAATGAACCTGAAAA

>CRCNE00002986
GTGCAGCTTTGTTTCTCTTTCTTGTTCATAGTGTTTAGATGT

>CRCNE00002987
CAGCATGACATTTTAATGTGTGTTATTAAAATTATATTTTAGG

>CRCNE00011232
GATGCTTGAAAGATAAATACGTTTAATTAGGGGCAGAGGATGATCATTAAAGGAAGTCTGACTGCTGCAGAAGTCATTAACAATCTTAAATGAAATTTTTATTTTTATGATAGCCATTTACATGTATAATAAGAGCCAATGATTCTTGGGAGCAGTGTGACAGAAACAGAGTGTGGCGAGAACTCATGTAAGACATACTATTTAAATGAGCTGGTGTTAGCTATTCATATTTGTTAATGAACTAG

>CRCNE00011234
TGTCATTAGAAGAGGCGTAACACGTCAGTCCGTCCCCAGGTTTGTGTTTCCTGGAGTGGCCGAAAGAGATCAGTTCTAACCTGCTCTGCAGGAATAACGGTCC

>CRCNE00011249
TTGCATTCATTTAATTTTAGGTCAAATAACATTTTATTTATGTGGCTCATTTTATATTTCCTAATTTTATTTATTTCATACTGTAGTGTACAGTATTATAGTTCTTCAATATATAGATATATTTTAGTAAAAAAGGAACATGACGTTGATCATTTGGGCAAATTTTACGTAAAGAGAAGAGCATTTATTGTGTTTTGGAACATTAATTGTGAGATGGGATTTTTCAATTTTATTATTTTATTTTTGTTTTTTTCCAATTACTGGAAATTCCAAATTTGGGAACTTTTGATACGATCTTGTGAAAACACTGTATTTTCGACTG

>CRCNE00011254
AAGAGGGACTGTTAAATACAATGTATGATACCATGACAAAAATCTTTCCTGAATTGTCTTTGTAAAAGTATTATTGAATTTTCAATTTGTAATTTCTTTTGAAAATGACCATGCTCGAATAAAAATGTAGCCAAACTA

>CRCNE00002988
TATATCATCGGTCTGGTGTAATGAAGATTGCCTGATAAAGATCGCAATATGACAGTTTTCCTTTTGCCTTGGCTGCTGAACAGCCAGAAA

>CRCNE00002989
AAGTATTTTTTATATGCAGTTATTAACTCATAAGCTACAGTA

>CRCNE00002990
CCCCTGCAGGTCCCATTATGAGAATCATAAATAATATGTGCTAATGAGATATGAATTGATTATGTTGGAAAAGCTGACATTTTCATCCATCATTCTAAATGATGTTTAACAATGGATTACCAGCCAGTAATTCCTCTGATATGAGATTAAATAAAATAGCCGGCTGTTTCAGCAGGCTAGCTCAAGGAGATGGCAATAAATCTGCTCAATTACTGTATTACCAATCCGTTTTTCACTGCTAAGGATATTATTATTTCATTTAGACTTGTTCATGCATCATAGATTATTTTATTTCAGGCAGTCAATGGGAGAAACCGCAGCGTTT

>CRCNE00002991
TGTCGGTAGGTGGCTGTCACCGGGTCTGATTAATGACCCCACTGAAACATGTCCAGCCACATTAGAGCTCCATGTATCTACCACAGTCCACATGGACCAAGCTTTGTTCTGAGAGGAAATGGTGTCAGCCGCCACTGGCGTTTACCC

>CRCNE00002992
TACTGTCATCATAGGCGAGATTAAAGTGCACAATGCTGACATTGATTTTTACCAAAAATTCACATTTTGGGAAAACTCA

>CRCNE00002993
GGATAATATGGAATCTTCTCTCGAATGAACTTTGAAAGAAGTAAATTGTAAATATTGATTTCTGAAATGAACTGTCAATCTCAGTTGGTAAGATTATTCCTATCATCTTGTTGCGACGATGAATTCAAAACTGCTGACAAAGTGGAGTGTATAGGATTTCTGTTAAGAGCAGTCAAGGGGCTTTACTCAGCAGAGCCTAGTAACAGTTGTTCAATTTTATCAGATAACAGCTGAGATCTCATCAGGAGTGAAAAATGAAATGAACTGTGACTCTGAATCAGGATCTCGACTCTTATCCCAGACAAAAATCATCAAACAGCAGCCAAGGGTTTTATATTATTTCGGGCCACTTCATTACTGGCTAGCACAGGAGTTGAATTGCTGTGAGCAGGGCTGCCTTTCCCGTCTCACCCCAGGGTCAAGTCTGAGGGGCGGCTTGATAGGCTCCCAACATGTTAAGGGGTTATCCTATTACCACTTAAGAGGTATATTGAAAGATAGCAAATCTCGACCACTTGCTATCCT

>CRCNE00002994
TCTTTTCATCATCAGCAAATAAAGATTAGCCGGGAAGATTATAGAAAGCGTTTTCAGGCTGGCGCTGATCTTTATTCCAGGGGCTTTGTGATGATATTGATGATGATGATGGTCAAGTGGACAGTTTGATTTTTGTGTTTGGAGCTAGTTATAAAGAATCAATATTATATCAAGGGGTAACTTTCGTGATAAAGGACTTTAACCACTCTGGCTATTCATCATAAGTCTGTAGCAAGCAGATAGGTCAAAAGAAATTATATTGCACTAAAGAGTGAGTCTTCTTATCTCTCCCATACCAGGGGAATAAGGGACCAGCCGATCGATACAGTAGCTGCTGTATACTTCTTGCAATTATCAATAGCTGATTTCGCCTTTTGAGGCCTGCATCTATTAATGCAAGCTAATAATAATCGTTT

>CRCNE00002996
TTTTTGTCATGGAAATGGATTTTTTTTTGTTTTGTTTACTTCATCACATAGAATTTCTCACACTTGGTTTGTTTTGTATCGCCCTCAATGACTACATGAT

>CRCNE00002997
GGTGGGTAGTTAGAAGTGCTTTGACAAGCCTTGCTGATTTAACCTTTGCCTGCTTTGCCCTGCCAGGGGTGGCCACTAGATGTCAAGCTCATAATACAATTAGTGCATCTGTGCTGTTGACCTTGGCAACAGGGCTCACCACTG

>CRCNE00002998
AGGAAGTGGCTGCCTACAACAGTAATTAAACATGTGTAACCAATTAGAGGGTTTTCCACTATGGCACAAGCATATAATTTGCTAAGTCTTCT

>CRCNE00002999
TTAGCAATGTTAAGTGAACTGGCAAAGGCATCTCTAATTTTGCTGGAAATGAGGAAGCCGGATGGTAAAGGGGAATCCTAATGAGCCCATCGAAAGCCGGCTTTGTACTCAACAGACAGGGTAGCCGCAGATTGTATGAAAATATTGGAAATCAATGGCTTCTATGGAATTTCATTAAGAAGCAGGATCCACAATTGATAGGGCCTCATAATTTGATGGATTGGGCTAAGAAAATGATTAGCTAGCTAGAAAGA

>CRCNE00003000
GGCATCGTATTGACTGTGTATTAACACAGAATATTCTGTTGGGCTGTGAGCTGATTGTTTAGAATGTAAATGAAGCTGCTGATGGATCTGGTGACTGATGGCTTAAATTCCAATTAATCAATTACTTCATCACTTTCTTAATTCAGATCAAATATCTCCAGAGTGCACACAATTCTTTTAGTGGTATTAAGAGAAATTAATGCTTTAGAACTAATTTTCATCAATCTCTTATAAATGTCAATA

>CRCNE00003001
GTTGACTCTTGTCAGTTGTATAAAATAAAATCAAGTATTCATAAGCAGTCTGTAATAGGATATAAGCAGGCCAACTTAGTAATACATTTTTTGCTGAGCCTTAACTGGCGTCAGTTTTAGCGAGTGCTT

>CRCNE00003002
CATTTAATTAGTTTTATTGAACGAAAGGCAATTTTATTTGTAATGAACCACA

>CRCNE00003003
TGCCATCTGGCACAGATTCAAGGGCTGCTGTCATCTGCTGCTAATTGCTGTCACCTGCACTTTG

>CRCNE00003004
CAGCTGATAACCGCAAACGAGAAAGATGTGTATATCAAATAGTTTACAAAATGAAGCCAGCTGTGTTTCCCTACATACTGTGGCTTCCTGACATGCATCATTAAACCTTATTAGCTACTTCCTTTTACAAAGATTCT

>CRCNE00003005
CTGCCCCTCCAACTGGAAATTATTTGCTTTATTGTAGAGTGTCAACTTGCTCTAGTTTCTGATGCGTTCTAATTGGTACTTTGGAGTATAATCATCGTGTGATACCACGC

>CRCNE00003006
TGGGATTGCTTACAAGCCATTAAGTATGAAATGGCTCATAAAGTGTCTCTGAA

>CRCNE00003007
TGTTACTAACATAATTGGAAGGTGGTCCTTCGCAGGAGTGTAAATGGGGTCTGTGCTTCATCAGTAAGCTTTTGGATAAGAAGCGTCCATCACAGTGGTTCTCTCATTTGCCACGGCAGAATAGAAAATGAAGTATCCCAATAATTGCATTA

>CRCNE00003008
TCCTTCTTGTGGACAAGAAAGCAATGTGGTATAATTAGGTTTGATT

>CRCNE00003009
CACATTTCCGGTAAGATCTGAAATTAATGATGTTGCTATAGTGACACATCTGTGGCCACCAGTG

>CRCNE00003010
AGGCCCACTATTTTGTAGACATGTGCACATCCAGATCCTTCATAATATTAGTTAAAATCAATGTGCTGCTTTTTTAATTATTGCTCATGGTACAAAGCAGGGAAGGCTCATTTAGGAATGGATCGATATTGAAAAGGGATTGGTAGACGGCAGAGCAGTACATCAGGCGGCTTGATGTGAAAATCATTGGGTCTGTGCTGTGGTGGTTCAGAGTTATCCGTCTGGTTAGCCCCCAGCTGGCTGGGGGCGACGTAATAGGCAAACCTTCCACAAACC

>CRCNE00003011
ATTAATCATTTGACCATGAGGGATTCATTTACTAATTAAAAACGCAAAAAGAGTAA

>CRCNE00003012
TTCAGAATATAAATTAAGTGATATTATAACAGAAGCCCCCTCTTAG

>CRCNE00003013
GGTTATGGTATGAGAATGAATTACTCTATTAACATCTCTTTTAA

>CRCNE00003014
CTCTCTTCCAGCCAGAATACCATTAATACGTGTGTCAGCGCGGAGTG

>CRCNE00003015
CCTTTATTTGTGTAAAGATTAAATTGCACATGATTTCTAATGTTTCTGCTACTCCAACTGTCATAGGTCGACGACCTTCATGCACGCGAGATAATAGATACATCGTCTGCGGTTCCGGCCAGTGCTGTTCTCCACAGCTCAGTACTTCCCCATTGTTACA

>CRCNE00003016
TATCGTGGTCTCCTGAAAGCCCAGAAGCCCATAGGTCAGAGAACAGCGTTTTGATGGATTATAGGATTGTAACTGTCCCTGCCAGTTGACAGCTTTTATTGGCTGGGAGGATGAGCCTGTAAACCTTTATATAATTATTGTATTAAAGGCACTGTGCCTCTGTGTTGCTGGCGCTTGTTCAGGGATCAATGTGGAGATAATTTCAAAAATGAATAGTAAGTATTGATCGTCCCATGGTG

>CRCNE00003017
ATATCATTACTAGCTCAGGGGGAATCATTCAGACCAATGCAATTTACTCAATATTGGTCAGTTTGACTCCTGACCCTCGTCCCTCGACATCGTATCCTTGGCAACCCTTG

>CRCNE00003018
GAGCCTGGAGCAGCCCATGCCCTTTAATTGCCATTTACATTGCAGAGAATCATTAATTTCTAATTCACCTATTAT

>CRCNE00003019
CTCTTTGTGGATGATTACTTCTGGGGCATTTAAATGAATTCCATCACTTAACCTGGGCTGAGACAGATTATTGAGCCCTGCCATCTAAGCGTTCAAAGACCA

>CRCNE00003020
CTTTTATTGGGAAAGAAAATATGGCTGTCAGGTTTATGGGGGCAAAAAGCTGACCCTGTTTTATCTGTCCTTGCATGCGCCTCCGTGTAATGATGACAAAATGGGATGTTAACTAATGATTAGTAGAAATGGTTGCAGTTAATTAGTTGGTTCTTCGTTTATCGTTCCATTTGCACATTTTGGGAGTAATCATTATTAATTAGGACCATCATGCCGAAAGGGTCGAGGTGGAACCCTACAGCCAAGTTAATCAGGCAGCAATGAAAGCTCCATTATCTTGTCAGATCATTTTGGCCTGTGATCTATTTGCATTATCTAAAAGCCGCATTAGGATC

>CRCNE00003021
TGAGAAAGAGCATTCATCACAAATAACTAGGGATTGTATACCAAAGTGCTTGAAGAAAATCAATATACTTTCAGCTGCTCTCGGCCTATAAATGTAAATGAGAACAGATATAAAGCTGATATGCACTAGAGAA

>CRCNE00003022
GAAATCAATTGAATAAACTTGAAAAATGATTCAGATAGAGTAGATATGAACA

>CRCNE00003023
AGAAAATCAATCATATAATTTAAAGAATAAACAGCTTGAACCTCACAAATCTCCCGTATGGTTTTAGAGTGTAGGATTTTTAATTTAGCATTGATATAATGCCAAGCTATGAGAATCTGCAGATGGCGGAGGCTAGCAGGAAAATCAATTCATTCTTGTTCTATGGTCTAAAGGGGTATTTGATATTTACAGCAGGGCAGCATGAATCCTTGTATAAATTTACATTTTAAGAGATAAAGGGCCTCTGTATTTTGTCTTGTTATTGTTAATAGAAACTGTCTACTTTTATTCTGTCCACTTTCTGGGGAAGCGTAGCTGT

>CRCNE00003024
TCACAGGCAATTTTCTAGGCTTTATTTTCTTGATATACAAAGTTTTGCTTTGTG

>CRCNE00003025
TCCCACTGCAAGGCAATTGAGGTGGCATAATTGCATCAGTGCTACAGAAATACAGGCTGCAATTTGGGGGAA

>CRCNE00003026
CAGAGGTTAAGAAAATGTGACAGGGTACAAGTAAATGTATATGTAAATTCAAGAGACTTTCATTGCACTTATAA

>CRCNE00003027
CTTGTCCTTTTTAATTTTTAATTACCATTGTCTGTTCACCTTTGTTTTACCCATGACA

>CRCNE00003028
TGCAATATGCCTGACAGGATAATGGAATGTCATTCTGCCAGCTCTTGAGCTGGTTAGGGACAGTTTATTTATTGATTGACTTTCTTTGTAAATTATCAAT

>CRCNE00003029
GAGCGAGCCGTGTGTCTGGAGGCGGTGTCTGTGTGCAGCTTGACTCCTAATCCATATCGCAAACAGCTTCCAGATGC

>CRCNE00003030
GGGTGGATTTTACTAATCATTCATTTCCAATCTTCCTGACGGAGACTTTTATTAATAAACTCGTTTCATCT

>CRCNE00003031
GGAAGACATTGATTAAGTTTTGCTTAATGGATTAT

>CRCNE00003032
GGATTGATTTTTGTGCTCCAGTATGAAAAGGTCACTTTGATCAATGC

>CRCNE00003033
TGTCAAAACAATCCTGAAATCCCATTTTCCTTTAATAAAGTATAGTTTTGTCCTCCAGATGTATGCTTGAATAAGATGTCATACTCTGTTTTTGTTCCGGATTGCACCCTGCTGATGTTCTTAGGCAGCAAGAAAATTACCTTATTGAAACATATTGCTGGGAGTGACGACGGTGCCAAATTTTGCATTGGTATTACACACATGACATATTCAGAGACCTTTGAGTAAGACTATGAATATCAAGT

>CRCNE00003034
TGTAAACAGGAATCTTAAGTTACCCCAAGAGTACA

>CRCNE00003035
TTGAAAGCGGGATGTACGTTTATTACAATTTCAAACAAAATGCTAATGCCATTAAACAAATGAGGTTTAGGCAAATTAACTGCATTTTAATATTCTGAAAGCCTATGATATAGGACATTGTGTTACGAAACATTGGCTAGAAGTATCAGTTGCAAGGGGATTTTCATCGCTGTGAATCTCAGGAGAATATTTGTAATTAGTATCATTTGCCTAATACTTCAGGTTAATTAGAATATTTAATTGAATAGCTGTAATCTTCAGAGATGACTATATTATGATCAAATCAGCACCATCCCCACGCACGCT

>CRCNE00003036
TTCTTACACTTTTGAATTTTAATGATCCATTTGAACTCTGCCATCAACATTTAATTATTC

>CRCNE00003037
GAAAAAAAAAAGTCCCAACCATGACTCCCATATGGCATGTT

>CRCNE00003038
AAGCTGATGGGCCGTGACAGATGAGCAGATGACCCGAGTTAATTATTATTGAATTC

>CRCNE00003039
ATATGGAACAACATTTGTCATCCGTTATCAGGGGTGATATATTTGTTAGCCTGCAGAGAAACATCTGCTGCGCGCTAATCTCCAGTGTGCAGGCCAATATTCATAGGATACAGCTGCATAAAATCAC

>CRCNE00003040
TGAGAAATTTATGTTACGTATTAAATATGGACATCTGAATGATTATCAAATCTATAGAAGCCAAGCCCGGCCAATCACCCCTAAATAATGGATGAGAAGTAGATGTGACTCAATTTG

>CRCNE00003041
AAAATCTGCACATGATAAAGAGAATAACCTTGGTCAAGAGTGAGAACAGAGAAAA

>CRCNE00003042
CCTTTGTTGCATTCATTTTTGTTTATAAAATACTAATTACCTCTTTTGTTGTTTGAAGAGATTAAAAGTTAATAGGAGAAACTAAATAAACAGAATGCCATTCTGCACAAACTATATAAGCTGGTAATTAATTTCTGGCCTCCTCTGAGCTAATTAACTCATATAAAGAAATGAAGTTAATGAACCATAATTCTAGTCATACAAGTG

>CRCNE00003043
CACGGCTGATGTCACCATCAAGGTGGCTGCTCGCAAATGGACCCTGACAAGTGTACT

>CRCNE00003044
GAGCTTGAAAGTGGCATTTTTTGACAGAGTTCCACCCTATGAAGAGAGTCAACCAAGTGGGGAGTGAAAAATTCATTTTCTGACAGGGGTGTCAGCACAATCATCAG

>CRCNE00003046
GGGCCCGAGCGCCGAGGGTCCCATTTCGCACACAGCATGGAGTGGGTGAGCTCCTCAACTGTAAAATGAAGCCGTCAGAGCACAGCGTGAGAATGTATTAGAGACAGTTACACGAGGGGCCCCAGCACGGCGCTCACACTTTCAATTGGTAAAATAATGTCTGTACAAATTGTTTTTGGTACATTAAGTACCTTTCACAGCCAAAATTAATAAAAGAAGAA

>CRCNE00003047
CTCCAGTTGACAGATCTAGTGTACAATGATAAATGACAATGTGCCAGGCAGCTTGTCAGGCTGTGCTGAGGGAAATCTCACCGAAACTC

>CRCNE00003048
AGTAAAAAACAATAAAGAATATGAAAAGCCCATCTTCACAGAACATTGGACATTGCAAAACAACCTACAGCTATTATCGGATATATCAAAACTGACACGTAAAACTT

>CRCNE00003049
AGTGATTGAATGATCTCATTTCAGGCTTTTTGTTAGACAACAGGCAGCACTCTATGAAGACTGATACAGAAGTGCTGGGCTTGGCTGGCTGGATCATCAAATGGATTGATATTATACTCCAGCAGCAGATGAAGACAAAGTTAACTGTTATCATACTCAATACAGGGGCTTGTCAGGGGCGGAAAATCACCCCGTGTCACTGATTATGGGAGCGTTTCATGACT

>CRCNE00003051
AACTTTAGCCTGTGTAAATTAAATGGTTCTGCCACATTAACTTCATAAAACCATAATCCTCTCCTCCATAAACTATTACATGCACTGCAACATATCTGATTTATGGGGTGTGGAATCAATGGGAAAAAATTAATGCTTGAAAAACATATTAGAGACATTATTGAACAGATTTTAATTGAGATTTGATTTCAATGCCCCTTATCCACATGATTAATGGGTCCTACCCCTCGACTCCAGCAGGATGAAAAGAGTCTTTAATATGACAATTAAGTATCTGTCTTTAGGTTTTAT

>CRCNE00003052
TCCCCACTACAATCACTTCATCAGTACAGTCTGGCTTTTGTGCAGATTAAATTGAGACTCAATTTTCTCTATTTTCCAGCACTTACTTATGTTTTATGACAAGCACTAAATCAATTTTATGCTATTATTGATTTT

>CRCNE00003053
AGCCGCCAGCGCCAGAATTCACAGCAGCTTTCTCTTGAAATGCTTGGCATTTCCCCACAATTTCTTAGGTATACTTGGTGGGCGAAGTGCGTCATCTCTGTTTGAATTTATCGCACAGAATAAGCCATTTTCTCCATTTAATGTTATCCCCTCGGTAACCAGGAGGTCGGAGGCCACAACGCAAAAACAGCAAATTTGTCAACGGAATGT

>CRCNE00003054
CTTCTGTTGTTTTCTTGGGGGCTCAGTGGGATGGAGAGTCTGTTCTGCAGCAGGACATGCCAACAAATTGCATCACTTCTGCCTCGGTGACTGCGGACAATGACATGCCATATGCCAGCGGCAGGAAATGAATGGGCTCATTTACACTGGCACCGGCGCTGCGGCCTGTC

>CRCNE00003055
AATTCATTGTCAACAGAAACCCCCTGCTGAGGAATTTCAATTTCATATATCTAATTATCCCTGTCAGTTGGAAGAACTGACAAAAAGCATTCTTTGTTCTCTCCTTCTGCCTCCCGCATCTCACTCTCAATTAATTCCGGCATACAAATATGACTAATTGTCTTTGCAGTGCTCAAGAGCGCTGTATATA

>CRCNE00003056
TCATGCACCGATTTATGATATTTGAACACAATAGACATGCATAATTCAGGTGACCACGTTAGCACCCTCCCAAGCCC

>CRCNE00003057
ATGCTTTACATTTTATGCATAACTAGTTCTGAGACCAGGGCTATAAAAGTTTTCTATTAACATGTAAGCACTAAGA

>CRCNE00003058
TTTTTTTCACTTGATAAATATACATAACTCCTTGACAATGAGGCCCTTGTGTTGCTAATGGGGCCCTTAATGGAGAGTTATATTTCCAGGATTATATCTTTATTCAGTTGCAAATGATTTTTGGGGGGAGTTTTAATGCTCTGCTCCGTCTATGAATAATAGTATCGTTTGAATGCAGCGGACACCTGGTGCCGGAGGACAGTGGGGCTCTGCAGTGACCTGGCGACGCTGCCAAGTTCGC

>CRCNE00003059
CTATTCGTATGCGGCCTGCATCCACTCCAAAAACAATCAGGCCTGTATTGCGTTTTGCAAATTTATACCAGGATGTTGGTTTAGAGTGTTTCCCTGAAAAGTTTTTCAAGTAAGTGTCTGCTTTCATGGGCGAGAGTGATTGAGGCACACAAACAAACCTTTGTTTCAAAACTCACAGATG

>CRCNE00003060
GTGTTAACAGTTTCATTAGAGGAGATAATATTGCACAAGAAAAATAAGAAATCATTATGATGAATGTCCCAACATTACACTACATGTTAATGAAGTGTAAATGATCTAATTATTTTTGAAAGAATACAGATTCGATTAAACTG

>CRCNE00003061
TGTACAGACAAGTTAACGTTAATTAGGCACAATCTACAGGAACAAATGAGGCACGACCCTT

>CRCNE00003062
AAAGATGCTTCTAGATTATGGCAAGAAAGCATTCTATAATCCTCCTGCCAATGCAGTTATGTTTAACAGACGTGCAACTCTTATCACTGATTGATAACACTTAACTCAAAACATATTTCAGCTTTAGGAATGTCAATATCCGGCCTCTGAGTGAAGGTGACCCCTGCCCCGCGTGTTTGCTAAGTGTGTGCCATGGTTTGCTGGTAAATTTCTCAGGTGGTTGTGTGGGAAGGCTGTTATGGATTTGCTATCTTAGCCTGAAGTGTTTGCTGCTGATTATGTGATTAAATCAATAATAATTTCTGCCTGGATCCTGCGCT

>CRCNE00003063
CTGATGACGCAGTGACATTCTTAGGGGAAATGAGTGTTAATTGCTGTCTAGACATTTTATTA

>CRCNE00003064
CCATTGTTATTCAGCCTGCTCATTGCTGCGGGCAGCCCGGACGTACTGGCCATCATCTGAAACCACAAACGACAGCGCGCAATAAGCTGGAGAAAGCAGCAATCTAGGAAAGTTCTTCATTCACTCTTGTTCCTAACTCTCTGTCTTCTTATCCTACACAGAAAATAAAAAAATCAATACCGCCTCACAAGGCTTGATAAAAGTGCCGGCTGAGTACAGCAGGCATGCTGGATATAGTAAATTAAAGTGATCAAAACTTTCCAGTCGACTCTGCCTATAGCCCACATAAACTAACAGCCCTGTCT

>CRCNE00003065
TTAATCACAACTCCAGTGGATTGATCAATGACAGATATGAGCAACAACTTTTGCATGCTAA

>CRCNE00003066
TTTTATCTAAGATAATATTTCTCTCTTAAAAAGCCTCTGCACAGCTATGTATTAATTAAAATCTAAATACTAAATATTGATTGATGCGTTATCAGGCCACAGCAGTTGGGCCCTGCCACATTGATTTTTTGCTGTGATTTATTATCATATTTAAGAAAAATCATTTTGTGTGATTATACGAGGAAATGGACTCTAGCGAGGGTGTCATTCTTTTGTATC

>CRCNE00003068
TCTTGTCATTAGGAATAATGGGCTTTAGGGTTGCCTCCTTAATCACAGCTGAGATTAACAGACGGATGAACTTAGGTTCTTA

>CRCNE00003069
GTTTGCTGGTATTGGTTGTGTTTTGAGAAATTGTGCTTATGTATGTTT

>CRCNE00003073
TGCCCTATTCATCTTTCTCTATGAACATTTGCTGTTTAAGGCAATTGGGCCCAATGAGGCAGAGCC

>CRCNE00003074
TCCTTGGCTGACACAGCAGCTGCCCTGTGACATAGGTTAGGTCACTGAGTGGCCATTACCCCCTCGTTTGC

>CRCNE00003076
TCTCTCATTCTCTAAGCCTGCCATCAGGGCTGAGACA

>CRCNE00003077
ACTGGCTATGACACTCTGACAAGGAAACAAGGGTTATGAAAAATGACCTGAC

>CRCNE00003087
TGATCAAACAAATTTATTAACAACCACAAGGCCACAGTAACTTTCAATAA

>CRCNE00003088
GAGGGCATAATCTTTCATGGAATTTGTGTGAAATTAAATTGTACAAGCATCACTAAACATCACGTAGTTTGGAAGG

>CRCNE00003090
TTCATTTTCTCTAAGAGAGTAGAAAGTTCTGCTTGCCT

>CRCNE00003091
AAGGATACTGCCTAAGAAACTGATCGATTGAAACAAGATTATTAGATCCTCTAA

>CRCNE00003094
AATTATTAAATACTCACAGATCTCAGAGATTGGCTAAGCAGTGTACGTTTTCCTAAAGGTCAGCAGGTTCA

>CRCNE00003099
TTTCAACAAAGGGCTGATTTAATTCGCAGCGGATTTT

>CRCNE00003100
CTGAATGATTGGGCTTTGCTTGATTCTGGCATTCACATGACCTT

>CRCNE00003103
CTTAAATGGACACAAACCATTTCGCCTTTTGCCCTTC

>CRCNE00003109
CTTCTTCTTCTTATTTTGACATTTATAAAAGTCAAAAT

>CRCNE00003110
TTTTTAATACATCACTGTGTCACTTTTTAATGTGCCCCAATCTATTA

>CRCNE00003111
TCATATCCCCAGCTATAATTAAATTGGCAACTCTTAATTACTGTAATTAGTATATTAACTGTTTCC

>CRCNE00003112
CTGCTAGGAAAAAATTTCTCCTTAACTATTTCATTTT

>CRCNE00003113
TTATCTTCTAATAAGATTATGTCACGAACACAAGTA

>CRCNE00003114
TTCATCTTTCTTTTATCATGTAAAGTACACTTTAACTT

>CRCNE00003120
AGCCATGTAATCTCTCTGTGGTTTTATTACTTAA

>CRCNE00003121
CTAAATCTTGGCCTGACCTGTGAGAGAGATGGAGGTGACTTTCAAGGGAGTCGGTC

>CRCNE00003122
AAATAGCGCCTTTTAATTATATAATCTGCTTTTGATGAAT

>CRCNE00003127
CAATACACTTTTTGATATTAATTTTTAATACAGCT

>CRCNE00003131
ATTAGATTTGGGAAGGACTAATTAGATATAATTCATTATCCTCAAAAATGAGATCAGAAATCAGGAGCTCTCCTCAGAAGAAGGTGGCCTCGCCCCTCATCCATCATGCCTCTAAGTAACCAATTTAAAGGCAGGCGGCCGCACCCGGCAGCGTTATTACCTTGTCATAAATAGTTAGGGGAAGGCCCCCGAACGAGGCAGCTTTATAAATGGCTTTTATCACATTAGTTTGCAGTTATTTGTCATCCACTTTGCTTAAG

>CRCNE00003132
AAGGGTTAAGTCTCCATGGAAACAGGCATGCATTATTTACGTGGCCTAATGAATAAAACATTTATGTGGTAGGCTAATAAATTCCCTCACACAAAGCAAAGTAAGCT

>CRCNE00003133
CAAGCAAAAAAAATTACATCCCGTCCTGACGAGCGACTAATCAAGGCATGGCAAACGGTCCTGCAATAAATTACTCCGGCGCGAAATAAACCACACAAACAGACCGATGATAATAAATGTAAATTATTTCTCTGAAGAAATTTTCTTGGTATATGAGTAATACGAACCATCAGGAAGGCGTCTTCCTTAACATTAATTACAGAAAATGACAAGTGAGCTGATGACTGGGAAGGCTCATTATCTGAGAACATATTCACAACTTTGCAATTTGCGCGAGATGTACTCCGGCTAAATTAATCTCCCTTCTTTGCATGAGCCTCTTCTAATTTTCATGTTATTAACAGGTTTGCAGTATCAGTCAGTGCTTGTCACTCTAATCAGGTTTCAGCATGTTCGCAAAAGCGAAGCGTCATTTATAAGGATAAGCCCTCATAATGGTGCTTGCTTTCATGTGGAGAATTCTACAAGGCTGCTTTTAATAAGGTACTTTAATCATCTCCTTTGCTCAACTTTTGGCCCCACTGTTCCTTTATGAAGAGTC

>CRCNE00003142
TGACTTGAGACTCCCAATGTAGGAGTTTTGGG

>CRCNE00003153
TAATCCTCTTCTCTATTACTACATTTAAGAAGTGGATTGATCTGGGA

>CRCNE00003154
TAATGAGGCCTAATTATGTTAATTAAACGGCTAATTCATTAATTA

>CRCNE00003163
AAATAATTTGCTGACAGAGCCCCGTCCCGGCAGGTGCTTTAATTGG

>CRCNE00003164
ACCTCTGGGAGGTCACTCATTGGCAGTTAAAAATCTATTGTGACTTGTCAGAAAAATGAATAAATGGGCACATTATTTTTTCATTCCAGACCTCAGCATCTGTTTGTCTAATCAGGAAGGAGAGTGGGGAAGTCGGCCAGGGCTGCCACGCACGTTTTATGCAAGTTTTCCTCTGTCAGAGGAGTTTAAATGGGTAATGAACAGGCTGTGGTGATTTGAAATATAATCCCATTATGCTGACGAGATTACCGGGCTTCG

>CRCNE00003165
AATTTATTATCTTCAGTGCTTTGTGATAATCACATAGATAATGTTAATGGAAGATTAATGTAATAATCAAAAGATAAAAACGCCCTTTGCTCTGCCATTAGCTGG

>CRCNE00003166
AACTGGCACAATTTTATGCACTATAGAGTGTTTCATTTTCAACGCATTTTACAGCTTAAGGCATAAAAATATAGGGAGTTTTCATGGTCAATAAAGCCACAGCCTCCATCACTC

>CRCNE00003167
CCTTGTTTTGGAAGGAGATGAGAAATAAATCAAAATGCACTAAGCAGCACTTCCACAGGCATTCGCCTCCTTCACTGAATGTGCACCTCATCAATCACACTATTGTCTGCTTGAAAGGCGAGCCTTGTAAATGTCATATCCACTCAGGCCCAAGGAGAGGTGCATCCAAATGCAGCA

>CRCNE00003168
TTTTAATTGGATAGTGTAATTAAACTAAAAAACCCCAGCAGACTTCCTTTGACAGGATAGATGAAGACCCCTTTTAATAGGGCTAGGAAACATATCTGTTAAAAGGAT

>CRCNE00003169
TTTAACTGAAAACTACACACAAGCATTTCAGCCATCAATTTGGCTATCACTTCTAGCCAGTATGAATTCTGCTGGAAAAGCTATTTTTGTACAGATGTGGAATTCAATGGGAAAGACTGACTCGTGTACCAACATCAATCAAAATGTCGACTTCCCTGGCAGCT

>CRCNE00003170
TATCTCCTCGGTAGAAGTCTTGCAAAAGTACCCCCTTCTGTATTAGCCTTGCTTTCATTAATCTTCTTGCCATCTTCTTTAACTAGTCATGCAGAACCGCTCGATAGCAAGACGTATAATGGGGAAGGCCCTGTGCCTATTACCGCGTTAACATTCTCTTAAGCCCCAGTGCAACAATGGAACGGGAAGGCAAAGGAAATCTG

>CRCNE00003171
AAACTGTTCCAGATGAAAAGATGATAGTGACATGAATTAAAGTGATAGAACAATAGTGGAATATAAACCAGAAATGACACCCAAAGTGGCTGTTGATTTATTGCCGTACTGAGTTTGGTTCTGGGCTCCCATGTATATTAGTGCTACAAATCTGGGTCCATTTAGCAGAGGGATGCTCATACATACATCACCAGCTCCTGCTCCAAGCCAAGGTCACTCCCCATTGCATCAATCTTTTCAACAGAGCCTACTTCACAAAGCAGGACTTTTGTAACCATCTCAGATGTAACAGA

>CRCNE00003172
GTCATGACCTTTTCATGCTCCCACTTCTGACAGCTTCCAGATACAGTGAGTCAAACTTCACTGGAAGCAAACTATCACACCAACTGTCAAAGGCAGAAAAC

>CRCNE00003173
ATCAGTTCTAATTTTTAAAACTTATCCTTTCAGTCAA

>CRCNE00003174
CCATTCCAACTTTTATCTTTGCTACAAAGTGCTGTTATCTTGGCTTGATGTCAGGAGCTCTATCTCTCTTTCTGCTGACAAGCAGAGACGAGAAAGATAAGATTGGAAACGAATCTCACTTCTCTGAGTAAATAAATAATCAATACTCATCTAAATGTAAATGAGAAGGTAGCCCCCTCTGATAACAGCACTCTTATCAGAGAGCCAATTTTCTTCAGACATTTGGCCTCAACCAAATCACCATCATTCAGCCCCAGCCTAATGGCAAAAAA

>CRCNE00003175
AAACCAGAACACCATTCATCCCAGCTAACGACTTGTTCATTATGAGTGATGATGGATAAAGACTTCTCATGCTGAGATGAAATCAAGATTTATATGCATTGTTTCCTCTCCCAACTTGTGGGAAGATCATCATCATTTAATTCTATCTCTGCGGCCAGTGATGGGCATCCAGAGAGCTGGTTATCAAACGGCGCAGTCAGCTGGCAAAAGCCGAAACGTGCAGTTGGCACATCTGGACGGAGCCGCCACAGCCGAGGGTGAACAATGACTCCTGGCAAGCATCCAAATTGCTTGCAGACGCTAGCAGGTCTCATCTACAACC

>CRCNE00003176
TCTTATCGTTCCCCTGGAATATGGCCTTGAGACAGCTCATCCGTGTCCTTCACTGTGTTATCTCTTCTAACTTTTATTAAAACTTCAGCTTTCATCTGAAGATAGCTAATTAAATCTGG

>CRCNE00003177
GAGGAATAAAGGATTACCTTCTGTATTTTTTCATTACACTTTTCTTTTGTTACAGAATACATAAATCCATTGTGGCACAATGTAATATGTATCACCATGCTACACCTGCGGACGCTTCCGAGCGGCTGCCATGTCTGTGCAGTCAGGAATGATAAGTGAACCACCCGTGAATGTTAACGATAGTGATCATTCTGAGGTAACTTGGCTCTCCAT

>CRCNE00003178
GGGTAGCAAGGTTCATGAGAGGAAAATGAAAACAACAGCGA

>CRCNE00003179
GCCTTCTCCTTGTGTATCTTTGCCAGAGTCCTTGGGACTTGCCAAATCCGGTCATGCCTGCTTAGCTTGCTCGACTGATTGTGCCAGAAAAGAAAATAAGACACAGATGTATTTGAGCTCTTTGAGATGCCAGTAAGAGAGACAGCTAATGGCTTCATTTCGACCCTCCCCTTCCAGCTGGGCACAGGTGGGGGATAATGAGGTCCCTCTCCCTAATCAAACTCAATTATTT

>CRCNE00003180
AATTCTGCAGCTTAAGTTTGGAGTTTTAATTACATGATTGATGCTTAAATTAATTAATTGCAAAGTGTATGCTAATTGTTTAATTGGTTGGTTGATCTATATAGATCATTTTTTGAATTAAATGAGTTGATTTACCAAGTTTATTGACTGGATGTGACAATGAATTATTTCACTGACTACCTGACTTGCAATTTTCCCAATTAATTCACAA

>CRCNE00003181
CTGTCATGACTAAGAGATATTTATTATAAAAAACAAGTAATAAGGACAAATTAAAATTAATGGAAAC

>CRCNE00003182
TTATCAATTATATTTTTGTATTCTAAATTAGTGACTTCACTTAGCATGTCTGCCTTGCACAGCACCACACTATTTTTCAATTAAAGGTCCAGATGTTTCAAAGGCTCCAGTAGGCAACGGCAGTTATGAGAAATGCTTTATCTGCATTGTAATCATCACCACCACATCAGCTCCAGGCTGCATTAACATACTCATGTTTTATTCCAGCTCCCCTTCTACCAGAGCAGGTAATTATAC

>CRCNE00003183
AAACTAACAGGGATTTTTAAAATATGGGTTTTATGGCTTTGTGCTGGTGATTAATTAAATAAATAGCCACCGTTTCACAAATCATCCCTCTAGTCT

>CRCNE00003184
GTCAGCTGGAATTTGGCTCCAGCTGCTCAGAAAAGATGTTCTCCTTAATTAT

>CRCNE00003185
TCCCAGCTCTGACAGTTTAAAATGCTGGGTTTCTTTATCCATATCGCTATTT

>CRCNE00003186
TAAGAGACCAGATAAAGAATTATTAGCACCATTAATGTAATATCGAAGTCACACCTATACATCCTTTTCCATAGAAAATGGTTCTTAATTTTCAAGTTGTTCTGCTTTATTAAAGCTCATTACCATTTCTCTTTTAATAAGTGCTCTTTAAAGTCATTACCTGCAGTGAAGTTAAAGGCAGAGCTATTAAAAGGTTACTTTAATGTGAATAATAGCCTCCCAATATACTCAAGTTAATTACTATTGGAAACTGGTTCTATTTTAATTTAATGCTGAACGCTTAATGAAGGATCTGCCGGGGTAGCAAAACTGACAAAAATTATTCATGGTCAACAGACCTATTCTTGCTGTCTCATTTAAAGAG

>CRCNE00003187
TTATAAGACTGTTAATGGTTAGTTAATTTACCTCCCACACTATTATTGTACTTGAAATGATTTAATGTCTGCTGAGGGAGTTAACAAC

>CRCNE00003188
CATTCTATCAATATAGTGAAATGCTAATCTCCTAATTAACAACCTAATTAGGTAATTATGGCTTTGCAGAGGGATGCCGAAATGAAATATGACAACATGGTCACCTCTTTATATGGCACCTGTGGGCCTTTTCAGCTGTCATTGCAAAGAGT

>CRCNE00003189
GAAACATCTTGCCTGATATTTTCCTAATTTAAATATGCTCAAATA

>CRCNE00003190
GCAGTGAGTGAGTGGCACTGGCAGCCTGTCAATCCCTCGGCCCAGCGGCCTTC

>CRCNE00003191
GTAGGACTGACTTGGGAAGATCATAAAACTTAATGAACTTCTCTACTGCAGGAGGTGTCCGCAGG

>CRCNE00003192
ATTTCCCCATTGCTAATGCCCTAGAAGTATTAATTCACTTTGATATGCTAATTAGAGGGCATTATGCAAGAAATGAGATTAAGTGGCAGCATGAAGCCATTTGCCTGTCAGTAAATTGAGAGCTTTAGCAT

>CRCNE00003193
GCGTCTGTGAACGCGGCTCATAATTGTTTTTCACACATAAGTTATGCAAATGAGCTTTTATGGCAACTGGCATAACAATTAGCATCCTCCAGCAATATTTTAGCAGGTTAATTGCAAAATTTCTAAATTGTACATCTGACTTGTTAATTAGGCATGACAGAGGTGGTAAAATAGTTATCTTCAGGCAGTGGCAGCCAGGAGCTGCTTGAAATGCAAAGAGCAACGATTGATTG

>CRCNE00003194
TTATTAGTATAAAGAGGGTCAGCTGCAGAGACTGGTACCGAGTAGAGGCTCTCATGGTAATGATGCTGCTATTTATAGATCCCCATTTCATTAGTTGCAGAGTTTCAAGGAAGAGATTTTCTCTAGGGGAAATGGATACTTGAAGTTCATTTTCTTCCTCATATT

>CRCNE00003195
ATTTGCATTCCAGAAATTAAGTCCCCCTGCCATTATTC

>CRCNE00003196
TTTCATACATTAGAATGATGAATTGAAAGCAGAAATGGGAAAAAGACTGCAATGCAATGAAAATTTAATCAGCGTCTTCTGCTGCTTTAATAAGGCAAATAATTCTTATTGGCCGCTGTGTTAAGGTTTCTAATATTTAATTCATAACAAACCTTGCATTATTCTGCAGTAGCATCGACAGATCCACTTTGCTGCCTGCCAACAGGCAACCATAAAAACTTAAAAGCAGA

>CRCNE00003197
AGCTAGGTGCAAGCTCTTGTTACATGGAAGGGTTGGGCCTGTTCTCATTTCTTCTTGAAATGGCTTAATTGGTGTCAGCACCCCAGGGATAAAGGCCTCT

>CRCNE00003198
GGAAACTGGTAACAACTGGTGGTGAATGAGGAGCGAACGGTGCTGTAACAATACTCGATGATGTTTGGGATGACAGAAATTAATACGCACTTGCTTGAAGAAAGCAATGATTAATGGCAGTGAGCACGGGAACGCTGTCCCTCCTTTTACTCCACTTTGATGGGGATTGAAAAGC

>CRCNE00003199
AATCTTAAAGAGTAGATTTTGACAAGAGACATTTTGCTGACACAGAATATTTTGTTCATTTTGACTCTCAAATAAGTTCTTCTGTCTTAATGATTGATTTATATT

>CRCNE00003200
CATCAGTTATGCAGCAGCAGCTTCACAAATCAGAAATGATATCTTCAGGCGCTGCTGTCAAGTGTTATTCAAATAATACCAGCCTCACATTTGAATAACAGCAGACATTTTGAATTAATTAATCAGATGAGATAGTCTAGGCCTTTTCTCATTAGTCTCTGGGTCAGGCTTGGGAAGATATATGTGTTGGTGATGATAT

>CRCNE00003201
TGTGACAACACATCAAAATAAATTGCTGTCAACAGACCAAAACACCAAGTGCTGTGATTCTGTCTGACGTGTGAAGATTCAGACAG

>CRCNE00003202
GGCTGCTAATGAGAAATAGAGCCTCATTATGATTTTAAGGATGAGAGAGGAAGGCTTTTAATTAATGATATGTAAATGGTCTTGAATTGATTATGTTAGAATATCAAGAGAGATGGGTAGAAGCTGTGGTGTAATATATTTTAATTAAGAATTAATTAAAAATGATGGCAATTTCATAAAGCCTCACAGAAAATAGTGGAATTTACTTTCTGTCAGGAGTAAATTAGCCTGTGATTAAATAAAGGGCCTGCAT

>CRCNE00003203
CTTACCGACATCTGGAACCAGTTGCAATACATCACTGTCAAAACTGCTTTCTATACGTATCTGCATTTACACATTAGTTACCCACGCAG

>CRCNE00003204
GGTGCAGCGAGGTCATAAGCTGAGCTCAGTGAAGGGAGCCAGAACATGAAATGATGCTGAGAGAACGTCTGGGAGATGAGAGGTACAGAATTACAAGCGAAAGTGCAGGCCTGCTGAGGCAATTACAGCTTAATGGGGTCATTTGGAAGGCAATTGCCAGGGGTTAATGTAGTATGGAGAGATGAGGTGAGATTGAAGTGAAATTTGGGGCTGGAAATGTGTTAAGATGAAAGATCAGAGAGCAG

>CRCNE00003205
GACAAAAGAGATCATTATGCTTTGTTACCTCAGCTAGTTCATTACCTTAATTGCTGAGTGTAATCCAGTCTTGGAAG

>CRCNE00003206
ACCATTGCTACTCCAGGAACACTAAACCTTGATCAAAGGCTGAACTTTTCTTAAGGTCGGCCATGTGAACATCCCCTGGAGCTGTACCATTCGCTGAACCATAATGAAGTTTAGTAG

>CRCNE00003207
AAAAATCAATGATGCAATCTTTTTCCTTTTGCCTCGTGCAATCCGTAATTGAAATGGAAAATCAAATGAACGGCTAACAGATAATTGTTTTATCAATATTCCCTGCCTGCCCTACAAGGGTCAGCATAGAATGATCATGAGCCAGGGATATGATGAGGACAAAATGTGAAATTGAACAGCAAGGAGGCAATAAATCAGCCTTGACAAGAAAGAGTGACCAGCATGTAGCTGTTGTAGGCAGC

>CRCNE00003208
CTCATCCTCTTGCAGAGCATTGACAAAAATATGAAATTGATTTGGTTGAAGGGTGTTAAAGAGCCGACAGCCAAATGTCACAAACAATGAATGGCTGCAGTGTTGAAAAAATCAATAGGAAGGTTAAGCTGGTCTTGTGAAAGACTTGGCAGACTGCTCTGTTCCAGGAAGATATCTGTCTTCTGGCCTTGGTTGCATGATCAAAAGGAAAACTTGATAGGTTTAATGAAGGAAGATACTGTAAAACTGACAGTAGAAATATAGACACTGTGGTAAACCATAGTGCACATCAGTG

>CRCNE00003209
GTGGACGCTGTAATAAAAATGCCCCCTACTTTGTCAGGATGGTATTTGGAGGGCTGCTGCCATATGTTACTTTCCTTTTTAGCTGGGATTATGCCATCATTATTGCTGATAAAAGCTGTTTACTGCCTTGGCAAAGGAATGATGCTTGGAGCAGTTTTGGAAACCGCCATTCAGTTTACAAAAAAGTTCATTTAGTGCCAGATGCT

>CRCNE00003210
CCCCTTCACGTATCCTGGGAAATCATACTGATCAATAGTTCCCATTTCAGTACAACTGCAGCAAGCA

>CRCNE00003211
AAAATGTTGCTTTCTGCGCTGCTTTATTTCTGTCACAGGTCAGGCTTAAAATGCTGTGTGATACAGTTATTGACTCTAATCTGGGCATAAACACAAGTCCTCAAGCACCAGCCCAATTAATAATTTGCATAATTAACACGCATATTAAATAGGGACTGGCCTTGCATCTGTATTTGCAGTGATCGGGGTAATGAGGGCTAACGGAGCGGCGCCTCGGGCCTGGGTTAGCAGACGTGTGGCAGTAGTAATTTTTGCTTGGATTGACAACTGCTAGACAAGCAGTCCCAGCATAAAACTAAACCCCGTTTGGCAGTATTAATCGTTGACAAACTGCTCTTAAAGCTGTAACATTGTTTCTGTCAGTTGTTTGGTTTGATGTCACTGTTAGACATAATAAATCAATAGTGTCAGAATTTGGGAATGTTTGTAGCTAGCAATGTTTATTATTTCATATGACTGTCATGTACAAATAGTGGTTATCATGGTTGCCTCTAAATTATCAAAGACAGAATATTGCTT

>CRCNE00003212
TAATGATGAATAAGAAAGATGACATTTGGTGCTCACATTTAACTTGCATTGGATGTCCATATAAGGGTCAGTATGCATAACCTCTCCTGATTAGGCCTCCGGCTGCCCAGCAGCTGACTGGGTGTATACCCTTCAGACTGTAACCAAAA

>CRCNE00003213
GAAAGGCCTAGATAATTAGGCCAAGTTGAACTGCAGGAGGTAGCCAGCCTCTCTGCTGCCTTTTGTATATTCATGACCCAGCTTGATTGATGGAAGGACAGTGTTTGGTGACACTGTCATTTGCAAGTTGAAAGGTAGACTACAGGCTGGAGCC

>CRCNE00003214
TGCCTGTGACTCTCATCTTTGTATTTACTCCAATTAACACATAAACCCTAATTAGCCAGATCAAGGGACTTGGGAGTCCATAAATGGAAAGTGACATGGCAGAGCTTGGCAGCTGGCATCAAGGCAAGGTGACAAAAATAGGGAAGTATCAATTAGATGACA

>CRCNE00003215
CAACATTAGAAATCTGACAGAAGGTCCATTTACATAAATGTTTAACTGAAGACACA

>CRCNE00003216
ACCTGAAAGGACTGTCGAGTTTCTGAGAGTTATAGCTGTTTTTGTAAGAGAAGCACAGAGATTTGCTTGAGGGCTGAGTGATAGATTCGCCTGCCTGAAGCATCCCAGTGTGTTTATACATGGCTTGTATGGCAGCTTTCATAAGACATTTACCCCATGATTTGCGATGAGCTTATGTGTGAATAATTAATGGCAATTAATCCTTAATTACAGTAATTAGGCAAGTCACAGGAAATTAAGCTGCAGCTGGAGAAGACCATGCCTGGAAAGAGAGGATTGGGGGCTGTGTGAATGTGCCATTTACTGACAGC

>CRCNE00003217
TTTCTTTCCTCAGTAGTTTTTGTTCTCAGTCACCTTGATGAAACAATCTTGAAGCCGCTCCGCTCTCAGTGGCATTTGCAATGAGTCCCTGACAGGCTGATTTTCCACCCCTGTTGTGATGCTGCTTTCTCTAGTTAATATTCCTGTGTAAGTGTCGCACAAAAGTAAACCCAAAGAGCCC

>CRCNE00003218
ACCTGCCCTGTGTTTTATTACAAAGTAGGTGGCCTGAAGGAAAAATATATGTATTCTTTCCTTTTGGTATAAAATATGCATTTGGGCTTCTCATTTCATCCCCAATCTGTGTTATTCCTTAAAAATGCAGAACTGCCTGAAGTCCTCTTTAATATTTAATTCAACAACTTTTTAATCTGTCATTATGCTGTGATGAAGTAAGCATCAAGTGTCGCTGAAAGAGATTAAATTATACTTGGAAATAGGAATTGAAATGATTTAGGTTTGGAGGCTGAATATTTGCTTTGCACAAGTAATAA

>CRCNE00003219
GTCATAATGCTTCTGTCTTCTTATAGTGTGCTGCTGAAAATAAGCAGTTCACCTCTGTTTTTATTGAGGAAAGGATATGAGACAGCTATAGCTTCGTGAGGCTATTTATTGAGTTGTTTTACTAGCTGTGAACATGCCGCTTT

>CRCNE00003220
GTAACAAAATGCTGTCAAGAGCCATCACACTCATTAACCTGCAAGCTAATTAGCCTCCTCCTGCCTGATTGCTGACAAGTTCTTCAATCTGAACCCATTGCTGTTGTGTCAGCAGAGAAGCAGAGTGAGGTAGAGG

>CRCNE00003221
TGGACCACTTATTGTACAGAGATGTAGCCTGTGGGTATTTAATAAGGAGCTTTCAGTGCTACATTTGCATCTTTTGCTTGGGGTCTGAATAGTGAATTACCTTT

>CRCNE00003222
TAAGTTAATTATTATGCTATTAACATTGATGATGGTGAATGTATATTAGTTAATGTGTTAACGACGTGTTAATTACTGTACATGTTGTGAAGACCCTTCAGGCTTGTTCTATGA

>CRCNE00003223
CAGTGAGGTTGCCGTTTTATTGCTCTCCGACTTCCACTTCAGTGATGAGAGTAAACTAGCATCAGATTAAAGGTCAGCAAATCCCATCAAAGAGAGGA

>CRCNE00003224
TAGGAAGGTAGATTTGGGCAGTGAAGTAATCATTTTTATTCCTCTGATTTTCCAAATAGAAATGGACATATATGATAAAAATGTCAGCCACCCTCTCCACGTCAGGGCCCTAACAGGATTACATGTCAGTTCTTAATGTCTCGCTCTGTTTTTCTTTGCCATGAATGGCTGCATTATTGCTCACAGGAACTTCACTGTAATATATGGTAAGAGACAAGTAGCTCTTTATGGCCAGTGATTATTCGGTTTGAATGAAACCTGTGATTTATGTCCATTTAACTGAAAAGCCTTGTAAATTCCCAGTGCTGCATTTTTCCTCAATAGAGAATGAGTCAAGCGAAAGTGACAACTAGGTTGGCGTGGAAATGTGCAGTGCATTGCCGTGTTATATTTAATATACCTGACATGAAAAACGTGCACACACCAC

>CRCNE00003225
CTAATCTGCTTATTTATAATTCAAAAGCTTGCCTATATATTAATGAACCCTTAATGAGCTGTTGAAAATGCCTGAATTACAGTCAGATTATTAAACTCAAACAGCCCCGTAATCATACCATTTGAGTGGGCTTTAGGTA

>CRCNE00003226
TGAGTACTTGGCAGCTTATAGATGTTATGTCATGTAAGTTACACTAGACACAAAGTGTGTACCACTGTG

>CRCNE00003228
TATGCAGGTTAAACATAACGAATGATCACTGCTTCTTTCATTGCTTCCAATTAAACCTTGCTTGTTAGTTTAACCTCTAGGTAATCCCATCAAACAATTGATGTCAAGGAAACAGTGCCCACAGTAGCTTCGGATGAGTGGCCATTAATTTTAATTGCCTTGATATTAAAGATTAAGAAGTATTGGGACTAGCAGAATAAAAACGATCTGATGTCAAGCAAATCCACTTGCTAAAGCTTCCCCA

>CRCNE00003229
GGCTGCTGGTGATATTAAAATTTTACTGTGAGAATTAAATAAACCTTTATTAGTGATGACTGTTGTTTGATTGGTCCAGGGGTATGCATAAACAGAG

>CRCNE00003230
TGTGAATGCATTCGGCTCTGGCTTGAGCTCATGGAGAGGGGTTGGG

>CRCNE00003231
TGTTTTGAAATGCTTCAGAGAATGTGCGATATCCTTATCAACATGATAAAATATGAAACTGTGATTGCCTGCAGCATTTTACAGACATGAATTCCATCTTCACTGATGAGGCTTGATAAGGCGCTGTTGTATAATACAGTGCATAATCTCAAACCACCAGAGTAAGGATTAATTTATTTTGAAAA

>CRCNE00003232
CTCTCCAGAAAGGCCTGCCCCATCACTTCCACTCAGTGTTCCCCAACTCACGAGGCTGGCACCTCCCTCTTCCTGACTGACATAAAAATATGTAGCGACAAGCTGTCTGCCACAGCAGAAATCTGATCAGACATTGATTTCAGCAATTGCCACTATAGGCCAAGACATAAGGCAAATTTGT

>CRCNE00003233
TTATACATCCCACCAATCAAAACACAGCTTTATTACCTCATGCGAACTCATACAAACCAATAGAATTTCAACATGTTCTGTAGCTTAGAGTGCTCACTTACTACCTCTGAACAATACTCACGCTGTAGTTTGTCTC

>CRCNE00003234
TTGTAATTAACTCTTTGTTTCCCTTCATAAAATGTAATGTACATTGTAATCTTTTAAAA

>CRCNE00003235
TTTTCCTGGTAAAATTTCAGCAGAAAGTGTATGCATCATTAAATATGGAAATCCAGAATTTTATTAGCAATCTGCTAGATCTGAACTGACGCCAATTAAACAAAAAAGATATCATTTATA

>CRCNE00003236
CATTGTTCAAAGAAGCATGTTATATTTCAATAGAGAAATATTGT

>CRCNE00003237
CTTCAGATTTACAAATTGAAAATCATTAATAATTCTAACCAGGCGGTGATAAATCTGAGATCTCTCTCGATGAACCCAGACAGCATTTCATAAATCAAAAAGATTACTTAGGAATTTTAAAAAATCTGACGTCAAAATGTCATGGTTACTAATGGTTTCGGTAGATCTCGTGCGGTGATATATCATTTATCTACGCTACATCTCAGATGTGACACAGGGGGCAGAAATGGGATGTCTTTTAATATCGTGAATA

>CRCNE00003238
AAAAACTGACAAGTTTTCCTATTAAAAGATAATTGTAATCAGGGTGCCGGACGTGCGGTGTGGGGCTGATTGGAGATAGACGGACAGTACGAAAAGATGGATCGTTTTAATTTGCACCAATTATATTGAAGTTCATGGGATCATCTTCTTCAATCTTCATGAATACTTTATTTTCTGGCTGCTACAGAGCTATTAAAAAGAATGATTG

>CRCNE00003239
GGCCCCATTTATATTGTGCCTGAGTTTCCTTCCCAGTCTCCTTGAGAAAGTGACCAGCAGGCCCCGCTGTGAAGGCCGTATCAGTCA

>CRCNE00003240
GGGCCAGGGGGCGCGGGGTGACAGTAAACATGTCCCCGGAATGTGTCCCCCATCACTCACGGGCAGATAGCAGA

>CRCNE00003241
CTAATTAACAGTTGAGGTAGATATAAAAACATAATGAGAAAAACAATCTGCTTG

>CRCNE00003242
GCAATTTTAAACTTGGCAGGAAGAGAGCTGCGCGGAAATTTGCGTAAGCCTTGATAAATATTTTATGCAAATTAAAATTGAATTCTTTGCTTAGTTTAAGCAATTTCCCTGTAAGGAGTGTGTTGAGGAGAGAGATTACAACATTTGCCGGTTTGTTTATAATTTAATTTTTTTTTTTATGTTGCGGCTGGCAGTGGGGGAGATGGTAACACCTGTGAGTGTTTATAACGTCCCATCTCCTTCACAGCTGCTCCTATTCAAAACACCTCGCCGGCGTAATAATTTCATAAAATTTCATGATTTACCATCTGCTCGCGCCGGTTTGGGCTTCAGCAATAGGCTCGTATGTGGCGCCCGGCCCAGAAAGGTACAATAACTGTATATTTTAACTTAATGGTTTTTTGGGGGGCATGCAAATTTCAGTGAGCAGATTGCACCGA

>CRCNE00003243
CAACTACTTGTGATATTTTGGTACCAATTAATATTGATTTTACAATTGGTTTACGGAGATGTTGTTTTATTACTAATATATTTAATGTGCAAATCAATAAGAACACTTGCTTGGC

>CRCNE00003244
TGACTGGGGACCTTTTGTCAAGCACATATGAAATTAAGTGAAATAAAAATCATATTAAAAATTATTACCATCTAACAGCCATTAGTCTGCACACTGCTGTCAGCCTGTGATGGATTCCTCACTTACTTCAATGAATGTTCTAACGACAGTGATAAAATCACTCAGAAAAA

>CRCNE00003245
AACATTTTATTATTGTAAGGTGAGCTTTTTAAAACGGAATTTTAAATGTTACCCTGCTGTTCTGGAACACAAAAACCTTTAATTTTATGCAAATGAACAGTGAGGAGCTGAGCGCTTAATGTAAACGAACACTTTCTTTGT

>CRCNE00003246
AAAATTCCCCAGGATTCTTTAATTGCTGTCTGAAATTATGTAAATCCCAGCACCAGGCAGAACACAATTACCCCGCGGCCCTCCCTGCCAGCGCCGCTAATGTCTAACAAAATATCGGTGGGTGACATTTAGACGAGGTAATGCAAATGAGAATTAATTTTTTTCCAAGACAAAGGGCAGCTGAAAGATCACCTCATTCATATACA

>CRCNE00003247
ACACCCTTGTAAGGTTACTATTTATCTAGTGCAACCGAAGTTGGCGCACACATCTGGGGCCTGGTACTTAGTGCAATTATTTATGATTTCCACCAAGATTTAAAAGCTCATCGCCGGCCTTGTAATGCAGTAACTGATTGCGCTGCTAATGTAATTAAGAAAAGATTATGATGTCCACGTGGCGTACCAGATGGTGGCATTCATAGTAATCGGCGTGCACAACTGGCAGACAACTGCACAAGGGCAGCCGAGCGGAGGCAGCTGGAGACCAGCATCTTCC

>CRCNE00003248
GTAATTGTGTAAGTCTTCCAGGCTTTCTCCCAGTTCTGCGATAATTTGATGAAGAACTTCACCCTAATTAAATATTCAAATTAGGAATAAGTGTCAATATGGCTTCCCATTGCCTGGAATGATGATTAATTGTATTCAAAACTCTAGTGGCCCACTGTAATCTAAACCTAACCGTTGTTCTTGATTATTTCTGCACCACACTTGCCATGTTTTTGTTTTAAGATTTAAACTAGTAATTGATTTGCCATATGCCGTCAAGCTGCACGTAC

>CRCNE00003249
TGGCCACTGGGTCTACAAGATTAATGGTAACATTTTAAAAATTCACACAGACCTGGAATCAGCACTAGAAAATACAGATTTAAAT

>CRCNE00003250
AAACCTCTGAAATTGAGTACAGTTTGCAAAACTATCACGGCATAGTAATGACAATGAATTTTGATTTCCCGGAACTGATATTAGACTCCTTATTAAACTATGTGCATCTGCTTTTAATTTACTCCAAATAATTGGAAAATGCAATGAAGCTTTCCAATTAAAGCACGGCTTTATGCTGTTTAATAATACCCCCATAATATTATAGCTTATGAAGTGACAGGTGAGTTGGTGTATGAATAAAACATAAAGGCAGCAATAAGGGACAG

>CRCNE00003251
GACAGTTGTGGGGATTTTAAATGCTGGATGTAATTTGCATATATTAATCTCTTCTTTTCAGCCTTATCAGGCGTTCTTCAGTATTTGAAGTTAAAATAGCGTTGACAGGCGGGAGTACGCTTAGTTTTTTCAAGGATTTATTACTTGTATAATTTCTGATCTTTAATAAGCAGATATGACTGATCCTCATAGTTCTATAGAAATCAGTTAATTGTTCCAGATGGCGTGTACTGATTATGCAAAATTACTTTTCACACCATTTTT

>CRCNE00003252
ATATAATGTATCTTAAGTACAGTCATTAAATATAGTTTAGGGAGATTTATGTTCAGATATTGCTTAAAGATGTTTTAATAGGCCCATTTACTCTGA

>CRCNE00003253
AATAACAGCTACAGTGTCATCAGAGAGTAATGGTGTGCTGATTAGCATAATTAATGACAAATGGTGGTGCGGAATTGGTGGATTGGTTTAGCGGATGATGAATGCGGCGAGGCCTGGGCTGAGGCCTGCCAACTAGGCCTCGCTGGCTGTCAGCCCTTCTGTTCTCCCGATGCAGCCCTCATTAGTCACGATGGGAGGTGCCAGTTTGTATT

>CRCNE00003254
GGGGGCCCTCGCCCACCCGCCAGCCATTCATCTCCACCCAGCAGCGGAATATGACAATGTTAGCATTTTTCATTTCCCTGACGTTACCATTAATAAAGCAATGATCCAAAAGAGGCTTCGCTGAGTCTGTGCTTTA

>CRCNE00003255
TTACAGCATTAATAACAGAGTTCCATGCATCATGCCATTTTTAAGCATGATCGTTATGATAAAGGGCATATACTTAATTACAGGCCTGCTTAATTACAGCTCTGTTGAAGCTCGTTTGTTTAGGAGAATGCTAATTGCGCCACAGAGCCAGCGGCA

>CRCNE00003256
TGGTTCCAGCAATTAGGCATTTTTTTCAGTTCCCAAATGACTAGAGAAATCCGTCTTGATTATAATTGCTCTTAGCCACGCATATCTAATTTGTGTCTTTTTAAGTGTTAATTAGTAAACAGTTTGAGCTGACATCTTTATGTGTTTGTGCGTTGAAAAAT

>CRCNE00003258
GGAGTGAACGACGGAAACTTGCCATCCTAATCCCCTTATTCATGTCAAGCACAGAAAAGA

>CRCNE00003259
TGATTTGTGTGCGGGGGTCTGTGACCCTGCAAGCATCAAACGGC

>CRCNE00003260
GGGGAGAGGCCCAGGATAGTCAAATTTCCATTGCTGAATATTTAATGAGGCCCATGCGGTTTATTTGGTTGGCCTGTCGATTTTTATTCTTCTGTCAATAGCTTCTCATATGTGGGGCTGTGATGATCTTTAGCAGGGCCTCTCCAGGGACGGCTGCCACTAAATGCAATTATGGATTTTATACCTCAATGTGTTTGATATTTCCACTGATCTAATTTGCAGCCTGGTAGTTTATTGTTTGGCATTTTAATGGCGCTCAAATGCTATGGGAAATTTGATTTCTTTTTATAATTCCTCCTTAACGCAGTTAATG

>CRCNE00003261
TGTAGCCAATTTAGATAATGATTCTGATAAAGATAAACGGAATTGTTTATTATAAGTAATTGAGTCTGC

>CRCNE00003262
TCAGCGGGCCTGCCCTGTGCCGAGCGGTGGAATTTTTCAATAACCAGCAGCTGGGTCACCAGGCACACAAAGGCAGTGTAATATCCTGTGGG

>CRCNE00003263
TCCTCAATAATCGCTCTTCTCTGTACCTGCTGGGAGCTTAATTAAAAAACAAAGAGGCTCAATTTAAAGGCCATTACTATGCTAATGCGGCCGGGCGGGCGGTGATTAAGCGGCT

>CRCNE00003264
GGAGTTTGGTCGCATTCCCATTTCTCCATAAGAATC

>CRCNE00003265
AAATGAAAATGTTTCATACATTAATTTGC

>CRCNE00003266
CATTTACATTAATTATGCAGTC

>CRCNE00003267
GTAAATCCTGTCAAATTTGGCCAGGAGCAATCACACTGAAAAT

>CRCNE00003272
GTCCTCTCTGCGGCCGTGGCCAGGTACACAGGC

>CRCNE00011204
ATGCATCTTTCTTAAGGGTGTACCCAGATTTTAATTATCTAAATGTAAATAGTTAACGAATTTTACTTAGAGTAATGAGCTAAAGTGCACACTACATAAATGAGTTGTTCTAATTAATCATGTATGAACTACTGGTTTAA

>CRCNE00011217
TTATTGACCTTGATTCTTTCTCATTTGCATCCTGCATTTTTCATCCTTTGGAATATGGTGTTTTGGGACTTCTCCATCATTAAGTGGATTTACAGCAATTTCCCTGTGTGTTTTCTCCAAGGGATTCTGTTATGAGATGCACATTAAATCTCCATTAATACCTCATTATCCGACTGATAAGATTACCATGATAATGAGGCAGAAATTCTAATTGTTTCACTTCTTATTGTGCCTTCCATTTAATC

>CRCNE00000402
TGCTTAAGTCTGTTTTTATTTCTCGTTTTATGGAAAATGCAGCAGTAATCCCTTTAGAATTCCCC

>CRCNE00003278
GGAGTGCATTAGGGTACAGTGAGTCATGTGGTGCTTTGCAA

>CRCNE00003279
ATGTGTTGACTTATGGCCGCCCTCAAAAGCAAAAT

>CRCNE00003280
ACCTGCGAAGAGTCCCCTCGAAGCAGCTTAGGAGACAATGGCAGGTTGCGTCTGGCCGGGGTTTGTTTTGTCCACATGATCCATTTCACACGCACCCAGGCAAC

>CRCNE00003281
CTCCGAACAGGCCCCGCCATTTAAAATTCAAATACACATCTTGAGTGCTTGGAAGAGAGGCCTGGCTGTGCAAATAGT

>CRCNE00003282
AATATACAAGCACTAATAAATGATGGCACTAAAAACTATGATTGCATCAGCTAAATGGATTATAAATTAAATTTCCATAATGTATGCAACTGAGATACAAATGTAAGCATAAATCAAGGTATTTTCTAAACACAGGTTAATTATACAACTTCAAAAACTGCCTATTTTTTATGCAAAATAATCCACTTAGCATTTTTCACA

>CRCNE00003283
AAAGACCTGTAACGAATTTTTCAACTGTCTGTCTTTTATGAATGTTTATAGCTAGAAATTGTGCCAAAATGATTTGAAATAAAAAGGATTAATTATAGTAGAAGCCTTTTAATATAAGTGAGTGCAGTCGCGACGCAATTAATGCAAATTGTGGCTCTATCAGAATAAATGTGAACCACATCACAGACCATTTCTGTTTGCCGCCAAATAACTTCAGTAATTTACTACATTAAGAATCAATAAAAAAATAATGCTTTTCAAATGCATCTCTATCAATC

>CRCNE00003284
CCTAGGTGCTTCTATCTGTAAAAAAAAGTTCAAGATGACATTACCACATCCTTGGGCTGTTTATTTATTCCCTGTCTGCAGCCTGACTTACAGGCGACAAAATGCAATCATGACCCACACCAGAAGCAAGAATCATTTGCTAATGGAACTTTTAATTGAGAAGTGACCAGTGACATGAGGTAATTCT

>CRCNE00003285
ATCACAGTAAACAATCACTAACATATGCATTAAAGAAAATTTAAATACATTATGACCCAATAAATATCACAATCA

>CRCNE00003286
AGAGACTCTCGTGGACTTGGAGGATGAATAAGCATTCCTTAATTAGCCCATCAGGTTAAGTGCAAGCATTAATGGGCCCTTCCTAAAGTCTAGCTTGACATCTTTCTCCAAACATGGCCAAGAAGAAAGTTCCATTAGCAATATTAATACAAGCTTAGTTGATCATTTTCATTCAATTAACTTCTTTCAATTAAATAGATAGCTTGACAAAAGCAGTGATAAAAGACCCAAAGGGACAGCTGATGACTCGAACTGAACATTAGTGTGCGAGAGGTCGCTGGTATTAAACGGACTGTAAATCTAGCATTCAATTTGGAAAATGCATTTCTTCTGCTCTCACTCCTTTAATGAGCAATTTTAGCTGACTAGATGTGTTTGCTGCAGAAATTTCATG

>CRCNE00003287
CGCAGGTCCCCTTAAATTGTCTTTTCATAATGAATAAATTTAAGGGGGCTAATTAATATATAAACTAGCCCAATTTGTCAAGTTGATTTGTATTTTAGTTAATTGTGAAAGTAATTACCACATGGTCAAATTAACAGCTTTCTGGAAATGACCAAGCCTGAGGT

>CRCNE00003288
TTTTCCAAGCTCTTGATGTGATGAATAAAAGTCATAAATCTGGGTGATTGGTGCAGGCAGAGTCTAAATGGCTTCATATTTCATTTTAGGTTTAATAGAAATATTCATGCTCTGTTTTAATGAAATTAAATTGAAGG

>CRCNE00003289
CTGATCTGTGACTTGTTGATTTCCCCTGAGCAAATAAGGCTTTGATGCAGTTCCAGCAAGAGTGGTTAGCTGATGAATTGACAAAAACTAATCAGCTTTATTGGGAAACAGGTTAAGGGCACGGGCGTGTCAATAACTCTCAGCCTGACCCCCTCGTCCATTAGCTCAGGCAGGCTGATTAGA

>CRCNE00003290
TTTATTTTTGTATATTGTATTTATATATAAAAAGAAACGTCTACGTATGCATGCTAAATTATTATTTAGC

>CRCNE00003291
GTCTATAAAGCTGAGCAACATGACAGCACAATAGAGGAGGAACAAAGATTTTTTTAATATGTTTCTATCCTGTGTCACAGTTTGAAATTGTCCTGGTTTATGTCCCTTTTGGCAAACTTACATAAAAGTGACCTTGTACTGTATTTTATGACC

>CRCNE00003292
ACCTATGTAAGAAAGATGAAAGGTGTTGTTTTTATTGCATGTTAGTTAACAGTGTAATTTTGAACTAATTGGTGTTGAACTGCCAATCACCTAAGGGGAATGCAAATAGATACTCTTACAATTTCCTTTGAG

>CRCNE00003293
GTTGGGGCTGGAAGAAAAACAGAATAATACCATTAAATTGACCTTAAATGAGCTGCTTTGTGGTTTTCTTGGAGAATCCCTTTTTATTTCTTGTGACTTGTC

>CRCNE00003294
ACATGTTATGCCCAGTGGCATTGAATAGATGAAAAGAAATAAATA

>CRCNE00003295
GCAGACCTCTGCCTTTCTCGGGGGAGACAAAGGTGTAGAGCGATTTATGAGTTAAAGATCGGGTTCACTGTGTGCA

>CRCNE00003296
GTAAACACTCGCATTTAAAAGACCGCGCAGAGCCGGGACTCCGTGCACATAAAGGCGGCTTTCTTCAACTGTCATCAGAGTGGATTTTAGAACGTGCTTTTAATACTTACAAGGTTGATGTTTGCCTTTTAAAAAATGCTATTTGAGATCGTTTCTTATTTAACTTTCACCTTGGCGTGCCTTTTACCTGATTCGTGGCAGCGTTAAGGAAACTCACCTTGTTGTGAGATCAGACAAAGATTTA

>CRCNE00003297
TTTTAATTGGCTTCATTTACTAAGTGTTGCATTACCTCATCCTCCAGTTTTAACTATGGATTTTCTATAAATCTTCATACGACTAAACATGATAAACTGCTCAACATATCACAGAACAAGGCAGTGCTTATTAGCACTTGAGAAGTTATTGATTCTTTGTCTTGATTAATCTT

>CRCNE00003298
CACAAAGCCCGGCCCCGGCGGCCCTGCTGGGCTTCACGGTGGCTGCACAGAGTCGGGCTTGATTCGCGGCACACGACCCAATGAATTAATAACCGGCCTGGGCTTCCCGGCTTTGCCTGCGACAATCCCGCCCAG

>CRCNE00003299
GGCAATCTCTATTTGCAAAAAGCATGATCCCGGAGATTGGAATGCAAAGA

>CRCNE00003301
TTTGCATTAATAAATTGAGAAATAACGCTGTAAATTTACTAAAATGTATTTTTGAATATTTTGTAATAGTTTTATAGAAA

>CRCNE00003303
AAGAAGTGCTATCACTGACTTGCATTCACTAGCAAGCAAATTGATTAACCCCCTCTATAGAAATCTCAACTCTTGATTATACCTATCAGACGCTAAGCAGCATTATTCTAGAGTGACAACACT

>CRCNE00003304
CAGCCTTTGTGGCCCTGCTAACTTGTATTAACCCTGATGAAAAATTAATTTTCCTTATCTTCTTCTAAACCCCAAAATCCAAATCCGCCAAACTGGCAACTCTTTCTGTAAAGGTATTATGAAAACCTC

>CRCNE00003305
GGCTGCTGTCCTTGCTGATTAAATGCTGGTCCTGGCTGAGTGAA

>CRCNE00003306
TGATTAAATTTGATGGTATGATAATGTATGGTAATCACGATTAATCAG

>CRCNE00003307
AAGTGGAGGATGTTGGGTATTATGTCACGTGCATTTTAAACTGCATTCTCTCCTTGCAAGCCTGACAATGTTTGACAGCTGG

>CRCNE00003309
TGAAGTGCGGGTTGATGTGTATGTTCTTGGGCTGCTGTGG

>CRCNE00003310
GGTCAATAATCTTTTCGCCTTAGAAGGACTTTATCAGATCTTGTCTAAAGCCAGGATAAAAGCTCTGCATTAAGTACTCCTAACAATTGACAG

>CRCNE00003311
TTTTCTTCCTTAGGGTACAATCCTCAAGGTCACGATTCTTTGCAGCCTTCCAGAATGACAAAGGAGCATTACCTCTGGTCAAACAAGCTGTCAACACAAACTTTGTCATAGCTCAGATAAAGAAACTGGCAGAGAGTGATAATAAGGTCTAAT

>CRCNE00003313
GGCACCGGAAGGGTTCATACTGCGCCTGAAAGGGGACAATGGAGGCTGGATAGATCAACACTGCAGAAATCGAGTTCAT

>CRCNE00003316
CTCTACAGTCTGACCAAGTTCAGCCACTGAGCTGCAGCATTAACTTGTATTCTAACAAGATTAAAATATATTTGTCCTGGGGATTAGCATACTTAAGTCCCCTTTTGCCTTTTTAGCGGTGGCAGGGCACTTTGATCTGCCTTGCGTGGCAAGAGCGCGGCTTGGGCCCAGCGATCCGACTGCCGAGTGTGAAATCAGCCTGATGTCATCCCATTCTTCAGCTTTTACATCTTTCCCCAGTTTAATTATATTTCCGCCACAAAGCTCCCGCGTCTCATTGCATATTCAAGTTTGACTAGGAAGCATTTAAAAAACAGTGTGGATGAAATACCCTTGTGGGGGGAAGGGATGG

>CRCNE00003317
CCAGAAATCACAATGACAATGCTGGGCCCTTTATTGGATTTTAATTAGAAAATCC

>CRCNE00003319
CTGAGACACTTTCACTCTGGATTTTTGTTCTTATTTTTAACAGAGCCCCCTCGAGTGACGTCGCAGGCCGGTCTCCTGGACACGTGCCTCGGGCCAATGG

>CRCNE00003334
CCAGGTGTATGCTGTGGAAATTCTGGAGGGCCCTAAAGAACA

>CRCNE00003336
TTTATTTAATGTAACCTTCAAGAATTTCAACACACAA

>CRCNE00003337
ATGCTGGTATAATCTTTATACACTGGCCCTT

>CRCNE00003344
TTCAGTTTTTCCCATGTCACAATTTATTCATTTAATTCAGCTC

>CRCNE00003348
TGTCGCTCCCTTTCTTCAAATTCAAGCAATGCTGCCTTGGC

>CRCNE00003352
TTTCATTGCATTCTTTCATTATTTTTGCTCGTTTTTTGCCACTGATG

>CRCNE00003353
CTTGATATTTATTTTAAATGTTCTGTGAATGTAGAAGTTTTCCCAG

>CRCNE00003362
GAGCCTTAAATAGTTTGTTTCTTGGATAATTTATTATGATCATGTGAACT

>CRCNE00003364
TGCCAAGCTTTCAAGACAATTAAGCCATAAATATTCTTTATATAGGATCTT

>CRCNE00009916
CATGGGGGTCCACAAATTATATTTTTATACACAGAATTGTAAATTAGATTTTTTGAGAGATCAATACTTAACTGAATTACATTTCATTTTTGAAATAGTGTAAAATATGAAAATATATTATTTTAATTTAA

>CRCNE00003387
TCACGATGGTGTTCAGCTGAGACCTGTGAGTTCAAGTTGTCTTGCCCAGAGTTAAAGGCCAT

>CRCNE00003388
GCTTTGAGAAGAAAGAAAAACAAGGGCATGTCAAGGCCTAAACCAAAG

>CRCNE00003389
TAGGATCCTACTGTAAGGATTATCTGAAAGGAAAAATGGGTCTTT

>CRCNE00003391
AAAAATTGACAACGTCAATAGTCATAAGCCCTCACAGTCAAGAATAATGAACTACATG

>CRCNE00003392
CTACAAGCACTTCTATAATGAAAACTAATACACAAATCT

>CRCNE00003393
ACTTTAAAAGGTCTGATGTGGCTTGGCGTTAAACCAACA

>CRCNE00003394
TTGCTGTTGCTATACTGACCTCTGCAGG

>CRCNE00003404
AGTCAAGGCCTAATTAAAATCCTTGAACAGAACGTAGGTCTGGAGA

>CRCNE00003409
CTGGCAGTAAGAACTTGATTTGTGTTCATGTTCTGAATTTCT

>CRCNE00003411
GCGAGTAGAAAGTTACAGTTTGATATGCTCATAAATCAAACTGACA

>CRCNE00003412
GTAAGTAGAAGGAAAATTAACTTTGCCTGATTAAATTAAAATTCATTAATGCTTAAAGTAAGGCTTGG

>CRCNE00003413
GTCTTATAAATCAGTGTAATTATATATTCAACTTTAATTAC

>CRCNE00003414
TTAAATCTATAAAATAATCCAATCGTTTATCCC

>CRCNE00003418
TTTTGGCAGTCTACAAGGTAGTAGTAATAGGGAATGATGT

>CRCNE00003419
ATCATCTTGACATGAACTGAATGAGGTAGATTACTGAC

>CRCNE00003424
CATATTTGGCATTTTGATTTATTAGGCAATCTTAGCATTAAAGAC

>CRCNE00003428
CTAAATGAATAGTGACAGCTAACATTTTGTATTTA

>CRCNE00003439
GTGAATTGATGAGTAATTTTTAGAAACTGCATTATATTTC

>CRCNE00003440
ACAGTCATCTTTGGCTCTATTTCTCCTCTAATT

>CRCNE00003441
TGGAATTTGTGTTGACAGTTTTGGCCTTTAATGGCACTTTTGTTCCGTGTGAAAGTATTTGTTTACCAGATCATATGCTGTTAACTGTCAGGCTGAGGTAGAGTGACTGCTTTTGATAAAAGGCTGTATTAGAATTTT

>CRCNE00003442
GATTGTAACATCTTTTGACAAGCAAGTTAGACCATAGAAAGAGCATCCAACTTGGAGCTTGGGGCATATGGTGC

>CRCNE00003443
CAGATGGTAGAGTGTTTGCCCATCAGAGCACCAATACCTTTGAGACAGCTGTTGCAAATAAA

>CRCNE00003444
CTCTTTTACATGCTTTAGGTCAAGAGTAGTCAAACCTGTTACAGCACCTGCTTTTGCATATGCAAATCTGTTGTTTTGTCATTTCATTAAACAAGAAGAGGTAACAGTCTCTTGTGGTTGTAAATAAGTCTGGAACATCGCCTACATG

>CRCNE00003445
CAAACCTTCTCTGATATGGAAGTTCATTAGAGATATGTCTTTGATGGCAGCCCTTTCCTGGCTTCAGTTTCAAATACCTTGATGTAAAGCTTAAGAAGCCATTGTGTTGTAAGCCCTCCTTGATGTGCCTTATTTAGATCTGCATAGTAAATCAAGGAAAGTAAATAACAAGGCAGCAGATGGAAGCATGGAGATAAGACCAGTGAACAATTGTATTTGTATTTTGTTATGATGTTGACAGGAGCTAAAATTCACTAATCTAGTTCAACTGATCTGCATTTCAAAGAAATCTCATTTAGCAGCAACTTGAAGGTTTGTAGGATAAAGTTCTTTTATTGCAGCTTTTATTGCATTCTTTGCTAATTTATCTG

>CRCNE00003446
GTTACAAGGAGTCTTAAATACTATGAAAGCATTAATGTCTAGACTATGAACTGAAGGTAATTACATATCCAGCCTTGAATAGGGTACATTT

>CRCNE00003447
TGAAGACTGATTGAAACTTGTGTCTCGGAGTTGCTAATGCTCACTGAACCATTTTATTGAAGATAAAGTAAATAAAATAGATTGCCATAGGAGAATTCTCTGAAAT

>CRCNE00003448
GACCTCATTTGACTTTCTGATGTTGAATCATTTAAAAGGTTTGTAAGATGTTTAATTACCAAAAGGTATGATCATTATTCATCTCATCATTTGATATTTAACGTCAACTGAATTGCCTCCCTGGAGTGCACTGCGTTTCACAGATCAATAGATTTACCAAGAGCTTGAAGG

>CRCNE00003449
AGATGAAAAATGAAAATAGACTGTGTACTGGTAAATAGATAATCATACAAAAGTAATTGGGGTTTTAAAACCCCAATCTATTCTGCCAGCATGAGCTCGTTTGCATGTTAATCACAAGAGTGATTTCCTACTTCACAAGGAAGTCCACACTCTTTCATAACCACTTTTAATTGCATTTAAAATGATACAGGTTTGTAACATTAGAAATGAAGGCATATCTGTGTCAAATTAATAAAAATGTCCCTGA

>CRCNE00003450
TTGCCATAATCACCAGGTGTTATTTCTAATATAAATGACAAAGATGATGTTTCTATAATATAGCTT

>CRCNE00003451
CTGGAGATTAAAACTACCAAAACAGATCTATGAAATTTTTCATGGGGAGGGTCCACAAGGGATGATAAGCCAATATTTCTTGTCCCATATTCCAGATGTTTTATGTAGTTCTGCATCTT

>CRCNE00003452
CCAGAAAAAAGTGTACTATTGAGACTGAGATGAAAGGCAAGAGCTGTTGAAATGTTAATTTTACTATCTACTGTTGAGGTCTGCAACCTTTT

>CRCNE00003453
TTTTTCTTACTCCCAGTGGCTCAGTTCTGTTTTATGAATGTTGTGGTATTTCAGTTGTTTGAAGTTTATAAACTAAGAGCATGATTTTGTCTTAATAAAACTGAGTGCAACATGGTATATGA

>CRCNE00003454
GTATGGCTGTTGAAATCTATACTTTATATGATCTCATTGTACTGCCTGCATTTCATTAATGGCCGATTCTGTTTAGGGCTTAGGGAGTGAAATATTTTTCATATGACACTACGCAAAATGAGTACAGTACACCAGCTGCAAAAACCACAAACCATCTGATTTTGTGGCTTTTGAGGGTGTGAATAGTTCAATTCTTAAAGTACAGCTTATAT

>CRCNE00003455
TTAAGGTTTTTTCTTTTGTATAATAGGTAAACTACTGTGAAGTGTAGTTGCCTGTTTAA

>CRCNE00003456
AGAAAAGGCATAGGAGAACCTAATTTAACCTAGAGTGTCTCTTTTATTCTTCTGTTATTCATTTGAAGTGCCCTATCAGCTTGAACTGACCAACTTCAGTCATTTTTACCCTTTTATTTTTTTTCTCTAATGTAAACTGAAATTCCCTGC

>CRCNE00003457
CTTTAATTGAAAATTAATAGTTAGGGGGTTGCTATGGAAATG

>CRCNE00003458
AAAACTCCATGTGGTGTTGTGAGCTGGTAGCAGATGGACTTTCTTTTGCATCTGCTGTGTACAGACTTGGCTTTGTACTCTTTTCCTGGGGGAGAGAAAGTCTTTCTTCTCTGCTAGTTGATTCCTGTTTTTGTGAAACAGCTAAGAAAACATCTGTGGCA

>CRCNE00003459
AAAAATTGACAAAGGATTGACAAACACCATTAGCTGAAAATTTTCCATTTCATT

>CRCNE00003460
CCTAGTGATTAAATGCTGATTTTGTGTACGATTGTCCACGGACGCCAAAACAATCACAGAGCTGCTTGATTTGTTTTAATTACCAGCACAAAATGCCATCAGTCTGGGACGTGATCGGGCAGAGGTGTACTCACAGTAGTGTAAATACTGCTGTAAATAGTTGTCTGATGGTGGCTTTGACAGTGAGCTAGCTTCTGAGTTTTCCCTTCTTTTTATACT

>CRCNE00003461
GCCTGATGACAACTGAAAATGATAGAATAATTGTCAAGAGAG

>CRCNE00003462
TTTAATGGGCAAGGTGATTTAAGTATGCATGAA

>CRCNE00003463
GCTTGTTTATGATGCAAGCCAGTATAAACACAGTCGGAGGATGACACAGATAGCTGCACTTTTCCCAGTGACATGAG

>CRCNE00003464
CTCTGACCAGTTTGACATTCTTCACCTTCAGGTAATAACGCCTAAA

>CRCNE00003465
TGAAATACTAATAATCTTTGTAAAAGGTGGATAGATAATTTGTTTACTTTATTATTCATGAAGGCAAGTAAGGCATGGTATTCTGCTATTGTGGGCATATTATTAACATTTCATAGGGATTTGTGCTGGAATGTGGAATGCTGCTTCTTCATAATTTAATACTCCTATGCATAATGAGGTTTGTGATTAGTTGATAGAGAGAATTGGCCCAACTCCATTCTGAAAGCAGATAATTTACATTGTTCTCTAGAGTCTAGAATCTAATAGGTTCTTTAGTGCAATAAAATTAAATGCTACATGTTTTAAATTTCAGCATACAAATCCCCCTGGCAATTTTCTGTTTT

>CRCNE00003466
TTCCTCTAAAACAATGAATTTTAAAAATTGTTTCTAGAACATATATTTACCTAGCTCTTTTATTTAGTATGTACAAGTCAATTAGCACTGTTCATTAGCAGAATTGGGTATTTGTTTTAAAGTTTAACCAATCACTTTGAAATGCTAATTATGATGTAATTTAATTGCAAGTCCTGTAATGATGATGCTGATATTATCGACATAAATGATGCAGTTAAGCAGTGGAATCTCATTTGCATATGCTTAAAGCAAGTTGAATTGGGCTGTTTCAATATCACTTTGCTTTAATTTTCCACCTCTGTTCACACCAGCCCTTTGGGTTTTTAAAGCTGTGGTTTCCTATTGATGATCAGTGCTTTCATCT

>CRCNE00003467
TGATTGAGCTGATATTAAACTCCAGTGGTTATCTGTTTTTGTAGAGGTTTGGACTTGGGTAATTTTCTTCTGGAAAGATTATTTTTCTTCTGACCAATTTCTCCTGTTATGTCCTAATTGGTTACATAAATCTTGTCTGGTATGAATGAGAAATGTTTCTGTGTTGTCAAGTGTAATCTTCACCCTTATTTACCAATTCATTAAGATCTATTGATGCAGGACTGGTGAGAGGGAATGACAACATAAATCAGCCCTCCAACATAATGACCCTAATCAGCTAGAAATAACTGGAAACGTCATGATGAGCTATGTCTCTGT

>CRCNE00003468
ATGCACTATGCATGGTGCCTATGATGAATTAATTCCACTAGAGCACAAGAGTTATCATTATTTAAA

>CRCNE00003469
ATTATAATTTTCATATAACTAGTAAAGGCAATCAGACCTTTTCTCTGAATATTTTAAACATTGTGCATGTAAAATTTATGCCTAATTTGAATACTTATTAGCTGCCTAATCTCAGAAAAGAGTATT

>CRCNE00003470
TGAAAGTACAGTATATTTATGCAGTGAAAATGATAAAACATTTATTACTGTAGAGAAGGTAATATGCATAATTTATGCTGTTTTTAGCACAATCATTAGTGATATTCTTGATAGATTTTATTTCCAGCTTTCA

>CRCNE00003471
CCCTTACAAAATTTTAATTTTGTATGATTAGCTGTGCATCATTAAACAACAGCCTTGCATAAGATGTGCTGTAAAA

>CRCNE00003472
TAATTGGCAGAGAGGGACATCTTGATAATGGAAG

>CRCNE00003473
TAATTGATACTTCTTAATCACTTTTAGGTATTAAGTC

>CRCNE00003475
GCTGGTGAATGTAAAAGTGACTGCAATTAACCTGACTTTGTTGCTTGAGGAGAATTTGAGATGAGAAATCTGACAGCAAATGACAGGCATTTTTCTGGGTTTAGCACAGAAGAAAGTCT

>CRCNE00003476
CAAGCAAAACTCTCATGCAAATTTTAATTTGCCCTTGAGCATAATTTAGAAACCATAATCATTGAG

>CRCNE00003477
ATTTACACTCTCTTATTCAAATGACCTCATTACTTTTATGGTACAAACTAAGGTT

>CRCNE00003478
GTCTACCACATGATGACACTAAAGATATATGATATGACTGACAGTGTAGTTGATGTGCGTTGTCTTCCCTAGACAAAACAGATGGTATTGTTCTATTATC

>CRCNE00003479
GTCCATCTGTGTTAAGATATATTACATGGTTTCATGGAATTTACAGTTCACTCCTGCAGTAACTCGATTTCACTGTTTGGTCTCTAGAGAGTTTGCAAAATGTCAAGCTGTAGCTTGAAAAAGA

>CRCNE00003480
AGTGAAATCTACTGGAAACTAATACTTATGACCATTTCATGCCTGATCTGCTTTGTGG

>CRCNE00003481
AGGATCAACTCCAACTTTACAATTCATTTCCTTTTATGTCT

>CRCNE00003482
AGTGAGCTTTACAGTGATAAATTTTTCTTGTTAGGAGAAATTACATCCACTAACTTGAGCTACTTCAGCATGAAATTGAAAAAGAATCATTTTGTCTTAATTTACATTCTTGATTCAATGAGAAAAATGTGAATTAACCC

>CRCNE00003483
TGATTGATAGATGTTGCATGTCAGAAAAGAAGATAACTGTATCTTCTTCAGCTTACTAAAAGGTCATGCACACAGAGTGATAGGAACAGCCACAGACAACT

>CRCNE00003484
AATGCACAGATTCCTGGGATATAAATGACTGAATTCATCA

>CRCNE00003485
CAATTCATCAGGGACGCTGAGCTATGCAGTTCTGTTTACAGTGGCAGAAAGTTAATATAAATTTTCATCAGAAGGGGAAGTTTACACATATGATTCTATTTGTCCTTCATTATTAGCACCTGAGTCTAGGCTAGAACGCATAATTGTCTACAGGCACAGGCCAAATAGATGCAAGGGAAAGGCAAATAAGCACACCAAAAATAATTTTATGGTTGTCTGTTACAATTCTCTCACTGGGATTCTTAATCTAGAAAATCAATAAACAACAGG

>CRCNE00003486
GGAGTGACTGTGTAAACATTCTTGTTTCGCCTGTTCCACATAATCGTTTCTTGTATCATATTTCTTCTGACCTCACTATCTGAAACCAATTACAGGAGATCCATTTGGGCTGCATCTATTTTCATAAGAAGCCTAGGCAACAGT

>CRCNE00003487
CTCAGAGATGAATATCAACATCAAATATGCTTCTGAGTGCTTTGTTATTTATGTTTCAG

>CRCNE00003488
ATTTTGTAGCCTTCAGCTCTCAAGAATGTGTCACGCTGTGCTGTTT

>CRCNE00003489
CTTATTAATTCACTTTCAAGATAATCTGATGTTGATTTGTCAAATTTAATTACAGCTTCCGGTAACACTTGAAGTCTACTGCTTTTGCCTCAAAATTGTAATATGAAAATGCAAATTGAATGATAATTT

>CRCNE00003491
TTTTAGGTTTAAATTGCAGTGTGAGAGTGTACTCTCCTCTTAGCTAATTAGTGCTATCAAGGAACAGTAGGTTACCTCATTAGTACCATGTGCATTTAAT

>CRCNE00003492
GCTACAATGCCAACACCTTCAATTGGAGTCACACCCCTGTGTATCTAATTATGCACTGGT

>CRCNE00003493
AATATCTAGAGGACAAGTGATTTAAATTGCTGAAACAAGGGGAGTTCATCGCTACACTACAAAAGAACTTGATATATAACCTAACGGCAAG

>CRCNE00003494
TCCAAGCTTAGAAATAACAGCAACAAATTTACCTACAGACAGAAGATGCATGGAAGCAATAAACGAATTATACAAGTCTTACACATGCAATCTGATTATTCTGACCAAAGTGTTAATTGGATCCTAACTGCCAGATCTGATATCTGTGGTCTTGTAGTGGGAAACCTTTCAAAGTGATGAACTGTAATTCACTGAGCTGCTTGAAGCACTTGTAATTTACTGCATGTCATGCTATGAAGAGCCTGACCTAATGGACTTTACATTACCTATAA

>CRCNE00003495
GCAATTCAACCACCATTCCTCTCTATTCACCACACTTGTCAATCAGTGAGTTGCTGTATCTACAGGAATGGAGGTGTTATATTCTGGCAATTATCATGTCATATACTTGAAAATGTAAATGAATGTGTGTGTAAAATTAAATTTATGGGTTGTCAGCGAAGAATAAGAACCAGGAGAGCAATTACTTCTCTGCTTTCATCTTTTGAGCTCTGATACATCAAGCAGAAAACCATGCAGCTAAATGTTGGAATTAGCATTGTGCAGGTCCTGGAATGAATGG

>CRCNE00003496
TCTTTCCAATGATTTTAGGAGCCTAATGAACAATGGTGCAGATTTGTTTGAATATGAATGTGCAGTGGGATGGAGTTTGACCTTCAGCTGTGATTTCAGTTCGTCAGGATTAGTCAAGCTAGGCGATCAAGACTGCTAATGCATAATGATTTATAAAATGAAAAATGTGTAGTGACCATGCAAATGTTTCAGCTAATCAAAGAGGGGAACT

>CRCNE00003497
TAATCTGAGCAGCTTGATTAGACAGAGTGAGATTAGAAGTTGCATTTTTGGCC

>CRCNE00003498
TCAGAGCCGTTGTCTTCAAGCTGCCCATTATGCAAACGTACAGGAAACAGTTTTGACCTCCTGAGGCTTTGTTTCTGTTTGGATTTGTGAATAGAATTTCAGACAGCCATCAACTACAGAATAGAAATTGCTCCCTTATTTCTCCCGAGGCTTTG

>CRCNE00003499
CAATCCACATGACTTGCTCCATTATGCAGTCTGTTTTCCAGTGAGCGCATCAGAAGTTTCTCTTTTCCCC

>CRCNE00003500
TGTTGTCATGGTGCAGCTAACAGGGTGAGTGAACTGTTTCATGCTTCATCAACAATTAAGTTAATTAGCTCATTTGAAATTGCACTGCTTTGTTGCCAGGATGTTGGCAGAAACATCAAAAAGATGTGTTTACA

>CRCNE00003501
TTATTAATGCATAGTAGAGTAGAATGCATTTAAATATTTCATAGGCATTCAGTAATTTGTGTGTAATCGCCTTGTTAGCAGACCAGTAGAAGTAGAACA

>CRCNE00003502
CCACTTGGTCCTTTTGAAGCAGCCGTAATTTATGACATAGGCAATATATCAAATGCATAAGATAGTATTATGGAGCATTCATATGAAAAGGGTATTTGCAACATTAGTTCCAACTTCCTGCAAGGGACATGATTAAATGATTAATGAAATGTCCCTTTGCATATGCATTTTGAAACAGCAATTAGGCACTGACTGAGAAAATCCACCA

>CRCNE00003503
TTTCAAGTTCTCAGTAATCCACTGGAGGCTGTTCTATAAATGATCATTGAAGGGCTGCAAGCTAGCCTATAATTACAGGAAAGAAAGTGGCAGCTCTGGCATTTCATAACTATGTGTCCTCGAAAAGTGCTTTGTGAGTTTGTCACCAATGATAATTTAGATAGAGGCTCATTACTGAACATCACAACACTTTAAAAACCTTTCGCC

>CRCNE00003504
GGAGAATAAAGGACTATTTTAATGGCAAGGTTCTTTTGTGTTCCACTGAAAAATTCAATCAAGACAAAACCTCATTGACTATTATTGTAGTCT

>CRCNE00003505
CCTGGTCTCTGTCACTCTATTGAATTAGATTGATGAT

>CRCNE00003506
TGTAGATAATCACAAGACAGAATAATTGTCTCATAAATCCATCAGGAATCTGCAGCTTGTTCTTT

>CRCNE00003507
TTTAAAACTCCAGCAGCATGGTTACATCTACACTAATAAAGAATTTTCAGCCTATAATCCAAAACAGAACCTGAATGAATAATGTAATTGAAGTATTACATTACATAAACCACACATGAAAGAATTGCTAATTGCGTTTGATGGTGGGCAATTAATACAGAATC

>CRCNE00003508
CAAACTTGACATTTCATTATATTTGTTAACACATGCCACAAATGA

>CRCNE00003509
TCCTCCGGCTAATTTGCAATTAAGACAATTTTGTTTGAATATGTAGTAATGTCATTACCATTCCACCAAATTAGCAAGGAGACTAAAGGTCAGTGTAAAATTTTCCAGCTGGCTGGAGCCTCTCAGCTGAGATTTGGGACTACGAAAAA

>CRCNE00003510
GATTATTAGATAACCTCTAACAGAATCCTCTAATTAGAGTTCTTATGATACAATTTCATCCTGTAATTAGTTGAGATTGGCTGCTTCCTTTTGCAGCTTATTAGTGGCAACACAGCTGTAGAAG

>CRCNE00003511
AGTGTCATCTAGTCTAGTTAGTAAACCATTATTTTATGTCACTATGTATC

>CRCNE00003512
AAAGTGAATTAATTTGGATTTAAAATGCAAATTAATC

>CRCNE00003513
AAAGAAATGAAAGATGATTTAATATCTTAGCTTGGTCTCATCTCCA

>CRCNE00003514
AGCTTATTAGTTCTAACTATATCGCATGCATAATAAAACTGCTCATTTGCTCATTAATATTAAAATTATCATATTCAGAGCCATGGGCATTAAGATCAATCAAATCCTTGGATTTCAGGTCAGATGCTAGATCTGCTTATGCTTTTTTTTTTTTTTTAAGAATTCTT

>CRCNE00003515
GCTAGATTGATAGAAGCTTTTGCAAGTGCATGTGGCTATGCATTAATATTTATCCAGGCTGTCATAAATGATTTCACATCATAGTGTTGGGGAACATGGTGCTTGTGGCAAAAACTTTAAAGTTTAATTATAATATATAATTTTTATGCAGAGGAGGCAAATGTCAGGACTTCTTTATTTTGAGTTAAGTTCTGGTC

>CRCNE00003516
GTCTGTATTGGCAAGGTTTATAAGTTATATTTTATGCAAGACTACGATTCCTATTAATATTTAGCAGCTAACTATATCATTAATTACTCTAAAATCTTTCCCCTACCATCTTTTTAATGGAGCTGAGAGAGTAGAAGTATTAAAAATTGATGT

>CRCNE00003517
CATTACAATACCCTGCTAATGACGTTATTTGCATCCCCAGCATATCTGTGCATGATTGCTGGTAATAATCCTGTCATAATATGCAAG

>CRCNE00003518
GACTTCATAATGCTTGCTACTCATTAAATACTAAATGACTCATCCAGACATCTTAATATAGCGTAAAGTGACTGAGAGA

>CRCNE00003519
CTCTTTACCTCCTTGTGATAAAGCTTTGTCTACCTGCAAACACAGTCAAAGGCTACAGCTGCAAACCAAAGCCAACTCTAACCATGGCCAAGAGCTCAAGGACAGAAGCAGCCACATGCTTTGGTCAGCCTTCTGTAACTTCAATTAGTACAAAGGAAC

>CRCNE00003520
TTCCATGAACTACCTGCTGTTTTCTGATGACCTCTGGGATCTTTTCATTTAGCCCTAAACAAAGA

>CRCNE00003521
TAGAAAGCAACAAATGTGGATCACTGACCAAAACGATTATGTACTTGATGCAAATGCAGA

>CRCNE00003522
AAAAACAAAAAGTAGGAACCAAACATAAAAGGTCTAGTAAAGCCAAAAATTAATTTCATATTGATTTTAAAGTG

>CRCNE00003523
TTTTCAGTCAAACCAAAGTTACATATAATTCTGCCTCTGCTTATACGGGATATTAACAC

>CRCNE00003524
GCTGAAGTCAGCAAATAGAGTTAGAGAGATACCCAGTCATCTATCACACCAAATAAAAGGACATAACGGCTTTCAAAAGGGTTTTCCCACTTACCCAAAAGGCTTTCTGAAAGCTTCTACCTCTGCA

>CRCNE00003525
GAACAATTATGGCAGATTGCATGAAACGTGAGAACGTCACAGTAACTGCTAC

>CRCNE00003526
GAAAGGAAGTCTCAGCCACAGAATGCATATACCTGTAGAGTTTTGCATGGGTTTTATATGAATACAATTTTAAAAAATAGCTGCTTGCACATTATACCAGAAAAACCTCCAAAACTGCAATTGCTTTGAAAATAGATTTTAGGTTTTTTGGAGTTTCCTGAAATGCTTGGTCTGTATTTTGATAATTGTGCATATTATGTAAAAATGTTGGTGGACCCATAAATGACCAGACTTTTTCTAAGAAAAATGTTGCTTTAATGCATTTCATGAATTTTTACTCTTATATCATTGCTTGCTAGTAATAGCAAATCTGCTTTTCTGCATCTGCTTTGCGTAGCTATTGTAAGGCTTTGAACTAATGTATGTATTTATTGCTTGAACTTCTGTGCATACCTTATAAAGCATAATGTCTGACAATTTAAATGGCTCATGTATTCTTGCTTCTATCATAAGCTGATTATGGGGACTATGATCTTTTGTATACAGCAAATTTTAAACTGTAGCACAAACATCTGTTTATGTATTGGTGGAATATACCTGTTTTATTTATCTT

>CRCNE00003527
TTTGAGGTAAACTAATTTTTGATACTTTTCATTACTGTGTACTATGTTCATACTTTGAATTCTCTGACGTTAGAAGTCATGGTTGAGAATTGTAACAGCTGTTATTCGTTCTGTATTCATGGCTTTCACTGCTGAATAAAATAAAGGACCAAACCTAGGATTTGAAAGAAAACTGTCTACCTCTAACACCAGGGAGT

>CRCNE00003528
TACATAGTTTTAGTCTACAAAGACACAATTGCTTAAACCTAGTGGGC

>CRCNE00003529
AAAATCAATTAAAATTTTATGTGAATGTTACAAGTATTTGGTAGAATTACCACTAACTGGGTTTT

>CRCNE00003530
CATGGAAATCGGATCAAGCCCTAATTGCTAATTCATCTGAAATTATTAAAAAGAGATTTCAATTACATACCACCATTG

>CRCNE00003531
AAAAAATCCAGCATTAGTACAAAATAGTAGGTTAAATCTCTTAGTGAAGATTTTTAATGACATTTCAGTGTTCCTCTTATAATTACTCTTCATCTAAGATATCCCATAATGATGTTGGACACTCTTGGTTCAGGCTCACTGGCTTGCTTCATTAGCATGTCATTCCCATTCCACATCACAAGATTTAATTGTAATGCCGGATATGCACAGCTCTCCACAGAAGTCTAATCAAAGTGGATTCACTTGTATTATTAATATCAAAAATCAGTCCACTTGCTATTTTTATAAATAAAAGAATCCAGATACATAAATCAGCTGTCATTTATTAGCATGTTACTGGCATATCTGCCAGATATATGAGCAG

>CRCNE00003532
AAAACCCTTCTACATTAAATATACATACTAATTCCTCCATAAAGTAATCAGATTACAGAGCAGGTGACATTGTGTGCTGGAATTCAAATGATTTGCAGTAA

>CRCNE00003533
CATTTGGTGTTTTTAAACAGTTTATATTTGTTATCATATCAAAGACAGGCTTGCAGTTTTCAAA

>CRCNE00003534
CTCCTCCAGCATTACATTTCTTATTCCATTTTATCTTTCTTGGTTTTGACTAATGTCAGTAACAGCTACTGGTAATAAACTGCTTGTTACAGCCTGCTGTTGCCTTGAAGCCTGGCTTTGATACATTGTCAGCCAATCGGAAGCATTTCCTGATTACATTTCCAAATTGCTTGTTTATTGATCGAGAGTTAATAAAGC

>CRCNE00003535
CTTGAGAATGTTTAATCAACTTTGATATTTGCTTTAAATTAGCACTGTCAAATGTACATTTGTATAAAATCTCCCAAATCATGAAAGATTTATAATTTGAAATGTATTTGGATTTTTCTCCAGTTAAT

>CRCNE00003536
TTAAGCAAGGCTTCTCTTTAATTATTGTCTGAGTTTCACATAAAGTCTGCTTCATCAACTGGATAAATATTTGACTGCTGTTCAGTAAATTGCATTAGTTTACTTTAACTGTATGCTCAGCCTTATTCAGGCATC

>CRCNE00003537
ATGTAGTGTGTAATGCATCTCTGCAGGTGACCAGAGCTATTCTCCGTATGAGGTAAATTAAAACTCATATTTTAAAAATTAAACATTCTTGCACTTCATGATTTCAATATTTAATTATAACCTGTGTCAAGGCCTAATCTC

>CRCNE00003538
ATCTTGAAATTTGACTTGTAGCTTGACATTAAAAATAATATGAGTAGAATTTTCAGTGGGGTAAGCACAAA

>CRCNE00003539
GTTCAAGTTGTGTCACTCTCAATTACTGTACTCAGGTGGTGTACCCATTAAAATTCCCACTTGTGGGTTCCGCTCGCTATGCAAATGGGGTCATTACCCGGAGAATTTAATTGGTTATGACACTGGGAGTAG

>CRCNE00003540
ACACAAAAATCCCATAAATAATTAGCTCTCCTGTGACAGGCTTCTGAATTACTGTGATACATTAATTGGACAAAATTAGCATGAATTAAGGCAAATAACTATAACATGTAATTTATTACTTACTAAGCATGGTGCTGCAGTGGAAGCTTCGGATTTCCCTTAAGATTGCTTTAACAGCTATAATGCATTCCTTAATTTACTCTGTGGAAAATCAATTTTTTCAGAGTTCATTAAGCACCAATATGTTACAATGCAGCTCTCTAGAGCATAGAGCCTCAA

>CRCNE00003541
GCTGGTTATATGGCATTCTTACATGATTTCGTGCTCTGCTGATGGAAAATTAGACCCTTGTGTATTATAAAAGCATAGAAG

>CRCNE00003542
AAGTGATTTGAAGATGTTTTGCTCCATGCATGTGAACTCAGCAGGTGAT

>CRCNE00003543
CCTATCTTTGATGTCAAACAGCACAAAACTTCAGTGAGTAGTAGCTTCA

>CRCNE00003544
GCTTGAACTACATCAGAAGAACTGACATCTATTATGGTGAGCAAAGACAAGTGTTTGAAAAGAGATTCAA

>CRCNE00003545
GTTGATTTTAACCAAGCATATCTCTATGAACTCTGCAGGATAGA

>CRCNE00003546
GTGAGTGTCAGTTTTTGATATGTCAGGTATAATTTTGTAGCTGTGATTTTTGGATTGCA

>CRCNE00003547
AAATCTTTATATGAAGTTGTTCACCAGAGACTTGTCAATAGGCTGAGCCATATTGGATCTGGCAGTCTTTCTACTGGGACAGTATTTGCCTTGAAGTACTATCTTTTCTCTTTTTCAATGTCAGCCTGAAGGCTCTTAGACAACATATGTTCATTTCATGTCTTAGAGA

>CRCNE00003548
CTTTTATTACCATTAATCTTTTGTGAGGGTGTGTATAATTCATCTAACCAGCCATCAGAATTCCCAGAGGGTAAATTACTCTAGAGATCTCTGTGCCCTCACACTGTATCAAATTGACCTGCTTCTTGTTTGCCATTTTTGTGTACTCCATTGCTTATTTAACAAGAAACAGAATGATTGTAATTCTGAGAAGGTCCTTTGATAGTAGTTTTGACACTCTGCCTGAATAATGACCCTCATTATGGTGCCTGTGACAGGCTCTGAAAGTCCTGATTTATGAATAT

>CRCNE00003549
AGAAAAGCGTATGTATCTAAATAGGCATCTTTTACCGTTTGCATAGTAGATTGGAAATTAGCATTTTTGTTCATTTTCCCATGTATGCACAGTGCCTGGAAGAGTAATACTCCATGCGTATCAGATCAGCCAGCCTACAATTTTTGTGCAATATATTATTTGGCAATCTAAAATTTGTAATTTGCATGAAATTGCTTAATTAAAATACAGTCACTCAGGGTATTAATTTCTCTGTCTGGCAGTTCAATGTACTAAAGGCGGACTACAGAAAATGTGAAATCCTGTCAGATGTAACAGTAAAATATTAACAAAAA

>CRCNE00003550
TTCCCCATTTGCAGTTTGTTGAATACCTCGCTTGCCTGCAATTCGTCCTCTTTTGTCTTAAATATCAAAGGCTCTGCAGGCATGTTAACATTTTAATAATTTCAAAAGGCACAAAAGCCAAAGGAAGGG

>CRCNE00003551
TTTGCTACAGAGTTAATTGGTTCTTTGATGTCTCAAGAAAGGTGCTGA

>CRCNE00003552
CCCTGCTGCCACTGCTGATCAAATGGAACAACAAGGGCAATGCCTGCTAATATGGGAAGCTATTTAGTGGCACGCTGCCTTTTGAAATGATGATGATAATGGATTCAGTCTGCTCATTAATGGAGCCAGAGTGCTCATTAGAGTGAACAAACAAGCCAGGTTGTCAGTACTGAAAATGCCAAG

>CRCNE00003553
TGTTAATTATCTTTTGTTTGCCCTTGATAATCCTGAGGTTGGTATGCAGATGATA

>CRCNE00003554
AAAAAACAATGGCATTGTCAATTCTGCATCACAACACTTTATAAATTATGAATGTTATCCACATTAAGGAGAGTGGTAGACTTTTAAAATTACTTCCATGAATAGATTAAATTACAAGTATTATTACATTTCATTTTATTAAGTGCATCTTAGTAGTTA

>CRCNE00003555
TTTTCCAATATGATTAATATTTTATTTTTAAGAAAAGCAAATTAAAGAAAAATCCCCAACCTAAGGTCAACAGTGCCTGTTTAAGGGAACTATCTTATTCTATTCTC

>CRCNE00003556
ACGTACATGTCAGGAGAAAGGGTCAGCTCTTGGCAGTAGGATGTTAATTCACATCCATTAATGAAATTTATCCTCCTTACTGTCTCTCCCTCTCTCTTTCTCAT

>CRCNE00003557
ACTGACAATCTTCAGGTGATTAAGGAGACTCAAAGGCTAGGTAGACCTACAAAATGAATAACTATGGACCCAGAACCATGCCATAAGGCTCAATGGCTTGTGATTTGCAAGTTGATAAGACAAGAAGATTAATAATGCTGCATGATAATGGCTGCTCCCTCTCAGCTGGGGAGATGGTAATGATCTGATATTGCTGTAGGAGCAGTTCAGCGTGCTGCAGAGAGGAGGGTGCAAA

>CRCNE00003558
CACTCATCCCAATTGGCCCTGAGGATATAGAGATTTTGAAAAATGGGAATGCAGTTACAATTTTAATTAGATATAAAGTTTTT

>CRCNE00003559
TGATGCCAGTCTCTCAATGAAATCATCTGACTGAAACCATAGCAAATAGGTGAATTTATATCTGTCACTTAGTGGCTTGTTGAGAAATTAGTGAC

>CRCNE00003560
CACTTGATTTCCTACGAAAATTAATCGGCTATCAAACAATCTTCAGCCACTGAGGATGATTATA

>CRCNE00003561
GGGAAGAAAATGCCCTTTGTGTAGGTGAAATGTGTCGTGGACTGTCATCGTAATATACCTCAGTGAAATGAAGGTTAATTCTGATGTACAACCTGCATGACAGTCATTATCAGTGAATCATGAAAATAAATTAAGCTACTGAAATAGATACGTTTTTCTCTCATACACAGTGGGTATCCTGTGAGGAATGGACAGATGAACTTTACAGATTATTATTGGAAAATAGTGTGGAATTCAATTAATACACCTAAAGACACCTTTATAGAGGGCAGCCATAATTTAAATGACAGCAGGAAGTAATTTTGCTGGATATAAGTCAAATTTTCAGAATTTCA

>CRCNE00003562
TTAATCCAAGCAGGCATCTGACAAGCTGCTGTACACGTTGAATCCATATCAGTGTGACCCTACCACAGACCTCCTTTATCCATTAATCTACACTTCTTTTAGCAGAGAGTTGAATTA

>CRCNE00003563
CTTGGCGTGACTTTTTGTTTATTTGCCCTGGCCTTGATTTTTTTTTGAAGCATTACATGACCTGCTCTGTGAAAGAAGCCCTTGTGTTACAACGTGAAATCTGTTACAAATAT

>CRCNE00003564
GGGCTTTGTGGACATCTTTCCAAGCACATTGATATGCAACCAACCTAATGGTGCTCGGTACAGGAAGCCCTAATCTTGACTAACTGACAAGATTTAAATTGAGGAGACATCTTCTGCTGATTAGCTCCCACACCCACAATTATCCAACTGGGGTGTCAAGCAAGGTTTAACATCTCCACTGATTCTGGTCTCAGGAGAAATCTGGGAGGAAATGCAATCGCTTTTAATAACTGCTGCCTTC

>CRCNE00003565
AGATAATAAATATCATATCACAAGGATGGCATTGCTCCTTCATGGAACACTGACTGTTTATTAGAGGCAAAAAAGTTTAAGAGAAATGCTAACAATGTTCATTAATGGCCCGCATCCAGGTTTAATGAGGCATGTCA

>CRCNE00003566
GCCCGAACTGCCAACTGACAATGACAGAGCAATTATGGGAAGGCAAGCGAGCTGTGTCAAATTAGCACT

>CRCNE00003567
GAAGGTCATCTGTCAGTGTGAGCTGTCAGAGAGAGATCACACTCTATGAAAAGGGAACATTCAGCCGACTTAAGTAATTACCTTTGACTGAGATTTGAAGATGTCTTCTTTTGTTGGCCTACATTGACTGCATAATTTATAATTTACTGCAATCAGCAAAGGGCCAG

>CRCNE00003569
TAATAAAGCCTATTATGTGGTTTCACCATTGACACTAATGGAATGTAACAGTGATTTAGAATGATTTAATGGTTCCCAGGTTGTGCTCTAATAGTGCTCTTTATATTATGATGTATATCACAAA

>CRCNE00003570
GAGCCTGGAGGATTGACAGGCCTGGCAGTCATTACACGCTGGATTGAATACTAGATTACTCCAAAGTGGCTGAGGGTCAGGGATCAGTGTGCTCCCTTTTGGCACTAAATGACTTTAATATCCTTACTGTATTAGTCAATTACTTTAAAGCT

>CRCNE00003571
AACCTGGTGCTATTGAATTACTGAACTGTGTCTGAGAACTAATGAGAAAATTTTCCCAGGGGAATCTTTATCCAGTGCACTTGGAGAGCACCTCGGGGACCTATTCTGAGTCTGTCA

>CRCNE00003572
CCTTCCCCGTCTCATTGACACTCCACTTCTTTACCACCATTACACTGTGCAACCATTTCACTTCACACCTCACGATTAGAA

>CRCNE00003573
CTTTGCAGCTCATTGTGTCTCTAATTAGAGTGGAAGGAGGCAGAAGCTTGCTGGTGTCAGTCTGTGTTTAGCATGCCCTGGAGCCTCAAACTCCTGTGGGTATCAAAGTGCACTAATTAAATGAGGGGTCCACAATACGGCACTAAACATCAGAGTGC

>CRCNE00003574
AGAGTCCAGTGTCCTCAGTGCCTTTGAGAATCGGTGGCCCACGCTAATTACCCATTGTTGAATTGACTTTCC

>CRCNE00003575
CTTTGGCCGCCTAATTAATCTTATGGAAATCTCCTGAAGCCAGATTCCAGCAAGGTTGCCCCGATGTTTATAATTTGATTTGTGATGATAAAAGTAAAGGCACCCGG

>CRCNE00003576
CAACACTCTCGAGAATCCAAGAGGCTATCAATCTTTCCCACGTGCACCGCAAACTGATATCCTAGAAAATTAACTTCAATTAATAACAGAAATCCCTAGGCACACCGGAAAGTGGAGCTGCCTTGAAAGAGAACCTTCAAAGATGTCTCTGGACTGTCTTTTATATGCAGACC

>CRCNE00003577
GTCAAACTTCAAAGTAAAACTCTGGATGGGATCAATCTGAGT

>CRCNE00003578
TGTCTGATTTTCTAGGCCAGATGTCAAATGTTTTTCACTGATGTCAATGTTGAAGTAATCACTAAACCAATTCCAAGA

>CRCNE00003586
AGAAACCAACTCCTAATTATATTTTCTGGGCCCTGAATCCA

>CRCNE00003593
TTAACTTGCATCCCTCTGATCTGTACACATCCACACTTGTCTTCT

>CRCNE00003595
CAATCAGGAGATAATTCATTATGGCTGAGTTGAAGACTTAA

>CRCNE00003598
CAACAAACTGAGTTTTAGAATTATAATTTAGAGTG

>CRCNE00003599
TTTCCTGCTCCTTTCGTTTTCTTAAGAAAATGTCAGTTTAATCATTTCCTAATGCTTTGATAATGTGTTTCTTTACATAGCTGTAGAACACTCACTTCAGTGTTTT

>CRCNE00003600
AATGACATAAACTGCCTAATCAATGTCTTCCAGAACTGGCAAGTGACACCTCTTTGTTTTTTGCAAATAAAAACCTTCTTCCCATCACAATATAAACCATTATCTCTGCAGGCAAGGTATATTT

>CRCNE00003601
AAAATGTACATTTCCTGCCAGCCTCTAGATCAGTAGGTGGAGATCTAAAGTCATGCAAATATTACAGTAAATGCAGGCAACCAATTTCTAATTATTCCATATCAGCAGATTTGTGAGGAATATAATTTATT

>CRCNE00003602
AAAAGAACAGTTTATGATCAGCAGACCTTGGTTATGACTGTTTAGGAATTCAGTGCATTTTGATCTAATCACAAAATCAAAATATTCATGAAACACAATGATATCTCCCCAAAGCAGCCGGGCAGCCATTAATTTTGAAATTCGGGTAATTTATTAACACTTATCTGAAGCTGTAAAAGCTTACCTCTGTGTTTGTAATACGGAGAAAAGTGAAAGCAGTTTTAAAACTGATTCCTAATGATTTATAATGGTTTGCTGTAATTTGAGCCAGAAATTCAATTAAAATGTATGTCTAGTTTTGTTTCAAGATCTTTAGTTAAAAATTCTATTAAAATTCTATTTCCTTCTTGCA

>CRCNE00003603
GCAATCAATGCAAATTAATGATTTTTTTAAAAATTTCAATCAGGAAAAGCAGCTTTGTAGTTGAAAATCCCATGCTGGCCCTAGAGTGGGAGTTTTTCCAGCCTCTGCTTAAATCCAAAAAAATACTGCAATCTTCTGGCACAGGCTCACTGTAATGCTTTAAAAACAATTTAGCAACTGTCATTGCTGTAATTACAGTAACTAATTACCATCCTTAGCAAACAAATAGCTTAACATAATACGCAAGCCGAATCAATTTTGAAGAAATGCAAATTCCAAAAGCGAAAAA

>CRCNE00003604
GGGCATTTTGGCAAACCTGAAAGAGAAGCAGGAAAATAATACACTTTGTTTTATCTGCACATAATTCCCAGGGAATATCATATCATAAATATTTGCATTCAGTTC

>CRCNE00003605
TTCTTCTATCCAAGAGATAACATCATCTTTGTCCTTATCACTGTTCTGAAACTTATTTTAAACATTCTCCTGTTCTCTTCCAATTAGATGCTCTGCTCTCTTGGCTTCCTGTGTCCTCACTGCAACTCATCTCAT

>CRCNE00003606
CAATACCAGGAGTCCTAATTAAATTAAAAGTAATTACCAGTTG

>CRCNE00003607
ATAGGGCTTTCAATTGAGCAGCAGGAAGTTGATATTTTGTCATCCCCAGTTTATCTCCATGC

>CRCNE00003608
ATTTCACAATGAGCAACATCAAAAATCAGACTTTCTGCCTGTAATTTTGCTTCCTCCTGTCTTTCTGCCTTTGGGATTCACTCTTTTCCTTTCATCAGCTGCCATTTTCAGCAGCATGCAGTAATTTCATGGCTCATTGCAAGCGCTGAAAACCTTTGAAACCACAAATGCTAACCTACCTGGCCTGCAGCCATTTAGGAAGAGATTAATTTAGCAAACAGAAGCAAAACACTTTCTACTTCTAGCCTGTGCATAATTT

>CRCNE00003609
TCTATCTATATTTATTTTACAGTGAGCAGCGTAATGACAATTTCAGTAATTGCAACTCTATAAAAA

>CRCNE00003610
GATACACAGACGGCAGTAGGATGACTGGCCAACCCCCGCAGATGTACACCTCCAATCTGGCA

>CRCNE00003611
GCTTCCTCACCTGCATACCCAGTTAAGCACCATCTGTTTCCTGT

>CRCNE00003612
AAATTTGCAGGTGATGAGAGCAACCTTCACTCTGATAAAAGAACAGGCCAAGCTACTGATTGGAGAAAATTACATGAAGTTTTT

>CRCNE00003613
ATAGAGTTGGAAATGGCAGTAGTCCAAACTCATCACACTGGAGATCACACAGATGGGGAGATAAAAGTTGCCCACGTGAGCCCCTTGACAATGCT

>CRCNE00003614
TTATCATATATCAGGTGTCACCTGCAATTTCATGTCTCTGGCAATGCGACAGAATCCATCTGTCATCCCTCCTGTGGATCTTAGTCCATTT

>CRCNE00003615
GGCTGTAAGAGAGATAGTGCAGGCAGCAGATTTGTGACAGAGTGGAGCATGAAACCCATCAGCTGATGAGTGAAAATCCCTGGTTTCTAATTAATCGAGGTACACAGGCCAAGGGATGAAGAGGATCAGGGAAATGAAATCAGGAAAAAGATACCATCAGTCATTTCTGCGGCCCATTGTCATACTTCAGAATCTGCTGTAATGAATCACTCAGGCATTCCACAGATACATTCAAATGGTGAAGAAAATTCATTGTCCGGTGAAGAGCGTTTGATAAAAATCTTTCTTTTCCCC

>CRCNE00003616
CCCGTGTCGCCAGCTCTAATATCCCAGTGCAATTATTTTGTGGACATCCACTCCTTGCCTGCACAGGAGATAGGGCTATAAGTGTATGTTATTTTTTAATTACAAGGGGGTAGAAAAAATCCTGATGATGGGCTGGAAGGTGCCATTGCATTGTTATTTTTTCCTCTCCCTTCGTTTGCTGATTATGTGAGCCGGGCTCCTTTGCTAGCCGATGATAAGCAGAATTTCCATGTTCTCTGCATAATTAATCCATCTCTGCCTCTCTTCATGCCAACTCGCCCGTTATCGCCGGCACATGCCTGAATTGCAAAAGAATCCGCTCTTCAATTGGAACTTATTGATATTCTAAGAAAAAAAAAAAGAGAGAAGGGGGAAAAAACTGAAAATCCTTAAGTTTAAGCCGCAGATTTTTAAATGGATTAATTTCGCTGCAATCGCAGCCATCTAAGGCGGGAAGGCAGGCAGAGCAAATTGAAAGCGTCTCCATGTTTGCAGAATTGGGTCCAGAA

>CRCNE00003617
TGGCACAGCTCTCTTTTAAAGTCAGAAAATTACCATTCATTTACATCACATGAAATACTTTTTTATGCTAGAAATATTCAAGAGACGTTCTTTAAATGCCTG

>CRCNE00003618
TGATAACATTTCTAACTTTCAACGTTTTGCTAGACTTTGATA

>CRCNE00003619
AAAAGTCAGCTTATACCAGAAACTCTGAAGACAGTCAATTTAAAGGACAAAAAGGTTGTTGGGCACAGT

>CRCNE00003620
TTTCTTTTACTGCATACAGTTCCCTGCTATCTAAAATTGTGATTTATGCAGTATTTTAATATTTTGCTTATTCTTTCCCCTTGGGTGCTCTCCGGGCAGCGATAAAAAGGCGACGCTGAAAGAGCACCATTAATTTGCTATGATGACTGGCCAGATAAGAGGAGATAATGGGAAAGATAAGCGGAGAAGATATACCATCAGAAACCCGATTATTACCATTAAAATTCCAGCCCAGCAATCTGCAGAAGCCTGATAATTCCTTCTCCGTTTCCACCACTTTGGATGATAAGGCAAAAAATAGTCACTCA

>CRCNE00003621
GGAGGTGTTTGGTGTGGGAGCCATATCATGCTATCAGCCCATCTCCCCGCACAGCTGCTCGCTGTTGTTGTTTTTAGCCTTATCACCTCCTGCCAATATGCCAATAAATTGCCCAGATTG

>CRCNE00003622
CCACAGGTAACAATTGACTTTTCAGGCTTCAAGTTAATAGCCTTGTCTCTTGCTTGTAGGGATCAATATTAGTATTAATTAATCACCATTATCGGCACTAGGATCTGGTTCTATTTGTTGTTACATCAGCAAAATATCAATATAGAAAGTGGACTCTCTGATCGTCATGGCAACTTCATCTCTTGGGTCAAAGAAAGTTTATCTTATCTGTGCATAGAGAGTGGCAAACTGTTTAGGGATCTAGTTTGAACTCTAAGAACATTGATTT

>CRCNE00003623
GCTGAATTCCAATCACAAGGGATAGGTAAGATTTAAATATTAATGCCGAGAGGC

>CRCNE00003624
AGCTTCTGAAGTCAGGGCTACAACTGGGTCAGATGATAAGATGAGCACAACAGAGAAA

>CRCNE00003625
GAAGAGAGCGTCTGATAAAACCTGATTGATTGATGTCTGGCTTCCCCACCATCACAGGCAGTTGACAGTTAGTTTGGGATCAGATGATTTGGCTTTTGCGATAGAAGATGGGGCCTGGTAGGCAAGCCTGAAGGACAAAAAGGTCAGTTTCT

>CRCNE00003626
TCACTACCGACACCGAACAATAGAACTGCTTCAATTAAGAAACAGAACATCAGCCCCTGGCATCTTATTCTGTTGTTCCATCTTTTTTTGCTAGGGAGAATTCATTTGTTTCTTAATTAAGAAAAACACCAATAGCATGAAAAATCTGCTTATGGTACCTGAATGGTAATTAGGCAAAAGGTAAAAAAGAAACATGCACATACATTCCAATAGCAGCCAAAATGAACTGGAGCTGATAAAAATGAACTACACTACCCTTGCATAAATGGAGGCTGAGAGAAGTGTACAGTCATTATGGCTAAGACAATATGCAAACTATCTTCAAAGAAATCAAATTGCTAGAGTGTTTTCATTTGCATGTATTAACTATTAACATAATGAGGAGAAGTGACATTGGACCCGGATTGTGTGTCTGTTCGGATTGATAATTCGACTGCATCTGCAAACAGACGCCCAAAAATCATGCTAGTAGTTAGATCAGAGTTGAACTCTG

>CRCNE00003627
CTGTGTTTTAAAGGACAGTACTTTGAATGTCACTTGACAATTTGCTTTCAATTAGAAGTAATTTACAGGAAGATGCCCACAAGCTAATCTTTACAGGATAATTAAGTTCCATTTTCTTTACTTTTAATTAAAAAGCAGAAAAGATTTAGCTGATCCATAAAAAATGTTCTGTTTAAACATTCATCAGACTTCACACTCTTTTTTTGTTATTTGTTGTAGCAGATGTTATC

>CRCNE00003628
CAGATATAAAAAAGAGGTACAGCTATGAGCAAAAGCCCAAAATCAATTATATATAAGAAATAACATAACACATGGAAAGAAATTAATCAAAAAGAAGAATTTCTACCATATGATTCTCTGGTCTGCTACCTGCAGGCAACAAATGTAAATGAAAAAAAATCAACATTCTTCTGGCAGACAAGAGAAAAATTAATAAAAATGTTTCCTT

>CRCNE00003629
ATTGACATTTCCAGGGTGTGTTTGGACCAGGGAGTTCAAAGAGAAGGAATAAAAAAGAAAAGCCAATATGACTTTGTTTTTTACCTTGCTGGAGGAACTGTTTGTGCAAATCGCCTGTAAGCTTACTGACCTGAATCTTTGACTCCTTGTTTTCTCTGGATTTGGCTGGAGTGGAGACACTGATGGAGCACTGATAGGGCTGATTGAACAGCCCCCAGCTTTGCTTGGCA

>CRCNE00003630
TGTGTATTACTCTGACAGTGAATTGGTATTATCTCTGCTATCAGATAATGCAGTTATCATTAATTTTCACATTTGCATTTCAATCTTTGGAAGGAAATGACTCTTGCCGGATGAAGATAAGAGCTCTGTACCACTATAATGAACCATCA

>CRCNE00003631
GAGACCAGCGGAGAAGACAAACTAAGTGTATGGATGCAGATTAGGCCTCAGAAGATGAGGGTGTAAAAGGGATTTAATGGTGGGGTGGATTATAGAAATCCATGTAACAATGTTAAATAATTATAGTTCCAGCCGAGATCAAAGCAGTGCTGATTGAACGCCCTCAAGCTGTTAACATGAAGTATCTTG

>CRCNE00003632
GAGAAGAGTACATTAAGAAGCACAATAATAATAATAATAATAAATGTTAATCAAAAAACTGCATGTGTCTTTCTGATTGTGCCAGTGTTGTGGTATTCAATTATGCAATTTTCATTGGCATATTAATCATCTTTTCAACAAACAAGCCGGCATTAATTAAAGCAAACCATGGATAAAGACATGTTGCCGGATCATCATTCCGTTTATCACAGTGCACAGGCTGGCCGTTAAGTAAATTCCGGACTGTGAGATGAATTTCAATG

>CRCNE00003633
AATGTGATTTCAATGTAAATGGGGCCCATCACACAATCACACCACTTCACAAACTCTTTTCTGCTGGGGTAGCTTAAATCTAAACACACTCAAGCAGCTTGCTGCACTGGAGCAAGATTTCT

>CRCNE00003634
AAAACCCCAACACAACAATGCGAGGGGGAAAAAAAAAAATCTGAACGTTTTCTGCAGAAAGATGGGCTGTCTCCAAATCCTTGTGCCCTATCAGACAAATTAAAGTAAATCAAGCATGAAATGAAGCCGAAGAGCCCCGAGATAAGGCTCCTTTAAGTCGTTTACAG

>CRCNE00003635
GTGCATCTGGTCTCTGGCAGTGAAGGAGGCCAGTTTCTCAGCTCACAATAGCAGCCTGTGTATAGGATTACCTTACCTTGTCACTGACA

>CRCNE00003636
TCTTGTGTGTTTAAAACAAGTGTCTCACCAGGAGATAATGGTCGAGCTGTGGGTTATAAATGATGCATTTTGTTCTTTTCGTCTCGCTGATGGC

>CRCNE00003637
CAAGGGAAAAAAAAAGTTCATCTCTCGCTTATCAAAATACTGTGACATTTCTTCTTCCACGGGAAAATTTTCAATCACA

>CRCNE00003638
TCGGCTCCATTACTTCATTAATCAAGTGGAGGCATTCTGAAAAATGTTTCTCTTTGGTTGCAGCCATCTATTTTTTGGTGTTAATCTGCGCCCTGTGGCAGGGTTTTGTGAAAGGAAACAATGAGC

>CRCNE00003639
ATTGTTGTAGCCCCTGTCAGAAGGCTCCGAGGATGATGCAGGTCTGTATCAGCCTGATAAGGGAAAAGAGGATTCAAAATGGCTTTGGAGAGACTCCGTGGGAGTGGAGTGTG

>CRCNE00003640
AGAGATGTCTTCAGAATTATCTCCCGCCTCACATTTGCTCTTAGGCAAGCAGTTTAAAAAAGCCCAGTGATTGAGCCAGTGATCCAATTTGAAATGCAGAAATGATTAGAGCTGCTTGCCTCATTTCATATCGAAATTCTCTGATTTATGACAGGGCTGCAGCCAAGATCTATCTCCAAAGGGAATTAGTGTGCAAGTTTGCATATTTTTGTTATTTAGGTTTCTGATAGCAGCTGCTAGCTAG

>CRCNE00003641
TGAACTGGTCAGCAAGATATCATTAGCTCGTTGTGTACATGAAATCCAGGGGTTAGAGCACCAAGCGTCACAAGCCAGTTTCTTTACCTCCTTGAGCTGATCAGAGGATCAGAGTATCAAGGAAGGATTAGCACTGACTTGGGATTTGTGTGATTGGTTAATTTATTGCGGCAATGGCAGGCCTTTCATCTATGGCAACATTTAATCAGCACAGCCATGGAGGCTATTACCGGTTAGCTCCTTTCTCAAGTCAGCCAGGGCTGCACCATCAGCCCTATCACAACTCCCCTGAAATTTCCAAATTATCTGGAACAGGCTTTAGCCTCACAGTAATAAAAATTAGAAGAGATTCCTGATAGCACTGGTGGAAAAGGCTTTCACTTGCACAGGGCAAATTATAAATAGTATGAATGTGCACTT

>CRCNE00003642
TCCACCTCTTAAGAGATGTGCAGGACTTATCACCCCTGCTCTGATCCAAATCCTCATGGTTGAAAATTTATATTAGATTTTATCAGAGAGGCCTAAGTCTAGAAAAATCAATGAAGGTTATCTTTTATGTTGCAGGAACTTGTGGAAATATTGATTTTCATTTTATAGTGAATTTGGAGCATGAGTTGGTAATCACTGCTGAGCCGACCACAATGTTTGCCTACTGTATCTTTTAC

>CRCNE00003643
AAGGGTTAATCAGATTTTCATTTTAGATAGTCGCCTTAGTAACAATCAGAGAGCCCAGGCTG

>CRCNE00003644
CAGGACAGAGCTTTGAAATGGATCCTGATTCTTTAAATTCTTTCCTGTCTGTTTCAGGAAATAGTGAGATCCTGTTGATAGTAAAGTACAATGTGTCTAAAGTTCACTTCTAAACACTCTGCTCTTTGCAATGAAAGTCATCTGCATTC

>CRCNE00003645
TTTTTAAATGACTTCAGGATATAGGAGGTACTAAGGTTATTATCTGTTATCAGGAATACAGTGGAATTGTACAACTGGATAATAACCAAACAAACTGACACAATGTAAAATTACATTATCAGTGTGTTAAAACAAAATTGCGCCCTAAAGGAGTCCACATGCCAGCTCAGAGCTGCAGTGTAATTATGCTTAACTCTGATAATTAAAATACTACGGAGATCAACAGAATCATTTTCATTAAGAAAATTATTAATGATGGTGGTATAACAGTAATTGATTGCAGAGCACCACAGGATAACGCGATG

>CRCNE00003646
AACAGAAGAAAATATATATGCTCTCTGTCCTGTCAAAAGGCTTTCGCCTTATCTTGAGAGACTGTCAGGGCAGGAACATCAGTGAACGGACAGGAGTCTATTAAATTAATAAGCTGCTGGATGGTGTCTGGAGAGTTATGATGCTCCATAAATCCAGTTTGATCATGGTGGACAAGGTTTAAATCTGCAGACTTCTAATACACATCCAGTTCTTGGATTGGATTTGAAGTTTTGTGCCGGAGACA

>CRCNE00003647
TATATTTATGACAGAAAGAAAACTAATGGTGTCAGATCTGCCTTATAGTCATAAAA

>CRCNE00003648
AAAGCTGCAAGGAACAGCTTTGAGGCAAGGTTTCAAGCTTTGTCATCACGCTTGAAGAATTTTCTGTTTAATGTACTGTAATGCAGTATTCAATGGGGACACGTTTAATTGAGTTTTACACAACCCAGTTGGGAGTAGCGCTGCAAGGTAGGTGATGTCTAGGTTTTTAATCTTCCACTCCGGAGAGGCTTGTTGACAGAGAGGTTCTTTCTCTTTGTAAGAAAAAAAAAAGGAAGCATGAGAAATGATACATCCGTGGATAAAACCAATTGGCAACCCCCAAAGGAATGGGGGCGATAAGGCGAATCCAGCACTTGTAAGAAATAAAAGAATCCAACTGTTCATTTAAATGAGAAACAACACGCGTGATGGAGGAGGCAGGGAGGCTGGGCTCAGG

>CRCNE00003649
ATCAATAAAAAATTATGTAGCAGATTATTATTACACTGTGCTCACCATAGCTCTAATCGTAAATAATACAGCAGTTTTCCTGGTTATATTAATTATAATTAGAATGCAGATAATGCAGACGCTCTTTTATTACTAGAGCCAAATCAATTTTCCAGTGTTATTCAATGCAAGGTCACACAAAGTTGTGGAAG

>CRCNE00003650
TTTGGAACTGTATTACCATAGGTGACAGCTCTGCAGAGATAGGCAGGTAATGTTAAGAGGCAAGGATAAGAGGCTATGACATTATGTCTGGAGGGTTAAGGACTCACAGTCAAAGCTTGAACTGCTATTACTGGATCAATACTTCTCAGTTCAACACTTATCTTGACTACTGGTTAGAGGCT

>CRCNE00003651
GATCACTACATATTCATATTCCTATGCATACGTTATCACTTAAAAGGCTTTCTAATTACAACAACAAGACAAAAACTTCTTGGATTCTTTCCAGACTCACTAAATGATAAAATAAGCTTGTACTCTCTCCTTCTTAATCTCCTTAAAGCACCTTGGAGCCTCATCTCCGAAATACATGCGAATGAATGTGAAAATGCCATTTAGAGATGCAGGTGTGACATTTGATAAGAAACTTCTGGATTAAATATGTTCTGCTAATGAGGATCCCAGCTACCCCCATCAGGGCTAACTATTGGTTGGATTGTGTGTGAGCTGATAACATTCCACATGCGAACATTCAAATTCATTATTAATAAACAGCCCAAGTCTCTATCAGAAAAGTCTGGATCCTTTAGCAAGTGAGGGATGTTGCTTCTCATTAG

>CRCNE00003652
ATTTCTAACAGTGTATTAATGGTGCATTGAAAATCTGAACAAA

>CRCNE00003653
ACAGTAATCTAGGGAGGTCTGACTAAGCTACTGGAGCAATGGGCGGTAAAGACATTGG

>CRCNE00003654
TTTTTTAAAGAAGCCACATGTAATGTTCTCTGAGTTAAGTTTTACCATTCATAATGAATGCAGTCTCGCCATTCAAATGCAACCATAAGTACACAGAAGATAAGAATTTAATTAAATGTAGATTAAAACCAAACAGGAAAACACACTAGCTGATAATTTTATCCCATCCTCTGGCCATATTTTTTATACTTCCTTCTTGTTCTTCTTTGGGCTATAGCTTATCAACATGCCGATAGTACCATAACTCATTACA

>CRCNE00003655
AAAAGAGATGTATTCTGTTGTGCTCTGTTTGATCAAGTGCTAAACCCGTGTGATCAATAGAGAGACAGATGTCGGGTGCAGATGGCGATGCCGTGATACCTGGGGCAGCGCGGGCCTGCCAGAATGACAGAATGGGAACAGGGAAGAGCAGC

>CRCNE00003656
ACAGAATGTGACAAATGAAATTAGGGTTTATACTAGTCGATAATTTACAGCTAATACAAAGTGACAGAATTTTTCACTACCCAGTA

>CRCNE00003657
AGTAGTGCTTAATTATCTGGACTTCTCTGTGCTGGGCTCCCTTTTGATTGTATTAATGAAGCAGCTGGCCCATTGTTTCCCTTTAATTCCTCTATTGTTTTAAGAATATGTCACAGCTCTTTATTCTTTTATCAGGTGCTGTGCAGGAGGATCCACACAATACCTCATATTCCTACTGTATTTGCCAAGGCACAAAGAAACCTC

>CRCNE00003658
TATTGGTGCCATTTTCAAAAAAATTAATTTATTTTACCAGCAGTATTCATAGCTGTGGTTATGTTATTTTTTATTTAAAAACTTTATATTAAAGTCATTTGTAATGTTATTGTATAGTTATTGTGTAGCACATATGGTTTGCACTGTATAGTAGCTTTTAAAGAAAATAGTCACAATACAGAAAAGCATTTTAGAAATAGCTTCAAAAGCACTTGTGTATCTTGATTTTTTCTTATATGCTGTTGCAGATATATGTATATGCTAAAATATAACTTGCAAAGATGTTCTAA

>CRCNE00003659
GGCTTTGCATTTGTATGTAGCTGTATGTTTCCGTCCATTTTCTTAATCCTGAACCTGTATGTTAAATGAAGATGGCAATTTTTTTCTTGTATAGTACTTGTATTTTCTTTCGCTGATGCAGCTCTGTCTCAATTTTTAAACCTTTGCTGTTAAATGCAATACTTTATAAAGAATGAACAAAATTACTGGAAGCAGTATTGTAAGTAATGAGGTAGTATTA

>CRCNE00003660
AATGTTCTACTTCTGATAGAAATAATTTCTCAACAAATGTTGTTACTATGCATGTATATGGATGGAATAAAATTCCAGATTGTTGGAGAAGTTT

>CRCNE00003661
TTCTGCCACAGCTTCATTCCATTTGGTATCGTAGGTATCAG

>CRCNE00003667
AACCTTGTGCTTCTCATGTTTAATTTCTCTTGGCTTTCTTT

>CRCNE00003668
CTCTTAACTACCATAAGCCTTTGAAAGTTGAAACACCAGAAAGAGGGAATTTGCAAG

>CRCNE00003686
CCGCAATATGGGAAAAGTATAAAGAGCTTAGCTGCTAATAAAAGGGAAGGGTCT

>CRCNE00003688
AGGGCTGCAAATGATTCCAGGATGTCGGTGTAG

>CRCNE00003690
CTTCATCTTCATGAAATGAAACTTTGTAACTTATTGTAGTTAGAAATTGTAACTTT

>CRCNE00003692
ATGACCAGCAAATAAAACACACGGCGGTTCTAATATAA

>CRCNE00003697
AGCTCGCCTTTCTTCTCAGCAGTGAATTACATTAGCT

>CRCNE00003699
TTTAAAATGCAAGAAGCATAACATTTTTGTTTCATTT

>CRCNE00003700
GCCCAGGCCCCGCGAACGGAAGGAGTCGGCTCCAGCGTGTCTCTGCTGGAAGACG

>CRCNE00003702
TGTTTGTTGTTTTTTCCCCTCTGAGACCTCTATTTCCCATCCTGCAGGAGCCAAT

>CRCNE00003704
ACAGGTAGACGCTGTAAAGACAATTTGGGAATGTTCGTTAGCTGGAAAGCTGC

>CRCNE00003709
TGGGAGAAACTTTGTGAATGCACCATTTTGATGATCATGAAACGCTGATG

>CRCNE00003712
ATGAATTATTCTTTACCACGGGACACGGATTATGCCACGCGGCAGGCA

>CRCNE00003714
CTTCGATACTACACTGTTGACTCCAATTTTATAAATGTGTAAGAAGTGAGTAAATTAAGCGGTGTGAAC

>CRCNE00003717
GTATCTATCCTGATGCAACTTTAATAACGTTAGCCAAGACTGCTCAGAAAATCACAG

>CRCNE00003719
TAAGTATTGATGTTATGTTTTAGCTATTTAAAAGCCAGC

>CRCNE00003720
AAAGGCCTGCTCCCAATTTAAGGAAAATTATTTAAATGCAGAGTATCCTATACACCATGGT

>CRCNE00003721
TTCCATCCTTTCCTTGTGAAAATCTGTTCATCTACATCTGAGACCAATTTGCTTGAAACTAC

>CRCNE00003723
GCACGCGCGCCACCCTCGCCCTGCACCGGCAAGATAGGC

>CRCNE00003727
TTTGATTAGAAATGTTGACAGTTGAGGTGTGTAA

>CRCNE00003731
TAATCCGCACAATCGTAAACTGGAGGTAGGCGTGCAGACGTGGATAAGACAAAACTCGGTGCATCCAAGCCCCCA

>CRCNE00003733
GGACAGCTGGGCACTGGCCATCTGACTGACTCCGGCTTGACATCTGGGAGCCCACTGGTGTGTGGCACGCGAAGCGCTTGATGCCGCTATTTAAATGCAAATGTGAGGGGGCTCATTGAAGCCTCTCCCCGTAAATCCGCACA

>CRCNE00003734
AATGATAAAGACCGTATTTTCCACGCTTTGGGTGCGGGACCAGATGATCTAGAAAATGAGCTGAAATGGATTCAGCCTCCGAGCCTGTTGTGAGAGCAGCTGATTCCCCCATTTCGGGCCAGATGGCTGCTGAACACAGATTTGCATTCATTTTCGCTTAATATCGTCCAAAATAGTGGGGCAGCTGCATTTGTTGTCAAAAAGGTTTAAAACCCCTTTTCTTTCTGGGGCAGGATCGTTACCTTATGTGATGGGCTTATAGAACTTTTTTTTCCTCTTTAGTCAACAGTATCAGATTTAGAAGGATTTGTTTTTAAACCTTCTAATTTGGTAATCAGATTTAAATCGCCTTGGCGCGTGTAATC

>CRCNE00003735
AATGGATTTTGAGATGGGACTGGCGCAACAGCTTTGATAATTCACTTATCTTTGGCAATAGTCATTAACCCCCAACACCAGCAAAATAGATCTCT

>CRCNE00003736
CCATATATGGCGCAGGCACCGCCCCCCGACGTCACCCTCTGACAGCGCCGCTCCCGGGGGCTTCGAGTTTTGGCTCCCGGGAAAGGGTCCATTCCTCGGGGAGAGAGGGCTGAGTTTTGTGCGCCTCCGTCCGCTGCGCGCGCCGC

>CRCNE00003738
TGTGAGAATTGGATTGTGATTCTGTCAGTTAACCTCTTCCCTAGAGCAGCGATGCAGCGTTCGTGTC

>CRCNE00003739
GTGATAGATGGATGCATGCTTTTGTGGTTATAATTAATAAATGCCCCAAAGAAATATTGGTTGAAGGTGGCATCTTGCATCTTTTCCAGAAATAACAGCTTGACAATTAGAGGTAAACAAAAGCCGAAGCTGTGAAAAGTTATTCCCAAGCCTCCTG

>CRCNE00003740
TCTCCTCAGTTCATTGCAAAGACAAACACCGACAACATGTTTTCCATATTTTAGCA

>CRCNE00003741
GAGAGCAATGCTAATGTTTAACTAGCTGGAATAGCTGTTTGCTTAGTGGAGAATGTTCGGTATCTGACAGAAGGGACAGCTCTCTTATTAGTAATCAAATAGGGTTGACCAGTTGTGGCTGTCACTC

>CRCNE00003742
CTGAAAAGGATGGGAGTATCATTTTCCTCGTGGAATAATGTTTTCTGGGAAAACACAAAAGCAGATGGTCTTCATTAGGAACACCCATTGTCCACATATCCCAACTATGA

>CRCNE00003743
CCCAATCAATCTGGCATTAGTCTATAGAGTTGGGAGACTTATCATTCCAAGTCTGTCCTACTTTCCTGTCTGGAAGCCAGACATCTGTTTATCCCATTTTCTTTCATACAGAGTTTGGAATTGCTTTAGTTTT

>CRCNE00003744
AACAGCTGTTATAAAATTTCAATCCTGTGGGCTCTGAAAATACTTTTCAGC

>CRCNE00003745
TTTTTTTTAGTCAACAGTGTTTCCTTTCACTTCCTGTCACAAAGGTCAAAGAGAGCCGACCTTTGCTGGCAGTCCTGCTCACTGAATTATTCATGGGATTGACTTTTT

>CRCNE00003746
GTCAGCACACACAGTTGTGCTCTGGGACATTTTATTCATTTACCTCATTTAAAGCGCCTTTCTGCACCTGTTCAAGTATTAATATCGTGTAATTTGGGCCTAATGCCGATTTTGCTGAACACTCATTATATTTTTTATTAGC

>CRCNE00003747
ATTCCCTAGCCCTTTACATCTTCTTGTCAGGTTGTTTTCAGAA

>CRCNE00003748
AACTTAAAGCTTCCTCCCTCATGGCTTTGCACGAGCGTGATTAAATCCAACTCTGCTGAAGCTGTACAAATGCCAGCATTTATAAGGTCAACGCTTTTGTTAAAAATGCTATGTAAATGAGGATCTGCAAAAAGGGACATTAAATAAAATTAAATTCATTGTCTTCTTTAATGTCATTTACATTTTGGCTAAGCCCCGGCCTGTCAAGGAGGATTTTAAAAATAATATTAATTACACA

>CRCNE00003750
CTAATTGCCAAACAAAATGTTAGGCCAGCTTTAGCCATTGCTGACAGTAAAACACAACATAAAACCTGCTGAGAGTTATATGTGGTATTTAATACGAGACAGAGTAATGCAAGGGTTTTTATGGTTAAGTATGAATTCACACCCACAGCATTTGTTTCCCATTAGGAAAGGTTTGTAAATCAGATCAGTGTGCCGGGATG

>CRCNE00003751
TCCATTTCCATTTTCTCAATGAAGCGGCTCGTCCCCTGACACGAGGAAGATTGGGTCAGGAAACAAGTGGGGGATTGGATTGGACGTGCTGCTGGTCCCCACTGTCCGAGGTCATCGG

>CRCNE00003752
GGGAGGCCAGCGATCACTATCATTTATTAAATTTGACAAGCAGGTTCTAAATATAACAGCCCTTT

>CRCNE00003753
CTACCCTAAGAGTGATAATGAAATATGACAGAAATTTCCTTCTGCTGGATCAGTGGCAAGAGAGGTCCTACACCGCCTATATTAATTCATCTGACTTATGTTCCAGGTCTTGATTTACCTTATGATTAAAAACTTCTGCAGGTTTGCTCACCAATTGAAATCAGATCTCATCTGCAGCCCAGCGGTATTGATCCCTATTTAACATCAAGGCTCAGAATTGATTGGCATTGATTAACAATAAAAATGTTCCCTGCATGTCCAGCCACCAAGCCA

>CRCNE00003754
GGAGGCCAGGTCCAGCTGAAAGAAATTATCCAATCTCTAACCTCCAGAAGTTTACAGTTATATAATGATGGAGAAAACCACAAATCCCAAG

>CRCNE00003755
CTCCAAGAAACACATTTGTTTAAAGATCGGGCTGTCAATTTGTGAATCAACATTTCGGTTTTTT

>CRCNE00003756
AAGAAGGGGGAATGATACAAAGCTGCTATTTGTTGTTGGAAGGAAGTAAACTTCATCAGGTCGACTTAGATGTGTTTCAAATGTCACTCAGTACTGCTTTCTTGTAATGAAACGCTGCATACAGATTTCTTCCTGAGGCTCAGGGGGATTAGACCCAGTAAAAGAAGAATTCA

>CRCNE00003757
CTGTGGCGCATCAGAGTGAGAAGTTTAAAATCCACAATTTATTCAAATATTGATATTTCTACTTGTCAGAAGAGAGGGGCCTTGAAATTTCCACTGAGCACTGTTGTCAGAAGAATTGCAAGAAATGTGTCAGATAATTCATAAACGGAGTTCACTACTGTGAAATCAGTTGGGAACAGGGAAAAAATATATTCTTGTCGATGTAGAATAGGGGCAATATAACAGAAAATAGCACTCACTTTGCCATCATGTCAAGCAAATGCTCAATTTGGGCC

>CRCNE00003758
CTGCATATGGTTTGCATTAAGGCCTTAAAAAGCTGTGAAG

>CRCNE00003759
CCCGAGCCCCTGACAGTGAGGAGGTAAACGCTCCCTGCCTGAATCCCCCATTAACTTTGTGAGGCGTATTGATTTCTTGTAAAAATAATGATATTGA

>CRCNE00003760
ATAATATGGCTTTAACTCCATGTGGCCTGTCTATTAAGCAAGACGGGATGAGCCTCACAAATAATAAAAAATATTTATGCTTTTCTTAGTGATACTAACAAGGTAACATATCA

>CRCNE00003761
GTCATAAATGCCTCCGTCTCATCTATATTTGATAGTTAATATTAGTCTCAACCAGGAGAGTGCACTTTACATGCGACAACGTACGATTACCTGAGAGTGTTATTGCAAAGGAAAAAATCAATACCAATTTATAATTCACGATCGCAGTCTATCAGTTTTTATGGCTCTCTATCCAGTCTCATTAATTTTTTATTATGATTGACTGAAACTGAAAGATTTTTAACATGTTTCGCTGTTATTTATTCAACCTTAATAATTAAATAAACCTTAATTGGCTGTATTTCGAGGCA

>CRCNE00003762
CTCCCGATTGGTGGTTAACGGGTCCCTTTGAAAGGTGATTGACAGATGGAAAATTGCACTTTCAAATTTCATCCGTATTCATTTCAGTTGTTCTTCTACATGTCAGCCGCTTCCCCCTTCTCTGGCAGGCCGAGGCTGTATACATTAGCTG

>CRCNE00003763
AGGGAGACAATCCTGTGTTTGAGCACTCTGAAGGAAAATCAATCATGTCATAAGTGAGAAGTATGGAGAAGTTT

>CRCNE00003764
GCAGTAATAAATTTAACACAAAAATCAAATACAAAACAAATTTATTCTTCCAGAGCTGATGCCCCAGTCATTTCTTTCTTGTCTTGCATTAAGCTTTGAAATCAACTGTCACTCCCTATCGATTGCATCTGAATTGTTATCTATATTTCTCAAAAGCGCTCTTGACAGTTAATACAGTGTAAATTATAATCTGGGGAAATG

>CRCNE00003765
CCATCTGGCCACACAGGTTGGGAAGCTGCAGTTGGGTGTGAGCTCTGCTGTCAGTCAAGGGTCC

>CRCNE00003766
GAGGCCCACCCCAACTCATTAAACCAGAGCAAACTGTACCGAG

>CRCNE00003767
GGCGCCGCTGTGCGATTTTAATATTTGGTGCATGTGACAGGATCATTTTAGTGATTTGCAGGATTTATCTCCTCTTAAAAGTACTGCCTAAGGCTACTCTAATTGGTAGGAAAGCAAATTCCCTCTTCTCCTCCTGTCAGTCTTTGTTTTATTTACTGAGAACTGCCGAAACCTATTTACACAATAATGAGGATAAATCACCGGGATGCT

>CRCNE00003768
ATTGATGTCGACTCCGATTTATGAATGATGAAGTGGAGGACATTCGCTATCAGAAGCTCACAATGTAGCTCTTAATAAAA

>CRCNE00003769
GCTGTCACTTTGAGAAATGAGGGGTCTAAGAGGCTGGGACCAGCTTGGCAGATGTGCAAGAGGAACGGGGAGCATATTGATCAATTAAATATGCAAATACCTCAGCAAGTAAAGACAGAGATAAATAA

>CRCNE00003770
TCAGGTTGCCTGCAGTGAGATGGCCATGGCTGGCAATCAGGCTGGCGGTGCCTGTCCTCGATGCTTGATTAGTCAGATTGATGGAAGAGGCCATATGTGGCCATGTCAAAACTTGGCTACAAGGCTCTTTCCCTCTCTATGAAGGACAGGCAATAAAGAGGAGGCCTGGGGTG

>CRCNE00003771
CTCTGAGACAACAAAAGGGAATGCTTAAGGAGGAGAGCAGCGGG

>CRCNE00003772
TGTTGCTTGGCTTCATTCAGTCCCTCTTTTAATGTGCATTCAAGTAGAATAAGTGAATCTTCCCAGCACCAGCTGAGCTCGGGCTTGTTTTTGCATGGTGGCTGCTATGACCACTGAGGCCACCTGACATCCGGCAGCCGGCCTGGGTTTTTTTGGCAGAGTTGGACGATACACATGCTCTTTCATCTAAATGGGAACTCAGATGGATCATAAAAGCCCCTTCCCCCCACCC

>CRCNE00003773
TTTTGACTTCTTCATAATAATCTTTGTAGCTTCTTGATCATGTCCTGTGTTTTT

>CRCNE00003774
GACAAGTTTGAAATTGCATGCGTCAGGACTTTGCTAATTAAAGTCATACTTTCAAAAATGCCATAATAACTGTTAATTAGCTTGATGCTATTTTCAGCATAATTTGCTAATTAGTAGAAAACCTGTACAGCATTTCTTCCTAATTACAGTATGGCTCCACACGCCGCATCTGTGACTTGACTCCAAATGATGCCATTACAAAGTCCCACATTACGGATTCTTTCAAAACAGTTAATTACCTCTCCTGATATTGACAAACTCTAAAGTCAGCTGGATTTTTTTAACTAATATGTGCAGAG

>CRCNE00003775
CTAATTAATGCACCCATTTTAGAACCCCCTTCATTTATGGATTTTGAAAGGCATTATTAAATTAATTAAATGATGAAGAGTTATTCATTATGAAATCAGGAGGTTTACATGGATGACAGGATTTATGAATTAAACATCTAAAGTTCTGCGCAGGAGACACCC

>CRCNE00003776
GAAATTAACTGTAGCTTTAAACTCTGGCTTAGCTGGAGAGGAGGGGAGCGCAGAAGA

>CRCNE00003777
GAAGGTGGTCCGGGTTTCATGCGTGCGCTGTGATTTGCAGATTAGCTGGAGAGGCTC

>CRCNE00003778
TCAGGAAGTTTGCCAGCAAGTCTTTGTTTACCATGCCAGGGGAAATTGTCAGAGCTGGTAAAAATTTTCTTCAAATTTTTTCATCTTCCTAATCTAACAGTTTACTGAACTTGATAAGTGTCCTATCAACATGTTAATCAAATTACTTATGAACAAAAATTGACAGTTTTCATTAATTATACAAGATTATTCTAATTGCAATTCAAATTTATTCATTTAGAACAGAAGGTATTCAGTAATATTTTACAAAATTTGCATATTAAATGGAGGGAGTTGTACATTATGTATGATAATGTATGCACATTTTCTTATTTTTAACTTCAGGGCCATATGTGGTGCTGTTGTCGGAGCAGGTGAAAAGTCTGAGTGTGTTTAATTTGCTTGACAAACATTAGGCTGGGGCTTGTCAAGTGGAGTATAGTGAATGCCAATCTTTATTTACTCCTTATTGATTACCCCAAACTCTAAACATCTG

>CRCNE00003779
GGGATTGGTACATTTCAGGAGTGAATCACAATCAATTATTGTCATAGGACTATTGAA

>CRCNE00003780
AGATTTAAGGCCTACAAATTTGCACCTTATTCCAATTTCCTGCATGCACGGGAGGAAGTGCGAATAGCTTATTCAGAGGCAGATTA

>CRCNE00003781
TCTACAAGTAGTGACTTGTACCATCATGTAGGTGTAATGATTATCAAACTGGAATCAGGGCTCAGAGTATCAGCTTAACACAG

>CRCNE00003782
TAAAGTCATGCTATAATATATCCATATACTGTGACTAAATTTTATAGTTCATGAAGCATATTAGTATTACACTATATCCCGGTACATTCAAAAGGTGATTTCCATTTAGATGCTCATTTTTCATGAAGATAAATATGACATGAATCATAATTTCCCTGAAGTAAATATTACAAATA

>CRCNE00003783
CAAGCAAGTTGAGGAATGACAGTAATGTTTTCCATTTGTATGGTAAGTGGCGAACCTTGTGGCCTATCAAGTAACAAATTGAATGTTTAATCTTTCTCCATGCAGATTGAGGATGGCAAAGTAGCGCGGTCTCACAACAAATTGAGAGTTCTCTGGTGACTCGTGGAGTATCAGCTCTTTT

>CRCNE00003784
TTCCCACCGCGGCCGGGACCCGCTCTGGGCATCCGCACAGAGGGATGCTTGTGCTGCGCCGATGTCGTGGCCCCGGCCTTCTTTCCTCCACAAAAGCGCAGGTATCAGTAGCTGGACAAACACAATGGCCATTCACCAGTGGGACTGGGCCTCCGCGGCCTTGTGAACAATGTTGTTATTTGTTCTAGCAATTCACCAGGAGCATTTTGGAAGGAAATGTAACAGATGAAACCCT

>CRCNE00003785
TGTGTGACTCCATGTGCATGATTCATTCCAGAGCAGTTTTAGTCCTCATAAAATATTCATTTTGGTTGTGCAGGGCCCTGTAATTGCCATCTCTCACCCTGAATTATTTATACCTTGCACAGACTGACAAAGCTTTGCCATGCGGCCCTAGATGAATCAGAAACACGGATCTTTGCTGCCAACAGCATTATAGTTCCACAAAATATGGCACCAACGTCATTCTGGGCTGCCTCATCTCTAAATCCAGCTTTTCTTGATTTGACATTTTCTTTACTCTTCCATTGTCTTAGCCAGGCAGAAAGGTTGCCTCTTAACTGTAAGCAGCAACCTTTCTTGCT

>CRCNE00003786
GACAGCGCTTGGGCTCACTTTAGAGCCATATATTATACATTAGCGATAAAATGATGCAAATAGTCCTGAATACTCTTCAA

>CRCNE00003787
TAATGAGCCCGCAGCGAAAGACAAAATACAGACTGATTGACAGGGCGCGTGATCTGCTGGGGAAATAATGTCAGTGCTGCATTGCCCATTAGAAATAG

>CRCNE00003788
GCTCTAGGCTGTGAAGGGTTAATTTTCTAAACCTAATAATGTTCGATAGTGAGGTATTTGTCAGGAGATAAAGAAGTGATAGAATCTGGGAAGTGGGTCCCTTGGCGATTGTAGTACAAATATTGTTAATGCGGTGTGGTTACTACAGCGGAGGGAAGTAAAATAGCTGGAGTCCACTAGAGA

>CRCNE00003789
GCAGGAGTGAGAGAAAAAGAGAGGCCTGACATTAAGACCCTCGCATTTTGGAAATCCAATACGTATTGACCTGTGTACTATCTTAGTGCACAGATCTGATGTCAGCAGAATGTAGTCTTGTATAGGAACTGCTCATTACAGGTTTTGTGAGGGAAGCACATTGTCTCTG

>CRCNE00003790
CAAAGTTTCCTTTTTCTCTTCAATCACCAGGGTGCGACCGCCAAGCCCACTGCATTTCTAAGGAGACAATCTATTTCTCCTTTGACCAGAGGGAAAGAAATCATCATTGCATGATTAGTGGCTTCAGTTAGGTGAGA

>CRCNE00003791
AATTGATAACGGCCTTGGCCAATTATTTCACACATTACAATACACAGAGGCCCCCTTTACAGGTTTTGCAGGGCTGTAATTAGCTATGCTAATATCCCCTTTATTGGCCCTAATATTGCTCAACACCTTTTGCCATCCTGGAACCCACTAGAGCCCCATGGCCTGTCAGGACCGCTGATTATTGAGAAGGATAGCTTTAATCAAACATAATTGCAGTTAATTTTTCTCTCCTGCTCTCTGTTGCCAGCATCTAATGCCACGGACTCCTTGATATTCCATTAAATTACAATTAAACAGCCTCCTTTGTTTCTGATTGTCCTGAACAACACCACAAAGTTCTGTAGCCGTTTAA

>CRCNE00003792
GAGAGCTGTTTGGTCCTAATTGCCTGCTAGCTCACAAAGGGCCAATTTACACAATACCCATGTAGAATTTAAACAGTTCATAATGTAATGGATATTA

>CRCNE00003793
AATTAAAATGATTTTCATCAGATAGAGAAGCTCTGGTTAATCAGCTTCATAAAAGTAAATATAAATGAACTAATTCAT

>CRCNE00003794
ACAAGTAAATAAAGCCCATATTTCAAGCTTGATTTACTCTGGTACCTACTGTGAAAGATGATGACTCTTTAGGGAAATAAAGACAGGGTCAGGGAATTAGTGCACATAATGGTCATTTTGATGACGGGCCAACAGATGCAACGAGAGACACACTGTACACAATTAAGCATAATGTACTAATGACAGGTTAGAATTTTTATCG

>CRCNE00003795
TGCTCCGAAGATTAGCTGGGTGGTAATGTGTGGTGTAATTGC

>CRCNE00003796
GCTGTCCCCGAAGTGAAAACCTAATTGCCTGACAGGACGATAACTTGGTGGCGCCCTCACCTTGTTAGGCCCTTTCTGATGCAGTTCAAATGCAGTGTGGCCGCAGGTGCGCCTCATTTACCTCGCTGCGGAACGTGTGGAGTTTAATTGCACAGTGGTTGTTAGGAAAAATTGGTGGGTGGAATATCAAGTGACTTACTGTATGCTGATGGCAGATGGTGTGAAGA

>CRCNE00003797
AAAATAAACTAATTTGTTTTTCTACATTAATGACTAAGGTATAAGAGAACAAAAATATAATAATTAAAGGTCGCCCTAAGCACCGATGTCATTAGAGCCTGTGACGTATTGTTTATCTCCTTCCCATGCACTGAAGGTAGGTGTGTGTTTTGCTTAGCAACCGTCACTAATGAGGTTCACAATTAAGAAGGTTGAATCCCCG

>CRCNE00003798
CACCCGGCCTGCAGCACAGAAGCGATTTGCATGCCAAGTGCCGTAATGCGGTTAGGTTTATGCAATAAGGACAACTGAATCCAGGCTGCGGGG

>CRCNE00003799
AGCGAGTTAAAGCGAACAGATGGCCCTAGGAGAGGTAAAGGTATAATCCTATCAGCTGGAGTATCAGCCAGCCATCTGGACATCCCAAGCACAATTACAAGACATTTTAGCAGGCAGAACAAAGAAGTCTTCATGAGGCAAGATTAGGCCTGTTTGAGTGCCTCAATA

>CRCNE00003800
GGTTCCCATTGAACACATGTTCCCTCTCTATATGTGCACTGAAATGTATGCAAATACAGGCAGAAGGAAGATGGCT

>CRCNE00003801
CACCTCCAAAGTAAATTTGTTTACTGTAATTTTTTTTTTTTGTGAATTATTTGCCATAATTGGCTGTGCTGATGAAGGTCACCCCCTTGGAGGAGACTTGTCAGTCTTTAGAGAGCTGATCCTTTTCAAATGCTCTCCATGCAATTAAGAAAAGCAAATGTCATTCGGAAGCCTCAGAAATGAAAATTTGTATGAACTTATTAGCATGAAGTCAACAGCGCTAGTTAAGGGCAGGTTCCCAGT

>CRCNE00003802
GAGCAAATATAACCCCCGCTAGTCCAACATTAAAGCAAACAAAGGAAGGTGGCATGTCGGCGGTGTGCTAAACAACAATAGCTAATGGTGATTAACTAGAC

>CRCNE00003803
TTTGCTCTTCCATCTCCTTCAACAACCTTTTGATTGACTCTGCTTAGATCTGTACA

>CRCNE00003804
ACATGCATGCAATGCTTAATCATTTGTAATAGTCATATTTGCGCTGACACATAATTTGCTATATCAAGCCATTTT

>CRCNE00003805
GTAGGGTCATGACCTGTCTGACCTGGAAGCTTCTGTCTG

>CRCNE00003806
CAACTCCTATAAAGACACAATTACCTTGGGAGGCTGTGGCGGTTCAGTTGATTAGCACGGTGAATTAAAAGAATGAGTCACAAATGACATGTCCAGCGCTTCCATACTGGTTCTTTGTATTCCCATGTGCCTCACCCTGTTGTAAGAAGGTCAGAAATTAGAGAGA

>CRCNE00003807
ATCACTCTGTATGTAATTGCCAGTTAATAGTAAATTGCCTTCTAGACTGTAAAA

>CRCNE00003808
TTGACCCACCCTCCTTTTAGAGATTTCTTTTGCTCGATTAAAGAAATTACCACAAATTACTGGGAGTCAACAT

>CRCNE00003809
CACAAGTAGACTATTTGTCCTAATCAGTGACACCCATTTACTAGAATTGCTTAAAATGAACTATACCTCATACAGAAATCGCACATTTAGAGAGTTCCATTCATCATCTGAAAATTGAGGGCCAGTAAACTTTTCTGCTCCTCCAGTGGGATCATAGGCATGCATCAACATGTTAAAAATGATTGGTGAGAGGGAGCTGTCACCCATTTATCAAGGAAAAGAACATTATTTGCTAATTTCCCAACCAGGCTGGTGACAGGGTGCTTCGTCTTTAGACCCACGGTGACCAGCATGGCCTTTTTGTTATTAGTACAAGTCAAGCGCTTTT

>CRCNE00003810
GCTGATAAATCACAAAGTTTCCATGTCAAGGTGAAGGTATTGACTCTTCAGCACCAAACCTGACAAAATGTAGCAGACAGGGGACGGCCATTCATCTTCCCCAAAGGACAAAAGGGTCATCTGGATTTCACT

>CRCNE00003811
TCCCGTGCACACCACAATGCCTGGCTCACCCTGCCGAGTGCTGTGATTGAAATTCATTGCCAAATTTATTGAGAAATTAATGAGAAAAGCTGCAAAGTATTGACTTTGAGAGGAAAACACAACTCATCTTGAATGAGGAGGAAAATGCAGCAATAATTTAGCCACTATTGATCTGGCCCTGTCCATGCATTGATCTTCATTTTACAATATTAATTTGCACCTGCAATCGGCTGCAGAGGGAACCGATTTCATTCCATGGCCGCGTTAATGTG

>CRCNE00003812
TCATCATGCCCGGATCAGTTCAAAGTTCATGAAATTTCTATGAGCATTGATCTCGCCCCATTGATTTTTTTTGCAGCAGATCTTTGAAATTTTAATTTCCCGAGCATCTGAATTTCTTATAGATGAAATGCACT

>CRCNE00003813
TTCTCTAATTATCCACGAGGTCAGTAAGCAAAATTGGGAAGAAGCTGGGAGATCAATACAAATTATC

>CRCNE00003814
GTAATGCAGCGCAGGTGAAAGGTCAGGCAATCTCTCCCCCTCATAATTACCCAGTTCTAAAACAGGAAAGTGGTATTGATTGGCCTGGCTCGGGGCTCTGTGACTGGACGTGCCAGCGCCTTGCCC

>CRCNE00003816
GCATTAAAGCGTCTATCACCTGTCAGGGGCATTTGCATGAAATCAATA

>CRCNE00003817
CCCCCAAGTCAACGCTGACAGCTTCTGATGATTAATGGTCTGATTATGAAGTGGTTTTACACATATAGAATTTACATCACAGAGAG

>CRCNE00003818
AAAAAAGAGGGCAAAATCCCAGCAAAAGCCATGTCATGTAAAATCAATACATCGGATCAATGCTTTATTAACAAGAAAATGTCTTACTTCACATTCCTGTGCGGACCTTTATCTCCGGGATGTATGATGGAATGTCAAATCATATTGTGGTCCTCAACT

>CRCNE00003819
GCACACCTGCTGAGGTGGGGCGTGTTAATCATCAAATTACTAATGAGTGATGGCCCAAATTGCAGGCAGAGTAATGAATAGATGGTGGCAGGTCTTATTAGTCTCCGAAAAACCTCTGATTTATGTTGTGCCACGCACCGTGGAGTGACTCCACGGAAAACGCCATCTACATCAAGAAGTAATGTACTCCAATAAGTATTTTCATC

>CRCNE00003820
TTGGAGTCAGGCAGAGCCATAATAAAGCCCGATGGCTCCTTA

>CRCNE00003821
ATGGCCGCGCACAGTTCATAGTCAAAATTACAATTTGAGGGATAAAAAGATTAATTACT

>CRCNE00003822
AATGATAGTGCCCTACATCAGTTTGTAGGCAGCCATTCACAGATTATTAAAGCTTTGCAAGAATAAGTGCTCCTCCTGCCTGGTTTGTGCTCAGGCAATATGCTAGACAAAAAAGG

>CRCNE00003823
AAACTTCCGCGTAATGAAATAGTTCAATTAAACATTTTCCACTCCAGTGGCCTGCTCTGATTTCCATCTAAGCAGCCCCAGTCTGATCTGTGATTACTTGACTCTTGTTTTCCTTTCATTTTCTAAAGCTCGATTCAGTTTAATCTTTTGTTTACAAAGCTTTTGTTATAAGTCCCTGACTTA

>CRCNE00003824
TGAAGTCATAACATTATGGCTGATTGTTTTACATTCCATCCCTGTGTGTACCAAGTCTTGACCACCTCTGAGTTTTATTAACACAATAAAACCTTTTAGACATTACCTTTTTAATGCTCAGCATGAACATAGGCGATGTCATTA

>CRCNE00003825
CTTCACATAAAACGATCACTGAACGAGATGAAATCTAGCAGTTTCAATAAACAACATAAATATTTGATTTTGTTCTAATGGACCCAAATGTGGAGTTCAGCGGCATGTAAATTAAACTGCCAAGCGATTCATCATGGTTAAGCCAGCCATCTGAGGCTGCTTTACAAGGGTCA

>CRCNE00003826
TACATTTTGAATGAAAAAAGAAATGGAATAAAGAAAATCAGC

>CRCNE00003827
CCCCCTCCTCGGCGTCACCCCGCAGTTGATAATATTACCACAATATTGATTTTTGCAGC

>CRCNE00003828
GTAATGCACGTGGTTTGATGGGTAATTGTGGGGCGACAGAAAGCCAATACATTGCACACACATTGTTTTGGATGCACGCGAATAGTGTTGCTTCTGAGAG

>CRCNE00003829
GGGGGGTTGGCTTGAATTGAAGTTTACCTCCTAATTTTAGGCACCATCAAAAATGACCCATTTTATCCTGTGGGAG

>CRCNE00003830
ACATTTTATGCATGGAATTGTGCTCTAACAAATTATATTTATTATAAGGTGCATAGT

>CRCNE00003831
TTTTTCTAATATACAAAAATTTATTAGGAATGCGGTCATGTTGAGCAATTACCCATGCATTAAAATTCATCTTCTTTTCCCCGCTTTTTGAAGTAGCTACATCTAATGGCTCTGCACTCTTCAATGTATTCATAACCCCAGGCAAGAACTAACAGAATAATTGCTTTACAGTTTTATAATGACATTAGCACCTGAAGCAACGTCACCTTGGTTACCTCTTTTAACTGTGATGATATATACCATTCTAGATCATC

>CRCNE00003832
CATTTGTCATGAAACAACGGCAGAAATCATTTGAGCTTTAATAGTTTCCATTTAACTTGAAGTCTGTTATGTCCTATTGAAAGGCAGCCAATTACACTTATGGTTGTGGCTAAGAAATTTCCATCGAAATGCTTTTCAAACACCATTCGGTGCTAATGTATTCACAGCATGAGGCAGTATGCATAAGCTCGGCATATTGTAACAAAACAAACTTGTTCAAAGCATCCTTGACTGATTG

>CRCNE00003833
CTCTGATATGACAAGACCACCACTTAAGAGCAGCTCAGAAAGTCGGGTTCATTAGTTAAGACACTATCCAGTAATAGGCAGATTAGGATAAGAGCATACGTAATTT

>CRCNE00003834
AAACTATCCTTATGTTCCAATTGCAAAGTACCATATGGACAAGTAGGTGTAGGATATTTTCTGGGAATGAAAAATAGCTTGTAAATGCAGCAATCTTAATTGCTTTAATCGTTGCTTAAAATTGAAAGGCATGTAAAAAGTCTTGCGATATGATAGGAGAGATTATGAGTAATTATTAA

>CRCNE00003835
CTGCTCAGGCTAACGAAACCTGATTAAGACAGCTGGGCCTTTCATTGATTATACCTGCTTCATGACAAGTCTAATTCTTTATTTGTATGCAAACTAGATGCATGCAACATCAAGCGTCGGCACCAATTTCAGAGGTAAATGCCCATTGTCAGAGCCACCCATCCGGGAACTTTCTGGATTAAG

>CRCNE00003836
GAACGTATGGCACGCACAAAAAGTGATGCCCGTAGTGATTAATCTTGATAAATAAAGGGTCCAGAGT

>CRCNE00003837
GCACACTCTCGGAATGTGAAGGCATTTATGAAGTCCTTTACAACATGCAGTCAAAGAGGTTAATTGAAAAATTTCTTAATGTCATTATGAAAGAACTAGATTAACCCAAGTTAATTCACTTTATTGTTCAAAATAAAGAGGAATAAGCACTGAACTCACTTGCAAATTTGGGGCGTGAATTAGGGGTGAGATGTTGTCTTTAAGGACTCTGCCAGTTTAATTAAGATATGGAAAATTACTTATTGTTC

>CRCNE00003838
ATTAATATTGTTGAAATTAATGAACTGAGAAATTGAAGCTCACGTCACTACATGAACAAATGTATTAATATGTTATACATAAATTAATGAG

>CRCNE00003839
TTTTTCTGTACTCATACTTAGATTCACAATGGTTGTGTATCTCTATAATGTGAAATATTTTTTTGTGGTGATAAAAAGAGGGCCAAGGAGGTATGAGCCATCAGACTGGAAAAAAGGATGACTATATGATGAGGAGAAACTG

>CRCNE00003840
AATTCTCTTGCCTTCAACAAGCACACTGACAGAGAAAAAATGCTACTGTCTGTTGGTTCCAATATTCTCCCACTGCTAGAGCTTCCTGTTAAGCAAGTGTGATCTGCAACATTTTTTCAACTTTTGCTAGCACTGTATACTATTGCATTCTTAGGCTACTGTGAGGTCTATGTTTCTTGTACCAGAAATTGTCCTTTTGACTTCTAGATCCTTCTTCCCTAATGTGTTTTGTATGTGGTTATAAAATTGTAGACTTTTGTGATTTTGCCAAAGTTGTAGCTAAATATTTATACACTTGTCTTGAATTTTTTTCAGATCCAC

>CRCNE00003841
TTCCCATGAACACTTGCAGTTGCTAAGGGACTTTATTTTGTAACATATCAATTATAAATATTGTATTTATCTTTGAAATTTTGTACATTGCTTTTC

>CRCNE00003842
CTTTTTTTTTTTATTTTGAGGAAAAGTCAAATTCATTGTTTATTTTTATATTATTTTTAAGTTATCTGAACAAATACTTTTGAAAAAAAAGTTTGTTGTATAGTCAAAACAAATCGGTGCCACCC

>CRCNE00003843
TGTCCTTATTTTATTTTATTTTTTTGTAGAATGTAAAAAGTCATTTTAGATGCCACCCATTGACTTTGCCACATAGCTGAACTGTGTTTACTGGAAAAATT

>CRCNE00003844
AGCTTTTAAAGATTATTCAAAGCACTTGAAATGGGCTTCAATCTAATGCCTCATTTCATTGCATTAAACAGCCTAGTTAATAAAGAATCAATATATTCAAAGGGCAAGGTTATCTTTTGTCTATAAGGGGTGGTGTCATTCTGAACCTTTTATAGTTCAAATGCTGAAAAAGACCTCATGAAATCCATACTCATCAAGTGGGTCAACGCAAGCAGTAAAGAGGCCCCTGAAAGGGAAGAAAGGCTGCTCTCCTCTAAAACAACCCACGCCTTATCTCGCTTGCTCGGAGCGCCCAAAGAAGTCCTCAGAAATGTCAATTTCTCATCAAG

>CRCNE00003845
ACCTAATATTTCCACTTTAATTGTGCCACTTGAGAAATTTACGTGCCTCAAAATATGGCATGAATCTTACGCTTATTGCAGTATCATTAGCAGCAACATTTAAGCAACATCTGTGTGCCATAGAACTAATTGAAGTAGCAGAAGTGGCAGCTGTAAATCCACAGGAAGATGGCAGTTTGTACCCAGCACTGCTGAGCTAGCTCCTAACTGTCAGCCTGTTCCTGCAATCTGCTCT

>CRCNE00003846
ATCCATCACTTATGCAGCCCCTTTCTCAAACGCTATAAAACTTCCAAACCCATAGATT

>CRCNE00003847
GGGAAAGAGCTTGTTTTCACTCGCAGCCTCATCAATACCTAAATCCTGGTGAACAAGTGACACCGAGAAGCTGTAATCAAT

>CRCNE00003848
TGGTTCAGCTCCACTGACAACCTTGACACTTAGAACATGATGCTAAGTCTTTATCAGCAGC

>CRCNE00003849
TGTACACCATTTGTGGCAGGAGGGTGACTTTGGGGTTAATCAGACTGATTTGTCCTTTTAATTGCTTTCTATTCAAAGAAAATTCATTAGATAATGTTCTCTTCAAAATTCATGAATCAATTTAACTGAAGAAACCACATTAACAGCTTTGGGTTCATTAGCAC

>CRCNE00003850
CTCCCTGGACTAATAATCTTTTTGATATTATTTTGCATTTC

>CRCNE00003851
ATCTGCTATTCAGAGCAGGTACTAATGAAGAATTCCATATATTCTGAAATTTAATTAAAACCCCAAAGATTTCAAATTAGATGCAATTTGAAATGCCTGGGGCAGAAATACATGCACTTGCGTGGCAAGGGTATCACACTGAAAGTTGATACCGTAATTGGTCTTGATGTATTTTTGTGTTGCCGGGCTGAAGCACAGAACTCATAACCATATAAAAATTCTCTGTAGATTACCTGCTCATTGAAAATGCCATCACTCAGGTAGTCC

>CRCNE00003852
GCTGTTGGCAAGCAGATAGTTGAAGTTCACAATAAGCTTATTGAAAAATTTACTGCCATTCAGATGTGTTC

>CRCNE00003853
TCATTTTTATTGCCTTTGCCAAGAATTATGCAACCCTGTGCCAAAACTAACAC

>CRCNE00003854
CCATTAACTTGTATACTTGGGCTCATTAATAAATAATTCTGTCACTAAA

>CRCNE00003855
CTTGTAAATTGGTTTGTACAGTTCTAAATAAATAATAGATAGTT

>CRCNE00003856
GGTGCAAGATGAAATATTTTCCCTTGACAGCAAAAGGTGGAAAGTGTAATAAATAAAATATTATGGAGATGTGTTTCTAATATTGTATTGTCACAATCAATTTCCCATTACC

>CRCNE00003857
AGCACATTTCCACTCAAGCCAACTAGATTGCCTGTCACATCTGACATGGCTCGTCAAAAGTCATCCTTCACTGCTCATGGGCAACATCGAGGTCAAGAGACCAAGTGCAATGGTCCAGCCCATCCCCGTTTCTTCCTTCAGAGCAGCAGATATTGAACTCTAAAATGACAA

>CRCNE00003858
AAATTAGTGCCAGTCCCCTAGAGTTTTGGGTGCTTAGCACAGA

>CRCNE00003859
CCCTCACAAATCCCACAACAAATCCTTGTTTAGTGCCAAATGGAGATAAGGACTTTGCAGCAACATTGGAGCATAAATAACTCATGTCCCTCTTTATTTGTAAATGTCAAAA

>CRCNE00003860
ACAAAGGCATTTGAAATTAGCAATTGCTTTTAGAAACTTTAATTACAATTTTAAAATGCTATTTCTGCTCTATAATAGATTCCAATTGTTTCAGTATTATCTGGCTTGCAAATAAAATCTACAGTAGATGACAATATTCCCAGGATTAATCACTCTTGAAATTCTAATATGCTCTTGAAATACCAAATAAAAAAGACAGCAATGTTGTTGATGTACTGAAAGCTTCTTGCTTTTTGCAGTTTGCTATTATTATGCATATCCAGGTAGAAAGTTAATTAACCCAAAGCTTAAGCTAATTATGATAGCAGAATGCTATCAACCCAACGCGCTCAGTCAGACAGCTGCCCGGAATCTCACTTGCTAATCATCTGTCTTTGGGCTGAGCATATGGTACATTTTCATGCTATCAGAGAAACAACAAACAGCTGAAAATCATTAACTAAAAACAATGTGCATAAAATCAGAAGCAGTTTTTTATACAGCTTTGTGTCAGACAAAAAGCCAGATCCTTGCCCTATAAAAATTAACGATTATTTTGGTTCTT

>CRCNE00003861
CATGTGACAAGGTTCCCTAAAACATTTCTATTTTGGACCTCACAAGCTAAATTGCTTTTGCTGGCCCCTTCCACCTCTCAGCATGGTTGACAGACAAATTGATCGAAACATTGGAAAATAATATGCTTGCAAAATTTCTCTGGGTGAGTTTTCAGTCTTTTGAATTTTTCA

>CRCNE00003862
TCAAACAGCAGCCATACGTTGTAAACAAAACGTATAACATTTTTCATAAAACACC

>CRCNE00003863
GTTGTTCAATTATAATGAATTCATATATTTCAAGTTGCCTTAGGGCCTCTCATTAGACTTAGGGGTGTTTATTACAGGAAATATCGCCTGTATCATTTA

>CRCNE00003864
CCAAAATATCAGAGGATATTAAACTGAGAAATGATCTACTGATGCAAATCATTAAATCTATTTGCATTTGCTTACTGAACCCTATCGCAGAAATTAAACTCC

>CRCNE00003865
GACATCGTGGTGGATCCAAGCTCTATGTCATTAATTTTCCCACTTTCCCTCATTAACAAGTAAAATGTTTTTACTGCTTGAAAAGTTTTAATAAATAGAAAAAAGCAAGGCAG

>CRCNE00003866
CTTTCCATTTGATTAAATACTAATAAATGCAAGAATAAAATACCAGTCTTTTATCTT

>CRCNE00003867
CTCTTCCTTTGATTGTGAGCGATGGTAATTGAAAGGTGTGGCTTGGCGTCTGTTTTGGCAGTTAGTTAGACTCAGATCTTTTGTTGAAGAGCTCAAAGTGCTGGCTTTCCTGGCCAGCCTCCCTCCGTGTTTCTGTTTTGGTGATGTGATGACAGACTTA

>CRCNE00003868
TTCCTTGTGTGTATGGTAACAGATGTTTATGTGAATAACAGACTTTT

>CRCNE00003869
GGCCCAGGACTGCTGTACAGCATAATGATTACATTACAATCTTGTGATATTATTCACAATGACTTCAGATGAATGAATGATAAACTAGGGGTTATGCCGCCTTTATTACAGAGCTGATACGATAGCTAATCAGTGTCCAAGTATATGTCATTACATAAATTATGAACCTGAATTTGATGTGAATT

>CRCNE00003870
TTGGTTATATTCAAAACTGCTGCCTCCGGAGAGAGCATTAGGCCGACCTTTCACCTTCCAATATTCTTGGTTCAAATGGCGTAATAACATGTAGTGAATATTTACAAGCACACTTATACTATAATAGAGTACTGCTGTGAACATTAGCACATATTTTCTGCTCAATCAGGCT

>CRCNE00003871
GACAAATTAGACCCTTCTCAGGCACATATGGTAAGTGTTTCAAACACGTCCCTGCTGGCCCCCACTCCAGAGAACAATTCTTCATGA

>CRCNE00003872
GGGCTGTCTGACTCCTACAGTTAACACTATATCCGCATTGTATGAATGTCACCAGCAATCCAGTGATTTATTGCT

>CRCNE00003873
CACAATATGTTTCCACAGGTAATTCCATAACTCTCTGGCCAACTTTTAAAGGCTTCCTGTTTGACAGCCAAGAGAAAGGAAGTACC

>CRCNE00003874
CCCGTATAATTTATACTCGGTTTCATCACCT

>CRCNE00003875
TTTCTGTTGTTGCTGGAATGTGCCGGGGTGGACTGTGAAACTGATGAATGACCGCCGTGGCAGATTCATAATCCAGGGTTTGGTGCAGCTGTGCAGGGAACTAATAGCTAGCAGGGACCGCGGAGGTCCCCGAGCTAATACCTGTCTCCTCCATCGCAAATTGATGGCATT

>CRCNE00003877
AAGTCATTAGTCATTTTTCACTGTACATATGTTAACTTGACCTACCGTATGTTAATTCATGCAACATTGGCCTCACATATGGCTACAATAGGAATCCCAACTGGTACTTCCTCCGGCACGGTGCCTCATTACAG

>CRCNE00003878
ACCCATTAGCCTGTAAATTCTAATTGTTATTAATTTATAGCAATTAAAAATTGTGGCTTTCTGTCAGTTTTTAATTTGACAAGCATGCACACAGTTGAC

>CRCNE00003879
CTTTTAGCAATTCCAACACAGGCAGAGATAAAGCTCATATTTGAACAGTAGCTTATATCAAATACGTTCATTAGGTTACATGCTTCACTTGATTAATTATATTTAAAGAAATTGCGGGCACTTTGGATCTTCTTCTTATAACATTACTGTATGCCACAGATCCCTAATTTCAAGAAGAAAAGAGGCTGAGGGCATTTTTTCAAACTCTCCCGGACAGCCGGCTCCTCTCCCTAAGGAGTTGAATGTATTCAAATGTATCTCCATCAATGAGCACAGTAATTATGAATTCAGCACTAATTAGTATATACACTACTTTCCTTGCATATTTGATTTCCACAGTGAGATGGTAATAAGGGAAATGCCCATTTTTGTCCTATCTCATAAAAATTCCACAACGTTAGAGGGG

>CRCNE00003880
GGGCAGATGGTGAAAGGAGACTGGGGATGCATTAAATATGAAAAAACTTTACAGATAATTGGTCTGGTTACTGAGGGTATAAAACAACACTCTTACCTTGCAGTTAACATTCTGCTAGCTAAATATGCCGCTTTAAGGACACACTGTT

>CRCNE00003881
ACATGCTCTATGCCTCCTCTTGCTCTTATTTGACTTTGCCTGCTTCACTGATTTTATTATGACAGCCTGAATACTGAGGAGGGAATTAAACTGTTAAGCAGGCATCAGAGGCTGTCTAATGTTTAATGCAAGAGTCGGAGCATGTAAGAACTGATAATGAATACAAACAGGGCGACATCTTATTTGCTGTGTTTTTATTAGGATGACTTGAGAGCTTGACATCCA

>CRCNE00003882
AATCATCACCTATAATAATTATGTATAGATAGGAGGTAGTCATGGCTGTTAAAAGGTCACCCAGTGAGATGTAATTGCCTTTTTCATACTCCACTACATTTACTAGGACAGAAGCGCGACCCTGCTGGCAAGCGCAGTAAATATGCCATCTTGAGAATGTAATGATACATGCCA

>CRCNE00003883
CATCCGACTGTTGCAGGCATTTCAAATGACAGGGGTGCCTATCATGTTCCTGTAATAGGGTCAAACAGCTGGACGGGGATTTAACGCTCAGCAAGGCCAGAAGGGCCGAGCACTTGTAGGGGAGGATGAATGGAG

>CRCNE00003884
GTAATGATCGCCACGGCGCTGGATTGACGGTTGCCCTCTCT

>CRCNE00003885
AGTGGCAGATTGGCATATTGAGCTATTAATAATTTGCTATATGTGTTACATATGTTGCATAAATGAACAGTGTTCTATCACTATTTCTTGACACTGGGGCC

>CRCNE00003886
GGACTTTGAGTTCAAACTTTTAAGGAATTCACATATTTGCATCAATTTTTAAAAGGTTTTATAACTAATGAACTTGGATTCCTTTTGGCATGGCATAAAATCCATTTGTACAGTGTTTAATTAAGAATGCAGCCGATGCAATTAAAATTAAGGG

>CRCNE00003887
GCTGATTGCTGGATATTTGGACCTCCCAGTGCAAACATTAACTGGCTGAGAGGCCCTCTGGAATGCAATGAGGGGAACAATACC

>CRCNE00003888
GGGATCTGCCTCCTGGTAGTAAGAGCTGAGCACGGCCCAACACTTCTGCTAGACTGGAAATGACACAC

>CRCNE00003889
TTAAAATAAGAAAAGGTTATGGGGCTGAGGAAGGGACCTGCCAT

>CRCNE00003890
GGCATACGTTGTATCTTCCCTGGTGTCCTTGGAGTGTCATTTCCAACCTTTTGAAACTGTATCTGATTATCCATGTGGCAATTAATCATAATTAAGCAGGC

>CRCNE00003891
GGCTTTGAAATCAGTGTTCAAAGTGGACTTTCTGAATTCATGAAAACCCACAGGTCTATAATCCATCC

>CRCNE00003892
TGGAAGTCAAACATGACACCGGCAAGATAAAACACAGTGGCCTCCCCCTCTGTTCACAGTAGGTGTCTGCGTATAATAAATATTTTATTTTACTACAAAAACAAATAACTAAACATACCCCCTGTGTTTGTTCTGA

>CRCNE00003893
TGCTTGAGGCAATTACAGCAATGCTGCATTTGTCAATCACATTCATTCGTGCATGGTTTCCTGAAATAATTATCAGGTGACTGGCATCTCTGTGCCTGGAGAGCCGGCTTGGAAACCACAAGCCCCAGAGTATTAATTACTGAGCGCAAAAATTTGCAGAGAAGCAAGTCTTTTAATGGTAGAACTGACGTAACATGATTGTTTTGATTTTTTTTACTAACATGACAATCATTGCTGTCCCTCTGGTCATCACCACAGATCAGCTCGAATTATCTGGGGAGGCCATTACCAAGCCGGGTACCATTTGATAAAATGAGGCGCATGCTTCCTGGCGCGGTGTTTGTTGAT

>CRCNE00003894
CTCTCTTCCACTGCCCAAGTGTCTGAATTTCAGCTTCAGATGAGTGTGGCCTGCTGGGATTTGAGCTGCCAGTTTAATTAGTGTTCAGTAATTTCAATAATGAGTGACAATTCATCGGGGCTTTTAGGTTGGTCTTCTGTT

>CRCNE00003895
GGGCAGCCTCCCTGGTTTGTTGATGTTATTGGAGGAACAGAAAGGTCATTAGTAGCTGGAAAGAGG

>CRCNE00003896
AATAACAGCAGGCAGTGTATTAATATGTAAGAGATCAAGAGATTATTGATTAGAGTCACTTGCCTAATATCCCCTGTCCGTCATGTAGTTCAGCAGCCCTTTCATGATTTTTTGTGTCAGGCCATTTAAATATTCATGACTGAGTTGCTTTGTACCGCCACGGCTGAATTTCTAATTAATCTGTCAAAAGAAATACAATATGCCCGGAAGCCTTATTATTATAAGGGTCAGCTGAAACAGAGTTGGCCTGGCGCGGCCTGAGGGGTAATTAATTATAACAATGCCGTGTTTAC

>CRCNE00003897
TACCTGCGGCCTAAATGAGGGCTAAATTAGACTCAAACCACTCCAGTCTGCGTTTGAAGCTTCCTGATATGCCAGACTAGATCATGATGACGGGAGGACAGAGCCGAGAGCCGCGGCTGTGTAACAACATAATCAGCAATTATAGCTGCGAAATGGGGAGAAGGGGGAATTTTATCTCATTAGAAAAGCCCA

>CRCNE00003898
CTCTTTCCTTTAGAATTCAAATGGTTCCACTCTAAAGGTGAGAGATC

>CRCNE00003900
ATCAAAGACTACTCCTTTAATATGGAGATTACACTTATGTACTTGTCTGAACTTGAAAGGCATTTGCCTAATTTACTTATTAATGAGATGTAAATCTATTT

>CRCNE00003901
TTCTGTTAAAAATTGATATAGTCTATGTTAAATTTATTAATATTGCTTGCTGTCATTCAGTTTGCAGCTCTTGGTGAAATACGACTTGACAGCGGCCGCATTAAAGATGTATGCCATTGTATTCAACAAAGA

>CRCNE00003902
GAATTATTTTTCAGGACAGAGGGCTCAATTTCCCGCTCTCAGGTGTATGATTAAAATCAATTAAATCACTCTTCCAATGTCAGCCGCAAGATTCTCCTGACAAATGAAATTATGC

>CRCNE00003903
CAGAGGAGATCAAAATGCTCAGCTCGGGGATTTCCGAGATATTTTCCATAAGAACAGGAGCAATCCTGGGACCCTTATGTA

>CRCNE00003904
CAGATGGGCAAGGGTAACAGGGATTGGCTAATCCCAGATCTGCATTCTCTTCTTCAC

>CRCNE00003905
AGATGGGGCCAGCTGTCAAATGGAAGACTTTCATGGTCCCCTGCACACAACAGCTGCACAGGCCCTGCCTGCTTGGTTCTAAATTATTAAACATCTTTTTAGTTTGTTCCAGCTGCAGGCATCAGTGTGTTTATGCAG

>CRCNE00003906
AGAACAGCAGTTGTGCATGAAAGATGTGAAAATTTACTGCAAATGAGACAAGAGCAGTAAATTCATTTTTATTCAAATTACTGTCATCATACATTACCACGTCTCCTGTAAACATTGTGCTTCAGACAGGGTGACAGCATATTATTATTGGTGAGATTATACTATTATTAAGCTGTTAACATGTCA

>CRCNE00003907
AGGACAAGTTCCCCCTGATTTGGTTAAAATGAAAAGGACCTTAGAGAGCGCAACG

>CRCNE00003908
CTGGCCTGTCTTCTGTCTCAGGATGTTGGTTTTACCTCTCAAGTGTTTCCTGAATTTGTGAAA

>CRCNE00003909
ATTCCCCGGACTAGAAAGCCCAGAGTGCCAGAATGTAAAAATAGTAGCCCTGTCATTTCACATTCATTAAGTGTGAAACTCAGAAATTAATAATGTAAAAATATGCTTTTTAATTAGTCTTACATTCTGCCCAATGTACTTAAATGGGATCAGAGGCTCCCTAATGATTTTTTTCTTAATAAAGTATTAGCCAGTGATGCACTGAGGTTGACAGGTATGATAAACTGGAAAGTACTTTTGGAGGCGTAT

>CRCNE00003910
CAGCTGCAGCTCCAACAACTGTCATCTGACATCCTGACACA

>CRCNE00003911
CCCACCACACCCAGACCCCCGGGTCCAGCCTCCAGCCAAACAGGTGTACAACAGCCTGTTGCAGCTCCTC

>CRCNE00003912
GATGAAAAGAACAAAGGCGGTTAGGCCTTGCGTTGACAAGCTCATTGATAACAGTTTAGGGGGAGCAGGCC

>CRCNE00003913
CCCGTGCCAGCTCCGCGCTCTGACAGAACAAGTGTTGCATGAGATGTGAAGGATGACTGTGGCGGCCTGGAAGCCCTGGAGCAGGTGTTCCTCGTCCGCATTTGCAG

>CRCNE00003914
CGCCTGGCAGCCCCTCCTGTACCTGCGTGCAGAGAGGCGCTAATGATAATGGATGCGGCCCGATTAGCCAGCCCATTTGGAACGGGATAC

>CRCNE00003915
TATTGTGGCTCATTAAAATTTTAAAAATAGCTATTTTAATTGTCAAGCATTTGACAGACTGCTATAAAAACTTGACACTTAAGTTTCAATTTTACAATATGCATTTTAAT

>CRCNE00003916
TTGCCCTTAACACCAGACGCACCACCATTAGCCGCAGCTGCACGGGCGCTCATTAG

>CRCNE00003917
ATATTGAAGTAAAGTTCTGAAAATAAGCAAAGAACAGATTTATTGATTTTGGGGGAGTCTGGGTGTAAAAAAGAGAGAGAATAAAGAAGTGCTCTTTGCCCACTCTGTCCAAATGACATCCCAAGTGGCCTCCCTAATGGTGGGGGAGGG

>CRCNE00003918
GGGGGCAGGTGCCTACCCGGGCACATGGACAGAACTGCCCTTAGGCTAGGGCTAATGGTATTGGCTGAGCCCTGCTGTAAGCCTCTCTTTTCTAATAGCCAACTTTCTATGTGTGAGAAGACAGACAGATATTGATTGGTCCAAATGCCCTTGAGTTGACAACATCTGAAATGAAAATCCACAAGGC

>CRCNE00003919
ACTTCCTAGTTATTTAAATCTTGAAATAAAAGATGTAAACGCTACAGTGACATCTTAAGATCATTGCCAAGGCAGGTCTTGCATGCACAAAAATGCCCAGCTGGTCTGCAGATAAAACAGATTGATAATTAGTTGCAAAATGTAACATTTCATCAAGAATATTTTGAATAATCCAATTT

>CRCNE00003920
TAATAAAGAGTTTATTGGTGCTAAAGCCAAAGATTTTCTGA

>CRCNE00003921
TCTAAGTGATCAGAGACTAAAGAATTCTCATTCTTTTTAAGCCTTATTTGAAACAAT

>CRCNE00003922
TTTCATGTAATATACAAGGGCTTTTAATATTTTTACATACATTA

>CRCNE00003924
TCTCCACTGTTATATTTAAAGATGACATTCTGGCCCTGCCGTCTTACCTATTGTTTTGACCCTGATTATCTCC

>CRCNE00003925
AGGTGGTTAATCAAAAGTTAATTGTATAATTCTCATGCAGATTAGGGCCTCTCGCAAATGAATCCCAGGTTGTGATTATTAAAAAAAA

>CRCNE00003926
AATGCACAGAGGCCCACAGTCTGGTAAACAATCAGCCCCGGTTTAATTTGTGGTAAACAAAGTGATGATACACTAGGGGTCTCCAAAGGAGAAAAAAAGGTGAAAATAAATTAAAGCACA

>CRCNE00003927
TCTCATCAGTGAAAACTGATTTAGTTATGCAAATTACTGCTATGAATATTAAACCACTGATGAAAGGT

>CRCNE00003928
GGGTTTAATACTGTGAATAGAACTACAGACCAACAAT

>CRCNE00003929
AAAAATCAATAGTTTTCCATTATCAGGTCCAGCTGGGTCACTAGTCTGTCAATGAGCTGTTACAATTGCTGTACAGGGGTGAGCCTGACCAGTCAATTGCTGCTGACAAGAGGAAAACATGCTGACAGCCACGGGAACAAGTCAGAACACAGATTTGCACTTCAGTTTGCCATCCAAAGAGGCTCAGAGCAAGGCCATTTTCAAG

>CRCNE00003930
TTATGTGGGGGCTGAAGGGAATTCAGGTTAATATGTTGACACACTTAACAATGCAGGGTCATGTTGCACAATACGCTTCACTGGTTTGGTTCAGTACACCCCCTGACAGGGCCTAATCATCCCCTGCCCTAAAGGCAGAGGGAAAGAGAGGATTTTAATTAC

>CRCNE00003931
GCATTAAATTGAGACATAATTAGGCCTCTGAATTTTAATAATTGTCCTAGCTAATTGGGCAGACAAGTACGTTATACAGC

>CRCNE00003932
ATCTATGAGCATACACATAATAGAGATGAAATAGACAAAAGATTAGCATGCCATGAAAAGTACAATAAGTTTCTTATTTAGCATTTAGATAACTGTCTTTCCTTCGGAGCAAGCTTCAAAGTTGAAGCCAGTTTAGACCAAGAGGATTAATTCTTTCTCCCGCATGCTTCATTGAATCTCTCATTACCAAACTTTGTCTGTATTGATGTAAGATTTGATTGAAGATTAGAGCATTTAGCAAATCTTGCTTTTCTGCATGTATCAGGTCCTTTCAAGCACGGATCTCGGTGCCCAGTGGTCAATACCCTTACTTTTATCCAGTGTCTGCTTCATTTAAACTTAATCAACTCCATCAATGAACTGGAACAGGGAAACGTCCCTGTGGTAAGAATGTTGTGCTTTTGTGGGATAATTCTTTGCTCTTTCCCGATCTGTTGGCGTTAAACCTAAAATTGCACTATGACGAACTTTTTTTTAATCAATATGATAATGACAATTGGGTCTGAAAGCTCTGGTGGGACTT

>CRCNE00003933
CTTCACTTTTTGTTTTTTGCTGATGTTGATTTAGTTGCTAATTGGTGACAGAAATTGTCAAATAGGTGGCAGATAGCGACTGCGGAAACTTCCGTTGAAGGAGGTGAG

>CRCNE00003934
GATATTTATTGCTCGTATTAAAAAGATAAATCAGAAAAGAGGAGCGAAGGCATAA

>CRCNE00003935
ATAGATCACGGTGTTTGTTTGTGGAATCTGTTTGCT

>CRCNE00003936
AGACAGATAAAGGCTTACTGGGGATCTCTGGGGGCGGCT

>CRCNE00003937
CTTCGCCTTTCCTCAGGAGCATAAAATGAACAGTAATTAGGCTTTGATACTCTGGCAAATGAACAGTAATTAGAATCTGCTACCTCAAGTCCTTAACTCCACTCCTCATAGAATATTCACACCATTATTGAACATTTAGATTAGGCAGCTTCTATTCCCACAAACGTGGCTTGCCACAGCCCACAGATGGCCCAGGG

>CRCNE00003938
AGACGATTCGCCAGAGCCTTTGGACCCACAGAGGGGATTTTCTGGTTATTAGAACCCTACTAGATCAGGGCCAATTATAAAGAAAACTGTCAGTCAAGAGAAAATTGCTACATGATTAGTGAAAAGGACAAAAATCAGGTGAAAAGTGTGAATCATTCAGGCAGCTTTGATTTGCTAATCAGGGGAAGGAAAAGAACAGGAAAGTCCCCAGCTGTATCCCTGGTTTACTCTTTTCATTTTATCATGACCTTCTTAGCAGTTACTGATATAATCTCTGCGAAAAAAGAAACA

>CRCNE00003939
TATAATGAAGATCAGAGACTAGAGATTGTGACAGCTCTGGCAGCTGATGTATTGGGTCCATGCTAATTTTAGACAGAGGCATTGATGGATCCCAAAATCTTGACCACACATCCCATTAGCCTCTGTCTATGACAGTGGGAGAAAGATATTAAAAAA

>CRCNE00003940
GAGGAGAGGAAAAATATATAGGTCCATGAATCAATCTAGATAATGGGGAAGGCTGACTGTAATAAATAATACAGTAACAACCCTAAACTAATGAGCTGTTGCTAAGGTACATTTCATAGGCTCATCC

>CRCNE00003941
CTTGGTGTAATCAGATGATAAAGCTTTGCCATAAGGCAACACCTGTGCAATTAGAACTGCAGATTCTTTTGCACGTTTCATTAATTTCAGGATTTTGTAAAGGCACAATGACTACACTAATAATCTAGTCTACTTGACTCCATGTCTACTGGAAACAAAGTGTCTAATTAGATAAAGGTAATTAATTAGAGATAAATGGAGCTAATCAGG

>CRCNE00003942
AGATCATGGGCCTCTCCCTTGGTGCACATTATTAGAGTCTTTTTAGAGACAAGCAAGCAATTTTGCTGTCACTGGTCTTGTTCAACTAGAGTATGTTTATCTATGCAATACTCTTGGGAAAAGGTGTCAAAAAAGGATCACCAGTTAGCAGCTGACATAGCT

>CRCNE00003943
AACACATTATTGCATAGCTTGGTGCAGAGATAATTACCAATTTTATCTCCTGTGTTTTTCTAATGTTCATTAATAACAATAAAGGGTTGTAGGTTAAAAACTCATTTAATTGCCTTTATGTTAATGACATTATGAATAGCCCTAGCTACAAGATTCTAATTCTGTCCAGTATCCTCCTTCTCAGTGGAGCCCCAGGAGGGCTGCTCATTTTATCAGCATTAC

>CRCNE00003944
AAACTGTAACCACTTGCTCACTCGGTAATTTTATCAAATAGCATGCACCTTTTTCAGCCACTTATTGGCCAATTAAGTCAAGTTCTCACTGAGGGGGTCCAGCTGGCTTCAAGTTATCTTAGATGAATTGATTGAAGACATTCTGCAATCTATGAACCCAGTTTAATGATCTAGGTGATAATACTTGTAATTCTTCTCAGTCAGGGGAATTTGCTGCAGCTGTTGTCGGCAAATCCATGTTCTGATACATTGAAGTACCAGAAAAGCATTAATCCGCCCTCAGAGTT

>CRCNE00003945
GTCTACTGTTTTTAAAACTTATTCTTTTTGGCAGGGTTGCATATGTTCTCTGTGCTCATTCCACGAATCTGGCTGATTATTATTCCAATCACCAGAGGAAGAGAGAGTCACATTAATTTGTAGTAATTAATAGCACTGATGCATTTGACAGCGCATGTTAACAAGCCTCTTTGATTGTTTGGATCTCTAACTGCGGCCCTTCTTGTTTGCATCACCTCCAAGGAATTCATAATATCAAAGCTTAACGGTATCTGATACTTGTCAAAATGCAATTTATAAAAGTTTAATTCTTTTATTGATTTAGTTTGGTTTTGATGCCTGCAGAGTCAGCTCCCTTGACAGAACTTAGCGGATTCAAATGCTTGTCACCAGCTCGGCCTCCTTTTTGCAGGGAACAATTGCCATAGGCCAAGCCAACAGGCATGGTTTAATTGCCATTAATTAAAAGCATAAATCTCTTTTTTCTTCAGTTGCTCTGCTCTTAAAGGGGGCTGCACAT

>CRCNE00003946
TTTTCCTGTGTTTGTCAGAACACCTTCTGGCAAGCA

>CRCNE00003947
CTAAGCACTTTCTGGAATAATCTTTTGAAGCATTGCTCTTATGATCTGATGTGAAATGCATGCGGTTCGGTGATATTTAACAAACTGGATTTCTTCTTTATTG

>CRCNE00003948
GGAAGTGTCGCTGTAAGCAGATTATTGCTTTAAAGCATTTACACATATTAGTTTTGCTGCATCTGCCAGCTT

>CRCNE00003949
TTTAAGCCTGTAGTTGGAAGGGAGGAGGTTCCAATTAAAACCAAAATAAGCTGCTTTAATGGTCTTTTAAATTGACACGTGAACAATGATTTTAGTATTGGTATCTGTCAAAGGTCCTAGGAAATCCTCAGCTGATAAGGCCCAATGCTTCCAATTAGGAACCGTGCAGATCTGCAGCCAATAATGATTTCTGGGTCCCTGCAGAAATGCTGCAGACACTTATTGCAAATTACTGACAAAAAGCTCTGCTGTATTGATGAGAGGAAGTACAGGCGGCTTTCGGTGTCCCCGTCAGGTATAC

>CRCNE00003950
CCCTATTTCTATTTCATTTCAAAAGGGCAAAAGTCTTGGTCGTGAGCGTTCGGCCCCGGAGTCCATGCCACGGGCGATGTGTGCCTCAGCTGTTCCATCAAAAGCCACTGTACTAACAGATCCTGACTGCACTTAGCTTTGTTTCCCTGATACGGTCATATCACATCAACCCGGACGCATGTGAAATTACATCCGCAACTTTAAGCATTTTG

>CRCNE00003951
GCACATTTATGACAGATAATAGCTTATTATTGTTCTCTGATATGGCCGATTTT

>CRCNE00003952
TTCTCTGCCACCCCCTCCCCTTGCATTTGAATTTCCAGATAATAGGCTGTGACTTCTGGCTGCACGTTTATGGGTCTTTTCATGTTATCAACTTAGCTCATAGCGTGGAACTAAAGAACACAGACTGCAAGTGACAGGCCAGCCAGTCAGCAAGGCAAGCCTGTCAGTATCTCTCATCCACTAATGATTTCCCTTTAGTCTATTTTCTGTCTCATTGGCCGTTTCCTTCAAAAACAAAATTGCTCATTTAAATTCTTATGCCTGGGGCATTTTGGTCTTCAAATATTGTTCGAAAGTGAAAGGATTAGGCAAAATATGCTTTTTTAAAATGTTAATATATTTTCTGGTTCACTTTCTCCTCTGAGGCCAATTAGGAAATTTCTGCTGGCTGCATTAATGTCAAACTGACAACCCCAGCTATAATTACACTGTGCTTGAAACCTAACTTTCACTTGTGGGTAGATGGCTGCGTCTGGCAGTGACATTGAATTCACTCTGCCAGCTTTTGATCATTTAATCATTGCTCGCTTTCTTTTCCTCTTTGCTAGCTGATTATTTCACCTTTATTCTTTCTGTTGCAAAATGCAGTGTTGTCTTTCATTATTCACAGTTGCATTTTGCAAGGCTCATTAGTGCCAT

>CRCNE00003953
TTTTACCCTTTCTCGCAGATTCCAGGTAATCCGAAATGGCACTGACCCTTCTCATTCTCCGATTACCTCTCTGAAGCATGAACTTGGGATAAAATCACACATCAGAAAATTCGCCGTAATTATTTTGCGGTGCTATCAGCACCGATCAATCACGCGCGCGGCCCAGTGCTGGAA

>CRCNE00003954
GCAGCCCGGGACGCGGATCCGCGTCCCGCCTGACTGACAGTTTTGGTAATTAAGTGATTGTATAGACCTCTCCGGCTGTTCTAACAACCTTGTCAGGGCCTGTCTGTGGACAGAACAAGCTGAAATCAATGTGCTTCCTGCTCTCTGAGCAGTTCTGATCGTGTACTCAGACTGATCGGGG

>CRCNE00003955
TGTAACTCAAAGAACTTTGAATCATTCATTAGCACCTTATAATTACTCTGCTAATTAGGTTGACACGGCACTTAATCAGGAGTAATACGCCGTCTTGTCA

>CRCNE00003956
TCTGGCGATTTTTTGTGCACCAACCTCCCCAGTGGGTCAATTAGAGAGATTATTGTTCTTCCTGCAGGGAAGATCAAGGAGCACTGCACAAACGGGTACAAACAGGGAGGGATTGACATATCGATTTCCCAGCATTTCAGTAAAAA

>CRCNE00003957
TTTTTTGTGATTGAAAATTACAAAAATAAAGTTTATCTTTTTTTAA

>CRCNE00003958
GGACACAATTCCTTTCAATCAACTTAGTATCCCATCTTGGTCTCTAAGAGACAATAATTGAGTTTAGGTTAGTTTTAAATAGCGATAAGGACAGGGAACACAGATGGGTATTTCATTGATTAACACTAACCCTGGCCTAAGGCCCCAGTGTCAGGCATTAGATTAGGACATTACGAAGAGAATGACGGAGTTTTGGTACTTTATTCCTCTCAATAACATTCTTTCACATATTAAGTTTATCCCCCCCTAGGTAGCTACTTTATCATGCAGAAGGCCTTAATCCACTGATGTGACTCTCTCT

>CRCNE00003959
GAAAAGGTCTAGTGCTGGTGTTAATTACGCAGAAACCACACAGAAAGTGCTGGCTGTTACTGAGTTGAGAGGTTGGGCATCTCTTCTTCCCCAGATAAAAGGCTTGATATGAAAACATTTTGCAGAGGACAATGAAGTGAAGATTAGCATAATCTTCTGCAGTATCCTCAGTAAGCTATCCATGAGTGAGTT

>CRCNE00003960
TGTTAAGAGCAGGCTTTGTCCTTGGAGCCTGACAGTTGTGTTTTTCCCGCCTTCATGTGATCATCCCAGTTGCTAGTCTCCTGCTCTTCGGGGAGGCAGACAATGGAAGGAAAAATGAAGTGTCAGTTCATTGACAAAACCTCTCTGTGCTATGTTATTCTTAATCCAGACTCTTCAG

>CRCNE00003961
TGTCAAGAAAAACTGAGAGAATTTTTGAAGCTCTGATGTCTAGCAGATAGCACTTAAATCATTTTTCTCCAAAGTTCAGTCATAGTACTTCAAAGAGTTATAGCCATAATACAAATTTTTAGACTAAGAAGTGGTGTTTGAAGTTATTTTATAGGATTTTGCTGTAAGGGCTCCAATTGATTTGTAGTAAGATAAAAGAAGAAAACTTTATTTTCGAAGCTTTGTCAGAAAAAGCTTACCTCCCATTGGTTGTTCTGCCAATATGCCTGCAGGGCAT

>CRCNE00003962
TTTGAATGACAAGGTCAGGCTCCTGACCTTTCAATAAATTAGAGAAGAT

>CRCNE00003963
ATAAATTGCACAATATAATGAAACACCAATTTGCATATTTGCTGCTATATTAAAAGGGATCGGTTTTAGCTCGCAAAGCAGAACAAACAAAAACA

>CRCNE00003964
TTTAATAACTCAAATTACTCCCAGGAAGTGACCCTCAGCAGAAAGCCTGATTATCACTACTTAATTAGAAGCCTTGGAAATCTAAA

>CRCNE00003965
CAGTGAAAGATGAAGCCATGAGTTTTGTCTAAGATTCAATATTTACTCTTTACTAATATGTTTGCT

>CRCNE00003966
CACAAAACCTGTGTTGGCTTGCAGGTGCAAAGCAATTAACAAGCTGGCATTTACAGTACTTTTAATTAAT

>CRCNE00003967
GGCATTCACTCAGCTGGAACTAACTATATTTGCTTAATCTACAATTTTAGATGTATTAGCAAAAATAAATGTTGGTGAATGTAAGAGCCTGATTACATATCTTGGGTAAATTGGTGATAATGAGTCAAGAGACTTTGTGTTCATTCACATATATTAGAATAAGAATCATTATGAAATTAAAGCTAAGATTAATCCTGCTAATGACACCACAGAGCATCTGGG

>CRCNE00003969
TAGCACAAAGAAAAAGCCACCAGATTGGTCTCAGGGAAACCCAGTGTCTGAATTTTTCATGACTCCTCTAGCACTTAAAGAATAAAAAA

>CRCNE00003970
TTTTGAAGGCAGTTTTCTAATGATGACCCTTGGCGTGTTGGGCCACATGGGATTCCTCGGAGAAGAGTCGGATGAAAATTAGTCTATTCTCATTTCAAACAGAATTTTGCTGAAGTCCTGATCAGAG

>CRCNE00003971
CAGCCTCCCTCTCCTGGTAATTGTTGCAGGAACACATAGTGACAAGGCTCTAGGATGTGAGCGGTCTGGATGTACTCCGGCTGTTACGCTCTGTTTAAAGATTTAAACCATCAGGGTATGATAAGGCTTTTTGATGTTCATTGAACACGGAG

>CRCNE00003972
AAATCTCAGCCTCAGCATAGACACGGAACAAAGGGAGATGAAAGGGGCAGGGTGAGGAAGGGGCCA

>CRCNE00003974
GCGGAAGATGAACATCTGATTTGTCACATCTGATACACTAATGTTTTATCCAAAAGGAAGAACACATTGTAACTTGCTCAGTCATCTGCATAAACACCACCTGGCCCTTTACAGGCACCTACTCAAGTAACAAGAGT

>CRCNE00003975
GGAACAAAGAAATAATTGGAGATCACTTGTAATAAAAGCCTTCTCTCTTTTTC

>CRCNE00003976
TACAATGCACTTGTGAGAAAAAAAGTGCACGGTGATGGACCTTTGTTAGTTCAAAGGTTTTTACCTCTTTATTGTAAAACCCCATTGTGAATTCACAGGGCTTAAAATATGTATTAATGTCCCTTTCATTTTATCATTCTAAAAGAAATCAAAGACAGAG

>CRCNE00003977
CTACTCTGAGGAGTACTCAGTTCTTCGGGGCTGATTATGGCTTATTGAGGCAGAAAACTTCTTCGAGTTCAAACTCTTTGAATTCCTTGTTCACTCAATAGTGTGTCAAAAAAGAGCATTCAATGTTTCATGTCACAAAATCACCGCCGGCCTAAATTGTTCCTATTTCTCTTTTGCATATGGTGCGCAAGAAAATTTTCAACACTCTTCCGTCGGAGCACCGTAATGCTTTGATATGGGTAACATTGCCATAACAGCCTGCATTAAGGAACTTATATTTTATTCTTCTTTTCAGTGTACATAAAAATCCCAGCTTAGTCCTTTTTTGTCTTTTAGATCCTTTGAACTCTTTCAAGC

>CRCNE00003978
TTCTGGGCTTTGACGGGGCTGGGCATTCACTGTAAAAGCAGTCAATGCCTCAGTGAGACCACAAGCAAAACTGTAAGTGTCTTAAGCAGAGACCACACAACTCTTGTGAGTATTTGCATAATTTA

>CRCNE00003979
AAAGAGAGCAAGGCCAAAGCTGGACTGCTCAGTTCATTTTCCAGTTCAGTAGCTGTAGTAATCCAGCTTCGCCAGCTGCTAACAAGATTGGGTCTGAAGTTTACCTCCACAATGAGATAATCAGATTACCAGCCACAAAGATCAAATAATGACCCAGCTTTCGAGCAAGTTCAGCAGGCCCTTGATAACACTGTGTGGTCCTTGAGGCTTGATTAAAAAATTAAATGGCT

>CRCNE00003980
AGTAGTAAAGGGATTATTCTGAGAGGCATACAAATGTGATTGTCTCACAGCAGATGGTGCGCACTGCTTCACCTTTGAGAAAAGTTAATTAAGCCAAGCATATTGTGCCCATAGAGAGGAAAATGTAGATGAATATTGAGCAATCAAACTCAGTGTCTCCTTTTTTCATGCCT

>CRCNE00003981
TCAGCTATAAATTGACAATAGGGTTTATATAAATCCGTAATTGTATCTCTTTTACCTGCAGTTAGGCTAGTTAATGAT

>CRCNE00003982
AATCCACCAAATTAAATTCTGCCAATTTACTTCATTGCAA

>CRCNE00003983
AGAAGACCCTATGTTACTGATCTCCTTGTTTGGCACTTTATCTTTTCTTCACCTTTGACCTTCC

>CRCNE00003984
TTTGGTATCCTGGCTGGGAAAGAGATTATGGGTCAGTCCCC

>CRCNE00003985
ATGGACACAAACTCTTATGATGTGGCTATTAGTAGGTTAATTAGGTAATAATGAATAAGATGCCATAGCTTA

>CRCNE00003986
ATGGATAGAAGCAAAACATGGCAGCTTTCTCACAGATCCTAGCAGCTGATGGGCAGAGGTTAATTTGTCTGTGCATGGACA

>CRCNE00003987
AATTTTGGAGCTCATTATTAGGACAAACAGTTGTGGTACATCAATAGCCCATCAGAATTAATTAAACAGGGAACAGCAACTGAATGTT

>CRCNE00003988
CTAGGCTCTGCGGGGCTCGAGGGAAATGGCTACAGATTGCAG

>CRCNE00003989
AAAGTCCATCAGACAGATCACATGTGACCCCACTGTTTCCAGGAAAGAATGCACTGGAACACTTCAGCTGAATAGACAGATTTTCCAAATGTTTTAAATCAGTTTTGAGACAAAAAGAGGAAGATGCTAAGAAATGGGTTTGGCCTATACACATTCGACCACGCAGTG

>CRCNE00003990
CCTGCTCTTGTAGATGTATTACTTATGACATCCCAGTTTTCATCCGTTCATGATTTTACATTAGAGTTAAATCTCTGCAGCTTGAATCTCACGGCTGAGTTAGCCAGAGCCCATAAAATATTGAAACCTTTAGAGCAGCAGCCAGCCAGGTTGAGAGAAGTTCATGTCCAAAGCTGAGCTTTAGATTCTGAGACATCCCAATTGGAGTGTAGTACAGAAAAAAGCACTGATAAAATTTTCATAAAAATGAGCTAAGGATATTGCTAGCATGCTTCTCAGCATCTATATGAAAACTTAATCTGAGCTAATGGAAAGGATATGAAAGCCTTTCTCAATTCAAACATAGTCAATGCATGATTCATAAATTATTGTCAGAGAAGTGATTCAGCTCCCAGATTTATTCTCTTTTGGGTGGAAGC

>CRCNE00003991
ACCAGAGGAAAACTGGGTTTTTTTTGACCTTTAATGCCAGCAAATTTTACAGTAGAGCTGTCAGTATAACCAAGTAAAGTGGTCATTTCT

>CRCNE00003992
ATTCCAAGGTTTGCATATTAATTGCAGGAAGGTGCTAATTTGAGTGTTTTAAGCTCCATTCACAAGGCTGTTTACATGCTTTGTTCCACCTGGACCTGTTTGGAGGTTTGTCAAAAACCTAACAAGCAGAAAAA

>CRCNE00003993
GTAATAAGTGTATGCTCCCCTCTTTGGAGGCCTTGTTATATGAAGTATCTGTGATTTGCTCAGAATGGCCCCAGTTCATCTGTCAAAATGGGTTTTTCCTTTTTTAAAATAATGATC

>CRCNE00003994
CTGATCAAAATGACTTCCCGCTAAATAAACCATGAAAAAAGCTTTTCCACCCAC

>CRCNE00003996
TGCAAACTGCTTCAGCAACCATCAGCCAAGAAATGTGCATGTCATCTGCAAATCACAGATCACAGATCTTGA

>CRCNE00003997
GCCAGAACAAGACTTAAAAGTGATGCAAAATAGGGAGCAAAGAGGGCTGCAATTGCCTTGGAGCCTAAAATAGACTGAGCTTCAAT

>CRCNE00003998
ATCACCAGCCTCTCCATCATTTCTTTAAAGGTCAAAATTTTTGTAGGTGGACTGGGAGAGCAGCAGATTGCAGATGCGTTTAACAGCAGGGTATTTTCTGCTGCCATGACCAGTTAAGGAAAATTTTCAAAAACACACTAGCTGGTAAACAGTTTGGCCCTACTCTGGGTC

>CRCNE00003999
CTCTAGAGACCTGTTCATTACCTGTCATTAAATGTTTTAAAAAGTTTGCATAATTGATCCAGCCAATAAGTCATCATTGATTTATGGGGTTCTGTGCTGAAGAGTTGCTCTTTAAAAATTCATCACACCAGTATGTGTCTTTACAATCCATTAGCTGTTTACGTACCCACAGTCTTAGCATTGATTGACCTTGGACTGAGATTCTCATGGACTTCTTTTTTT

>CRCNE00004000
TGAAAACTTTACTTGAAATGATGAATAAATAAAGCATATTCCATAAACAGCTCTTCACTATTATTTAAGCTTATGGGCTGCGTGTGTGAATCTCCTTTCCCCACCATCAGATTCAAGTGTGTAAATGTTCTAAAAGGCTTTGAAAGTTTTATGATGATTTCAGGGGATGGTGGAGTAATAGCTGAAGAGTGAAGCTATTAGTTTTAATATTTATATTGAGTGCTCTGAAACATTAATGTGACAGGATGTAAGATCAGTGCAGTGGGATATATTTACTTCACAACCACTGCCACGTGGC

>CRCNE00004001
TGGTTCCCTATTCTGTTTGTTCTTGGCCTCTGTGTTCCTTTTCGATTTTCTGCAGGTTAGCAAGTGCTGCA

>CRCNE00004002
TCTGATTCCAATCCTATTATCAAAGGACCATTCACCTAATGTAAAAAAGTCGCTCTTCATCAATTTATCATTAACAAGAGCATTAC

>CRCNE00004003
GTTCAAAGGAGAGATTTTATTGCCTCCAGGGGTTGTTAAACTGATTGCAATACTGCCTATTTAGAGCAGTTCAGTGGGAATTAAGCTGGTTCAATGCTGTCAGACCTAGAATATAGCTGTCAAATAGCATTA

>CRCNE00004009
TCATCCCTGGTCTCTCTTGTTTCATTACGAAAAATCCCAGAGAAACCACCCGGCAGGATCAATCAGACGCAGGCAGCCAGACAGTTTTCTTGTACTTTATTAAAGTGTAATCAAACATCGGTTAAGTGGAAAATAAATATCCAGATCTAATAAGCTGCTCAGTCAGATCGTGTAAATGCAAATTACAAGCTGGTTCCCATCTTCCCGCCAGGGGATTGAACAAGCCACAGCAATTGCTTCATCCACTGCGATTGTAAATCAACTAAAATAATGGCTGGATAATGACCAGTTTGCGGTTTCAAGCAGATTGAATGATAACAAACTGCGTGTGTCGCACCAGCTTTTCATTTAGCATCTCATCATGGAGCGAGCAGCCCGCCTAACAGCTTGGCTCCCTCATTAGGTTGTTGTCTGCAGCTTGTAAATT

>CRCNE00004010
CACAGTTTGACGAATTGCTTGCAGTCCCTCCAGC

>CRCNE00004011
GCTGCTCCCCCCCAGTCCCAGCACTTGAAATGCAAATGAGTGACAAGATAGTCTAATAATGAGAG

>CRCNE00004012
CTCATTAAGCTCTTAATGAGTTCTTTTCTATACTTGGTCACATCTGATTTTTTTTAATATAAGTCCCTTTGAAAAGCTGGGAGTAAGAATTGCCTTTGATCACTGAATTCTTCTGAATTTTCAGTCA

>CRCNE00004013
TCCTTTTGTTTTCACTGGCGTGTCAAATGCCACAGTGACAG

>CRCNE00004015
CGGTAGTGGCCGTGACGTCACGGGAGGGGGTC

>CRCNE00004016
TCTTTAATCTAAGGGCAGTGTAAAAGCCTGGGTAGTCTCTAGGACTACTTTAATCAACTTAATG

>CRCNE00004019
CTGCCAGGGAATGAGACCACAAGACTGGATGTAATTTAATGCAAA

>CRCNE00004022
CCCTCAGGGCACGACCATCAATTTTCTATTAAAGATCAGA

>CRCNE00004027
TCTTTCGTCTTATTGTGCGGATCAGGCTAAAATTTTTGACACATTGCCTAAAATATAAATGATCTCCTCTTTGGACAAATAGGAAAGCTGGT

>CRCNE00004029
CATAATCAGAATTAATGCACAACACATTTTGCAGGGAATG

>CRCNE00004031
GTGCAGCAACCATATGTAAGTTGTTTACCTACTTGATTCGCCACATACA

>CRCNE00004032
TTGGTACTGTTTGACTTTAAAAATGCAGTATCTCTTTTAA

>CRCNE00004033
AGGCTTTGGGCTAGTACAAAGAGGCACTCAGATGTAAGCCAGTG

>CRCNE00004035
ATCGTGAACGTAAGCCCTTGTGGTGTTCTTTTAGAAGTAGGATTGCTGCCATCCCCTCTG

>CRCNE00004037
TGTAGACACTGATATTATATGCTTATATGAACTGAGCTGGGTGTACACCTCCTGCTGTTTGTGTTATGGTTAAAACCT

>CRCNE00004039
TGAAAATACACATGCATGTTTAATTAAGCCAGG

>CRCNE00011208
GAAACTGAGAGGTTACCTTGACAGACAAGGAGCACAATTATCACAATATGATGAAAGAGCTTCCATGAGTATGTATTGCACCGTTAATTACTGTCCTTTTTCTACAGGCTTCTAATGTGAGGAAAAACACGGAATGACAAGTGTGGGAAAGAGCAAGCACTAAATTACTGTCAGAAAAATAAACGGAGTAGCACAGTGCTGCTCGGTGATTTACGGGGGCAATTAGTCACCACCCCACGGCGCTGCTGAGGACAGCA

>CRCNE00011219
TCTCAACAGGAAGCAATGTTGCTAACGAAGTGGTAAATTCAGTGTTAATGAGTGGCTTCACTGTTACCACCTCAGAGGTAAAACCTTCCATGTTCTATGTTCCACCCATCTGTTCTGGTGTTAGAGGTTTAGAGATGGAACAGACGCTTCCCATTTAAA

>CRCNE00004043
AAATGATAGTGTGAATCTTATAAAGATAATTATTACTAAGA

>CRCNE00004044
CTTTACTTTCTCAGCTTAAATGATGTCTTTGTCAATGATAA

>CRCNE00004050
GAGCAGAGGCTGCATGCAGTAATTGAAGATACTCTTGATGCTTTTATGCAATCAGAGTGGC

>CRCNE00004051
TGCACAGCGTGATTTCCTGTTATTTGTCTAATGTTTTTTAAAGAACAGTAATTTAAT

>CRCNE00004052
AAATACCATCTTCATTTATTATTTATTTGCTTCCAGC

>CRCNE00004053
AGGCTTTGTCAATCAATAATTTTAATTTTAGAAT

>CRCNE00004054
GAGGAAAAATAGTGGCATGATTTGTTATCTGTTATTCCCCT

>CRCNE00004055
GTTTATGAATATTCTAGAAGGGTATAGAAAAAAATGAGAATACATGAAATCTTTGATTTACACTAATAGCTACTTCAAACA

>CRCNE00004056
TAAATCACCATAATATAAATATGCTTCCCTTTTCATCCGGA

>CRCNE00004057
CAGATAATTGTATTACACAGTGTATCGATCCAAAATCGTTGTGCACCGGAAACATCTGAAAA

>CRCNE00004058
AGAAAGGCAAGGTGGAAACATCAGAGAAATTACCTCTTTACAAGAATCTATTGATCACTTTAAATCAAAGAAGTATGTTTGACATAAGATTACCTGCCAGTTTGAACATTAGGTACACTATGTTATAGCCTGGGGCAGTTGTAAGTCTGACAAAGGGATTGTAAATAAAGCATGCAG

>CRCNE00004059
ATAAAGAAATTGAAATTCACACAAGTTTAAAATATGTTC

>CRCNE00004077
ATAGGGTCCTGTTCATTCTTTGCTTTACAAATCGATC

>CRCNE00004078
CTCTAAATGAATGTCAACTTGTTTTACCTCAACTGCAGCCGATCGATACTTCATTAGGCTGAATTGTCTTGTGCCCATGCAACCTTGAAGCTGTGGCTTAATTACC

>CRCNE00004079
GTGCAGTCAAATGGCAATCATGACAAATGACATCTCTTGTCCAAGAGTCATTTTTCCTCACTAGACTGATTTGTCATCCTCACTTTTGACATTTTTCATCCTGCTATGAAATCACACTGACAGAATAAGATATTTCTAGACTTAACAGC

>CRCNE00004080
CAGTTGTCCAAGGCTTGCACATGTCACTTTTGAAACTATGGATTTTATATACAGGTCAGGAGATGCATA

>CRCNE00004081
GGCTCTGAATCCTGCCTTTATTGTAGACAGAACTGACAACAGGCAGCCTTGTCTTTCATTTCCTTGATGTACTTTGTACTGTGGTATGGCTTTTGTTAGTATTGATGCAAACATTACCATAAACCACCACCTAGGGACTAGAAACAATTGACTAACTGTTTTCAAATCCAATACAC

>CRCNE00004082
GATTGATATGGTAATAGATACAGTGTGATTGAAAGCAACCTTTGTCAATA

>CRCNE00004083
TCTGAATTTGCTCATTATTGGAGACCTTTCATAGTCATATTGACTTGCTGTCCAAGTGTTGTTACTTACCTGATGCTTCCATTGTTTAAATGGTATAGA

>CRCNE00004084
TAGAAACTGGGAAAAAATCAATAAGATTTAATAAGATCAGGAACAATCACTTACAATAGTACATCAATCACACAAAGTAAT

>CRCNE00004085
AATTGAGCACTTCCCTAATTTATGAGACAGTTTTCCTATTAACAACAAAATCTTGAGAATTAAATAAAAACAGACCTTCACAAGTGCTGCTGCATAG

>CRCNE00004086
CCGGGTGGGAGCCTGACTTTGAAAAATTCTGTGTCAGATTTTAGGTCACATTCTGACAACAATTAGGAACACTGAA

>CRCNE00004087
CACTCCTGCTATAATTATGTTAGGAACCAATAAGACAGCTCAGAAATCAATATGCTAAGACAGATAGAGTAAAGGACCATGGCCAGCCCACTGGGAATAGATTAGTCTGGCAGGTCCCT

>CRCNE00004088
TAAACAAAAGCAGCTATCAAACAAGGACAAAATCAGAGACATAAGTGGTTTGAATGAGTGTGCAATTTCTGCCCATATGACCATCCTGACACAATTGCTCTAATTTTCTTTCCAGAAATGACTGATAAAAGATTTAGGTAATTGCTATGGAGACAGACTTCCTTCCATCACTAGGTATCTTGA

>CRCNE00004089
ACAGCCTCAGGGTCATAAGATGGAGTGTCAGTTTCTGCAGAGTCCTAAATTAATACTTGTCCCTGCTTTGGCTAC

>CRCNE00004090
ATCTAATGAAGTGAATGTAATTTATTTTGACAATGTATTGAAAATCACTTGATCAAATGACTATTCT

>CRCNE00004091
CAGCACATGACCTTGTCCCCTCTAATCACACTTAATTTGTCTG

>CRCNE00004092
AGTGTTTAAATACAGCCAGGCAGAAGCCAGTGGATAATGCTCAGTAATGGGTTAATCAATACTTATTATGGTTTTATTGGTTCACTAAAGAGAGAACAGAACCTAGTGAGCACAG

>CRCNE00004093
CTACTCTCCCTAAGGGATTTCCCTATTCAAGAATCCAATTTAACATGCCTGATTGACAAGGATTGGATCCTAGGGAATCACATAACTCTTTTTAGGACCCAATAAAATCCTAATGGATTTGTCTGACTG

>CRCNE00004094
CTTCCTGGCTGTGATTCATAATCTATATCGGTGCCTTTGAGACAGCAGGCTATTGATTTTTCCCTGTCTATAATCCAAGACCATATACAGAGCTTGTTAGACATCTGTGGGAATATAAACTGAGTTTTG

>CRCNE00004095
CAGATCATTTTACCATTTTAATTACATTTTTAATATCCTGGCTGCATAAACAAAGATAAATTACAAA

>CRCNE00004096
CTTGACACAGGTCTAATTAGCATGCAGATATGTCGCCTCATTGGCAATTCAAATTGC

>CRCNE00004097
AATTTGTCCTACATTTCGTAATGTTACGTGCCTGCCATCCTTATCCTATGCCAGAGGTACAACACCAG

>CRCNE00004098
GTTTGAAGCTGCAGAAAAGTGAATAATCAATTAAGTATTGATTTCTTGTAAGATTTGGTAAATTTCAAAGGCAAGACAAAGAGGATGGCTTAAGGA

>CRCNE00004099
ATGTAATGTTTCCAAAATGACAGTTTCTTAGATTTGTGTTGCCTGAGGTAGTTCAGCTGAACAATAAACTATAATTTGATTGACGGAAAATTGAAGTGGTCCATCTAATCTGC

>CRCNE00004100
AACATTTAGATAAGCAATTTTTTGTTAATTTTAGAAAACGTATGCTCCAAAGCAATTCAGGATTTCTGTGTTTGTTGATATTACCTTTTAATGTGACAACCATGACACCATTTTCCAAAACAGATGGATTAATGTCATT

>CRCNE00004101
TCACCTAGACAGGTGTTTCCTGTGTATGTTTGACGTGAAATTAAACATAGCTCCAGATGT

>CRCNE00004102
CCAACAGCTCCCTTTAATGCCTCTGGATAGTATTTTCAGAACTCATTTGTTTGAGGGGTTTTTAATCTGAGGACATTGAAAAGTTACACCC

>CRCNE00004103
TTTGTTGGAGCAGACAAATGAGTATGACCTTTAACAATAAAATAGGCACCTACTGAGAAAGATGAAACAGCAGCTGAAATTAAGAACA

>CRCNE00004104
CACTTCAAAAGCCTAAAATGCCAGAGAAAGCCCTTCCTTAATTATTGAAGAAGTGTCTGTAAAGGAAACATGAG

>CRCNE00004105
GGGATCAAGCAGAGGGGGCTGCTGTATGAAAATAAGCCAGCGACCAG

>CRCNE00004106
AGGTGAGGGAAGAGCCAAAATATCAAATCCAACAAAAACTG

>CRCNE00004107
ACAATAGGCCTTCATATGCTTTGCAGCTTAGCAG

>CRCNE00004108
TTGGAAGTAATAGCTACTGTCTATGTAATATTTAGGACCTATTTATGAAGCATCTGGCA

>CRCNE00004109
AACATAAGAGATGGTTGTTTCTGGCTGCCCTGCTGCCTGTCATGGCTGTCAGGCGAAATCCCATGAATTATTGCTCTTCCAGATGTAAGAGATTTTCAGGCTGCCTTAAACTGCCTGTGGT

>CRCNE00004110
ATTTGTGATGCCCAGTGTGCTGAAGCTGAGCAGGTTGCTGTCAGTTTAAAAATGACTATAATAAAAGTGACCATGAAGATGGATCTTGTGATTTTGCGTTTCTAATCAGTCATCTGTGAAGAACACTTTTGCTTTGATTCAGCAGACTGGTGACAGCCATGATTGATAGTGCACGAGGATGAAAAAAGGTTATTAACTGTCTTCCTATTAAGCTCAATGTATTACC

>CRCNE00004111
TTTGATGTTTGCTATAGATTTCCGTTTATCTAATCGATCGGAATGCCAATAAAATCGATTAAAGGTTTAGTGTTTTACAAACAACCATTTTGTGCTTTTTGATTTTACGTTCAGAATGATT

>CRCNE00004112
CCCTTTAAAATCTTGGTGAATTATATGCCATCATTCAGTGATTGCGGAATATTAAATTAAACTTAGATAAATCCGCATTGAAGGAGGCAGCACCCAATCCTGAATTTATTTCCCATTTTCTCTAACAGCATCACTGCGCTCCTCTTTGCAATGACAATGTGCCAAATCTGGGCATTTTGAAAACATTTTCCATATGCTTTAACAGGGGACT

>CRCNE00004113
GCTGCTCTGAGTCCGGGCTGCGCGTCATTTGCAGTCTGGGGAATGTTGATCACCTCACTAATTACACCTCTCTCTCCCCCCTCTCCCTCTCCCTCTCCCTC

>CRCNE00004114
CTCTCTCATTCCCAGAGTGCATATCGGGAATAGACACACAAAGACATGCGCACTCAACTTAATCAGCCATTTTTTTAAACAGGGCTAAAACGATAATAATTAGCAGAATAAAGACATATCGGATTTTCATTTCCTTTCCTCCTTTTCCCAACCCCTTCACAACCAAACAGCGAGACCGCG

>CRCNE00004116
GCGAAGATCGAGTAGGAACTGCAGGGGAAATGGAAAGTAAGTTTTTTCTTTAACTTTTATTGAGTAGTTTCTGTTAAATTTAGGTCGAGTATCGATTATCTTTCCAGC

>CRCNE00004117
TAGATTAAGGCTGAGACTTGGCTGCGATTGGGACGCGACAGTGACACGGGCATCGATCGCTTCCA

>CRCNE00004118
ATAACTCTTGAGATTCAGACATGTTCAGCAGTTAGATTGGCTCTGACTTCACCAAGGGTCGACAATGTGTCATTTCCACGAAGCCAAATTGCCCTCTGCCTATATGATATTAATGTGCAAATCAATATTTCAGGGATTAAATTTCCCTCCTTCATTTTTTATGGTTTCTACCTCAATAAGTCTCAAGTCTATTAGAAGAGGCTGGATGATTTAAAATCTTTCACTGCAGAA

>CRCNE00004119
GGGAAAGTGCATGTGAATATGTACAAGTTTCATGTAATTAGTGCTTAATTATATTAACATATGCAAATTGTCAACTTAGGAGCTTGTTGAGC

>CRCNE00004120
TGTGGAAACACATAACTAGCTATCTAATTTAACTCATACCGTGGTGAAATTTCATTAGTCTCCATGGAGACTGGTTTAATTGTGCTGACTAATGT

>CRCNE00004121
ACAATGACACTTGTTTGTACATGTTTCCCTTGTGTGAGAATTTGCATATGCAAATAAATAGTTTCTCTGCCCCATTTGT

>CRCNE00004122
TATTGGAATATTAATCCTGTTTTTGACAGAAAGGTAAACTGATATAATTGCTTTTCAGTTGAAGGAATGGGGGTTTATACAAGTGTGAAAGCATCGGAAAAGGATTAGCATTTTTTTGCATAATGAAAAGCTCTGTTGAATAGGGTCCTGAATGGCTGACTGAATGACTAAGATGAAAGGAAGATGAAAATGC

>CRCNE00004123
GCTTGATTTTAATTAGTCTGACATCAAGTTTGTTTGAAAAGGGATAATATGTGGGTAAACCAAGGAGCTTATAATTATGGTTGACGGTTGTTTATAATGAAATCTAATTAAAGTTCATATATTT

>CRCNE00004125
GGTTACATCCTTCTATTCAAACTTAATTACCTTCTCCCCTTTGTCGTGACATGGGTGGAAAGTTTTTGCCGTGTCAGGAGAGGTCGTCACACATTCTTTTGCAGTTCTCTTCATTAATTCCTTCTTGC

>CRCNE00004126
ATAATTGTCTGGACATAGACTGGTCTTTGTTTGTGTGGTTCACTCCGAATCAGCTGTAATTAACTCCAGAGTGTTTCCAGATTGCCAGCAAAGAAAAA

>CRCNE00004127
AAAGCTCACAAACATTAACTACGCAGATTGCATTTACTTTGAT

>CRCNE00004128
CTTTGATGGATTTTTTTCATCAGTTCTCTGTACGTGGCAACAAATAAACAAGTATAATTATACTTGTGAAGGTCTATTCATTGCTTTGTCAGGATTAGATATATGTGCCGTTTTCACACTGCGCCTCTCTTTTGTCTTTGCCTAACTCACTATGACATATTGATAGAGGATTTGGAATGGGGAAAAGGCCACAGCAGAGACAGTGATGACCTTTTGGAA

>CRCNE00004129
AGTGGTTGAGAGATGGGCAACTCACCAGGATTGGTAACATCAAAATGGTATTTGAAATGGTGTTC

>CRCNE00004130
TGTGTGCTGTGTTTTCTAGTCTCTATTTTTCCTTTTAATTTTT

>CRCNE00004131
GAGTTGGTTGATTGCCAAACAGTAATCCAGTACAATTAAC

>CRCNE00004132
CAACAAGTCAGTGGAGTTCTCTTTACAGAAAGAAACAAAGATAGCAGTAATTAATGACCCTGACTCTGTGCCAAAAAAGCTTTCTTCTGACAACTCCAACTTAATTAAAACTTAAGACATTTCAATGGCCTCCGA

>CRCNE00004133
GAAAAGATGTGTGTTACCACTAGTGCCATGGCTCTAATCCCTGACAGTCAAAG

>CRCNE00004135
CTCTTAATCTCTCAGAAATGAACATGTTGTTCCCATTAAAGCTTTCTTTTTATATCAGTACCATACGCGGTCCTGCATGC

>CRCNE00004136
GGTGACATCTTTAGCAGGCATGCAGGAGGTTATGAAACTCTACCTTGGGAGGATCTCACAGTGAAA

>CRCNE00004137
TCCCCCCAGAGTGAGCTTTAATTTCCTTTCTCATGACCAAAGCAATTTGGCTTTCATTTAAAAGTTTCTTTGCTGCCAGCAGCTAATAAGTGTAACAGGACTGTAAAACATTCTGAGACAAAAAAAGATTAATAGTTTTATTTGAG

>CRCNE00004138
GTAATTTAAAACATAAGACCTAGTCAGGGTCCATTATACAATAATTCCAATGTTAATGCTACTTTGCAAAATGAGCGCTTAACTTGTTTTTGCTTTGGTTGACCTG

>CRCNE00004139
GGGAAACAGCTAACACGTTTTGAATGGCATTCCAAAACTGAATTA

>CRCNE00004140
ATCTCTGTTCCCTAAAGTGTCCTGTTTATATATGAAATCCAGAAACAGATGGTCGTGAGCTAAAAACCACATGCGAA

>CRCNE00004141
ATATTGGAATTAAATGAGACGGCTGTACTTTTGGCTTTAATTATAAATGGATCAAAGGTGGTTCAGGGTTTGGGTGCATAAAAAAGCCTATTTAGATAAATCATTATTATGTATTTAAAAA

>CRCNE00004142
TTTTAAATCTGTCAGGAGACATATTTACTCAGTACACCTTTATAAATATACCAGTGTTAAAAATATACTTGAATTAGTG

>CRCNE00004143
AGGTATAGAATTGATAGCTGCTATTGATTGGATGTAGCATTACCTAATCTTCACTAAATGTAGGAAGCTTTTCAGATTTAG

>CRCNE00004144
GAGAATTATCAGCACATGCTTTGCGTCTATTTTGAAGGCATTAG

>CRCNE00004145
TTCTAAGCCTTGGTGAGACATAATGGGAAATTTGAGCAGGCTATGAGATTAAAGCTCAGAATCGATGGCCAACCAGCAATTGTCATTTTAGAAAACATTCTTTTATCTTTTT

>CRCNE00004146
TGGGCAGAGGAAAAGCAGTGCAATTTTCTGCTATTTAAGCTTGGCGAAATGGTACTCTTCAG

>CRCNE00004147
CTTGAGGGATTCTCAGATTTAGGCATGCATAGAATCGCGAATGAGATAATCAGCATTGTGAAATTGAAACCTGTC

>CRCNE00004148
TTGTTCACTCACTGGGTTAGATCGAAGCACAGCTCAATAGCATTAAACTAGCCCCCGTTTGAGAGATTTGTCTTACAAAACCCTGAAAAC

>CRCNE00004149
CATACATTGATTTTGTTACTGGAATCTCCTGAGCTTTGATGAAAAGGCAG

>CRCNE00004150
CCACTGCTGTTTAAGTGTATCGATAAATGTACCTTTATTTTCTCTTGAATGGATAA

>CRCNE00004151
AATTGAAAGTTAATTTTAAATCAATAAAGTGAGTCATTTAAATATTGATTGGCCCTTTCTACACGAATTGTTA

>CRCNE00004152
ATGTGACTGATAGATCTTATTTGTCTGATAGAGCTGGCCAGAGAAATAGAGCTACAGCTGGTTACTTCATTAGGTCCTCTCATTGATTGAACCCT

>CRCNE00004153
CAGCAGGCTCCTCAGATAACTGCTGGTAATAGAACAAAATGAATTCTTATCACAGAGATTGGAAAGGCCATTAACCCTGGCCTCCAATGCTT

>CRCNE00004154
TGTGCATTTTGCATGTGATTTCTATCAGTAGCCTCCCATTGACCTATTTTTAATCATAACCATCTGACAGAATAGATGT

>CRCNE00004155
AGATTATTTTTTAATCAAATCAGTTTGTGTGCTTGTAATTTTTTAAGCGCCTTTCATTAATCTTAGCTATACTTGTGATTCCTCTGATGGCATATTAATTTTTCATAAGCATAGGATTAGATATCACTTGAATTTTGTCATTC

>CRCNE00004156
GGATACCTAAGGCTTTTTCTGTGTTTGATTTGGCAAATATATGACTTCATCCATGCTTTGTATGTATGAGATGGAAATCTATGGTTGCAATGAATATTACATTGG

>CRCNE00004157
ACTTTTGCTGCACGCTATACCTCGTTTTATTATGTTGGACTCATTGAAGCAGAAGAAGTGCTGAAACGGGTTCAAGCCTATTAGTTTCAGGTAGTCATCTATCTTTTCCTTGAATTCTAGTGACAGCC

>CRCNE00004158
TTCTAATGCTTCATTTATATTGTCATTTAAATCTAGTGCCACTTTAGATTAATTATAATCCAAATTATAGCCCTGTGCA

>CRCNE00004159
ATGTCTCTGCCTTGGCTAAGGGGACCACTTTTTAATAAGGGAGTAAAC

>CRCNE00004160
TTTAGCTTCATTGCATTTCAAGATGTATTTGCACCCAGTTGTCCAGTGATAGTGTCCTCACCCTGGAAATAATTTAGTTGCAAATTGACTGGAAGATGGTGAAAATTGAAAGTTAAAATTAGAAATACTCATAATAAA

>CRCNE00004162
AAAAAAATAAGACTTTAACTGCAGTTCCAAAGCTTCTCTAACCCAAAAATTACAGTACCAAATGATTGACTCAGGATTGTTTTTCCCATATTGATATGCTGGCAATATAGGATGGTATGTAATGGACAGAACTGATGCAGATGGTTGAATGCGCTTGTACTATATGCTAAAATATGGAAAAGGAAAAAAAAATCTCACAAGTTCTTTTGGAACTTGTTTCAAGCCAAAAACTCTCAAGAAAGCAAATTGCACCTCAGCTGGATTGATTTCCAAATGCTAGCATGTACTGTATGGGAGGATGATCCAGATGTTTCAAAGAGAATTTCTCTTAGTTTAGTTAGGTGTAATTCAGTAGCTTTAAATTCTCAGGTCAGAACATAACATTTCTCATTTGTTAAAAGCAGCAAGAAGCCTGGTAAAACTGTGACTTTTCCCCAAACGTCAATCTTTATTAGAAAGCATTTTCTAGGTGTGTTTAGTGTACAAAGAGACTTTATAACCCTTACTGGACAACACACAGATCCTTGAGCTCACGCTGCAGGATAGTACAGTTTTACCGCAGAGGGAATCTGGAACAGTGGAATCATGTGTCTGCCCTGTGTATTGCAGTTTGTATTGCCACAAGCTATATTTATACCAGTGTCACCCTTTTCTTGTAGAATATACTAATAATCTGTGCCAACTCTACCTTCTCACTTTTACCTCTGACGTCATTCTTTTTTTCTGAAAGAGGTAATAATTCTAGTTTTGATAGACTCTGAGGATTATGTGAACAGGACATTTTTCATTTGTGAATTTAATGCTATACTGTCAAGGTACTTGCTTGTGTCTGAACTCTAGTGCACTTATGATTTTGTA

>CRCNE00004163
TTTTCCTTTCTTTGTGTGTAGTGCAGCAACAGTTTGGTCTGCATTTGTTAGAAGTTTAACTCCTAACAACCCAAAGACCTATTTAACAATTGGTGCATAAATGAAAGTAGTACTGTATACTTGAAACTGTTTAAGTACAAGTTGAACAAAAATTATGAAAAGGTATATTTGCT

>CRCNE00004164
TGCGCACGTAGGACTGAATTCAGTGATATCCCTATACACTGCCATTTAGTGGATAGGTTATTGTACTTCCATTCATACTCTGGGCACTTGTGTTG

>CRCNE00004165
CATTAAAAGTATTATCTTTATCAACATTTGCTGCTACTGTGTTAACATTTTTGTTTTGCTTGCCATGAATTTCAACTTCCACCACCCAGTGAATTGATTTATAAATTGCTATGCTTTGCTGTTTTTCTGTTGCTGTGGAACTTAAAGAATGTGAAAGCTGTCAAAGGGTATTTTACGAATCACTTTTGTGTTTGATATAGTAAAACAATGTGATTCATTCCAAAGTAACAGAAGGTTATTTGTAAGAAAGTTAAAGGCTTGTGAACAAAGAAAGCTAAGCTGTTGTACATATTTGTAGTTGGCTGTGCATGGTACAAATTTATTAATATGAAGAAATGCAAAATGTATTGCTTTTGATATTTCTCTTCCGAGATGAACAAGTAGCATGTAATGCAACTGTTTGACAGTTTAACTCAAGTCATGCTTCAAACTGTTTTAATGATCAAATCAAGACACATTTCATTTTACATTTTATTATTGTACAGTTTTT

>CRCNE00004167
TTGCTTATGCCCTTATGTAATGAATTTTTATGAGGTGAAGTTTGCTGTTTATAAAAAATACTTTACGCTGCTGTAGATGTAAAATAATAGAATTCAGAATTCAGAGCAATGCATTA

>CRCNE00004169
ATGTATTTTATAGTTTTATTGAGTATAGTACAAATTATGAATGAATATATTTTCTTTAAAAACATGTTATTGACAGAAATCTATCAATAATAATGTGGGTATTGTCAAGGGCCTGTCAATATTAACGTAATTATGATTAAGGGGATAACATGGATTTTAGCTATAATACCATGTAACATCTCCTACATCGCTGCTATCAATATACACATTATTATTGACCTGTTC

>CRCNE00004170
GTCAATGCATACTGTCTACAAAATTCTGCATTTAAATTTACAGTC

>CRCNE00004171
TGACAATGTTTACACTTGTTAATGACTTCCTTTATGAGTGATAATTGATCTACTTCATTATCATATTAAATCCTTGATCATATGCCAT

>CRCNE00004172
GTAATAAATGATCTGTGTGATTTTTAGTGTAATGAACTAATTAGACTAATTAAAATCAATATGTGTGCCAATA

>CRCNE00004173
AAAAAGGATCTAATGCTGATTTATGAGCACTTGAGGAACATGAGGCAGAATAAATTGCTTGTGGTAGTAGAGACAGCATTAGTGAAGTATAAGATACTAAGTGCATTGTAAGGTCAGCAATAAGGGTGTACTTACACATGTAGTTATATGGCACCTTAAACCTCCTCTTAATATATCAT

>CRCNE00004174
CAGCTGGAAAGTTTTGACATCTGCTGGTTTGGGACATGGCTGAGCAGCTGTCAGCAGTAGG

>CRCNE00004175
GGGATGGCAGGGTGCCAGCTTGTACCATCTGTGCGCCTGACATTTCATTCTAATTAACAGTAGGGTTAATTGTTCTGGCAGGCTCAAATGTAGTGTCTAACATTACCCAAGGGAAACATGTACAAGTGCAG

>CRCNE00004176
CTGTAATGATATAGAAGGAATCAAGCTTAGAAAGGCTGAGACT

>CRCNE00004177
CAATTGTGAGGGAACAATTTGCATGTTATTACTGCATATTCATACCTAATTGTGTTAGGCTTTGCTAATAGAGCAGAATGACAGTATGAAAAATCGAGCAACTGCTTTA

>CRCNE00004178
CTCTTGATCTTAATTTCTGTATCTCTTTATAATTGATTAATGTTCATTGGTATAGTAAGTATGAATAATTTAT

>CRCNE00004179
AATTGATTAGTCTTTGTATGTTTACAGCTTACTTTAATTGCTGAAAAACGCTGTTTGTCAGCTTCATGT

>CRCNE00004180
TCTATTGACAATGCTATTGATTTATCTGAATTTGGCTTTGTCTTGTCTCTCGTACATAAAACTCACATATGCAGTTCAAATGGGAAATGACTGTATTGATTTCCTTAACTTGAGCCCAAATGCTAAAGATTTTTGGATAAGCTTTCTCATTACTTAAGCCAAAATCAATAAGAAAGAGCATCTTTTAATGAAAGA

>CRCNE00004181
AGCAAAGAACAGAAAATATACTTCAAATCTA

>CRCNE00004200
CTTGTTAAAATCCATGGCTTTTTATGCAGTCATGTTT

>CRCNE00004201
TTATCATGTGACCTTTCATGCTATCATTAATACAGCTGAGGG

>CRCNE00004202
AGGGTTTCTCCACTGTACTTAATTCCCTGTATCCTCT

>CRCNE00004203
ACTGCCTGAGAGATTCATAACCAGTACTCATTAATGATTTGTTCATTTGCATTTTATCAATCCAACTACA

>CRCNE00004205
CATCTTACGGAGTTCACAAAAAGGAGGTTCTTGACCTCGCAGATGATTT

>CRCNE00004206
GGTATCATCATACCTGACTGGTTGATTTAAGGAAGTGGCCACCTCTTTG

>CRCNE00004207
ACAATCTCAATGAGATGCTAGGTTTGTCATGAAAAAAAAAA

>CRCNE00004209
CCAGGAATCATTCTACCTTTCATTAATTATAAATGGTATTGA

>CRCNE00004212
TTTCCTGTTTTTAGTTCATTTGATTTGTTATT

>CRCNE00004214
TTCTGAGAAGCGTAATACAAAGGCTAAATTGTTACCTTATGTTTTCATTGGGTAGGTTTGTGACCACTGACAGTTATAATTTACAAAAATTACAATGATTATAGACATTAACATACTTGACGGCAGCTATTATTTTTATTTGAAATACAAAG

>CRCNE00004215
GCAGATGTTAATAATCAGCTGTAAATAAATATTGGAACCAGAAGAA

>CRCNE00004220
GCTCAATATGACAAGTCCACCATTTGTTAGCTTGACA

>CRCNE00004223
CTCCAACTATAAATGTTTTAAAAACCTTGTCATACGCTCACCAAACTTACACATGACAGCTAGCATGTGTTACTGCATT

>CRCNE00004224
GTATTGCTAGCAAGCTCATTGCTTTCAAAAATCAAAGTTAAATGGTTCATCTATCATCAGAATTTGTGTCTGGGAGACTTGTCT

>CRCNE00004225
ATGATTTATGGTTTGAATTGGAGGAGTCAACCATGCATGTTTCTTAGTTTATCGTTTTATGCTGTCTTCAATTAAATGTCTATAAACACAGTGATGGCTTTATGACATTGTCCATCAATAAAGACTATCAG

>CRCNE00004227
TGCAGGGTGAAGGTCAAGGAGGTATCTCAACTCCATCAATCCTTTGGACAGTTACAAATGACCT

>CRCNE00004228
AACCTTTATTTGTTGATTAACACTGTGTTTAGGTTAATGGTGAA

>CRCNE00004232
ATTTACTCATGATGTGAAGTAAACAGTCATTTATTGACTCAAGTTCCTTCATTTATATTGTATCTGTGGCTGTTTGC

>CRCNE00004240
TTGGGCAGCATAATCCTGCTCCAAATACATCATTATTAGATGAACATTCCAGACTTTTATTTTCATGCTTGTTATGCACCATTCCACATGCATATATTTC

>CRCNE00004242
TAAACTGGTAATTCATCTTCCCTCCACTATCAACAGGTG

>CRCNE00004243
CTCATATAATAAAAAGCCCTTTCCTTTGATTTTGTAAAGA

>CRCNE00004244
TGGAGCAGGGCCCAGGAACTTTCTTTGAGATTATATTCAGGGATGATAATCTCTTTA

>CRCNE00004245
TAAAGCAAAGAAACTGGAATATTGTCTCATCATGCATTCTAAATCAGCCAGGGTAGAAAATAATGGGGAGTTAATCAGATCACTGAAACTCTAATTCACTTGGTATTGATCGGGCAGATTCCTA

>CRCNE00004246
TTTATTGGAAGTCCTAGATTGCTTTGTTCCTGTCCCTGACATAATATTCAGAGTTGGGTTTATATTTGTCCAGAACGGAGCTGCTTGCTGCAGTCCATGCAAATCAAATGCTTGATTTATGTACCATTTTACTGGAGGGTATAGCATTAAATTTAATTTTGTGAGGGAAGCCTG

>CRCNE00004247
AATTCATTACAGTTTCCAATATGCGAAATGCAGCATTTGAATGAAACATTTGTCTCTTGTCAAAAAGGCGTCATGTCTATTCT

>CRCNE00004248
GATCAGGGAGTAAGTGTATCTAACAAGCTCTAATTAAGTCATGTCATGTAGCCAGATTCGACTTGGAGAAAGAAATGCCTACAGTAATTGCATTTAGTTCATCTTGTAGCATGCTCCCAATCATAACTGTTAATTCAATTGTATGTTCATTCTGCCAGCTCATTGCCATTAAGCACACATTTAATTACTTCAATAAAGGATTAATATGCAGCACACAAAAGGAGGGACAGAAGACTGTGCC

>CRCNE00004249
GTACACAATCATTATTGTAGGGGAAACAAAGGCCAGTGTCAATTGTGCAGTGTTATAAAGCAGTCCCTCAAATTAAAACCATGTACCTAACTGCATCTGATGGCAGAAGCTATTTAGCAGTGATATTTTACAGAAAGGCAATGAAAAGCAATAACTGCTTTATTTAATGTATCTGTTCAATCCAGCTGCCCTGGATAGGCCTTAATAGAAGCTGTCGATCAATGTCAGGCCCTTAGAAATAACTGCACCAGACTGCAATAAACATGAAGGAAAGATAA

>CRCNE00004250
AACATGGAGCAATACATGGCATGAAATTGGCAACAAAG

>CRCNE00004251
GGAGAAGAGGTGAAACCAATGAATAAATCAG

>CRCNE00004252
TTTTACTGTAGATGAGAAGGTAAATGGCTGTTAGTCCCTGACAAAACCTGTGGAGCATCCTTCCCATCAATCAATTAAAAAACACTTACCTTACATTCAACATGATTTATTTCTTGTTAATACAATTGTCTCACTATATCCTTCTATTATTATACCCTTAATTCCATTAGCCATTCACTTAATGCTCACTTT

>CRCNE00004253
CCTCTTTGTCATTGATATACTTGACTGGCA

>CRCNE00004257
TTTGTTTATTTATTCAGGTTTTATTTTAATGTTCTTTGCCACTGG

>CRCNE00004260
TTGGCTATAGATGCACTAAAAGAACCTGTTAACACACACCAAAGTGCATCCTTATAATAACCTCCTCAATCATTTATTAAAAGTCGTGTCAAGCAGGCCCGTATAATTCATCTCTATGCAAATACATCAATGTCAGGCCATTAGTGTATTGCTCAGGTTTTTATTAAAGTGCATTCTTT

>CRCNE00004261
TCAGCCCCGTAAAATACGAGCCCCATTGCTCAAGAATTATAGCAACTATTAGAGTAACATATGGGCAACATGCACTCAGAAAATAAAAACCAACAGATAAAGTGGCAGGGTCACATCGCAGGAGCAAACACTTAACAAAATGGCAGTGGGGTAATAGATTTTTCTCC

>CRCNE00004262
GCTTGTATGGAGTATTTTTCTTTTTTATAGCGTCATTAATTTAATATGGATCATTAGTTCTTTATACACATGCATGTTCTGACAAATG

>CRCNE00004263
TGTTTATAATAATTTAATGGATTATTTGCTTATTAGGTATTAATTATTCTGCTGTGCC

>CRCNE00004264
TGTTGGTGCTTTGCTGCTAGAACAGTGATTCTGATCTCAATTAGATTATGTCTCTCTCCTTTACCTCCCCATAAATCATTCCGGCAAACTGAAATTAACAGCTACTGGAGCGCATTAATAATCTGCCTCACACATTGGAAAATGCA

>CRCNE00004265
GGAACCCTCCCATCACTCTGTTAAGCACATCATTTTGTTTATGAAATATAAACATTTCATGGAAGAGCTC

>CRCNE00004266
GAAGACCACTTAAATTCATTGTATCTTGTACATCACATCTTTGATAGATTATAGCTGTGGCATTAAAATGGAAATGGTTTCTCTGAGGCCTGACA

>CRCNE00004268
GAAAAAATTCTGTTGACCCTTCTCAGATTGAATTTGACCACAGAACAGGATACCAGCAGTTGCAGAAATGATAGATTATTGTAATGACTGCCAGAATGGCCTTTTGGCATGTTTAAATGGCAATAAATTTCACCAGGAA

>CRCNE00004269
TGCAATAAAAATAACAAATGTCCAGAGTAAACCTAATTCACTATGCTACTTAGTATTTGAAATACATAAATATGTCAAGCAAAAGACCTCTAATAGACCCTTTTATCCTGGTAATAGTGTACATATAATTTTCCTCTCATTAGTACAAAAACTACCTAGGGAACTCTCGGCCCATCCTTCATCCATTTAATCTGCATTAGCTTACTTTTACCTTGTGTTTAATCTGCTTTCCCTCAAGGTATTTTGAATAAATCAATAGGAATACATGATTGTTTAATGATTTTTAGAAGAGCTCCCTTCGACCACAGCTGCATGATTTAGAATGACTAATTCCACTTTTTACAATTGATCC

>CRCNE00004270
CTTGTTCGAGAAATGCAAATCTAAAGCCAATCCTATTTTATGTTAAAAAGTGAAAAACATTTCAATGTATTCTTGTCTTGTATGACTGGCTGAGAGCCTCTAAATCCCCACCATTTACCAAATTAAACTAATTGAAAGTGCTTCCAAAAGCCACATCTGTAGGCTGACGTTTGTCCCTGCCTTTCACTTTGGGCTCGGGAAACTGTTCTCCATTCCATTGATCCCTGAATAGTCATGCCTGTCAGGAAGCCACATCAGCCATTATCATTCTAATTTTACTGCCTTTCTTGGTCCCTAATCTAATTTGCAATGATGCTTAAGCATTTCGCAAGGCCATAGCACTTTCTTCAGAATTTCAACAAGAGCATTAAACCCCCAATTTACATTAATGAAGTGCACATTTAATTAGGG

>CRCNE00004271
CAATACTTTCCCCTGTCACAATATTGAGAAAAATTGAAATGGGGAAGAAAGACCACCAGATGCTTTATTGTCTTAGACGTTTCCACATAATTAGCTGGGGATAAAGGGCCTCTGCATGGTTTCATTGCATTGAATGAACTTGGATATTGC

>CRCNE00004272
AATGCAGCAATGCAAAGTTAACTGTGCATGACAGATGTCCATGAAATTGTTTAACACACA

>CRCNE00004273
GTGGGTGGCCTGCTCAACATTTTGGTGGATGTTTCATTCCCACC

>CRCNE00004274
GATCATGTGGCACACATTATTAATAGCTCTGGTCTCTCCACCACTTGACACAGCGCTCCAGCTGTCTTTCTGCTCCCTGGCTCGTATGATTCTTGCACTGGTGAAGTGCCAGGCCCGGGCCTAGCCCATCAGTCACTGTCACCCACCACCCAGTGATGAAT

>CRCNE00004275
ACAAATCCTAATGTGATCATGTCACTAATTATGCATTTAATTCAGTTATAAGGAGCTAATGGCTCCCTCAGTGACAGCTTTTACTGCTAAAAGGCAATTCATTCCTGAAACGGAGAAATCTAATTACACAAAATGCTTCATCCTAATCCTTTCAAAGAATAATCTTATTTGTAGACATTAACATCCCAGATGCTGCTGCTGTTTGTCCATTATGACAG

>CRCNE00004276
GAGAGACCTGTACATCATTTCATTTACTATTGCAATGATTACATAGCTCATTGCCTTCCCATTGTTTCAGTGATAGATTTAATTAACTTCCAATTAATCATAGAGGGTGATATTTAATG

>CRCNE00004277
TGAATATGCAAGTGTCACTTATTGATGGCCTCCTCCCATAGGCAGTGAATTGCTTTGAAATCATGTGGAGGTAATTGTAAAAGGAAGTTGTATGCATACAATTACTTCTCTGGTGCAATAAAGATCATAAATCAGTTCACAAGCAATTCATCTGCAACTTCTTCAGTTTCAC

>CRCNE00004278
CAGTAATTAGAAGCAATTGAGTTTTATCAACTAACACAAACTGTGGGATTTGGAACTTGGATTTTAGCTGGTATTTTAATGAAGTGTG

>CRCNE00004279
GTTTGATGTGGGAGGTCCGAGCACAACCTGCAGGGGTGCTCTCTGGGACATCTCATTAACCGTGTCATCAAAGCCCCCTCAGGTCCAGCGAATCATAACATTATCTCTGACATTACCACACAG

>CRCNE00004280
TGATTAAGTGCTTCTGAATTTACACAGTGAAATATGGACAAGTTTAAATGTCTTTGCTGTTTGCTTCTTTTCA

>CRCNE00004281
AGAATCTGTATTTGCCAGAGCAAAGAGAATATCTCATTAATGTGTATGATTAATAGCCATTTGTGGAGTGATTAATTGGTCATTTGACAATAAACT

>CRCNE00004282
AATCCAAAGGCCTTTGCATATTCTGGTCTTGTCTGATTTCATTTGGTTTGTCTTTAAGAACAATGGCCCTGAAATGGAAGCTCTCTAGCATGATTGATGGCTTCTCTTTCTGTCTGCAAGTTGGAAATTCAGAAAAGGATTT

>CRCNE00004283
TGGTACAAGAGTTATTTCCACTTTGCCGCAGAATTGATTTGCAACATTGGTGTATGAGTTTGTGTATTTTTCTCACTGGCC

>CRCNE00004284
AGCAAATGACCAGACATAATGACTTTCCAAGGTCCTTGTGCTTCCTTATTAACATTCAGGTAGCATAAGTCCTGACTTTATTATTGACTACATTGAATACACAAGACACTGACCTCTGCCATCTGCAACTAAATCTCTTCCTGCAGATCTATTGGAATGGTTTCATATA

>CRCNE00004285
AGTTTATGCAAATAGGATCAGAGGAATTAACATATTGGAAGGAGCTGACATTTGTCCTGATATATTGAATTGTTAGCATGACAGAATCACTTAAGCTGGATTCACTAACATCAGGTTTCCTCTCATTATTGACCCCTACAGAGTAGGCTCTGACAAGTGGAACTGCTGCAAAGTTCATTAATAATGTGGAATAAATCAATTGTTCAGGAAATA

>CRCNE00004286
TCAGTGGTTCATCTTTCTTTGCTCTATTGATTACTTTTGTTAGCATC

>CRCNE00004287
TTTGCTGCAGGAACAGTAATTGCTAAATTGGAACTCCATGA

>CRCNE00004288
CTGACACTAGCCACTGCTTACTAAAGAGCTAATTAGCTGTAAAAATGAGGTGACAAGTCAATTGT

>CRCNE00004289
AGGCAGCTTTTTCAACCTTGGAGGTTTGGGCAACCTGCCAGTAATGAAGATGTATTAATGCTTAATGCAGCTTAATGTAATAGGTGTCATGTTCATAATTTACAGAAGCTCTTTCTAAAGCATTAAATTCATTTATACTCCTTAAAAGCTACTCAATCGTGGGGGCTAAGTTAGTTTGGTAGGGCTTCTTTTTTAGGATCAAATGATATATAAATTGTTAACATATCCAAACTCATCCATTAGTGCATGTGAAAGCAATAAATGT

>CRCNE00004290
AGATTTAATGCCTTTTCACATTAGTGATGTCAGCACAAAATGGCCATCTTCTCTGAATAATTTATCTTCCTGCTGCATAATTTTCTTATCT

>CRCNE00004291
TCTATCTTCGTAAACCGCAGTGAATTGATGGAATGACCCGGACTTGATCTTCAGGGCAATATGTCTGATGGCACCGCTGGATTGATAAATTGATTCAAAACTATTACCATGGTGAAAAAGCAATAAGGTCATAAAAATTGCATCAGCTGGCTAAGTAAATCCTGGCATTTCATGACAAGTAATGC

>CRCNE00004292
CAAGAGGATCTGGGCATGAGGCTGAATGAGTGAGGGAGAAATGACTTTGAAGAGCTCATCATCTCCGATCTATTCTTCCTGCCAGCGATTCATGCCTTCGCATAGTGCCACTTCATTATGGGGAAATAACTGTACACTTCTAGCATATTCCTGGCC

>CRCNE00004293
TCCCTGGCGGCCCCTGGAGGACCCTTAGCTGGTTAATACCTCATCACGGGCTTCATTGAACACTTTAATCTGCACTTGTGTGATCAATAGAATCCTGGTGTAAATTAAAAGGACAATTTCATGTAATCAAGCCTGTTAATGCTCATTTTGAAAACCATTATTTGTGGAAGGCATTTAGAAGAAAATT

>CRCNE00004294
TGCTTGCCTTCATGCAGGGAAGAAGAAAATGAAATTTTCCAGTGTTCTATTTCTGTGGCAAATTCAATTACTGTGGGGACTTGTTCAAAGCGGTGTAACTTCCAAGAGGCAGAAATTG

>CRCNE00004295
TCTAGTGTCAAAACAGCTTCTCATTTGCAATGTATGACAGTTTCCTTACATCTAAAAAGACACTGCCACAAGTCAATAGACTATAAATTGCACTTGGAAATAGGATCATCTTAACTAAAGCCTGCCTGCTTTCCCCAGGAGGCCAATGGCTGCTCCCCCTCCTTTTAATAATTTGTATGTTTAGGTGTTCGGTCAATTTACTCTACACTTGTAATGTCTTATAGCCAAGAGCATCAATCAGATTCGGTGTGACAAAAATATCCTGCTACAATATTACAGGTTATTAAAGGGATGATGGGAACGGGCTGCATGCATT

>CRCNE00004296
CTTAGAAACATTATGTGAATTTATTAAATTCTCTGGAGGAC

>CRCNE00011211
TGACACCACCATCTATAATTAATTACATCATTTACATTAGACTATTGACTAAACAAATACATAAATCATAGGCAGAGTCAATAGGTGCAGACATATTTAATCATGTTCTAAATAATGATTACTGCTCCCATAATGCAATAATTATTTTCAGCAGCTGACTTGAATTAATCTTCTGTCA

>CRCNE00005296
GAGATGAATAATTAAAAAGGCAGCTCTGATACCACAGCCTGTTTAAAGGTTCTCATTTCCTTT

>CRCNE00005298
GGCTGAACTGTTTATCACTCTATCCTCATTCGATAAAAG

>CRCNE00005299
CTTTTCTACACATAGGCTGCGCCATTGAGCCACTAGTTAAAGAAATGTTTCT

>CRCNE00005303
TCTATCAAGTAAACCATTAGTGAATACATTGATCCT

>CRCNE00005305
GTTTTGTCATTTCTAATGATGACAATCTATCAG

>CRCNE00005306
AAATGAAGATAAATTGAATTAATATATGTGAGTTAACTGAC

>CRCNE00005309
AAAGTCGTCTTTTTCTTTAGAACAGTATGAATAAAA

>CRCNE00005310
GGTGCTAATGTCATTTTGAGTCATTAAAATAGTTGATAAACTGTTT

>CRCNE00005312
GAATTAAAAATAAATGACGAAACATTTTGAAACATGGCTTATAC

>CRCNE00005313
ATCCTGATGGATACTGATGTTTTTATGATTATTAATAAAATC

>CRCNE00005328
TTTTTTTTTCTGTATGAAACCCAGATGTCACCAAATGGAC

>CRCNE00005331
ATGGAAGTGTAATTTAATGAAATCTATTGGGTAAACATACTTCAGATGTTCAAAGG

>CRCNE00005332
CCTTTTTTATTATTATTAGAAAGCATTTCTCCAATTTTAAATGACATCTGTCAACAACACAAAG

>CRCNE00005333
CCATCAAATTCTGTGATTAAGAGTACTATGTAAATGGCCTAAGAAAAACTCAGAATTCAGAGAGAAGGGTAGTAGCAATTGAAAGGAATGCTTCAGTGCCTATAGACAAT

>CRCNE00005334
TGGTGTACTTAGCCTGTTCACAAAAGGCTTCATTCTTGTCTACAAACGG

>CRCNE00005335
AAAGAATGATATAATTTGTCATCTTACCAGTTCTCGGCA

>CRCNE00005336
ATTCATTGGGTAGATTAACCATCACATCTGTCATTT

>CRCNE00005337
AATCACCAACCCATTCTGATGATGGCACATAATGAAATTAGCAT

>CRCNE00005339
GCTTATGTATAGAAGTCATTAACTATTTATAAAATGCATTATGAAT

>CRCNE00005341
CAAGCTGCTCCTTAACGGTATTAGCAGCAACTCATGTGGAAGCGATACTGTTTAATGCAAAGCTGG

>CRCNE00005342
TTGGGCTTGCTGTGCATAAAGTGTGTCAAACTTCAGCT

>CRCNE00005343
GGGTGAAGTCGGTCAATTTAATTCCCCAAGATCTAAAGAAGGTCGGTATCATTTCATATAGCCCTGGCAGAGCAGATCATTACCAGGCACAAATCTGTTCGTTACGTGCTGAGGGTTTATAGCAAAATAAATAGACTGTCATCATAAGTTCAGAAAATTGTGTGTTCGACCCACGATAATGTGTAAAGGGCGTTTAATAGAGTTCAGCATTTATTCGTTATCTGTATGCGAACAGAGACAGCAGTCGCGTTATCAGCTTTAA

>CRCNE00005344
AGTTTTGATTTTAGTCACAGCAGAAGGCTTAACCACAAGAGATTCCACTGGTTCAAACCAGCGTAAACCAGATTTTTTCAGCCCACAAAGGAACAGATTACCTCTTGTATCAAATTCTGCATTGGGGGAAAAAAAATCTTTGTTTCAGAAAAGATGTTGATTATCATAAC

>CRCNE00005345
CCGATGTAGAGCTTGAATGCAGCCATGCAGCACAAACAAGATAGAACGTTTTTTGTTTGGAACCTATTGAAAAAACAAATGGG

>CRCNE00005346
GAATTTCACACTATTCTCTTTGTTTAATGTGACAGTGTGAGAAAGTGATCTTTATTCGTTCAAAAAACTCTGCATGTAGTCTATGTTTAGGTTCTTTTAATGTGTTTGTCTGTGATTTTTAAATGCTAAACATGTAAACAGATAAATTGTCAATGTTAATTCTGTATCCTGTCAGACAACTGATCTT

>CRCNE00005347
AAAAATTTCAAGGAAAGCTTTGATGTGGCTTTAGCTGCCTCCAACGTCTGGCCGCATCTCAGATGTGTCACCTATGCCGGGAGGGAATAAGGAAATCACGTTGTGAATGGTAATGATAACATACTAATCACTTCCTTTCTTTGAAGATGGAAGCGAGATATTCTGTCAGCATCCCTGGCTGCTAGAGCTTGGAGGCAC

>CRCNE00005348
TGGTCTAGGTGTATTAGCTTAAGTGTGCATGTCAATACAGCTTGCATCTCCAAGATCCATGGGGGCTCATTA

>CRCNE00005349
CAAGATGAAAATAGCCCATTAAGAATTGATCTGAACCAGTTTAGAGAAGCAGA

>CRCNE00005350
AAAGTTCACTTGGTGCTGGGCATATACCAGCTCCACAGGCCCCAACTTTATTAGTGTGGAGATAAGCTGATTAGGTCCTGTCAATCAAAGGTGCCCATATCTCAAT

>CRCNE00005351
GCATCCCTACGGTTGTCACCATGCAGGGTGCAAGGGTCCTGTGATGATGTGGTGACTGTATTAAAGAGTACATCAATTTGTTTTAAAGTGTTTTGATTTTTTATGGTGGCATTAAGAGA

>CRCNE00005352
TTTGAAGCCTACCAGGGCTTTGAATCTTGCTGTGCCAATGGGCGCTTAAGTGCTCCCGTAAC

>CRCNE00005353
ATAATAAAATTTTCCCTAATCGGGCACTGTCAGTGGAGGTGTCTTATCGCTGAGAGGAAAATGACACCGATCCTATCGGAAAACAGA

>CRCNE00005354
CCCAATCACAGCTCTTCAGCCCCCATATCTACCTTCTCCACAAACACCAAGCAGTGCTTTTTTCATAAGAACATCAAAACCCAGCAAAGTCATTAAAATTGCACCCGCGTAGAGTTGCAGGGACCAGCCGTACTAGCACAAAATGGGATGTGGGAAAACAGACTCTCTAAATGTGCTAATTCCATTGTCACGTGTTTACGGCTTAATTTTAATCAGTT

>CRCNE00005355
AAAGCCACACATTGCAATAAATTGGCATTATCTTCTGTGACACCAGAAGACACAGTTGCTTCAAGGATTTAGAGGGTCACTGGCAACAGTATATAGTATTACAGACAAAGTATTTTTACGCTTGAACTACGGTAGCTAAGGTACAATCCCCAGTTAAGACTGCA

>CRCNE00005357
TCCATTTGACAAATATAATTAAGGTGTTTTAATATGAAGTCCTGTAATAA

>CRCNE00005358
TTTATTGGATAATGAACTGTTAAGAAGTGTTAGATCTTTCTT

>CRCNE00005359
AGGAGAGACAGGCCTGAGGTGTGGCATTTTAAACATAATTAGAGGAGAGATTTAAGTTAACATCTTTGATCTTGCTGTCAGTTTTTGATTAGAGCTGTAAATGCTTTAATCAAGTGTAGTGTAGTCATTA

>CRCNE00005360
TGATAAATGGGGAAGTTGACTAGCTAACTAATAAAGATTTGTCTTAATCAAGTATGATTTGTCAGAACAGGAGTGCACTGGGGTCAGGGCACGCACAATGAATTATACAGCATTCACAGGAGGGAAG

>CRCNE00005361
GAGGGCTCCTGCGTCGTGAGCTGTAACGAATATTCTGCATATGTCTCCATTTTGTCAAATCTCATTA

>CRCNE00005362
GTCCTCCTGCTTTATGTCAATTGAGCTGTCCAGAAATCATTCATCATT

>CRCNE00005363
GTGTAAAAAAAATGATGTGGTTATTTAAATAATATCATATTAATGTTAAAGTTCAGCTGTCATTTAATGGTATGGCTTAATCAGATGTAGCATTTA

>CRCNE00005364
TCTACGTGGCTTTCAGGTTGGCAGATTCAAATAAGGATTTATG

>CRCNE00005365
TCTGGAGCCAAACAGGTAATTTTCCCCTCAGCATTTTTTCAG

>CRCNE00005366
TCAGAAACAGACAGCGAGATGATCTGATTGGCCCAAGTCCAGAGCATGCTCACAAGGGCTTCTTTGATGAAAGGGTTCTTGGT

>CRCNE00005367
AAAGCGGAGTAAAAAATTAAATTTTAATAATGCCAGTGATATTTTCTAAATCTTTCCTGACAGAAAGATTCTCATTATTTTTATCTGTCTCCGAGTAGGTTCTTTTAG

>CRCNE00005368
AGTGATAAATGAGGACCAAGTGGACCATTCATCTCCTGCGAGGAGAGTGGACA

>CRCNE00005369
CAGTTTTGCGGAAGACGTGTCAGCAAATGTGATCATTTTGTTACCTGTCAGGAGGAGAG

>CRCNE00005371
TGATAAACAGCAACAACAGCTTGTTCTGAGTAATTAAGACAAAATGGTCACATGAATCATTCTGTTGCGCTGACAGG

>CRCNE00005372
CCCTGAGCTTCAAAGGCTGAAATTAATGGTGAACAAAATTGTGCGGCTCTGGCCATCCCATGCGGGGCAAGCCCATTGAGGGTTATCATTAAGTAAAGAAATAA

>CRCNE00005373
GGAAAACAGCCTGCCTGCTGCTGTATTTGAAGTTGTAATGGTGTCAAAAAGTCACGACTGACTGACAGCCGTCAGTCCCAGAGGGGCTCATTAAATCATAAAAACTTGACAAGGAAATAATTGCGCATTGCCAGCAACTTGGCGCCTGTTTAGACGTTTTTATTTTCTTTCATTATTAGTCCCCACCATTACGTTCATTAACAAATTGCATTAAA

>CRCNE00005374
TTATTATTTAAACATTAGCTGTGTCATGTGGTACCCCAAGCAGCCTCTTGCCATCAT

>CRCNE00005375
GAGCTCTGGGTACTGTTGGAATATGAAATAGATTATTCATTACTCTCCTCTTTGCCACTGATTTGGTTTCATGTAGCGTCTTCCACAGAGAAAGATGAAAACTTGTCAAAAATAGGTTATATCTTATTCGAAGGGGCAACAATAGCAGCAGGTACAGGCACACTTTAATATTTAATTAAGGTTGATGTTAACCCCTTTAAATGACTTTAGCTGTAAGTTGTATTCA

>CRCNE00005376
GGTCATAAATCCACAGGCTTTATTTACAGCCCATAACACTTATGAATGTTAAGATATTTGACGCCACGTTGGCCTTATAATATTCAAGGTCCGCAGACATT

>CRCNE00005377
AAAGTTTGGCATCATGAAAATAAATTTGAGGCCTGGTAGGCATTAGCAGGGCACAGCACATTTACAGAGCTTAATTAGTACGCACTGTAATTGTTCATGGTCTGCCAGAAGAAGTAATGTTCAGGAAAAGTGGAGTCCCTCTCTTGCAGTCTTCAGCTTGAAACCGATAAATCACTTGCATATTTGTGTAGTGATTCAAATGGAGCTAAGACCTCTCCCATCCCAACATGTGGTAAATTGTAAAGTCAATGAATTGCAGATGTAGG

>CRCNE00005378
TACAGTGAGATTCTCTAAGAAAATGCAGAATGAATGGGAAAGAGTGACGCTATAAATATTTACTGAGAAGATAACTAGAT

>CRCNE00005379
GGGAGCAGACATTGACATACGGGCCGTCATCAAACTAATTGTTGTTTGAATTACCTGTTATGATCCGATGACAAATCTGCCTTGCTCCTGCCACTGGAGCAGAAAATGTAGCTTGAACTGGCGTGATGTTAGCAAGTGTAAACTGTACTTCAACAAGATGGATAAACCCAATTATGGGGCAGACCTGTAGAGAGAAAATCCATTTAAATCTCATAATGTTAAGCAGAGCTGTGTTTAATTCATTTGGACCAATTTGGGAATGATGTATGAGTGTTGGTGAACATTAGTCAAAGAGGGGA

>CRCNE00005380
ACTAATGGCGGGGAAAGGCAGCAATGACCAAACGATGTACTGCCTGC

>CRCNE00005381
GCAGTGAGTTGATTGCTTACAGAGATGATGTAAGCTTTGCTCTGGGGTACATCAACTTGGATTTCTCATGCTTTATCTTATAAAGCCTAAATTAACAGCTGGTTTGGTTTGAGTTCTCTGGGATCTGACTAAGGGATTAGAGTCCATTCTCAAGTGAGTCAATCTAGTTTAATTTATTTCAGGTCTATCAAAAAAGATCAATCAAAGCTCTTTTGAAAGTAAAGCTATAATCGGTCTGCACACTTATAAGTCA

>CRCNE00005382
CCTCTGGAGCTGGCTCCCTTTCCTGCTCACTCTCTTTTGGCCAGGATTTTAACATATATCACAGGCTGGTAGGCTAAGAGCTTGGGACTTCCCCTCACCACACTCAAAGCCTTTGATCTTTTGCTTTGGAGGTAACATCAAAAGGAAGGCTGAGGAAGACAGCCAGGCTGTGAAGTTCAACGTTCAAGTTAATAGCTTGACTGAAGG

>CRCNE00005383
GAAAGAGCCATAATCCTGGGTTAGGAGTAATTTGTTACAGCAAGATGATACTTGAGTGAC

>CRCNE00005384
GAGTCTTGTTCACTGGACAATGTCTCAATTGTTCCTTTGGTTTTCAAGGCAGCAGGGAGAGTGGAATATTAACTGTTT

>CRCNE00005385
AACCTAACACATTTAGTAGTGTTAATTGTAATGGCTTT

>CRCNE00005386
AATGCCGGGAAACGGCGGTCTGACAGCTAATAGATATCTCTGCCCTCAATTGTTTAGACATTTTTTGTCTTTTGTGACATTGAAGAAAAGACAAGGAAGGGAATGGAAGCAACTAAAAAATGTCAAAAGATCAAAAAATCAATGGGCCGCAGGAATGCAATCTGTTTACCGGGG

>CRCNE00005387
ATACTTTGTATTACGCTCTGGGATTGAGAGATAGACATAGGATTAAAAAAA

>CRCNE00005388
CAATTTCTAGGCATTTCTAGATGATAAATTTAATTTTCTTTGCTATTTGGAGGTCTTCTTTGAAAATGCAATTGTAATGAACGCATTCAGAACTGGAGAATAGATTTACCCTTGGCTTCAAATAGTCGACGTTATCAGGCGCTGTCATTCGTTCCTTCCTATTTTCGGGCTGCTAATTGATGTTTTTGATGTCAGCAAGAAAATTGAAGAAAATGTCATGTGTGAACCAGTGCGGAAGTTAATAAGATTGACTTCGTTGACAGAATTTACAATGAGAGCAGAGACCGCATAATGGGACCGCTGCGAATTCGTGTGCTCTCT

>CRCNE00005389
ACGCTAGGCCAGTGGTCGATAGGAGAGATGGAACATTTGGGAAAGTTCC

>CRCNE00005390
TGATTTAGTTTCACCGGCAGCTGTTTATCCAGGGGGCTATTGCTGCGGACCACGCCAGGCCCTT

>CRCNE00005391
AACAATGCTTATTTTTTATGCTGTTTTGAGTTTGAAAGCAAAAGAGTCTTAAAAAGGTTAGATTAAGATGTGTCTTAAGGAAAGATATACTAATATCGGTCAGGGTCATTGCAGATGCTTAGGTTATGTGCAATAAAGCCGAAACACAAATCCCTCCCTGAATAAAG

>CRCNE00005392
GTATAATTATGGATTGGATTAGTTGAGTTTGGTTCAGTGCATCTGATTATCTTCTGGCCTTTAGGGAAATGCGCTAAAACCCTAATATGTCCACTACCCCCAAGCGGTCTCTTTTTGAAGGCGCCGCACAAAATGTGGTCTCTACCAGCGCTTGGCCTCCAAGGATCTTCAGTGAGAGACATTATTCTTGGAATATCCAATTAATTCCACGGGCAGTGATCAGTTAGCGCTTCTTC

>CRCNE00005393
CGCCATTTGAAATGCTAACACAATGAATATTTTCTCATTGGTCTGTGTCCCTCGGCTAAGCTGTTGCCGCGGGCTGAGAATTTCATCGACTGATGAGACCAGAGGCTCCGCCAATAAAAGGTTACAGTACGTGATTTGCATGCCAAGTGGGGTTTGGTTTCATGAACTTAAAAGTTCTTTAACTTTTATTTGACTCTTT

>CRCNE00005394
AAATTGTTAGCAAAAGGGAACTGGCAGGGATAGGAAT

>CRCNE00005395
TGTGAGGAGCAAAGCAGGTGGCTCCCTGTGGCTGACTTTTCATGACAACATGCCATTAGAAATTGCCGTCCTGTTGATCAATCCTCTCGACATGACAGATTTGCCGCAAGGCCTGGCTCTTTGAGCGCCAGCACTGTGGCTTTTCCCTCCTTTTTTCCTGCACTAATTGGTGAAAGTTTTTTTACTGTGCTAGTGGCAGAGGAAATT

>CRCNE00005396
TCAGTAGATCGGAGTTAGGATCAAAGGCGCTTGCTTTATGTGGCTGTGCTAGACTTTGAAGTCATGACTGCACCTACAGCACTCATTTCATCAAGTTCACTGGTGTCTTAATAGCAGATCAATAAGTTTCAAAGTCGGAGAGTTAATTTGATACTAGTGCTGATGCGGTCGTGCTGGGGAAGCCGAG

>CRCNE00005397
GAACAAAACTCTAATTTAGAATGTTCATCTAAGGGTTGATAATGGTATTAGAAGGCCAGTAGGGTGGTCAGTGGGTGTTGTAGATTAGCTCAGTGGCCATTACAGCTTTACCTAGACCCCCACG

>CRCNE00005398
TTCATACATAATGATCTCTACTTCATTAAAAGCGTATTAATCTGGTTCCCAGTCTCTTGGGAGACACCTTAAGATGATGATATTGTGGGTTTTTTCCCCCCGAATTGTTTAAAAAAAAATTCTAGCAGATTTGGTCCCTGTCAGTCAGAAATAATTGTGTTCTTAATCTTGTCCCTGATGGATGACTCGGAGTTCAGCAACGGGCCGGCTCCAATGACAAATACAATATTAATATTCATTAACTGCTTTGACAATGCTAATTTTGATGCAGTAGTAAAGGGCCTTCCAAAGTTACCGGCCAAAGCATCAGAGCTGCGCAAGGTGGCAAGATAATTTGTGCTGGTTTGCTGAGCTGAAGGCTTTTAAAGTCTATAGCAAAAAGCTAGGTACCACAAACAAAAAAGAGAAAGGGAAAAAAGTTCTGAAGCATTGGAAGGCAGGGCTGCGGAAATAATACGATCACAGTCCGCTAAAAAATTTGACACCTCTGATGCAGTTTCTTTGAGTGAAATTTCTACAAAGTTGCAACAAAAAAGCATAGCATGGTAAGTCAGCACATTCTTGATTTTGTTTAATCTTTTTGATCTTTTCAATTATCGCTATTTGAAGATCAATAGTCATTTTTTCCTACTATGCTTAGAAGACGCGCAGCGGTGGTTTAATATGTGTTAGGACCATTTGCTTTAA

>CRCNE00005399
ATTGTTGCTGAATGATTGGGAGCTGTCCATCAGCGGCAGAGAACTTGCAGTTTACTTAAGAAATTGCGTGTGTGACAAAAGCAGCTGCCAGGAGTGTGGTGGTCCGCGTGAATAGAGGGAGAGAAGGCAATTAGGGGGCTGTGTGGTTGGGGCTTTTTACTTGTCAAAGTGGAGGCTCATTGCTTTTGTTACCACCATGTAAAGGGAATGGCAGGGTTTTGTTTTGGTATTAAGGGCCTTAAAGATTGCTGC

>CRCNE00005400
AAGGGAGGCGCAGTGGCCTCCGGGGTCTCTCTGTTCCAGCAGTTGGGCGGTTGGCACCTCAATTTGAATTGCTGGGTGAGTA

>CRCNE00005401
GAGGATGCTATTTTGCATGTTGCTGTATTTTTTAATTATTGTAATGAGGTGTGATTGTCTATTGGTTACCCACAATTCTTCTTGGGGACTCTCCCCCCGGTAACTCTTGTCAACACTTGTTAATTTGACAAAAGGCTACAAATTAAGCTCTGTTAATTTAATGTTTTCTCACCGAGATCTAAATACCGAAAGAGGCCCAAAGCGCAACTGAAGTCCTTTGATTCACTGTACTTTATTTTGGTATAAATTTACATTCATTATTGTTTTCCTTTGGATGTGTAGCCCTCAATTAGTGTGATGGCTCCATTAAAGCAAGCGAGACTTCGCCTTTAATTATTACAACAAAACACCTAGTTTCAGCTTGGGGAGAGGGTCTCTATTGACATAAGCAGAGGTTATAAAATTTAATTAGCCATTCCTATCAGATTTATGGCATTCAAATTGTTCTGTGTTTCTTCCCTTTGATCCTTCCTGTACAATCCCCAAGATTTTTGTTCTGATCAAATGAGAATAAAGCTTACTGTGCAGAGA

>CRCNE00005402
TAATGATAGTTTTATTTTCTGTTCATCTGATTTTCAGTCAAGTTAATTAAATCGGTGGAGGTTTAGA

>CRCNE00005403
CAAATTAAATACATTATTGTGATAATGGGGCGACA

>CRCNE00005404
GGTCATTATACTTTAAACACCATGGAGAAGCCTAGATTGGCAATTAAACAGCTCTTGCTGACACTCACTTGTGCCACCCTGTGACCCCC

>CRCNE00005405
GCTTCAAAGGGAGCGAGATCATGTATAAACCATAA

>CRCNE00005406
CCCCTGAGACAGCCAGAAACAAAAATTAGTTGTTCTTAACAAGTTAAGGTTCATCATTATATTCTGGCTTGGAGCCATGAAAGCAGACGGGGGTATATAATGAGCTGCTT

>CRCNE00005407
GTGTGTGAGTGTTTGATATTAACTGGGCTGTTCCTGAATGTTCTGATGCATGCCTTTACAGTGGTAAATTACACCCATTTTAAATTAAGGAGGTTTGTCATT

>CRCNE00005408
TTGGTTAAATGTGTTGTTTCTTTGTTCTGATACAAGCAGTCTTTGAATTTGGAATATTACAATGGTAGGTATTTCAACACCCTAAACAC

>CRCNE00005409
TCCAGAAGGAGTTGGTTCTGTATTATTTGTATTAAATACGAGCTTGCGAACCAATCATTTTACATCTGGTTTTTAAACCGTAAGGGCA

>CRCNE00005410
TGTGAAACAACTCTTATTGTGATGTTACTTGTTATTGTTTAAATGTACAGAAACAAAGGGTAAAAATGTGTTAATATACCTTGTTCCATGGTGTTGTTCTTTT

>CRCNE00005411
TCACAACGCTGTTGGGCCAGTAGTATTTATTGCTTTAGAGATTGCTTGTCGTACCTGTATGTCGTCCCTTTTT

>CRCNE00005412
TGTATAAAGTTTTTTTCCCCCTTAGCATAAGCATCTTATATATAACAACTCATTTGTACAAGGTTTTT

>CRCNE00005413
TTTTGCTGTGATGTTACATAGGTAGATTTGTATGTAGTTTTAATGTCACCTATAACAAAATGTGTTTGGTAGCAGATTGTC

>CRCNE00005414
GTATAAACCCTTAAGGGCCAAAATTCTGTATATTAGATTACTCTTAAACGAAAAACCAGCTGCCGCTTTTATGTACACATATTACATACGAGTAGGCAGCAGACTTTAAAAATAAAAAAAACCTAGGCATGTTGATGTTGCAAAATGCTGTATAAAGCTGAAACCTGTTCATTCAGTGCCATTGTAGTTGACATGAAGCGATTGTAAAACTGTCTCCGATTTTTCTCTGGTTTATTAAAATGCTAACTATAACATTTTTTGTGAATACTTTGAATGTTTCCTAACAGTTGTGATGTTACTGTTCCGTTTTATGCTCTTATTC

>CRCNE00005415
TTTTAATGGTTTGGAAGCCATTTTTGTAATGAATAAATGTTCATGCTGTACAGTATCTGTAGCATGCCGTTCTGGATTAATAAAAGCAACTTAGTATGTGCA

>CRCNE00005416
CATACATGATCAGCAAAATGGTCCAAATGATGTCATCCATCAAGATAGACATCGCAATTTGCCAACTATTTTCTCGTAAATCAAAC

>CRCNE00005419
ACACACACTCTCTCTCGATTTTTCTTTAAGCATTGAAGCAGGCAACAAAGAAAGAGATGTGTGG

>CRCNE00005421
ATTACATGGTCTTGAACTTCCTGCTTGTGTATTTTGCGTTA

>CRCNE00005424
GCAGCTCATATAGTTATGTGGTAAGTGAGAATGGG

>CRCNE00005426
TCTAATACTTGCCTCTTTATCTTCGCTGGTACCTAATCTGGTTAAATGTCCCTGTTGTAGG

>CRCNE00005430
TGATTCTACCAAAATTTTTATCAACAGCTGTTTAAAGTCTTTGTAG

>CRCNE00005432
CTCAGTAACAGCTCATGCACAGTGCAGGTGGTCGAGCTAGCTGCTACCCAGATCAAAAGTCAA

>CRCNE00005433
GCTGCCGGGCCTGGGCTGGGAGGCCATTTGCTATTCTGTTTAAGGCAGGCTGGATTGTCTT

>CRCNE00004443
GTCAATATGAGTAAATTGACAAGCCTGTCAATGAATGAAATTAATT

>CRCNE00004444
TTTATTTCTCTCTTGAACTCGACTATGCAACACAAGTC

>CRCNE00004447
CTCTGTTCCCCATTTAAAGGGCTGGGCTTACAGGGGTT

>CRCNE00004454
TTTGTTGAAAGTAATTACAGGCCTGTTCAATTTTTTAGTCAGTGACATTTCAGACTTG

>CRCNE00004457
CCTTCATAACTGGAAGCAGCAAATCAGAAGTTAGGAAGAA

>CRCNE00004465
CAATTTGATTATTAACAAATCAAATCACTGATGTGATATT

>CRCNE00004467
TTTTCAGCTCATTTCTTTTGTGCCTCTCTCTCTATTTTTTAACAAAACA

>CRCNE00004474
GAATATTTGTCAAGAGAGTTGACGTAAGTTTCATTTGCATAATGACTTTGTACTTCTGCATTAATAAAATTTGCATATGAAGCCATGTTAATTACTCCTGATCATGCTTTT

>CRCNE00004475
CATTAGGAGCCAGAGATGAATACATTGAAATGAAAATGAACACTTCTAACTGCCAGTTGACCTTCGGTTTGTAGCAGT

>CRCNE00004476
TGCCAAGACAGTATTATGAACAGCCGCCAAGCAAAACACACGCATTCCGTCC

>CRCNE00004477
GATTAAATAGAGCTGTATATTAAAGTACATCTGACATTAGAATTACCATAATGTGCTGTAGCCTTAGGCTGAGTACTTTATTTGCCATCTG

>CRCNE00004478
AGTACAAATTGTGGAGCCTTTTAACTGTGCAATAATTTCTGTATTTATTGGGTTTTGTAATTTTTTTGGCATGTGCAGGTACTTTTT

>CRCNE00004479
AAAACAAAAGCCAGCCACCGAAATTTGCATGGTGCTCAATTATACATTAGTGAACATCACTTGGCAATCTGTTCATATCAATTTAATTGGATTTTAATACTGCCTCTGATCTTGTTTTCTAATTAACAGCAGTGCTTGGAAATAAAGCAGAACCATGCACCCAGCAACACCTTTGATCTCGACCATATGGAGCCCCACCAA

>CRCNE00004480
GACTTCAATAAAATATTTCAACAATTATAGTCCATTTTAATTAGGTGTGTAC

>CRCNE00004481
CTTCAAACATTTCTTAATAATCTATAATTTCATGGAAGG

>CRCNE00004482
TGACAATGATTGATGCCCAAGGCTTCCTCCTGATTCGCTGATTAAGCTCGTCAATCTTTATGCAGAAGATGCATCCAAGGCAAATGGAGGCAACCAGCCTTAACG

>CRCNE00004483
TCACATCCTCTATAATCATCAGTGCATGGCTTGGCTGTCTTGGTAATTTACATAATTCCATCCTGAAACCTTCACTTCAGTTATCCATCAC

>CRCNE00004484
GATAAAGAAAACCATTAGCTCCTGTCAGAACCACGAGGAGGGAGATCATTTTTATTGAAATAAGAAGGAAATGAT

>CRCNE00004485
ATTTTATTTAAATTAATCAGGTTTTGATTTAAGATATTAAATTCAAATTAATCATGTAAAAATGGAAATGATCCTTGACGTGCTTCCAGCTGTGACTTCAGTCTG

>CRCNE00004486
GCCGGTGCTATTTCAATTAGAGTTATTTAGCAGGACAGATGTAAAGAATATGGTATAATTAAGAAG

>CRCNE00004487
ATTTCGAAATTATGAGCCATTATGCTCGAGAGAG

>CRCNE00004488
CATGAAACACAGCTGACAAGCTCGACTAAATTACCCCCGGACCATTACAAAAATCACTTAATTGCCAAGCATTTTGTTAGGTCAATTGACTCTAATTGAAAAAATAACAAAAAGCTTATTA

>CRCNE00004489
GTTAACAGGGTAGCGACTAATTAGATGTCAAAAATTCATAAGCGCTCTTTAATATTGCATATATCTGCAGCCGACATTTCAATAT

>CRCNE00004490
AAAAAGGCCCTTCTATCACTTAATGAAAAATAGCTTCTTTTTTGGACAGAACTTCATAGGCCTGCAATCAAGCCATGGCTCCCCTCTCCCTTCCCTGACGTGCCGTGCAGGCAAAGCAAGTCGGCATCTATTAATAATATTTTCTCCAGCTTCTTTCATTTTTCTGCATGTCCTACCACTGTCAGGCCCCGTGATGCAGCGGAGCCTTTATCTCGTCCGAGTCTGGCCTGTCAGGGTGATAAACAATTCTAACAAGAATCAGAATAAAGATCTTCCCAGTAGACTCTGCCGAGAGATAGAGGCTTTTCTCATTTTCTCGACGGAAAAAAAAATTTAATCTAGCGGCT

>CRCNE00004491
TTTTCAAGCGTCACATTCAAAGAGATGCAAATTTGTCAGAGCGGAGACCCCAG

>CRCNE00004492
AATGACATTATGCATATGAAAATGTCCAGAAAGATGTTTGATTTATGTATGCATTAGATGCAAATTCCATTACGGTGCGCGCGCTGTTGTGTGATTT

>CRCNE00004493
CCTCTCCCGCCTTGTCATTCACATCTCCCCTAATTACAGAACATCTGCTTGCGGTGGCCATTAACACT

>CRCNE00004494
CAAAGCCAACATGAATAGGCTTGGTGCAAATTCAGATTCATTAAAACTTAATTAATATGCATCATTATGCAAATGAGGTTGCAGTTAATGAGTTCTTAAAAGAAGCTTTCTTTAATTAGTTCAGTTTTAATGGCATCATCATTTATCTGACTTGTTTTTAAAG

>CRCNE00004495
CCTCCTCACTGTTCTATATGCAAATGGCCTTGCACCTGGGCAGCCGAGCGGGCTCGC

>CRCNE00004496
TGCCACCCAACTGAGTCGCACCCCTGTGAAAACCATCACATAGTAGCAAACT

>CRCNE00004497
CTGCAGCCGACGGGCAAAATTAATATGCAAATGTATGCAAGAAATTAAAAAGCAGAATTACCCAGGCAAATGAGGTAGCTATACTTGAATTGTTAGAATTATGAATAATTACTGCGAATT

>CRCNE00004498
TGTGATTAAGAAAGATAACTAGACATTCTTACAGCCCTAATGATAATAATTAC

>CRCNE00004499
GTGATTAAGGTCGTGCTGTTTGTTCATCTCTGCCCTGGCTAATGTGATTGAATTGGAACAATACCTTTGAACTCCTTGGCTCTGATCTGCATACTAATTG

>CRCNE00004500
TTTTGTGTACGTTTTCATTTTTTAATGATAAATTAAGTTACTAATTTTGTCCGTGCTCTTTGTAGACACTGCAGGTTTAATTGCTAATTGTTAACTGCGAATGAATACATTTGCATATTAATTAGCTCCCAATTTACATTTTTAATTTGCTTCCTTCAAAAGGTGCAAGATAAAAGGTCGTGTTATTTTAAATAATTTATGCTTTATTGCATGAAATACGCTAATATGAAATGTGCCTACTAATTTTAACCCCT

>CRCNE00004502
CTAGGGCTTGATGAGTGGCCTTAATGAAGTTGGACAACTTGGAATACATGCATAAAATGATTTTAAATATTGATACGATGTCATTGTGTGTCTGAAGAT

>CRCNE00004503
AGCCAGAGTCGAAGTGTATTAAAGCTAGCAGGCAGTGCAGAGTCAGCTGGAG

>CRCNE00004504
CTGTTAATTAGAAAAATAAAAACTTTATTCTAGAATATAC

>CRCNE00004505
AAATGATGCACGAAATAGCACCTCTTAGGCTCACATCAATTGCTAATTAAAATGGCATTACCCCTTAATGGGTTGCAAA

>CRCNE00004506
GTACCCATCAGTCACAGGTGCTGATAATAGTTCACCTAATTACTTCATTA

>CRCNE00004508
GGGGTGACTATTCATTTCGTTAGTTTTATTGCTCTTTCGGCAAACAATG

>CRCNE00004509
GTTTGTGAATAATAAACCCAAGTTGGCAATCAAGCTAATAAGTATGAAGTTGCTGGGGAGAGAAGTCCT

>CRCNE00004510
GAATAATGAAGAAAACATTACCTGATGAAGTCTTTTATTTTATGATGATACCT

>CRCNE00004520
GCAAGACAATTAAAAATTGTGGTCAGTGACACCAAAGATCA

>CRCNE00004526
TCCCTCTGACGCACTTTAAAGAGTCTCCCCCCTTCCACCTCAGGGCGAGTAATAGCGACCAATCATCAAGCCATTTACCAGGCTTCGGAGGAAGCTGTTTATGTGATCCCCGCACTAATTAGGCTCATGAACTAACAAATCGTTTGCACAACTTGTGAAGAAGCGAACACTTCCATGGATTGTCCTTGGACTTAGGGCGCCCT

>CRCNE00004527
TCTGATGTCAAAGTGATTGTGCAAGCTAAATGAAGTAGGCTCAGCGATAGTG

>CRCNE00004528
TTCAAGCACTGAGTTTCTATTCCAAGATCATAGACTTACTAAA

>CRCNE00004529
TCTATACCAGAATGTAAATATTTTTGTGTTTTGTGTTAATTTGTTAGAATTCTAACACACTATATACTTCCAAGAAGTATGTCAATGTCAATATTTTGTCAATAAAGATTTATCAATATGCCCTCAG

>CRCNE00004530
GTCTGTTCTGTTCGAGCTACAAAGCGTCCTGCGAGCTTTTGTGAAAGTGCAAATCAGTTTAAGCAATTATCATACCAGGAATATGAAGGGGAAAGAGGAGGCCTTGCCCAGTGGTCTCCTTTAATCTCTTAATCCACGGATCCAGGGGGGCTGCCTGGACATAATTTAGGACAATCTCCCCACCCTTTACACTGTGATAAGGCCAAGTTACAATG

>CRCNE00004531
TAACAGCAATAAAATCATCACAGAATACTATTAGCTTTGAAAAAAAAACTAAAAGCTTTATTACAAACCAAGCTTTGAAAATAGGGGGGATTAGGCGGCTGAAAGGGTCCCACAATGGTAAGAAGAAAAGGTTTCATGCTAATGAGGTTAATGCCCTTTGTATCTCAGGCCTCCACATCTTCATTACGCGCTATCTCCGGCTGCACGGAGCGGCTCAGAGAGCCGCAATCCACTCCAACGCCCCCCTTCCCGGCCCAAAGAAGGATTTGATAGCAGCTCTGTTCAAACTAGATAATTATATCTTTTCAAGTCGGAATTAAGATAAAGAAAGTGAAGCAGAGGCGGCTCGCCTTGATCCACTGCAAACAAATTTGGCGCA

>CRCNE00004532
ACGTCAGAAAGAACTTGATCTTGCCTGCTTCGCTCCTGCTTCTGAAACTGATCCTTGAAATGAGAGAACAGACTCTACACAATTCCCATGGCCTTGACATAAGGTACAGCGATAAATATACACCACTAATGAGCAATTACCATATAATCACCTTCCAATTAGCTCGCATAATGATGAATTAAACATTCTAGCAGGCGGGATTAGGTTTCTTACTTTGTATATTATTTACGAAGG

>CRCNE00004533
ACTCATGCTGTATAATTTATAACACTAAGCCCTTTCAATACTCCAAAATGCCAGATAAACTTTTCTCATTTGCTCTTAATTTGGTCACGCAGGATAATACTAACATCTGAAGACTCTTTAAACTGCTTTTTAAAATGCATTCCTGGGAGCGCCACCCATGGCCCCTCTGCTTCTTGTCATCATCCATAATTATTTCCAATCCAAAGCAGCCCTTAATGCACTTATTAATCTGGCATTCTCCTCCGTGTGAAGCACATTCAGCTCTATTAATTTTTAAAAA

>CRCNE00004534
CTGCAGATGCTTGGCTATTACTGAAAAGCTATTAGAAGTTAACACCTTTCTCTCCCCGGAGACTGGCAT

>CRCNE00004535
AGATTGACTTTGAGAAGTGGGTTGGTATTGCAGGAATTTTTTAATTTCCTGTAACTCACAACAATT

>CRCNE00004536
TAATGAGTGACATATTGAGAAAAATTGTACCTACAAAAGCAAAGTCTTCTTCCATGCAAATCAGGCCCCAATTCCCCACAGATAAGGATCTTTTTGATGGAACACATGCAAAATCTCCAGCTCTTAATTCTTTCATTAGTATTCCAGGCAGATGGCTGCCAAATAACAGAGAAAACTGTCTGAATTGCTGTGTCTGAAACCTAATATTGATTTGTTTAATAGTGTCAGGAAGTCAAAATTCACAAATCTCCTGTCGATTGTTTATGAGGCAGTTAGCAGAGAATTGGTTGCCCCTGCTTAATTAATAACTCATTACTGAAATTTGATTATATGCTTGAATGCTTTAAATGGGTTC

>CRCNE00004537
TTATTATGCTTGATTACGCAGCTGGAATGGGAAGGTAGCTGCTGTTTGTAGTTAAATAACTCCTCA

>CRCNE00004538
TTTCTTAAAGAAATGATCTTCAAAGCTTTAACGGGTCAATGGCTCAAGTACAAAGGAAAGATTGATTTTCATCCTCCCACCCTTTGTTCCCAGAGTTTAAAACAGACACGTTTGGGTAAATTAGTTTGTCTGTGTTATTAATGGAAGAAGTTATTAAACTCCCATA

>CRCNE00004539
AAAATGCCCCAGCATTCCCTATCTAACACCTGTTAGCTCTAATTTTCTTTCCTGAGAAGCACACCAGTAGACAGGGTAGATTCCAAATCCTTTATCACTTTTAAAGTGCTTCCATATGCGCGTTGGACCCAGCCTGGCCCTAGGCGAACGTTTTCTGAATGCATTAAAATTCAGGACTATTTTTTTAAAGTGTAGACACCAATGTTTCATTGAATTCATGTCTGGTAATTATTAGCTTAAATTATGGCTCACACATGACTTGACAAAGTGGACCATGAATTAAAA

>CRCNE00004540
GGAAAGTGTTTGAAACTTGGAATAAGTGCACTTAATTAAAGGAAGGCTGTGAAAATGTGCACTAATCTGATATGACTAATAGCAAAGTGCATGAAATTGCTAATTAGAATTTCATTAAAGGTGCTGCTTTATCAGACTGTGAATATCACAACCTTTAAAATTCTTTCAGGAGAGCTTAATTCCTTTT

>CRCNE00004541
AAAAACATTAATTATTGGACACAGTGGGATCTTTTACGTTCTGTCTGGTCCGGACGGCACCAATTAATGCAACAATTAT

>CRCNE00004542
GCTGTCACCATAGAAGGTTTCATTGCTTGCACCTGCTATAACATTTGAGGCATTTGAGAGGCAGTGAAACACATTTGCTTTTCATTTTATCTGACTTTGGAAACCTTTGAAGTGTTTAATAGTAGAGCCCAGGAAAGATCTCCGCCTCTTAATCATTTACTCGTAAGGCACATTCTCGGCTGGTAGCCTGTCAAGCAGAAACTGAACTGAGCCCAGTT

>CRCNE00004543
AATAAATCGCACCTGATCTCCTGGCATAAACTAACACAGCGTTCCTGATATTTCAGTCAAATTATTCCATTTGTTTCTAAAGATATTTTAATCCCACATGACCTCAAACTTCCCGTGAACCAGGGCCTGGACCCAAGGCCGCCCACGGCCTTTGCAATAAATCCGTTGTCTTCCTTCTTGGCCCTCAACCCAGGCCCATAGATCACCCCTCCCTGCATCTTGCTTCAATTACTCAATTAACTGCAGTAAAGTTCTTGTAGGTTTTGCAGATGTTGCTTTATTATCAAGGCCTCAGACGAACACGAGAGTTCAGGAGCCGAGGTTATAGGAAGGTTGCTGGGGGAAGGG

>CRCNE00004544
GAGAAATTCCTGAGTGATTTATTTGATGAACCTAGTCTT

>CRCNE00004545
TGACCTGTTTAGTTGGCAGTGGAAAATTATGTCATTTGCAAGCAAGCTTTCAGCTGTGATATTTTATAATTGTTAAGATGAAAACCCGATAATCCTC

>CRCNE00004546
AACCCCAGGCCTATGTGATTTTGCGGGGAGTCAATCTTTGATCAGCCAAGCTGAAATAGGTCTGATAAGGGGACGCCCTTCCACTCTAGAGTCGCCACTTGAGTAGGTTATTGCTGTTTCCTGCCATCCTCAAGTGCCAAATA

>CRCNE00004547
CCGAGCTTCTTATCTCTTTCACTTTCTTCTCGAGATCTCTGTCGCTTTAATCCGGCGTGTCTGCTGCTGGTTAACAAGGAAATCCTATGTCAATTATCGCCAACAACTTCCTGCTGCGAAGCAGCGGGGAATCAAAGCGTTTGAGAGCCTTTTCACACCCGAGAGTGGTGCAGGGCCTAATTAAATGGCCCTCATATCCTGCAGCCTGGTGGAGGCCGCATGATAGATAGCTAATGAAAGATAGCCTAATT

>CRCNE00004548
TTTAAAATGCACCACCTTGCCCACCTTTCCCATTTTCATATGAAAAACAGGAAAGCAAAAACTAATTTACTCAGAGAGACACGGCGCCTGTTTGCCCGTTTATCTCTTACGGACCACCCCTCAGTCCAATGTTGACAGTACATGATATTCCATTAATCTGCCTAATGAAAATTTAACCAGTGTTATAAACAAATAATTGGCTATTATCCTCTCAAAGATCCCGAATAAATTACTTCTGCTTATTTCCCCCCTCTCTCAGTGCTCAAAAGCTAGCCCTTTCTGATGGATGT

>CRCNE00004549
ATCTCAGTCTATCGATGTACTAAATTGATGGCAATGAAAAGAATTCTTCCCAGACACAAAAGTACACTTGTTTCCAGATTAATGTATCCTCAA

>CRCNE00004550
CTCGTAGGGCCCAGCTCCATTTCACGGGAATAACTCACCTATTCATGAACAATGAGGTTCAAACTGTACCTTTCCTTAACACAACATTAACTCTCAAAGAGCTGGAAATTCAGCACTCGGTTTCGTGAGCTTAGATTGCAAATCAGTCACTGAGAACATTATATGAGCAGTAATCCCATTAAATATATCATCTTGCAAATATCTAAATCCAGTTAATTAA

>CRCNE00004551
AACCGAAGAGGTACCCTAATGACAGTATAATTAGAAGTATCATTGTGGTAATGATTCTTTTCATCT

>CRCNE00004552
CCTAGGTCAGTAGCGCAGGGTTAATACCAGGTGTTTGACAAGTCCTCAGACTTGGGGCTCATCAAACTAATTAAAGAGAAACACATCCAAATTCTAGTG

>CRCNE00004553
[truncated: 489,998 more chars]
