# Supplementary material for: Ancient Pbx-Hox signatures define hundreds of vertebrate developmental enhancers
Source: BMC Genomics. 2011 Dec 30;12:637. doi: 10.1186/1471-2164-12-637 (PMC3261376; doi:10.1186/1471-2164-12-637)
Supplement: Additional file 8 — Lamprey CNEs. Lamprey sequences of 246 CNEs shared between jawed vertebrates and lamprey (from the lamprey CNE alignment set). [file 1471-2164-12-637-S8.TXT]

246 lamprey CNEs

>CRCNE00000025
GGGCCACGGGTTAATAAAATGCTCATTTTATTTTAGCAGTTGTTNNNNTTTGCTGTGAAGTTCAGATAAGTGGTTGACCAGTGGAGCCTGTAATTACAATCTTAGCGAACCCGGGCCCAATCTGTAGATAAATCTCAGCACCCAATTACAAGCTGTAATAATTTTGCAGCAGCGCTCGTAATGAGGTTTAATGCGGGCGGCGTTGCTATAATTCCCACTGGATGCAGACTCCATCAGCTGTTGCCTTTGTAATTATACCGGCGGAAAATCATTATTTCATGTTCA
>CRCNE00000055
ATGTGCGTCAAACCCCCACTAACTGGAAACTGGGGAGTGCTCTGAAGGTCAATTTCATCTGCATGCTCCTTCAAGCGCTTC
>CRCNE00000066
GCAGATGGCCCNATTACGACGGAGAAATGGATTGCTTAATAAAGCGTGTCATCGGCCAGATTTCCCGCTTGGCTAGCCACACACNGACTNTGTTTGTTGCACAATTTTTTCGGTGTCAGATTTGTCGCCGCGCGTGTCGCCACCGTNNNTTNTAGGTCAC
>CRCNE00000071
GAGAGCGGCTATCAANAGAGAAAGATANGAAATTTAAAAAAGATAAATAGCGCCATTAATCTGAAACATTTCTCGTCCATTATCTCCGGAAACGAGGAG
>CRCNE00000090
CAGCGCGATCAACGTTACAGGGCAGATCAATGCGACTCCATCTGCCCACAAAAGCGCTGGATTAAGTGGGATATTATGGGCGCGATGAGTTGCCACGCGGCTGTTCATTCCAGCTTCATTTCGGCCGCCTC
>CRCNE00000092
GCCTAATTGAGTTCATTTTCATTTCCTCTCCGTCCCCTCGAATTAATCAAGTGATAAATCAG
>CRCNE00000099
CTGTCAGCCTCACCAAATGATGAATTGCCCTGTCGGAGCAACTCATTCAGGGACCAATTAAAGACAGAGAGAGGA
>CRCNE00000133
CAGGACTCCTCCATTTCGCTGTAAAATGAAAATTCACCCAGAATTACATTTCGAGTCATCATCATGTTTATTAAGCGTGGATGATGTATATGCACGAAGCTGGTCTTGGGCCGGGCGGTTAATGATGCATAAGATTAAACC
>CRCNE00000134
TCCCGGCGGGGAAATTCAACCACAAAAACTCATTTTACTTTTAATAATCTGTCAGCAGCACCGGCGGCAGCCATAAATTATACAGCGAGTGTGTGGGGGAGCGC
>CRCNE00000140
CCTCTGGAGTCAAATTGTGANAAAACGGTTTGGAAGAGTTGAGTAAATTACCGTGTCAGCTCNNCTATTTA
>CRCNE00000255
GAGCACAAGGGGCTCACACATCTGCTGTTGGCAGAAGCANNNNATGGAAAAAAATAACCTGGAAA
>CRCNE00000256
CAGCTGAAGCTCCAATGTGGTGGAATTCAGTATTTGCATCGCAATCATATGAAAAACTTT
>CRCNE00000269
GTTACTCATTCCAGCAATTTGAATTGGAATTGATTTTGCAGTTTGGCCGCAGGCTGGATGGAGACA
>CRCNE00000362
GGGACTATGCATCTGTTAGCATTCAATTACACACTNGTCGCCTATTAGTTAGANGACCAGGATGTCATTGTCAGGTAATGAACACGTATAATTACATCTGGG
>CRCNE00000571
GATTTATACAATTCACTCGCCTCGTTAGTTTNNNNNTAATTTAGCATCAAATTAAATGGTTACTTACCCGCGAGACGAGCCCGTGGGGGCNNCTGAATGGCGGCAAGAATGAAGATTAAAGTTTACATTCTGCNGCGAAATTTAATTCAGGAGTAATCAATACCATAATGGGGGCCCGCAACTGTCGGCGCGNTGATTGAAACGGAATTACCATATTTTTAATCTTAATGCTGTTCAGTGTTTCATCTGACACTGTCAATATAAAATACGCGCNTCATAATG
>CRCNE00000580
ATAATGGAAAGTGAAANGCTTTTCANNNNTTTCTGCCTGATTGTCTGCCCATCNTTTTCCCAACAACCTTGGTCTATTC
>CRCNE00000750
TGATTTATACAATTCACTCGCCTCGTTAGTTTTAATTTAGCATCAAATTAAATGGTTACTTACCCGCGAGACGAGCCCGTGGGGGCCTGAATGGCGGCNAAGAATGAAGATTAAAGTTTACATTCTGCGCGAAATTTAATTCAGGAGTAATCAATACCATAATGGGGGCCCGCAACTGTCGGCNGCGTGATTGAAACGGAATTACCATATTTTTAATCTTAATGCTGTTCAGTGTTTCATCTGACACTGTCAATATAAAATACGCGCTCATAATGGAGCGATTTCAAATTGTTGGAGCTGGCGTCTCTTGAGCGGAGAACGTTGATTAAA
>CRCNE00000763
TTGTCGCACAATGGTTAATTTTAATGCAATAATGGGCTGAGATGAAGAGGAGAGATTAGACATTTTTGAGCACAATTAAAAGAAACATGCTTCTAATTCACAATGGCCACCTNATAATTATTTCAGNCCATTAATAAAA
>CRCNE00000860
GAGCGAAATCTTCACCCGTATTTACCAATTCATTAAGACCCAGTGATGCGAGCTTAGCGAGAGGGCTCTGGCAACATAAATCAGGNTTCCAATATAATGA
>CRCNE00000864
GAAAATTAATGGAAGGCTGAGATTTATAGTTTTCATTTGTTTGGTTATTAGAAAATTAATTGAGTGTTAATTTGAGTCATCC
>CRCNE00000906
ATAATAAAGCACAGACATGAAAGGGCATTTGCAACCTCAGCTCAAACTGCACATTAGGGCCGGGATTAAATGATGAATGAAATGCTACCCAGTGCAGCATTCTCCGACTGTAAATCCAGAACAGGCTGATTAAANCCGTGCAATTCCATTTCGCTCCTTTCTGCNTCTTATCTCGTCCCCTTTCATATAAATTA
>CRCNE00000999
CATCACTCATTCAGTGCCTTGACAACGCNNGGTGCTGATTGACAGCTGGAGTGGCAAAAAGCCATGA
>CRCNE00001004
ATTGTTTCTGGCTTTCAGATTAATTACATCGTACATTATCAGCTTATGCATCTCTGGACCNGG
>CRCNE00001028
CTAATTTAAAGGGCTGTAAATCCATTACA
>CRCNE00001035
AATGTTCTTTACTCAAANTAGGCAGTAATTACAAGCTTAAAGAGGTTTAGTGGTCCAGTAAACTACATAATCACCCCTGAATTAGC
>CRCNE00001042
TATTTATCTGAGNATGTTTCATTTACAGAGCCCTTTATCTGCAGGCCACAGAT
>CRCNE00001088
GAGCAAGAACAGCGCGTGACAAATGATAATGGGGAATCAATACGCGAGAAGATATCAAGCAGCTGAGCTTATGAAGCTGGGAGACAAATTGCTGGCCTACAACGCTCNNATTTCCCTTAACAAAGTCAACATTGCACTTTTTTACACCGTGTTGAAGGAAAATCAAAGAGCCTTNNGCCGGGCTGGTAATATTACCGACTTNTTTCACTCTAATGGCGTTTTGATTGATTT
>CRCNE00001091
ATGATGAATCTCAGGGCATGCAGGTTAGAGAATATTAGGGGACATTTACATAAAGTGGATGGGTCTAGTATTGATGGAACCCTACGTGATAAATGGGATGTTCAAATATCAGGAGACAGTCCCGCTANTCTGTCTACCTGCNAGCAGCCCTCATTAGATTCCCAAATCGACTCTGGTTTA
>CRCNE00001095
ACAATTATCTCATCTTTGTTTCATAATGGAAACACATTACACAACTCCAATATCCA
>CRCNE00001102
TGGCCCTGGCCATTCATCATCATCCNCTGTCAGTGGCACAAAGTCGCCCTGACAGGGGAAGTTGGCAGCCAGTTACTGCACAACACTAGGCCGACACGGGGAAATCGCAGATGTTAGCATAATAATGG
>CRCNE00001284
CAACAATTATGATANTTGCANNGAAACACTCCNNTGAAGAATAAAGTAAATCTG
>CRCNE00001289
GACAGGCCAGCNNAATCAGATTATTCACTCAGATCCCAAACCTCCCATCCTCTGCTCANGGATTAGAATGAAAATGTTAGGATGGATCAATAAACAATCTC
>CRCNE00001311
AATTATGATTATCAATAATGCATGGCGATTAATCATCCAAGGGC
>CRCNE00001377
TGCCCGATTCGTTTTCCCATCAAAACCGTTTAATTCAGCCAATTTGGGGCGCTCCGCAGCCCAGCTCTATTACGGAGATAAATAGCCCCGGACTAACTGTCAACCAAAACTTGTTGGCCAATAAATTATTCCAATTTCTGGCAGGNAGATTTCTCGTGGGACCCGCGCGCGCACCAATACACTTTTTGATTAG
>CRCNE00001443
TTTGTTAACTCGCTTTGAATAATTAATCACCTTTATCATCACTTCGTTATTGCATGTCATAACAGTCTATCCAGGCCAGGGAAAT
>CRCNE00001543
TCGCTTTAATTAACTTTCNNCCGCGCCGTAATGATCAGAACGGTTAACANACCGGGTCAATTGGTCCGTTAATAACAAACAAATAAAAACGCNGATGATTAAAAGCCTCCTAGTTTATTAAATTAGAAATTCAAATG
>CRCNE00001559
TTGATTAACATTTTCATAGATTATATTCTGTCATGTCAA
>CRCNE00001569
ATCTCGAGCAGCTGAAGCTCCAATGTGGTGGAATTCTGTAAACATTTTACATATANCAGTGTTTTACATGAATTGTAATGTTA
>CRCNE00001663
CGGATCATCACTCATTCAGTGCCTTNGACAANCGCGGTGCTGATTGANNNNCAGCTGGAGTGGCAAAAAGCCATGAG
>CRCNE00001705
CCATCGTTTATCACTCTCACGAGATAATGATCCGGGGCTGTAGCCCCTTATTGATGTTTATAATTGTATTATCTGANGAGCGGCCGAT
>CRCNE00001730
TGACTGATACCTGTCANCCGGATGATAAATGACTCAATTTGCTTTGTAATACCGCGTTCTGTCACTGTGGCCCTGGCCATTCATCATCATCC
>CRCNE00001731
AGCCGGTGGTTCAATTACACCCCGACGCAGGGACATTCATCATTCAATTAGGCAACTGTCANGGATTGACAAAAGGAGAAA
>CRCNE00001806
TTAAAACCGACAAGCAATTGAATTCCTTTGGTTCGTTNAGGTTACAGTTCATTGATTAACAAAAGGNACGGATATAATTTTGTCAGGCANNNNNNNTTCTGAAAAGGCTCAAATGTCAGGTTTTTGAAATGAGATTAGTCCNCTCCTCTGAGAAGAATAAAAGGCATCCTAACCTTTTGTCTACAATTAA
>CRCNE00001996
GAACCGACTTTACTTGGCTGCCGTGATCTTCATATGTGCATGACTCCTATTGTTTTATTTTGGGAATAAATGTCAGCAGTCCACTCAC
>CRCNE00002091
AACCCAAATACAAACCCGATTGCTAAGCTGCACACAAAGAANGGCGATGTAGACAAATGTCCAGCTCCTGTTGGACGTCTTTGTGGCGGTCCAGTTTTTTTTGCATTTGTTTTAGTCATGAAATAATGGGTGATTGACGCCCACGGACAATGCGCTTTAACTGTTTGGAATAAATCTGAGCTTGTTCCGAGTTGTCATGGTATTCAGCCGCGTTCAATGG
>CRCNE00002242
CTTATTTATGATTTTAATTTGTTGTGCAGGAACCGTATCAAATTAAATTTCATACGATTCCCCAGAGAGGACCGTCCTANNNNNACATGGTAATTTCTGTTTATCTTCCTGAAAGATGAGAAAATTAATTCTTTGTGACAAGTTGTAATT
>CRCNE00002248
ATAGTTTCGTGGGGTACGTCATTATTTTGCAAATTTTCGATTAGCTCATC
>CRCNE00002251
CAGGTTCGACTGGGTTAAAGAATGTCATATTATNATTTTCTTGCCAAATTCCTATCTCTGTTTTCTCTGCAATGAGCTCACAAAGGACTCATAACTTACTGTCAACTGTGAAGCTGCCCACAAAGCTCCGCTTGTTACTCAGCAAATAGGC
>CRCNE00002366
CTCCTCATTACAGGTCATTTTGGTTGGTTCTGAAGGTTAGCAGGGGGTAACATAATCTCCCAAAATCTAAAGGGCAAACCCTATATATCATAGAGGTAGCCAAGCGGTGCGAGG
>CRCNE00002369
TGCCGTGCCACTCAGAAATTGAAAAACGGGCTTTATCTATGCAAATGCATGCGGCGTAATTGAAGTTAATCAATCAACGCCGGGCGCCGGGCCGAAAAACCGGTGAGCATGATTGAATAAAGTAATTATCGCGCTGTGGAAAATGATGAAGTTGTCGACAGCGCGGACCTGATTAAAGGAGGGGTTGGAG
>CRCNE00002390
GAGGCTAATGCAAAAGAGATCTATAAAAATTTCATTNCCGGATGATTTGNNCTGTCGCCTGCGGCGCACAGCACCAAAAGCTGCCGATCGATAATATCTATGAAATGTCAAATTTATTATAATTAAATAGATGAA
>CRCNE00002393
ATTATTAAAGATACTATTCATTAATTTCTTGTTGGGCCAGCCCCTGTTATTTATTAAACTA
>CRCNE00002445
TTATGCAAATTTATGCAGAGAAATTAAGGGAAAGAATTAAAAGCAAAAATGAGGTTGCTACACATGAGTTGTTAGGNATTATGAATAATTACTCAGAGTGTCCTNNGTGCCTAATATAACTTGTTTTNNTGATAAACAAAGNNCCTTAATTGTNCTGAATGCTACAGAGACTGCGGGCGATATTCATTAATCTTATGTTACAAGTCTCGGGTGT
>CRCNE00002544
GGGGACCAGCTCTGCCGCGTTACTCAATTATACATTAGCGTACATCACTCGGCAATCTGTTCATATCAATTTAATTGGATTTTAATGCTGCCTCTGATCTTGTTGTCTAATTAACAGCACTGGCTGGCATTAAAGCAAAACCACATTGTACCTAGCACCTTTTGATCCCAAGCCATATGTGGCTCTGCCGTT
>CRCNE00002648
GTAGGAAGAGAGATGTGAAATATGTACATAATTAAAGGTGCTGATCTAAGAGTATAATAAAGTACATGTGCTTCAGAGAGGTCATATTCTAATGAATATATAGCTAATGTGCTTTGACTGAGGAATATTAAAAANTAGTGGTANGGGGAGGAATAATTATGAAAAATATCACAACATTCAAGGAATCAATAAGGAATNTTCAGGATGAGATAGAGGAA
>CRCNE00002667
ACTTGACCGTGAACTTTAAGTCATCGTGCATCCAATCAGATTGTCTTGAATAATTAAAATGATTTGCTTAATTAGCTTAATGAACGTAATTTGGCCACAGGACATGCCCATATGGCGAAGGCAAACAAAGCTAGGAACTAATTAAAGCGAAAATAATGCAGATTTTAATTAACTCCGTCCCTGGGCATCAGCGTTTTCCAGTTTATCCGAGCTGATAATTAAAAAGCGCTCGGGCCGGCGCGGTGCATTCTCCTCCGAGCAAATTAAACGGGGTAATGAATATGAAATGCGAGGCCGCGAGCTGGGGTCCCACACTGCGAGATGCCTGCACTCGCTAATGAAATTAATTAGCTGC
>CRCNE00002710
AAAAGCAGCGCACTACGGNNCTTTTTGAAAGATTGATAAATANTGTGGAATCTCAATTAGGCTTTAGAGGNNNATGCAGATATNNAAAATTTGNNTCAGAATCTAATTAGCTGGAGGTA
>CRCNE00002760
GAATCAAAATTATAATTGTTTTTGTCATTTGCACAGCAATTTTACTCCTGAATGCGTTGTTTTAGCNNAGNNAATTAATAANNNNNNNNAAATTGCATGCGCTTCAGNTGCTGTGTAGCTCACCCTTTTC
>CRCNE00002809
CCGTTTTAATTTTAATTTGCACCTGTTGTGCAGTTGTCGG
>CRCNE00002831
TGTTGGCTCATTTATTGCAATTGCAGTTCCATTAACCTAATTCTTTTTTAATATTTC
>CRCNE00002999
GTATGAAAATATTGGAAATCAATGGTGTCTGCAGAATTTCATTAGCCTGTGACATCTGCAGTTGATGTGGGCTCATAATTCGATGAAAAGTGCAAAGGGAATGATTAGCT
>CRCNE00003066
ATTAAAAACTAAATGGTAAATATTGATCCGCGAGTTATCAGGGCCTCACAGTTGGNGTAAGAGAGCCTGATTCCGCNACGTGATTTACTATCATATTT
>CRCNE00003216
GCCATGAGCTGATGTGCGAGTAATTAACGACAATTAACGAGTAATGGCGGTAATTAAGCGAGTCGCAGGAAATTAGGCTGCAGCTGGAG
>CRCNE00003460
ATTGATTGTNGTGTATGATTNGCCTGCGGACGACTAAACAATCAGGGAG
>CRCNE00003467
AGCGAAATCTTCACCCGTATTTACCAATTCATTAAGACCCAGTGATGCGAGCTTAGCGAGAGGGCTCTGGCAACATAAATCAGGTTCCAANNNTATAATGA
>CRCNE00003470
AGTAAAAATGATGAAACATTCATGATTTNNNNNTAAAGATGGTCCATATGCATAATTTATGCTGTTTTNAGCATAGACCTCGGTGATATTCATGAC
>CRCNE00003485
GCAGCTTTGTTTACCTTGGCAAGGAGCTAATAAAAATTTTCATCTGAAGGGGAAATGTACACACGGCATTCTTGTTTGTCCTGCATTATTAGCAGCCAAATCGAGGTCNNNNTTTGTAAAATTGTCTGCAGGCGCAGTGCAAA
>CRCNE00003495
CTTGTAATTATCGTGTCATAAACTNNAAAACGCAACTGAAAGCGTCTGTAAAAATTAAATTTATGGCATGTCAGGGAAAGATAATAACCAAGCAAGCTATTAATTTTC
>CRCNE00003502
AAAGGGCATTTGCAACCTCAGCTCAAACTGCACATTAGGGCCGGGATTAAATGATGAATGAAATG
>CRCNE00003561
AGGGAGATGAAGGTTAATGCTAATGCACAACCTGCCTAACCATCATTATCGCCCAGATGCGAAAATAAATGAAGC
>CRCNE00003565
AATAAATATCGTGTCACGANTTGTTACAGCTCTTTTTTATGGAACACTGGCGGTTTATTAGAGGGTGGAAGNNNCTAAGCGGAGAACTAATGGCGACCGTTAATGGCCTGTGTCTGTGCCNTAATGAGGC
>CRCNE00003615
GAAAATCCTTNNCCGTATTAATTAAGCAGAGCACAGAANNNAGAAACGATGAGGGGGCTCGGGAAGATGAAATGAAGGGTGCGATAACATCAGCTATTTCTATGCTTCTTTGTCGCCGTCCTGGATCAGCTACAGTGAAGCAGCAGAGCATTTCAGAGGTCGATTCAGACGGTGANNAGAGAACTCATTGTCCGGTTATGCGC
>CRCNE00003621
GTGTTTGGTGTGCCACCNCTTGCCAGNGCTAACATCCCATCTCCCANACACTGCTGCTCCCTGTTGATGTTTTTAGCCNTTATCACCTCCTGGCANTATGCCAATAAATTGCCCATATTG
>CRCNE00003743
TCTGGCATTATTCTATAGACTTCGGGAGACTTATCATTCCAAGTGTGTCCTACTTTCCTGTATGGGAGCCAGACATCTGCTTATCCCATTTNCTTTCATATGGAGTT
>CRCNE00003744
AACAGCTGTTACAAAATTTCAATCCCGTAAGCTCTTAAAATACCTTT
>CRCNE00003746
GTCAGCTTCCACATTTGTGCAGAGGGATGNTTTTATTCATTTATCTCATTTANGGGACCTGCTCTGCACCTGTTTCTACCATTAA
>CRCNE00003761
AGTGCACTTTTCCCGCGGCACGGCCGCATCACCTGTGCGTGTCANNGCGGCGCAGCGNNAGAATCAATAGCGATTTATAATTCACCANNGTCTGACCTATCAGTTTTTAACGGCCCCCCTTCCCATCCACTCTCATTAATTTTGCATCGCCATTGACCGAAACCCGCCGATTTTTA
>CRCNE00003774
GTTTCAAACTGCCGCCGTCAGGACTTTGTTAATTAGGACCCTCCCCCTTCCCAACGCCTTAATAACCGTTAATTGGCCGCCTGCTATTTTCAGCACAATTTGATAATTAGAGGAAAAGCCTGCGCAGGGTTTCAAGCTAATTACCGGGAGGCTGAGCGCGAAGTGGGCTGTGACTCGGCGCTGCATCACACCATTAAAAA
>CRCNE00003775
TCATTAATGGCTGTGTAAAACCCTTATTGANTTAATTAACTGATGAGGAGTTACTGGCTTATGAAATAGGAGGGTTTGCGCGCAGATGACAGCGGTAATGAATTAAACATCGAA
>CRCNE00003778
AGTTTAGCGAACTTGGCCCTCATCCTATCAGCATGTTAATCAAATTACTTCGGAAGGTAAAATTGACAGTTTTCATTAATTATACAGCGCCGATTCCATTTGCAATGCAAATGGCTTCGTGCGGAACAGAAGGCGTTCAGTAATATTTCAGCAAATTTGCATATTAAATGGAGGGAGCGCTGTATTATGCATGATAAAGTATGCGCAGTTTCCAATCCAGAAACACACGAGCCATATGTGCTG
>CRCNE00003797
GTGTGTTTNGCCTAGCTACCGTCCCNNTAATGAAGTTCACAATAAGCAAGGCTGA
>CRCNE00003851
TTTTAAAGTTTAATTAAGACCCCGAAGATTTCAAATTATATGCAATTTGGAGCNGCCCGGGGCA
>CRCNE00003856
TGTAAGATCAAATANCAGGGCCATGACAGCAAANGGTGAAGAGCAGGTAATAAATAAAATATTACCGCCGATGGGTTATAAATATTGTGTTGTCACACTCAATT
>CRCNE00003894
AGGGCGGCCTGCGGGGAGAGGCACTGGCAGTTTAATGAGCGCTCTGTTTTGCCAGTAATGAGTGATAAATCAGCAGGGATTT
>CRCNE00003896
TTATTATATCAGCGACTGGGAGATTATTAATTAAAACCACCCGGCTAATACCCCTTGNTCTGTCATGTAATNNNNNNNNNNNNNNNTCAGCCGCTTTTCTGATGACATTTATTCCTCCGTGCTTTAAATATTCATAATGNGAGTTACTTAGCCGTGCACTGGATGAATCCGTAAT
>CRCNE00004081
GCTCTAAATCCACTATTTATTGGCAATGGAGTCGACACTGGGNCAGCCTTGTCTTTCATTTTCCTGATAGACNTTTGTCCGGGAGTGAGGCTTTTGTTAGTATTGATGTAAACATTACCACAAATCACCACCTAGGGAGCAGA
>CRCNE00004084
AATCGATAAGTTTTAATAAAGACCAGGAGCAATCACTTTCAACAGAACATCAATCA
>CRCNE00004087
ATAATTATGTTAGGGACCAATAAGATGAGTTGAAAATCAATACGGTGAGACAAAT
>CRCNE00004128
TTCAGCTCCTTGGCCGGATTAAACACATCTNGAAATTTTCACGCTGAGCTTCCCCTTTGTCTTTGGTTAACGTGCTCCGACATGTTGATGGAGG
>CRCNE00004163
AATGAGAGTAGAACTTCATGATTGAAACTATTTACGTACAGGTTGAACAA
>CRCNE00004276
CATCATTTAATTTACTAATCCAATCATTACCCACCTCATTGCCTTTCCATTGTTTCGCCGATGGATTTNCATTAACCCCGAATTAATC
>CRCNE00004293
TTAATACCTCATCACTGGCTCCATTGAACAGTTTAATCTTCCTGCCCCGAGGCTGATCGATACGGGCCGCCTGTAAATTAAAAGGATCATCTTAAAGCGATACGGGCCCGTTAACACCCGCTCTGAAAACCATTATTTGTGGAAGGTATTT
>CRCNE00004479
AAATTCACAAGGAGGTCCAGCCTGCATCAGAGAACATCATACCCCAATCTGTTCGTATCAATTTAATTGGGTTTTATTATCGCGTCTAATCGTGTTGTCTAATTAACAGCGTTGGCTGGGGATGAAGTAAAGGCAGACTCTATAAAACACCTTTGATCTCCACCATATGGAGCC
>CRCNE00004485
TTTTATTGATTTTTATCAGATTTTGATTTATGTTAATAAACTGAAATNAATAAGTTAA
>CRCNE00004497
TATGCAAATTTATGCAGAGAAATTNNNNAAGGGAAAGAATTAAAAGCAAAAATGAGGTTGCTACACATGAGTTGTTAGGATTATGAATAATTACT
>CRCNE00004532
ATTTCTTTGGCCTTATCGTCAGCTATTCTGACAAATACACACCTCTAATGAGCAATTACACCGTAATATGCATCCAATTAGTTGGAATAATGA
>CRCNE00004587
GANTGCCCTCTTTGATTCTTTACTCTCACATTAATTAG
>CRCNE00004627
ATTTACTAANNCGCTCATTTGAATATTAAAAACTTCTTTAATCTTCAAAGGCAAAATGGGCTCATGAATATTCATNNTTTGGCCAGAATNCTAGTTCATTAAGTTGTAATTAATTCCAA
>CRCNE00004648
ACGTTATTAAGATATGATCAAATCAATTTGACTGCTGCTCCNNGTAACAAATTAAAAGTAACAAGGTACACTGATAATAATCTCNNCACCAGCTCCCGGGCATT
>CRCNE00004960
CCAAACCATCTGGNTTGGTTGTCCCATGATAAATCTTAATGATAAATG
>CRCNE00004983
TGGCCGCCTCTCCCCTCATTTGTCATGATTATTGTTAAATTTTTCAACCTGTCACTGCTGACCGTAAATCAATGCCTGTNNAGTCTTCCTTTGTTATATCTCCTCTGAAAACAACCTTTCCTGTTAAATTAGGGC
>CRCNE00005001
CATCAGGCAAGACTAATNAGGTCGCAACAAAACGTTATTAATAGAGCGGGCGGTATAGAACGNGCCCGTTATTAATGGTGGCTGTCACGGGCTTATTCNGCGGCTAAATGAGAACCCTTCACAGTTTGCTGCGCAGCGCTGAATAACACAAGGCAGAGAAAGGTAACAAATGATCACTATTAATTATAGCGTTAGGCANNNNNGACAGACAG
>CRCNE00005008
ATAATGACACTCATTAATAACTGTCGGCTCCTACCATCAATTCCGCCCGCTCCTTGGCTCATTAGCATGATCTAGCATTTGTTCTCTNGAAGATGGTAATTATTTTATACNAACAGGCCAAGCCAATTACTTTGGTGAAATGGAATCACATTAATCAAACCTTAACAAGGTGGCAAATTTAAACACATCAGATTGCAGAAGGCAGCATAACTAATATGTCACTGTCAG
>CRCNE00005373
GTTATAATGATGTCAAAAAAGTCAAGGCTGACTGACAGGTGTCAGCCTCCCAGTGGACCTCATTAGCTNCAGACGAAGCTGACAAGG
>CRCNE00005379
CATTGGAGCAGAAAATGCAGTAACCGACNGACATGATGGCCNATAAGTGNNNGAGGCATATTTCAACAAGATGGATACTTGCAATTACGGGCAGGACCCGGTGAGANNAAACTCCATTAAAATCATGTATTGTTTAGCAGAGNCAGCGATTAATTCATTTGGGCTAATTCTAGGGTGATGAATG
>CRCNE00005398
CCTGTCACTCAGAAATAATTGTCTGCCACGTCGCATCCCTGATGGACGGGNCAGCCCCGCGCAGATCACTCACGGCCGCCACAAATACAAGATTAATATTCATTAACGCTTATGACATGGCTAATTTCCCCGGCGCAGCAAAGGNCCCTCCAAAGTTA
>CRCNE00005454
GAGTTCATTTTCATTTCCTCTCCGTCCCCTCGAATTAATCAAGTGATAAATCAG
>CRCNE00005486
TCATAATGACACAAAAAATAATATTGTTTTATATTTGTATTATTTTATTGTTTC
>CRCNE00005535
ATTGAGATATCTTATATAATTGATGTGCTGTAAAATTAATGAGTAATTNNNNNTATGTAATTAGTCAATTAAGTGTAATTCCAGCTTATGTTCCTAATCCCACAAGGGCATTCCGT
>CRCNE00005643
CAATCACCCTGAAAACAACATTTCCATCGATCCCCTGTCTGTGTGATTTATGGCTTCATTTTACGGTAATTGAGAATTAGTGAGAAGATTAGCAAGGNCTCAACACTTCACCTTGATATGCACANCTAAGCACCGTAATTTGTCACNNNTAAGGGATGTCGGACACTTTTTTAGTTACACGGGGTTCCCATCTAATTGAATTTGGAGATAACATGGAAATTAATTTGACACAGGAAAATTT
>CRCNE00005864
CAGTTAGTTCTACCAGATTTAACAATGATATATCATTATCACAACTTTGGGGGAAAATCCATGAAATCAATACGTTTGTA
>CRCNE00005881
GCTAATTGCTCCTTCCCGGCGTGCCTCGGTAATGAGGNGCATGCGCAGTGCACGCGNCTCAGCCATTTTGCATNGGAAAATAATTAGCAGNAATAAAGAT
>CRCNE00005900
GGGATTGATCGCGTTAATTGGTATGCCGATAGACGAGCTGCCCGCTTCCGCCAACAGTTAAAAAGATGGGGTAACAAGTTCCAGCGATCAATGGGACCAATAAAGATTTCATCTATTAATGAGCAGCGCCGTAATGAATGCTCACCCTGAGCCAATTA
>CRCNE00005901
CCCTAATTGTAAAATTAATATCAAATCAATGCCGCGCGCCGTTTGCATATTGATTATGAA
>CRCNE00006092
GCGTTGGATCCGTCGGCGTACTGCGAGCCTCCGGTGTACAACCCGGAGCTCTGCCCCAAC
>CRCNE00006105
TAATATTGATAGTCGGGCTGTCCGGGTGCAGCGATCTGTCTAGCACGCCCGTTACAAAGCCGTTAGTTTNTGATTCGGCCGCCCCGGATCGATACACGGCCATACTGTTTCAATTTGGGCCACATTGATTTTCACCNNCGACACCCCAACCTCCAGGCATCCGTCTTGCTCCGAGGAAAGGGCGCGATTCGATTTGCTGGAGAAAAATTG
>CRCNE00006194
TTGACATCCAATTTCAGGGGTGATATATGAATGCAGAGTTAATATTGATAGTCGGGCTGTCCGGGTGCAGCGATCTGTCTAGCACGCCCGTTACAAAGCCGNTTAGTTTTGATTCGGCCGCCCCGGATCGATACACGGCCATACTGTTTCAATTTGGGCCACATTGAT
>CRCNE00006238
CAGTGGCACCGCTGGATAATTGGGTTTGTGCAATCACATCAGGCGTTTTTAGAATTCCTGGTCGGCCCTCTCAAGAGGCCCTCGGTTTGTTCCTAAGTGTGCTCTATTGCATTAGGCAGCAATAAAGCACGGCACAATCGTGGCAGCTGTTTACGCCGAAATCTAATTAACATTCAGGCAATTAGCTTTTATATAGAGACGCAATCAATCTTTACTTAGGTTAAA
>CRCNE00006240
ATTTAATTTGATTATCCCATAATGAAAATGGCCAGTAATGAGATTAATTTTAATTATTTAT
>CRCNE00006327
TTGAATATTGTGTTCCTTTTTAAGAAGCAACTTGATTGTAAACTGCATTTCAACTA
>CRCNE00006339
CTGTTGTTGGACCCTGTCTTTTTATGGCAGNAGCAGTAAACATGACAGGTTGTTTGGG
>CRCNE00006396
AAAAAACTAATTAAGGGAGTGTGTGGTTTTAATTAGCTGTTTTAATGCCAAAAATAATTGGTTCCCTTGCGTTTTGGCGGTGCGTGCAGCGGTCGGGCGTNGATACCTGTGCGCTGCCGAGTTCCCAGCCGCCCTTTAATTAGTNNNNTTTGCCTGTGAAAAGNNNCCTTATTAATCGCCTCGATTTGCAGTTGAAAAAGGGAAGTCGGCTGTCAATAATTTGGGTAATTG
>CRCNE00006430
TAATTAAATCTTTAAGGCAGGACATCTTAATCAATGACTTGTAATGACAAGTTCATAAATAAATT
>CRCNE00006574
GGACCTCGACACGCAAGAGGTCGTCCAGATCGCTGCCGGACATATTTAACATTAAGGTAATCAGCCCATTAATTACCCCTCGGATCATTAAATCAGCCAGTCGCAAAATGAAATTTCAGAATCTATTACCCACTT
>CRCNE00006579
CTGCTGTATAAATTTCTCAAACTACCCACGCGGCTCAGTTTCCATGCCCTACGTTTTGGCTGTGTCC
>CRCNE00006585
AGCCATTAACGCGTGTGACCGAGTTACATTCAATTAGCTTCGACAAACATGTTAATTG
>CRCNE00006651
TTCTCCCTTGGCGGGGCCACGGGTTAATAAAATGCTCATTTTATTTTAGCAGTTGTTTTTGCTGTGAAGTTCAGATAAGTGGTTGACCAGTGGAGCCTGTAATTACAATCTTAGCGAACCCGGGCCCAATCTGTAGATAAATCTCAGCACCCAATTACAAGCTGTAATAATTTTGCAGCAGCGCTCGTAATGAGGTTTAATGCGGGCGGCGTTGCTATAATTCCCACTGGATGCAGACTCCATCAGCTGTTGCCTTTGTAATTATACCGGC
>CRCNE00006676
CCATTTGGAAGACCCATTACCTCCGTAATGATTAAAGGCAAAAAGTTAATTTGGCAATTATGGAGCCAATAATAGAGTTGTCTGGTTTGCTTTGCATTGCTCAATTAAGG
>CRCNE00006734
CTGAACATGAAATAATGATTTTCCGCCGGTATAATTACAAAGGCAACAGCTGATGGAGTCTGCATCCAGTGGGAATTATAGCAACGCCGCCCGCATTAAACCTCATTACGAGCGCTGCTGCAAAATTATTACAGCTTGTAATTGGGTGCTGAGATTTATCTACAGATTGGGCCCGGGTTCGCNNNTAAGATTGTAATTACAGGCTCCACTGGTCAACCACTTATC
>CRCNE00006776
GAGCATTATGGCTGCTATAGTAACCTCTAATCCATNCACACTTCAATGGAAAGTATGTATC
>CRCNE00006822
ACAACTAAGTATTCACTTCATTAAAGACACTAAAAAATTCTGGCCAGCTGTTTCCTGCCATTTGGCTGAGGACAAAGTGGAGAAAGACAAGC
>CRCNE00007063
AAGGAGGAAAACAGACNCAAATGAATTCTCATCCATCTTAATGAAATA
>CRCNE00007072
TTCCATTTTAATCAGATACAGTCACGCTATCCAAATAGGAAGAAATTTGCTATAAATTAGCCATTTTCCTTCTGCATTAACAG
>CRCNE00007272
TTAATTATAGCCTACAAGCCCGTTACAGATAATTTTATGGCAAACATATTGTTTC
>CRCNE00007278
CTCTTTATTATAGTACTTGTTTTTTTTATCCCATTTCGGATTTTTATTTATGTAACATTTTTGTCTCTCTAATGAAAAGGCAA
>CRCNE00007286
GAGATCACCATCNTTTATCATTTANTTGAGGCATTGAGATTTATTGTGCTTTGATG
>CRCNE00007322
AATTATGTGCATAAATAATAAAATACCNTCTAATTAAAAAGCTCACAATAAATATGCAAAAAT
>CRCNE00007337
TAATGGAATTCTATGGATTATTGATTTTTGATTTAGACCNNNCTGCTCAACAGAAAGCCCNNNATTTGGAAGACCCATTACCTCCGTAATGATTAAAGGCAAAAAGTTAATTTGGCAATTATGGAGCCAATAATAGAGTTGTCTGGTTTGCTTTGCATTGCTCAATT
>CRCNE00007345
TTAAACCGGCAGGCANNNAAAGGACATCAAAAAGGTGTAAATTTCAGGCTCCCAGTTTGGCTTAAGTCAAGCATGAAATGAAATGTAATGCTTTCAAGTGCCCTAGGCTTAGGTCCCATTGATGGCATTACTTCTGCACTAAGAGTCCCAGTCAG
>CRCNE00007391
AAAGAAATAATAAAGGAAAATAAATAAATAAAAAATCAATAAATAAATTGAAAATAATAAAAGCT
>CRCNE00007395
CTGAACATGAAATAATGATTTTCCGCCGGTATAATTACAAAGGCAACAGCTGATGGAGTCTGCATCCAGTGGGAATTATAGCAACGCCGCCCGCATTAAACCTCATTACGAGCGCTGCTGCAAAATTATTACAGCTTGTAATTGGGTGCTGAGATTTATCTACAGATTGGGCCCGGGTTCGCTAAGATTGTAATTACAGGCTCCACTGGTCAACCACTTATC
>CRCNE00007658
GGCCGTCATCAATAACCGTGACACCACCGCGAATTCTCTCTCCAAATGAGCCATTGAGGAGGCAAAGCCGGTCGTTTGTCGGCGTGATAAATACAAATGATGTTAATGAAAATGAAT
>CRCNE00007677
AAATCACAAGGGATGTTGTTANGTGTTCAGAAGCNCATTATTAAAATGAAGCCAAATTTATGGATGACACTTTGCAACAATTAATCAGAAAGTGTTGATTAATGAAGTT
>CRCNE00007686
CTTTTATAGACAATTGCCATCCTTGATTTGATGCGTGATTGATTGCCTGTCATNCTGGCGAGCTTTNGATCTATTCATTCCTGATAAACATCAATAAATCA
>CRCNE00007691
TCCAGTAGGCGCTGTCATTGGTGATGAATGTTTTTGATCGTTAGGTCTGATAAACATGTGCTTAATGAGATTT
>CRCNE00007696
AACTCACCCGGCTTGTCAATCACACTGCAGAAAGTAATTGGACATGGTCTAAGCCCGAGCTGATGGATTGTAAATCATTCGAGATTAAATTAAAAGATAATGCACAAACTTAATGGCTTGTGTTTTGCCATCAGAATT
>CRCNE00007709
TAATCAACTTCCTTAATGAAATACGTAATTAACATATTATAATTGTGGTAAAGATGATTTTGACAGAAATCATTTTCCATATCTAATACTATGCTAATTTAATCTGTTCCTCNACTCCCCGACATGACCTTTAGTGATTAAGTTT
>CRCNE00007718
CATGAATCACTTCGTCTCCANGATTGAACCNGCCCGACGCTTCGGCCTCNNCCAGATCAGCCAGACTTTGGCAATTTTTCTTCATTCCCGCTAACAATTTGGTAATGAAATATTGATTTTTAGTTAGATGGAAATAGCAGTTATTAAGTTTGCATTGATAAAT
>CRCNE00008113
ATCCCAAGAGAATGAGANAAATAAATGATAATGCCCGACTACTGCCTGTGGAAATTAATTGCCACGATTTCATCCTTTCCACGTCGAACATTTGCTCTCAGAAACATTAACATATCT
>CRCNE00008143
GAGATGAAAGTAATTGCTTCATAGTCAAGGACAATCTGCCGTCTGCCAGCCGCTTTCCTCCACTTCATTGTAGTCTGACATTTTACAGTAATTACTTTACTTCTGACCTGCGACA
>CRCNE00008211
TTCCTGAATGGCTGGCTGCGCTCTGCCCTGGACCCGGCCTCCCGACACTCGCGTGTCCTGATCG
>CRCNE00008215
AAACGACAAAAAGGAAATTAACATTTTCCANNAATTATTGTAAATTGTCCTGTGTCTATGTATCCATAGCTGTTTTGTATTTTCTNNNGGTTGCAAACCAGTTTTTTCTCGTGATTCCATACTAATAATTTTNNGATATAACCATTT
>CRCNE00008276
CAGAAAAGTAAACAATTGTTGCATAGCTTACTGCCAGATNNCTAGGCNNATACATTAAATTTCAAGTGAAGCACAATTCCCNTATAGATNGCTCTTACTGCCAC
>CRCNE00008277
AGTCCTTTTGGTGACCCCTGAGGCCTAGTCCTACCTCACATAGCCATTAGAGAAGGGAATTGCATGTGTCTGACATGGTCTNGAAACCAATTATTTGATATTTTCTTCAGAATGATGCCCAACTCTGTTNGGGAATGAGCAATCACGAAATAATTTACCTCCTGATTTAATTTT
>CRCNE00008374
ATTACAAAAAGGGTGCATGACCCATAATTGCGTTGGGCAAATTGGGCTNGTGCTGTGATGTCACTTTTGTTTGGCTGGAAGNTAATGAT
>CRCNE00008389
GATAGAGTCCGCTGGCTCAGATAATAATGAGCCATAAATCGCTGTTATCTCTGAAAGCTTNATTTGTTCAGGCAGGGAAAACATACGATCCAATATGCTCCCCGGCAAATGGCCCAGATAATAGA
>CRCNE00008423
ATTGCTTTCCTGAATGGCTGGCTGCGCTCTGCCCTGGACCTGGCC
>CRCNE00008424
ATTGTCCTGTGTNCTATGTATCCATAGCTGTTTTGTATTTTCTGGTTGCAAACCAGTTTTTTCTCGTGATTNCCATACTA
>CRCNE00008426
TTATTATTTACAACTAGTNTACTATTAATTNATTATTGATAATAAATTATTATTCATTATTTTCAA
>CRCNE00008454
AATAGCATATGGGACTATGTAAACAACATCTGCGTCCTGTTGTACTTTCTACACGACTTTAATTGGCTGCCACGAAGTTGCGTACCCTTCGAG
>CRCNE00008470
ACTCATAAATCATAANCAGTGGCGAATTAATCAAGCTGTCAGTGCGTGGACGAAAGGTT
>CRCNE00008500
TTTTAATTGTAAAATACTGATGCTTAACTGCTATTGATCCAACAGAGACTCATGAAGGAAAAGGGTCACCATAACTGTTAATATTCACTGCTTATGGAACTAGTATCAAAGGACATTTTAATGTCACAGACTTTTCTTGGGCAGTTTTTAAAGAAGNCTTACATCGCCCAGCCTATGAATGAGGAAGGACATGGAGGTTAACTATTG
>CRCNE00008557
CAGTAATAAAAATAACANTGTCTATGACATTTTAAATGTT
>CRCNE00008570
TGGCCTCGTTAGCGGGGCCGGTGATTAACTCGTTCCAGCTGGAGGNNNGCGATGTGATAAATTATTAGTNAAGCAGATTTTCACCGTGTTTTCTCAGATTGGGCCGTCACGGGNNNCCGCCTGTATCGTCCGGGGGCTCATTTATCGGCGCGTGGGTCTGCCGCCGCATCTGTTGCGATTACAGTTAATTTC
>CRCNE00008583
TCTGGTCATATGTTGTCCATCAGNNNATGTGTTTACTTTGCCTGTGACAGCCNGACACATCTGGATCACATATTCG
>CRCNE00008587
ATATCGCAGACGACACATCCAAATGAAGCGTGAATAGATGGCAATATGATTGACA
>CRCNE00008591
AATGAGTAGCAATGCTGATTATGTAGCTGATTATCTTTCATTGATTACCCTATCACGTTCTTGTCCCATAATTGATCCCTGCCTGAGCNTCAAGTTAATTATATTGGCTTTGACGTTGC
>CRCNE00008595
AGGTTGGGAAATAGAAAAATGCTTTTTTCAGGAAGNNCCTGGCCAATTAATGCCCCCGCCCATATTGAATGTCAAGGTGTTAATTTAGG
>CRCNE00008596
GGATGAGCAAATACGTGTCAGGCTGANGCTGATTGGATG
>CRCNE00008642
GAGAGGAATCACTGGTGTACATTTCATGGACCNTATCTCAATCCTATTAAAGTATTGTAGNTCCTGGTTTAAAATAGACAGGTATGAAACAACTTTGAGAGACAGAGACTAAAATGGCTTGTGGA
>CRCNE00008744
ATTAATTAAGACAGTGCCAGNCTGTAATTTTCTTGGGAAGTNNNNNNNNNNNNNNNNAAAATTTCTGCACAACTAAAGGTTACAGAGACCTTTTCACTGTCAAAAATTTACTACAGCCCTGTGAATGTTAATGTTTTCTAATGAAGACA
>CRCNE00008745
AAAGGCTCCAAATCACAAGGGATGTTGTTAGTGTTCAGAAGCCATTATTAAAATGAAGCCNNAAATTTATGGATGACACTTTGCAACAATTAATCAGAAAGTGTTGATTAATGAAGTTACTTCATTA
>CRCNE00008749
TAATTGTCCGCCGTCTGACAGGCACATTCATCAACAGCTTAATGGTCAATCAAAAGTTGGCAGACTGAGTGTTCTCATTCTTTTCCCATGGACTGNATTTGGCATACTTTATCAAAATGCCTCCGTGCTTAATGGGCGTGAGGACTTGACGGCTGACTGATCAGCTATTTTGCAAAGATANAAAATTAACAG
>CRCNE00008767
ATTTTTCTTCATTCCCGCTAACAATTTGGTAATGAAATATTGATTTTTAGNTTAGATGGAAATAGCAGTTATTAAGTTTGCATTGATAAAT
>CRCNE00008777
TTGTCAGCCGTGACCAGCACAATTTATCAAATCGGGACTTCACTTTACATAATAGCTTTCATTATATTAACACAATTTTTCATGTTGTGTCAGNNNTCGGTGANNTTTATGAGTCACTCTAGGTACAAGGTGATCATTGAATTAT
>CRCNE00008792
GGGGAGAAATTAACAGCTGTCACAGCGTGATGTGTTAATTTCCTG
>CRCNE00008799
TTTTATAGACAATTGCCATCCTTGATTTGATGCGTGATTGATTGCCTGTCATCTGGCGAGCTTTGATCTATTCATTCCTGATAAACATCAATAAATC
>CRCNE00008800
TTTGCAGCCAGTTTGATGTAATCAAGTTGATATTATGCAGTCTCGGCGGGCCAGAGTGGCGCATTAACTTGATTTTCCAGTGCAGGTGACAAATGAGCTCGTGTACCTGGGTAATCGTGTCA
>CRCNE00008804
AACAGTCTGTTTCCTTTTCAGCNNNCAAGTAATTTATCAAGCNNGACCCGCCCGTCTCCACTGTCTCTTCCTGACAGAATGACGCGTGTCATTTATCAAA
>CRCNE00008805
TGATTTATGGTGGCCATCCGTCTTTGCGGCTCATCCATCAGGCCNGTGGTTGCTAAGCGATCACGGCAGCAGCTGTTTG
>CRCNE00008806
CACATTAACATANTTGGCTCCCCTGGATGATAGGACGAANNAAATAATATGGTCATTTTATTTACAGTGGGG
>CRCNE00008807
TTTGATCAGGNGCTGTCCAAAGGGATCAAAGAAGACTGGCAGGTAATGGATATCTAGTTGACAAANCCAAATCTAAAAGAGAAATGGGGCTNGCCAGTTA
>CRCNE00008819
CCCGACGCTTCGGCCTCCCAGATCAGCCAGACTTTGGCAATTTTTCTTCATTCCCGCTAACAATTTGGTAATGAAATATTGATTTTTAGTTAGATGGAAATAGCAGTTATTAAGTTTGCATTGATAAATCGTTCCTTTCCGCGGGCTGGAAG
>CRCNE00008953
CAACTTGTCACGGCGGCTAATTTGATTTTCCCTCANGCGTGTGCTAACAGCCTCCCACCACCATTCAGTGCAGTCTATTCAGGCAGGCCCTCCCCGGGGAGAGGCATTAACGTGTAATAATCCCCTATTTAGAGAGGAAACAAAACC
>CRCNE00009024
ATTATCTTTTTGATTGAAAATTGTTCTTCCGTGTAATCAGAATTATTTGAAATTAGGTCGGAATTTAT
>CRCNE00009038
CATTAATGACATTTCATATTACTCTAATTAAAGTAATGAAATCGGAGGCAGGCTCATTAGATATGAAAATTACAAAATTAGAATTTAGTATTGCAATGATCAATCTT
>CRCNE00009277
TGTTTACAAGGGTGTAATTAATTCCCCGCATATGTTCGCAACATCTGGCGCNACTGACCTGCCGTAGGATTCGGTAAATTACCGCTG
>CRCNE00009344
ACAGACGAGTCAAGGTCGTATTGGAAACTTCCTGGCTGACGTCTTAATGTAGCCTTAGC
>CRCNE00009367
TTAGTTCGATCGCATTTGCAAATCAAATCAATTCATCAG
>CRCNE00009368
AATGCACAGTCAATTTTTAGTATTTTCAATTT
>CRCNE00009370
GACAGCAAATTTAGTGTAAGGAATAACATTCCTGTCATCACGGCCCATTATT
>CRCNE00009372
TGAAATATGAGCCGTCGCCATCTGTAATGGCTGTAAAATTTCATAATTACATGNTCCTTTATTGCATTGCGTAATGATCCTGAAGC
>CRCNE00009376
TATCTGTTAATTAATGCAGTGGGAAGCAGCCCTTGTGTTAATCAGCGAGATAAGAAAAATTGGA
>CRCNE00009378
TCTTGGTCTGAGGCCAGCTGGTTTCTNCTCGTTAATTACAACAGGGGAAAATGTCAATAAAATGTGTT
>CRCNE00009396
TTTAATTTTGTAATTTTCATATCTAATGAGCCTGCCTCCGATTTCATTACTTTAATTAGAGTAATNNATGAAATGTCATTAATGAGCTGCAACATGATAAATACCATGTTAATTCGAGTATGAC
>CRCNE00009428
TAATAGTTTGTTTTGATAATGCACTATGTGTTAAANAGATCAGACACATTTGTTGTCAATTTGCTTTGCTATCACATAGACACGATAATTGCCTTTATGGG
>CRCNE00009430
TTGTGCGGATAATTTCNNCCCATTTAAAGGCGGTAAGTGCCTCGCATTCGGCAATCATTTACGCTCAATTTTAGCTGCTATTTTCAATTGAGANNAAATGTAGCAATGTCACTTTGGCTGAAAGGGGTTTGATTTCAATTATCTTTGCTCAAAGGACTATGATTTCCAAATACACTTAAGCAAAATTATGACATGANTTTTTGTTCCNCGAAATTTGTAGTTTAAAGCCCAATTAGTTGATAAATGGTCCCTCTGCAAGTCAAAATGCAATCTGCTGCTTTCCATTTGAAAGACACTCAATTATCCATGATTGCTCCAGTTACAATGCATTTAAATACAGATACCCGCTATTGTGGTAATTTGCACAGAAATTAACGTGCCGAGATTTTCAC
>CRCNE00009431
TTGCTGAAAATATTAGAGAATGCACCTGCCTGGTACTGTGGCCAATTACAATACAATCAGCTCAAGCTGACNATTACTC
>CRCNE00009661
GCGGCTCAATAAATATTTTATCAGGCATAATGGAAATTGTCAAGGCCGTCTAATTGCGCAATACGTTAT
>CRCNE00009711
GTCGATTTTCTTAATTCATCCCAGAGGGACGAATGAGTCTATCAATCCAGTAAATTGGAAAGCCATTAGCGCCCCGCGGTTCACGGGCCTCGCGGTGTTAATTGGAACTTGATGGATCGCCGCCCCTTTGATGGGATCTGCCGATGTAATCTCGCCACCGCCCATCTCACAATAAATTACGCGATTTATTTTCTCC
>CRCNE00009712
AAAAATCGAAACATAATCAACCTTTGTGGTTAGGGAATAGATTGGCGCCATTTTCTGCCNGTAATTCCCCCCATTTTCACCCTATGCTGGNGACATACATCATAATATNNNNNNNNNNAAAGGGCAAAATACGGCTGGCCNTTTAATATTTATCGGTGGTTGATTCTCAATTCTTACTTGTTTATGACTTCATTTATCATCGCGGACTGTAACCTTTTCCATTTCGNNTAGAATATTAT
>CRCNE00009716
CATCAGGCTTTCATCCGAGTTCGATTAACCGAAACATAGGTTGCAGACCAATGNCTGATTGAAACAGTTTAAATTTTAATTGTGTTTTTAATTTGACAGATAGTCGCCACAAAGAGTGGCGTTACACGGGCCGTGCCGGGGACCGTCGATTTTCTTAATTCATCCCAGAGGGACGAATGAGTCTATCAATCCAGTAAATTGGAAAGCCATTAGCGCCCCGCGGTT
>CRCNE00009717
TGAAAGAAAATCGAAACATAATCAACCTTTGTGGTTAGGGAATAGATTGGCGCCATTTTCTGCCGTAATTCCCCCCATTTTCACCCTATGCTGGGACATACATCATAATATAAAGGGCAAAATACGNNNNNNNNGCTGGCCTTTAATATTTATCGGTGGTTGATTCTCAATTCTTACTTGTTTATGACTTCATTTATCATCGC
>CRCNE00009719
GAAATTATTACATTAAGTGAGCCCAGTTACAACAATGGCCCTATGAATGTGCCCCCAAAGTGTGGAGGAGTTTCTTCAATATCCTGAATATTATTCAGTCATTTAGTTAAATGTTGTTTCTAATTTTCTGGTAATGCTCAGTAATTATACATAATGGGGCAATCTTTCTCCTTTTGAAGGCAGTTNTGGCGTAATATGCCGTGGCG
>CRCNE00009811
GAGCAGATGNCCTGAATAAAATACATAGAATGTGGTCCAGAAGGGTCGGGCAGAGGACAAAAAGTGAGGGGTTCC
>CRCNE00009813
TCCCAATAACAAGANTCACATCATGTATGCATTATTAAGCCATGTAATTGAANTGGTCCATAGTTTGCATATCAGACTATTAAAGTAATGTGTTTTGCTTTTCTTCCAACACGTAATGTTGAAGCCTTTGCGAATATTTGGTGATTCTGATAATTATCACCANAATTACTACAAATGTTCTCTTCATTAACGTGATTTC
>CRCNE00009956
TTGTTAATGAAGTAAAATAAGAAAGCTTCGTGTAAAATTAATTATATCAAAAAGTCAACAANNNNTTTATGTTGTCTTTGGAAGCG
>CRCNE00010102
ATGAATACCGTAATCTATCAGAATGCGTCACTCACAAATGATTGATTACGCTCTGTCATTGAATAAGAATGACACGTTAACAAAAGTTTCTGCTCACAAANNAACACCTCCCCTAGTCGACGGGGCAACGCACAGATGATTAATGGCTTGTCAGACCAGGATCCCACACCCGCNCTTAATGAGGCACTAATTTATCATCGGTGTGGACTGGCATGTGTCAGGATGAAAGGCTTCAAAGCGCACCAANAGAATAGACTTGTTTTNNNNAGCCCTGACAAGTCTGACA
>CRCNE00010106
ATTAACCCTCTCCTCATTAAGATAATTATGATCAAGCACTCTGTCAGGGCTAATATC
>CRCNE00010167
TGTATGATTCAGTAATTGTTGNTTTCTGTAAAGTTATTGCAGTAATTT
>CRCNE00010176
CTGATAAATGCGACTGCATTTCCNCTCCATCCACAACCTCTGGTGTCAATA
>CRCNE00010247
CCGGGCCAAACCCAAATACAAACCCGATTGCTAAGCTGCACACAAAGAAGGCGATGTAGACAAATGTCCAGCTCCTGTTGGACGTCTTTGTGGCGGTCCAGTTTTTTTTGCATTTGTTTTAGTCATGAAATAATGGGTGATTGACGCCCANCGGACAATGCGCTTTAACTGTTTGGAATAAATCTGAGCTTGTTCCGAGTTGTCATGGTATTCAGCCGCGTTCAATGGAGGGCCGTTTTCATTGANTTTCTGAA
>CRCNE00010263
ACTCTGGAGATAAACAGAATGTTTACCCTTTCCGTGTGAGCCAAANCTGATATGTAAATGTATTCT
>CRCNE00010267
GACACGTGGCTGTCGATCTTCCGCATATTTGCAATAAGCTTTCTGTAAGCACCATTATCCCCCAAAGCAAATTTGACCAAAA
>CRCNE00010290
AGACTGAATGGAAAATTAGNATTNCCGGCTCCANNGAGANNNCCAACTTTGCTNATTCCTGGTCATAATTAATTCAAGAACATTGATAATTTCATT
>CRCNE00010375
ACACTTATTTATGATTTTAATTTGTTGTGNNCAGGAACCGTANNTCAAATTAAATTTCATACNNNNNNGATTCCCCAGAGAGGACCGTCCTNNNNNNAACATGGTAATTTCTNNGTTTATCTTCCTGAAAGATGAGAAAATTAATTCTTTGTGACAAGTTGTAATT
>CRCNE00010378
ATAGTTTCGTGGGGTACGTCATTATTTTGCAAATTTTCGATTAGCTCATCGTGTTGTCTGCATTGTGGACAGCAGCTAATTAGG
>CRCNE00010525
ATTGATTGGAGCGCTGACCTCGCTATTCAAAGTGTTATTTGAGAACTATTAAAATAGATCAACNNGCATAAATTGACTTCCTTGTAGTCGCCTTAATGCGCCATTTATCATCATTACCTCCTGACGACTTAATT
>CRCNE00010543
GAGGTGCAATAAAGCCATCAGGTCGGCTAGACGTCTGGAGTTAATGGCTTTA
>CRCNE00010550
GTGGCCGATGTATACCCTGTGGACTCGAATTTGTGCTGGCTTCTGGAATCCACAAATTCGATTCTTAAGGACTACATAGTC
>CRCNE00010709
GGCATTGTCCGGTGAAAGGATAAATCTTCCTGCTGTCCATCACGGGCTGAATGAAGCCCTCCCCTTTCCATTTCTAAGGGGCTTATCTCCGATGAATAG
>CRCNE00010719
TAGGGTTATAGAGACGTAAAAAGCCTTTGTCACCATGATTAATAGTCCCTCNGGATCATCTTTAATTCACT
>CRCNE00010720
TGATGTATGTGCGCGGAGAACACCGTNNGTGGCAGAGGCTAAAATCATTTAGACAAGGCA
>CRCNE00010771
AACGCCTTAATAACCGTTAATTGGCCGCCTGCTATTT
>CRCNE00010772
AGTTTAGCGAACTTGGCCCTCATCCTATCAGCATGTTAATCAAATTACTTCGGAAGGTAAAATTGACAGTTTTCATTAATTATACAGCGCCGATTCCATTTGCAATGCAAATGGCTTCGTGCGGAACAGAAGGCGCTCAGTAATATTTCAGCAAATTTGCATATTAAATGGAGGGAGCGCTGTATTATGCATGATAATGTATGC
>CRCNE00010877
ATTCATCACCCTTTCCAATGAATGTTTTGACATCCAGTTAATTTTCTGCTNGATGATTTATCAAATTATAATTACCATGCTCTGAAGGANCTCATTTATTATGTTGATACATGATAATGAT
>CRCNE00010883
TTTATACAACAGGCCAAGCCAATTACTTTGGTGAAATGGAATCACATTAATCAAANCCTTAACAAGGTGGCAAATTTAAACACATCAGATTGCAGAAGGCAGCATAACTAATATGTCACTGTCAGCG
>CRCNE00011097
TAATTTCATAGATTCAAGGGGCTATTNGTTTAGGGACAATTTAGTTNNCATGAAAACTTAANNTGGTTCTGTGNNNNGAGATAGTGGAGTGAAATTTAATTGTTCNNTCATTTACTACAGCAGGTATGAAANGGAGAAAAATGGGATGTCTGATGGGCTGAAANTTGGTGCTGTCCCTC
>CRCNE00011207
AATTTGTCGCAAACNTTGTCGTTGTCAAAAAACTGGTTTATTGTAGAATGTATTTGAGCTTATTTCTCTGAAAAAAATGACATCATCAGTATGTTTCTTGCTCATTGTGAAACATT
>CRCNE00011211
ATAATTAATTGGGCAATCTACATTAAACTATTGACTAAACAGCCACATAAATCACAGCNNNCAAAGTCAATAGCGATGGACATATTTAATCATGTTCCAAATAAAGATTACCGCGCCTTATAATGCCATAATTATTTTCG
>CRCNE00011226
GTGAAAAGCATTCAAAAACCACCCTATTGTCAGTGGGAATAATTAATCAAAAGGACGAAAGATAATTAAAAAGATATGACCTCAGGAAGTGTTTG
>CRCNE00011238
GTGAAATTCAAGGTTACACCTGGACGCTCAAGGTCAGTGCCAAGTTTAATTTGATTTTGTGTCTTAAATTAATCTGATCTTTGATCTTATTGGATT
>CRCNE00011243
CCATTGATTNTTGCTACAAACATCTGAAATGCATAAATCAGTTTCTTTGGTGCAAGTTTTTCAGGCCTGTCAAGACCCAATCGTAGGGGCAGTGTCACTGTAGGTCAGTATTTTATTAGTTGCCTCTGAAAACAGTTTCTTTAACTTACTAAGGCTGAACTGAATAAAATGCAGAAGGGNNACTCAGGGAAGGGATTATGGTATATGCAGCCCAATAAGTGCCATCGAATAGAAGGAATGTGACATGGTTTGATAATCACG
>CRCNE00011400
AAGAGAGAAGGCGAATCAATAGGCCATGCAGCCGCGCNNNNGGGCCTCCATTCATCATGCCTCCGTCCTGACTCCCATCATTCATCATGCTCAATGAGGCAGCAAATAGGAAAATGACTATTTGTATCAGACCCATCTGCACTCATCCACCGGGGTGGTTTATTCCCATTAACAGCCCAAGTAAAATA
>CRCNE00011423
TTGCAAATGCCATTACGGCAATCAGGGGTNGGATTTATTAAATACATCCACCTANATTCTGCCNGTAATTGATAAATAATCAAAATGCGTCAATGTATGCGCACANNATTTTCACTAATAATCAAGAGAAAATGGTCAATTTCCCGTTTNACTCGCTCCAAATTAGAGNATAAATTGACGATCAATTA
>CRCNE00011564
CATTAATTAAGACAGTGCCAGNCTGTAATTTTCTTGGGAAGTAAAATTTCTNNNNNGCACAACTAAAGGTTACAGAGACCTTTTCACTGTCAAAA
>CRCNE00011566
ATTATTAAAATGAANNGCCAAATTTATGGATGACACNTTTGCAACAATTAATCAGAAAGTGTTGATTAA
>CRCNE00011575
ATCAACATTATCGAAGATGGATGTGTCTTNAAAAAAGGGCTCGATGATGGATATCAGCCGTATGGCGCCATTTAT
>CRCNE00011613
GAAGAATGGTTTTGCTCTATCAAAATGACCCGTCAAAACGACTTTGTTTCATATTTGATTTAATTGTCTCTCTCCTGACAGGCACATTCATCAATAGCTNTAATGGTCAATCAGAAGTTGGCAGAGTGAGTGCT
>CRCNE00011614
TCATTAGAGCTTGCCTAATTAGCCGCTTGTATGATGGATTTGTGATGGGCGCGGGAGCGATGGCGGATAGGTCCAGCGGGCTGTCACACGGCAGAATTAGTTTTGCAGCNCAGTTTGATGTAATCAAGTTGATATTATGCAGTCTCGGCGGGCCAGAGTGGNCGCATTAACTTGATTTTCCAGTGCAGGTGACAAATGAGCTCGTGTACCT
>CRCNE00011618
TTATCGAAGATGGATGNTGTCTTAAAAAAGGGCTCGATGATGGATATCAGC
>CRCNE00011619
ATTTATGGTGGCCATCCGTCTTTGCGGCTCATCCATCAGGCCGTGGTTGCTAAGCGATCACGGCAGCAGCTGTTTG
>CRCNE00011621
ATGATAGGACGGAAAAATAATAATGTCATTTTATTTACAGNTGGGGTGTCTCTCCACGAGACTNNTCGACAAGTTTCTGCCAAGCTGAGTAGGNNTCAAAATGACATCTTTTGATCAGGGCTGTCCAAAGGGATCAAAGAAGACTGGCAGGTAATGGATATCTAGTTGACAAACCAAATCTAAAAGAGAAATGGGGCTGCCAG
>CRCNE00011635
CGCTTGAACCGGCGGTCGGGATACTCGCTGTTGTCGAAGGGCAGCCGGTGGACGCACTGCACATGCGTCTTGAGGTTTCCCTTCTGCGAGGCGCTGTAGGGGCAGTGCCGGCAGCGGTAGGGGCGCTCGCCT
>CRCNE00011644
GTGCACGCGCATGTGGTTCTTGAGGAACCACGGCTCCTTGAAGCGGCGTCCGCACACCTCGCAGGCGTGCTCAAACGAGTCCTTGTGCTTGCGCATGTGGCTCTTGAGGAACCAGGCCTGGGCGAAGCGCTGGCCGCAAATTCCGCAGC
>CRCNE00011646
TGGGTGCGCAGGTGGATCTTGAGGTTGCCCTTCTGCGCGGCGCGGTGGTCGCAGAAGGGGCACTGGTAGGGCTTCTCGCCCGTGTGCGTGCGCATGTGCAGCGACAGGATGCTGTTGAAGCGGAAGCGCTTGCCGCAGATGCCGCACGGGTACTTGAGCAGCTTGCGCGGGGCG
