# Supplementary material for: Ancient Pbx-Hox signatures define hundreds of vertebrate developmental enhancers
Source: BMC Genomics. 2011 Dec 30;12:637. doi: 10.1186/1471-2164-12-637 (PMC3261376; doi:10.1186/1471-2164-12-637)
Supplement: Additional file 9 — Zebrafish CNEs. Zebrafish sequences of 4259 CNEs shared between human, fugu and zebrafish (from the gnathostome CNE alignment set). [file 1471-2164-12-637-S9.TXT]

4259 zebrafish CNEs

>CRCNE00000006
GTCATGTGGCTTTCCGCATGGACGCCCCTGTCTCCCCCCATCGCCGGCCTAATGGAAACTTCGTTAATGTCATTAATCTGCCGACCAGGACA
>CRCNE00000025
CCCCTGTCTCTGAGGTTACAGGTTAATGACATGCTCATTTCGCCCAGCCATTTGTTTTGTTTTCCTGCAAAGTTCTGATAAGTAGCTAACCAACGAACCTTGTAATTACAATCTTACAGAAACCGGCCCGATCTGTATATAAATCTCACCATCCAATTACAAGATGTAATAATTTTGCACTCAAGCTGGTAATGAGCTCTAATACTGCAGCATGTGATAATCCCCTCTGGATGCTGGCTTGATCAGATGTTGGCTTTGTAATTAGACTGGCAGAAAATCATTATTTCATGTTCAAATAGAAAATGAGGTTGGTGGGAAGTTAATTTCTCTACGCTCTGTGAAGCGTAGACAAGAATTTAATGATTTAATTACAGTTGTAAGCTCCTTGGATGAGACTTAAATTGAGCTG
>CRCNE00000027
GCCATAATTGCCATCTCAGCCTCTGAATAATTGATGGCTGGTGCCGTTGACTTGGTCTCATTTACTGA
>CRCNE00000054
TTGCACAGGGGACAGAGAGGTGAAATTTCTCTNCATCCAAATGGATTGCAATTTCCCTCCATTTAGCACCTGAAGGTAATTAGCTTGAAGAGATTGCAGAGTGAGCAACACGTTCATGGAACATTAACTCTTGCACATTCTCCAGTTGCAGGGAATTAATAGGAAAGATTAAAGTTTAAAGAGAGCAAANTGCCATTACCGCACAAACCACCT
>CRCNE00000055
ATGGTGAGTGAATTTCTTAACTAAAGACCAAAGAACATTTTGAAGGTCAGCTTCATCTGCAAGCTCCTTCAAGCGCTTCTCGGAGANGATTGGAAAAGTCGGAGATTTTTNGAAGAGTCATTAATAACGCTAAAGCTGAAAGCNNNNNCTATTTGCGTTCTCGCTTTCTACCTTTTAATTT
>CRCNE00000056
AGTGACATACAGANNTCCCAGATGTGATGNCCGCCATAATTTAAATTTTATGCCTTTGTTATCACTTTAATCATTTTCTTTATTCGTTTTGTTTCACTGGTCGGAGAGAGACACCTGATAGGGTAAAANNNTACCAAGGGAACAATTTTTATTTGGAATGTGGTACAGAGTCTAATTAGAATTTGAATTTTGCTGAGGCTTGAAATGGCCGGTGCTTTATCCTGATCGCCTTAGATATTGTTCCAAGTCAATCATTTGTCA
>CRCNE00000058
GACAGTNNNTTGAGCACTTTCGATTTTATACCTCAGCAATTTTTATAGCGTCTTTAGGTGTGCA
>CRCNE00000059
TAAGATATTAAGTATTCAAAGCTCATTTACATCCTTATTTTTCAATTTGCTGCAGCAGTAGTTTAATTTATTCCATATAATTTCTTTTTCTGAGAGGGACATTAATCACTGCCNTGTATGTTTTAGTGCCTGTAGG
>CRCNE00000060
GAAGGCAATCTGTTCATTAAGATAATGTGTTAGTTCCAATTAAACTAACATTAAAATGGTCCTCATAAAGAGTTTAAGTCAGCGTTTTTCTTAACTTGCTCCTNTTAATTACATCGTTCCTCTGCTGTCATTAGGGGTATTAAAAATTCATTAACAAGAATAGTA
>CRCNE00000061
GCAATTTAAAGGAGGCACATATTTGCATAGTGAATTAAAATTAAGAGCTAATTATGCAAATAAATTATGGAGAGGAGCAAGGGGNTTGGTTTGCGCTTGGCTT
>CRCNE00000066
ATGCACGCTAACCTTTGCAGATGGCACCGCTATTGCTGAAAAATGGATTGCTTAATAAAGCATATCATCCGACATATTTGCTGCTTGGCTGACCAAATAGAGGTTGTNNTTTTTGCACAAATTTCTTTNGTCAAATTTGTCAATGTTCANNNTGTCATTTTTGTTTTAGGTCATGGA
>CRCNE00000070
GCAATAATAATCAGAGGCATGAAATTACAAGGGTGATATTTGTGGGAC
>CRCNE00000071
GACATTCCTTTTTGATAATCTGGCCTGCCATAAAATTAGAATAGCAAATACCTCCTNGACAAAGATGCATGTTCCCCCTCTATTGTGCCATCATAAAAAANNCTCGGCTGGTGACTCTAAACGCCACAAACTTCAATTTAAATTTACAGCGCCGCGAAAGAAGAAGTGATATGCGCTCAAAAATTTTAATAACCTATTAAGTTACGACTTCAATTTCATTTTATGAATATTTTCCTTGGGGAGCGCAGCCATCAGCAGAGAAAGATANGAAATTTAAAAAAGATAAATAGTGCCATTAATCTACAACATTTCTCTTCCATTATCCTTGAGANCGAGGAGTTATTTTTGCTCAGATCCTCACGTAATTAGCTCCTTACACTTGATTCACAAGCCAGAAAATGACCGTGTTCAGAAAATTAAAAATTTGTCATT
>CRCNE00000072
CACATCGATTCAGCTCCCGGGGGCCCAAACCAATTTCTCTTGTTTTCNNTGCCCGTCTCCCTGCCTGAACCTGCAACAGCCATCAGACCCATTAATCCNNTTCCACCCAAGATGACTATGACTGATTTGGCCGCCAAACAATCAATTTGTATCTCTCTCACTCT
>CRCNE00000073
TCTTTCACTCATTCCTTCTCTTTTGTGGATGTAAAGAATATCATGAAAAAGNTGTCAGC
>CRCNE00000077
TTAAATTAATTACCATCAGGCCCCTTGTAACTGTTCACTTTTGTAAACAAACATTCTAATATGCAGTAATTAATTAAATCTGCCACNTCTCCCCT
>CRCNE00000079
ATGTTTGTTAACTAGGCGAAGTCGGGGCCATAATAATTTAATGTACAGTTTTATGGCTTTACCACGCTCTGTCGTACTTTTAGATATTGTAATACGACGTATTTNGCAAGTTACTTGTCTGTTAATGTTCCAGTTAGTAGACTTTAT
>CRCNE00000081
GGGGAAATAAAAGCAGCTTTAGGGGAAATGTGTAGTCGAGTGTGAAATTACAGCCCATGGTGTTACATATTGTACCAGAAGCTCCCTCC
>CRCNE00000082
GCTCCAGCTTTTTGCGTTGGCGAATCACAAAGTGTTGGAATCTATTGCCTTTGTCTGACATGTCATCCATCTCTATGCGAGGG
>CRCNE00000083
GGACTGCAGCTTTTAGAAACAGACACACTGAGAAGAGGGGTTTCAGTCTCAGCCCAAAGCTTCTAACAGGCACATCCC
>CRCNE00000084
AATCACATCTGTCTCGATGAAAACCAATCAATANCTCTGTAACCAGACCCAATGGCACTGGGAAATACGCGAC
>CRCNE00000088
GCTAAATTGAATTAATAAAGCCTTTAAACACGCTGTAACATAACAGGAAATTAACAGCC
>CRCNE00000089
CTTAGACCAGCTGATAGAAAGTAATTAATGACTCTATTTTCTTCTGTACCAAAGAGAACAA
>CRCNE00000090
AAAAAGGTCAAGCTGGCGGGTAGAATGGCAATAAAGCCCCTGAAATGGTACTATCAGTGGAACATGATTGATCAATTGAATTCCATAGCANCAGAAAAATGTGGGATTAAGTAGAGTATTATACGCACAATGAGTTGAGGCATGATGTTCATTTCAAGTTCATTTCGCCTCTCTCCTNNGCCACCAGATCAGGCAATCAATAGGGGCCTTGCATATCATATATCACTACGCTNCTCGCCGAGGAGAGAACANNNTAATCTGCTGCAAATTTAGAATGACAGATTTGTAAGGGAGC
>CRCNE00000091
TATTACAAGAGATAAGCTTTATTTACTTTCATTATACTATCAAACAACCAGTGACTATTAATTTTTC
>CRCNE00000092
AGGGCCCATAAAGCAAAAGCAGTGGCCTAATTGAGTTCATTTTAATTTCTCTCCGATCGCAGAGAATTACACTGGTGATAAATCAGGGGGACAGCCCTCACCCCTAGTAGNAGGGCCTAATTTGCAGCTAATTACAAAACTGATTTCTACTGGAAGATCAATACCAAAACGAATTGGAAATGACTTGNCAATCACAAAGAG
>CRCNE00000097
CGGGATATAGGACAGTTCCTCTCAGTTCCACTNCGGGTTCCAGCGCTCATTAC
>CRCNE00000098
TTCCCCTCTACTTAACCTGCAGTTCAGGTTCACAGCAAACAGTTAAGGGTCA
>CRCNE00000099
GTCACTGTCAGGCCAAACACATGATGAATTGCCCTGTCAACAGAATTCATTCAGGGACCAATTAATTCAGCAGAAATGAACTAGNAGCCATCAGTCGCTGAAAAACTCAGTGCAAAGAGAGCAAAG
>CRCNE00000105
GGGTCTGAAACTATACACTTTAATAAANGTCACCAACGGCTAAATGAGGAGCT
>CRCNE00000120
GGGCTCACCCCTCCCACACTTCTGCCAGCCATTTGG
>CRCNE00000126
ACGCTTGACTGCATTTAAATTTATACAAACTCTCTGCCATTGACAGTGATAAATGTTACACTCTATTCTACAATATGTTTAATGC
>CRCNE00000129
ATTTACCCTATTCCAGGGCTAATTTCGCAGGTTTATTTCCGAAAATGAAACCTCTTCATCAAACTCATTGATCCTTGCAAATCTGGAGCAA
>CRCNE00000130
AGACAATGCTGCCATATGGGGAACAGAAGGAACTCCAACTTGC
>CRCNE00000131
AAATCAGTGTCACTCAGAGCTAATAACAAGTGTAATCAAATACATTATGTTAATATCATTTGATTTATTTGTGCATTATGCAAATCTTCCCTAAATATAACGAGTCATGACA
>CRCNE00000132
TTTCAGCGTAGACCGAGCAAGTAANTGCTTTGCATGCTTAAAATCCATTTCCATAAGTAAGTGCAATTTCCGTACAGTTTGTTGCTGTTTAATGAAGTGAAATCTTGTTTGTATTCATCCCCATTTCACAAGAAAAGCCA
>CRCNE00000133
AAAAAACATCATTTATTTTGTACTTCCCTGATAATTTACTTTTTTCTTTCTTTTCCTTTCTACAGGAATTCTCCATTTCCCTATAAAATGAAAATTCATCTAGAATTACATCTTATGTCATCATTATGTTTATTAAGCGTGGATGATGTATATGAACAGCGCTGGCTTGCCGCTGAGTGCTTAATGATGCATAAGATTAAGCCGAGGCTCTCAGCTGTGCTGTGACTCCCCTCTGGTTCCCATGCTGCAGTAGCATGCTGGGAGAACAAGCTCCAAACGNGCCATCAGGTGAA
>CRCNE00000134
CTCCGACAAAAACATTATCCTTCTGCTGCTAAACAATCCAATAAAGCTCTCTACGGGGAAGAACTTAACCTCTTGTCTCGTCTGCTGATGCTTTTCCAACCACGTGACGCCTGCTACAGTAAATTCAAATCATTAGTCTTCTCACCCCCATCNNNNNNNNNNNNNNNNCTTCTATTAGTAATGGAGACCTCGTAAGAGACCTTCCTCTGAGAGGACTGCCTTCCCAATTCCCAGTGGAAAAATCCAGCGCAAAAAACTAATTCTACTTTTAATAATCTGTCATGAGGACCAGAGGCAGTCATAAATTATGTGGGGAGCATGTGCGCGAGCGAGCCACAAGAGGGAAA
>CRCNE00000135
ACAATCTCCATTAGATGACGGCGCCGGGGTCTGGGTGATAAATGCCCCCTGACGGTGGGGAAGGAACTGCGTAAAATAAAGAGGCATGTTCCTACATGTCTTGTCAAAATTGTATTGATTTAATCATCTACAGAACCACACATTCTTGGCTACTGTAGCGTGCAG
>CRCNE00000138
AATGAAACAGTGGTGCTTCTAAGCCTTTAATTCTTTTCATTTGTTATGTTTGGACAACTCATTAGCNNTGTCATTTGTTATCATTAGCCTGAAGTTTT
>CRCNE00000139
ATTACAGTACAATTGATACCCAGGTAATTGATAATGCCTNNGGGTGAATAATGTTGTCAATTTTCTCCCCAAATCCCATTTTGGTAGCCATCTGGGCCACGTAAACAGCTCCCGAGGGAGGAGGGCTATTAGACAATAATTACTCAGAAGTCATTTATTCTTGAGGAGT
>CRCNE00000140
TTTGTCTGTGGCCCGGAGGCATGAATCAGTGACATTTCAAATAACTGTTGTTACAGGCGTAATCTCCANAGGGAAAATGGTGCAAAAGCAGAGAGAAGATTTAAGTAAATGACTGTGTCAGCCTCTATTTATTTGTGACATGACTGCCGGAGGCAGAGCCCGAGGGTAACCATTAG
>CRCNE00000141
GCTATTGCTGAAAAGTTAGTATGTAATGCAGCAACTTATCAGCAAAGTG
>CRCNE00000144
AACAGATGCTGAGGCAGATGGTGGCGAATTAACAGAAAATGAGAGAAGAAGAAATGAGAAAGCTCATGACTGGNTCCAGGGAGGCAAAACATTAAAAAANTACAGATTAA
>CRCNE00000145
TATGCAGTGAGCCTCACTTTAAATCAAGATAAAAGACAGAAATGGAAAATAATGGGACGAACAAACCCCCGGACGGCTCNGGGCCCCTAATGGAAACACATGGCTGAAGGCTGAGGTGTTGTCAG
>CRCNE00000149
AGTGGAGTAATAGAGTAATAAGGCAATCAGCGTTTGACCTTGGAAGACAACTAATTCATCTGCCCATCTATCTTAATTATTTC
>CRCNE00000150
CTATTCAGAGACAATTTGTAAGCACGGCTGTTGAAGTCAGGCCAAAGACTGGCGAACAGCTGGAGCCCCACCATGATTGATAAACGTGGGCC
>CRCNE00000152
CCATCTGCTAGACAATAGTTTTTAATCTTTAATCCATGAGCAACCACTGAACACCAGTGAATTGCAAATTACAGATGTTTTACTGTCTC
>CRCNE00000154
GATCAATGGAAAACTGTTGTAATGATCTAATTAATTATGTNCGAAATTAAAAGCGAGCGCAGAATCAATCTCTTGCG
>CRCNE00000160
ATTTTAATGTTTCTACAGGGAATTTNCTCAGCACCCTGGCAAGTCATTAATTCACACCTTCCAAATAGCTCATTCGATAGCGAGAACATGGATCCT
>CRCNE00000161
AGCGCCGTTCAGATTAACAGAATCAAATGCTGGCGTAAGNCTTGTACACCGCACTGAGCAACTATTGCTTTCCTGTCACATATAATTTATAGCTTTCCATTTGCATCCCGGGTACCCATGTGGCTAATTCAGAACTTTTTTATCCTGGAGTCTAGNNATCAATAGAACCTCATCC
>CRCNE00000163
GAATTTGCAATTCTGCAGAGAANAAGCTATTAATTCACAAATTAGCA
>CRCNE00000170
GAGATTAATACGCTGAGCTTTTAATAAAATTCACATAATTATGCAGGAGCCATCAAAGCCAATG
>CRCNE00000171
GGCTGAGATCCAGTGTGCAGATGAATAGTTTCCTTANACGGAAAAGAAACACAGATTACACTCATCCTTAAAATGTTTTCCAAGCNCCAATTAAAATGCCCACAGTTATTGATCTTNGTTGATTCTNATGCATGAGAATTTGCATAATCTATTAAAAATGAATGATTCATGAAGC
>CRCNE00000175
GTGGAAGTTAGTCTGACAGAAATTGGTCATTTAATGCTTTAGCGCACTGGAGACAGCCCCTGTCAT
>CRCNE00000176
ACTGTGCATCATCATTAGAGAAACTAAATAGCACTGGTCACTTACTCAGGTAGTGGTAAACGGCACAATTA
>CRCNE00000177
TCAATTTGAAAGCCTTCTCTCCTAATCCATCTCTGCTGATCATNGGCCTGTGCTGAGCTACACGCTTTTACATTCAATTACAATAATCAGGTTAATTCTGAGTAAAAAGTCAACGTTTTAATCAAGGAG
>CRCNE00000178
TGGCAGCCGAATTAAATGAAAGCCGCCTGATTGCTGGAAATCACAGGCCCGGGTGATAAAGCAATTAA
>CRCNE00000179
ATTAAATAGACAANGCGTATTGAGGTAGGATTTAATTTGCATGCTAGATTATGGTGATACTGGTGGCAGAGTGGCCTCAGGGGCGGCGCCGTTATTAATAGGATCTAGTCCCTTAAAATCCATTAAGTCAATTGA
>CRCNE00000200
AAAGGACAGGGCATCTCATTTCTTGTCACNCGTGTCCCAAATTCCTAAAGGTACAATTAGCATTTTGTCTGACAAAATGTTGAAAGGTTCATAGATTGATATTTGCAAAAATGCAGCA
>CRCNE00000201
CCGAATGCAAATTTTGACATTTATTAACTTTTATTCCGGATCNNNTGTTTATGGATTGTAAAAAGTCTGCATACATTTAACGAGAATCAAGCGAAATTACAGTGTTTA
>CRCNE00000203
GTGCTTTTCCCCTGCNGAAATAATGTCAGCACTTTCCCACCTTCAAAGTCCTTTTGTTTTTCTCAATCTATTAACAATTCTAATTGTACAG
>CRCNE00000204
TTTTAAAGCCAATAACAACGTCAAAGCTCGGGATGATTAAAGCAATTAAAGTTTCCCTTTGTTT
>CRCNE00000205
GAAGTCACTTCATTGATTACCACAACCCNNNTCTAGGAAATGGCTCATGCATCTCATGTACATTATAACAAATGTTCTCTTTGCATTACAATTGAATTGTGATTGTTATGTTCAATCAATGGGNAAAGGTCAAAGGATCGCCACTGCCAGCAATTTNAATGGAGAAGTCGATGGAGATTCATTTTAATCACTGTGGCTGTTGCCGAACGAGCACAACA
>CRCNE00000206
GGATGATGTATGATTGGTGTAATTATTTCTTATTCANNNNNNNNCCATGCTTTCTNAAAGCATATCAATTTTGTTAATACCATGTAATTAAAACATGTCAGTGCACTACAAGTTGCGAGCTGTATTAATGACTGTGAAAATTATTTTAATTAAATAGCCAATTATAGAAAAATCCTAACCATGAGAATTGACATTTAAATGAATTTAATTTAAATTGCTTTTCAACATTGTTTTATC
>CRCNE00000207
GCTCCTCCCTCTCTGTACCTTGTGACAACAACAACTCATCCACAGAGCACAGGCACACTTTTCTGCTCATTTTCTTCCTGTCATTC
>CRCNE00000208
TTTGTTTTCGACAAGGCACGGATGTGTTTACAGGTACTCATGGGAAATCTTTGGATCGAATTCAAATCATTCCCAGTCAGAGTGGGTGCTAAGATACCCGTCACCCAGCAACCACATCCAAGAGGGAGCTGAGGCGATAATAACTTCAAAAAACAGAGAGACAGATGCNTGATTAGGATGA
>CRCNE00000209
AACCACTACTGACACAAGTTAGAGGGAGCAGATGAGATTTCTTGATTG
>CRCNE00000210
CTCTGTCTAATATGGTCACATAAAGAAATTGATTTTCCTCAGAAATTAATTAATTTTTCATATAGCCCAAAGCTGGAGTTTAAAAAGAGAGCGCACTTTTCTGCGTTCCTATTTTCCTCCTTTTTTAAAGAATTATTGCCTAATCATATTAATACTTTTGCCCTAAGGATAGGAAGATGATTGTACAAATGCATTCGGAAATATGTATCGCTGAGTATTTATGATTAAATTATGCAAATAACTCCGCTCTCATCCTTCGCGGACCCAGATTGTCTAATTAGGATTGATATGCCGAGTAGATGTTCGGGAATCTGAATACAAGCATGTCCAAAGAGCAGAAAATTGAAAATGACAAGGCCGGAATCCTTANAAAAGT
>CRCNE00000211
GCTGACAGCTCTCCAGCCACGCCGTCCCAGCAGGAAGGCATCAGTTTGAGAAACAGATAG
>CRCNE00000212
CTCATTTGTATGCNNTGCTCTCTCTGTGTCTGTTTGGGCTAGCTTTAAGAAGCANCAAAGCCTTTAATTGTGAGGTTTAACATTTTGCAATTAAAATCCACCCTTATTGCTCAGAGGAACGAATGACGAGGCTTTGATGTATTTTAATCAGCGGAGATGTATTGTACTTTAAGGAGCGTAGAGATCCCTGATACATTTC
>CRCNE00000214
AGCTGGAATTCACTAATAACGGATCTCCTCCGCTTCACTTTCCCTTTGACAGATGGACTGTGCATGCTCAAATCGAATTGGGCTTTAATTGCATTGTGGCGTTTCAAATTTNATCTGCTCCAAAGGTTTTGTTTACAGGTTTAGGGG
>CRCNE00000216
ACAATGGAGGGCCCGNNTCTCCCCTGGGCCCCAGAGGCNTTGCACTGTGATGTTTCATTAACTGCGCGCNNAGGCCTGTGGCCCCCAGTAAACACACAGTAATTAGGGAATTTTGAGTNTGTCGTTTCTGAGCTTGCACTATGGTAATGATGATATGACCC
>CRCNE00000217
GAAAGAAATCTCCTGACTCTGTAAAATGGGCAATGATGACATATGTGGATGCGGGCTTGTTCATATCTTTGTAGGGCCTTTAGGGAAATAAATATCTGAGAACATTCAGTGAAATGAAGCTCACTCAATAAATCAACCTGACACAATAAACACTTCTGGCACATGCGCGCCCCC
>CRCNE00000218
GCTACCAAATGGTGCCTCCCCAAAGGCCGGTAAATCAAATCGGCACACANNAATACAGTGGGAATTTATTTGGAATGGGTTTTTGTTCTGTTTAA
>CRCNE00000219
TCTCATTTCAAATCCTACTAACCTCCTTATCTCTATTTGTTCAGTTGTTTTTAATGCCACATACTGAAAGAATTTCAATAGCTGTTTTGCCATGAAGTCATTTGTTATCCTTCAGCAGGCTTTGGTCTCCCTANTTGTGTGACAGCCGCCGAGTGCTTGAATCTTCCAGATGGAGC
>CRCNE00000220
GACAATGAACTAACAAAAGATTGTTTTAACAGCTGTGCGTCTTTGATTACACGCTTCTTTGAAGTATCACTTTAAGTTTGTCTTTGAACTTGGATAGAGATCAGANAATGAATTGGGCTCCTTTTTGATGTAAAAG
>CRCNE00000221
AGAGAAAATTTAGATATTTTTACATGATGTCCTACATTTTGTCAGCTAAAATGGGGATATTGCCTGAGCGAGAGTGAGGCATGTTCTTCAGTTGTCAAAAGGCAGTAAGTAATGATTAAAATAGCAGTGTGAAACGCTGGGAGATTAAAGTGATGCTAATGATAAGTGAGAGAAGAAAAGGGCAAGCTATATTTTAATTCCTAGGAGAATGGTTAATGACTTCTATTGCCTGAGATTAAACTAAACCTGTCTCATCAGCTTTTTTCTGCTCGCAGAGGAAAAAAAGGGCCCCGTGCACTTTAATTTATTAAACTCTTTTAAGGAAGCACATTGATCTACATAGGTTAAACTTTCAAAATTTGG
>CRCNE00000222
CACACTGAGTGTTTATTTGAAAAANGTAATGAAATATTTACTCCCTATTGCGGGTAGGATTA
>CRCNE00000223
AATGGTCCTGTTAGCGAGGCTGTATTTCGCTCTGTCACTCTCTCTCTCCACATGTTGCTTTTTCTTTGGGAGATAAGTGGCCCTAATGCTGAACAAATAGTGGAAATCAGAAGCCACTGAGAATCATTCGGCACCGCTTTTCCCATGGCACCCAAATAGACGCCC
>CRCNE00000224
GCGAAACAGTTTTGTCACTGCAAGCAAATCCAATTGAAAAGTCCCCTGGACTGCGANNAGAACCGGAGTTGTCAGAACGGGCCAGAGCACTGAAAANGATCCAGGAGTCCTAAATTGGCATCAGGTGTGGGGTTTCTCTCTGTGGTGATGGGCTCCCACATTGTGTCAGCTAGACATTTGGCCATTTCCAAATATAATGGGAGAAATTAATGCAAATGAGCGGCTGGAATGAAATGTATTTAAATGCAGATTGAANAGAGCCTCTGCGTTCTGCCTGATAACAAGTTGCTTTAGGAGAAGGGCCACATTGTGTTGGCTCAT
>CRCNE00000225
TTGTGTCTCATAACAGGCCATTGTTCAGTGGGTAAACTCGCTCACTAAACTATTTACATTGCTCATTTATTTGAATTTCAGAT
>CRCNE00000226
ATCATTTATAATAATGTTGCTGTTGACCATAACCTCATTAGAACCTGC
>CRCNE00000227
GTGTCCAGAAGGTCCGGGCCTGTGATTAATGTGATAGATAATGTGCTGGGGAAATGAGTAAACACTCCCTCGCTGCCTAGCTTTGTGCTTCATCGGGTTGATGACAAGGGCAGCGCAAGGTGAGAATTNTAACAGGCCTGCTGGAAGAAAAGAGGGAAAAAA
>CRCNE00000229
AGAGAGCATAGATGTTCCTCATCTGTAATACACTGTGTAGACTAATATCTGCTGCTTTTNTCTTATATTGCAGTGCGATATTGATCTGCTAAAATTGTACCATATTGGAGCTGTCTGTTGTGATATTCATCATTCTGTCA
>CRCNE00000231
AGTATAAACAGCAGATCATTTTTTTTTGTTTAATGTTTCACACAGGATT
>CRCNE00000232
GAGGACAGGACATATAATTGAAAACTGCAGCTGGACTGTGTACANATCTTGTAAAAGGATGCCTTGGAAATTAGATTAATCAAGAGGCAGACATTGTGGGGAAANGTTTGTTTCGAATGCCTGACAGTATCGCTCTTTCTCTCATTTCAAATGCTGGCAGGGCAGCAGGCAGCTCCAAGGGAAATGTGCTCCTTTCATACTTGAGTAATTGATGAATTGTATGCAATATGCAAATGAGAATCCATAAATCTTATGAATGACAGCTTAATTTATGTGAGCCTTAATGAATGCAGGATTAGATTTTAATTAAATATCCTCAAAGGCACCCTGACTAGNTAAGTTTTTAAAGCCTTGTTTTNNGAAGACTTGTTTCA
>CRCNE00000233
AATCAATGAGGCATGTGCTGCTATCNGCTCCAACAAAAATGAAAAATAAACCAGTGATAATCCTTCAGTTAAAAGGTTATTCGGCCCTGATAAAAGCTATTTTGTTAATTTATTTACACTTTGCGCGGGTGAGATAAAGAAAGGGAACAATTAGGGAATTCTAGGTGAGAGATTTGAAAAGGCCAATGACATTGGGTTAATATTTTATAAGGCCTGA
>CRCNE00000234
AATCTGATTGCTTTCTCAGTGTGGTGGGACGAAGGAGATCATGTTCCACTGTGAACTCCTGGGTCAACATGGACCAAGTCCATTAAAGGAAGCACGGTTCAGAGAAAGTTCACTCTTATTTTCTTTTCGCCATG
>CRCNE00000235
ATAAACGCACAACAGGTCTGAGTCACTCAGTCACACCAGCTTCCAGCTACAGCTCCTATTAAATCAAGCAAGCAGAACGTTTCCTAAGGCAGCCGTTGCCTTTTAATTTCCTGAAGAACCTTACAATATCATTCATTACCAGAACTACACATATTTGGTTTTTAAAAGTCTCATAAATCAATAGTGGCCTGACTGCAATAATTATAACAAGTTAACATGTAATTTCCAGCCTGAAAAGCTGCACGGCCGTATTTTAGCATATGCAAACGAGGCAATTCAAATAGTGTAGGGATATTAATACAGAAGGGCAGGTAACGAGGTGCGGGCCATGAATTATGCATCAAAAAGTGGTTGATCTTCAATAAAGGAAATGAATTCACTGTGTAATCTAATTAGTTATGGAAGTCTATTATGTCGAGCGGCAGAAAGCAACTGTCCTTGAAAAGGAATTTATTTACAGTGCATGTTGGCTCTTTGGAA
>CRCNE00000237
GACACCATGTATACCATACATCAATATGGTACTGATGTACTTTAAAATGCAAACAAG
>CRCNE00000240
CTCTGAGTGAAATATATGGCCGCGACGCCTCTCCGGCCCATCCACAATCAATTGGATTCTTTTACTTTAATATTTACTCGCAGCGATGAGATGCTAGTCTGCATGGTGATGAACAGTCTACCCCTGGCGTTTGAAGGTGACCTGTCAGCGCGTATGGACAAATCTCTCGCTCGCAGAAATGTAGAAAATAAATCATTAAAGGCAGGC
>CRCNE00000241
GATTTAAATCACTCGCAGATTTATGATTTAAATTAATGCTTCGTTTGGTCAAAAGAACGGAGGCCGAGACAAATGATGTNNNNNNNTTGGNNNNNNNNTACTGAAGCCATCCTAATATTGATTACTGNGATGTCAGTGCAATCTCTTGTTTATATCAAGCTCTCTCCTGTGACGGGGTGGCCAATAGGAGTCACCC
>CRCNE00000242
CAACGTTAATGGACCTTAAATCCTCTCCGTAATTAGATGGGGGAATTGTGTGTATCACCAACCAGATGATGC
>CRCNE00000243
GAGACCGCAGCTGTAAGCGTGGAGGAGCTAATTGGTCCTTATCTTGCTGTCCCATTCATCTTCATTTTTTACCAATTACCGAGCATTATCTGTGTTCTCGGTTGGATATGGGAGTTAATCCTTTTTGGTTAAGCTGCTGGTGCCGCTTGCAGATTTC
>CRCNE00000244
CTCCTGCTCTTTGATAGGGATCTGTTTGGTCACACACAGCACCAGCTGTCATCTCAGCCTCGACTGCTGTGATTTAATTAGTCTGTTTATGTCCTTTCTAATAATAAATCCCACACTGTGGAAGGACAACTCCAAC
>CRCNE00000245
CCTCATCAANCATTAAAGCTCATTCTTCATTAATTGGATGAATTCATTTGAAGCCGTTTGATTCGCNNNNNCTGTGTGNNNTTGGCCGTCCCNTCTTNNNNNTGCTAATCTCTGTCAGGTTGCATTTATAAGTGGGATTGAGTGACCTTTGGAGGCAAAGATAGGGATGAAGAGATCCACGCAATTTGAAAAGACAATGTCACATGGTGTAAATGCGCTACATG
>CRCNE00000247
ATGCTTAATATGTCACTCCTCTTGATTAGAATCCAAAGCTCTCTAACGTGTGCGGCAAAGGTCTCGGGCTGTGGAAAACATTTTTATAAAATAATCCATTAATGCAGAGGAGTGCAACTAAATTAGTTACCAATTTGCTGAGCATGAATTAATGAACAGAGCTTCTCCTGGCTCCCAGAGTTGTAATTTTCATAATAACCTCAGACCTTTATTTGGCAGGTTGTTTAGTTTTTTCGTTTGAAGGTTTTCATTAGTCTAATGAGGACTGTGCAAGGGCGAGCAGTCAGCACAATTTACATGAGGAAGCTATCATAATAAATGAGGCAATTTGAATAACACGCACAGGTTTATGCCGCGAGATGAGANGAGATCGTAGCNGCCGGATCTGGAGGTAACCAATACATTAGANCCAACTAATAACCAAAGTAATCCCAATAAAAGCCTTAAGTGAAGGGAATAAAATTAATGATAGATATATTGAACTGTAATGATATGATACATGATGCATTNAGATTAATAAAATAAATGTGCCCCATTGTTAAAGAGG
>CRCNE00000248
TTTGTTTATGGCAGCCTTTTTAATTAGGGTTGTTCATTGGATCAGTTTGTTTAGACAAATGNNAGATTACATTCCGATGGTTTAATGATATTTCTCCANNCTTGTTTGATCTTTATGGTCATGGCAGGGCATTAAATTAAT
>CRCNE00000249
GAACACTCTGANNNNCCTTTATGCAATAAATATGACACGGGCTGTATAAAAAGACAAGATATCTTC
>CRCNE00000250
CCATCTGTGCGGCTGTCTTCAGCGTGGCCTTGAGAATATGTTTCAATTTATTAAGCCAAACCAAAGGACTCATTATTT
>CRCNE00000251
AGTGACACACAGAATTGGTTATTAATGGAAAGTCTCTGCCACAGGGCAGTTGAAATTTAATGATATCCTACAAGAAAATANTGATGGTGTCACTTTCCCAAAAGTCATGCGAAATGTCAGCGTTTTNAAGGTCCCGACGCTAATTTTATGCCCGTGCACAGTAATGTTTGGGAGCGCGTTTAGGAAACACGGCCCAGTGCCTGTGCTGATTATCCCCCTCACCTTCCTGGTGCTCTCNAAATGGGTTTGTGCAGCAAGCGATTTAATCTCTAAGTGTAGGGAACATTA
>CRCNE00000253
TTTTAGCGACACAACACATAAGGACTGAGAGNNNAATTAACAGGAAAGGTGATTTATCATTGCTACCACACTGTCAAGGACTCCCACTGCTGCCAT
>CRCNE00000254
TTTTAAATTATGGCATTTCATTCCAAATGCGTCGTATTTACAGCGTCCCATTTTTATTTGCGGCTCCTATTATCCAGCGAAACAGTTGCGCGTGGAATGTTATTTGTGACACGGCTGACC
>CRCNE00000255
AGAAAGCTGCAAACGGACCTGTCACAGCTGCTGCTGGCAGCCCCGNNNNGTGGAGAAATATCACCTGGAAA
>CRCNE00000256
CGTCTGGCACTGTAATTAAGTCCAAGTCAATGATTCTGGACCAATGGCAGGAAATAAACA
>CRCNE00000257
ATGTTTCCAGGGCATTTGCAGATGCTCGGAATAATCTCTTATGTTTTGCTGCAATCTGCTGCGGAGATGGTTGAAATAAATACTTTAAACTAATTAATGTCGGACCAGCTGTTACCAAGCCTTGGCTGGCGTTAGTGAATACTGATGG
>CRCNE00000258
TTCACACACAAATCAACAAAACGAACCCAAGCAGAAAATTGAGATAAAGCAACTTAG
>CRCNE00000260
GCCTGCTGTTCATGCATGCAGCCGGCCATCTGGGCCACA
>CRCNE00000261
TAATGAGAGCATAATTTCAGAGAACTAATTATTTCTATTTGTCTTTTGTCACACTNCTGTAATTCTGCTATATTAACACAGTCTGTGTTTATTAATTGCTTTTCCAGTGTTTTGAATCCATTCCAAG
>CRCNE00000264
GCTGCCACTATGGTGAGGAAGCATGCAGGCATGTAAATGT
>CRCNE00000265
TTTTGCATGCTTTTGAAAGCGTGGCTGTAACAGAGAGGCTTGGAGATGAATAATTGACTGATCGCTGCATAATTCAACACAGCATTGTAAAAATTCAAGGTCTGGAACGTTTCANNNNNNNTGTTTTTCTTCTTTATTGAAAATGAGGTTAAAGTTTCTATCAACCTTGGAAAAAC
>CRCNE00000266
AAGATAGACTTAATGTCATCTAATCAGANAAGACCATTATGTATTAGTGGAACCACCAAACAGAATTATCTGACAAGGGGCAGGCCACATTATCTAAATTAACATTTTGCAAGCATGAACATGCAAGGCCAC
>CRCNE00000267
CGGCCTGCATTTAGACATTCGGGCAGTAATTATTAATTTATGCTTGTCTGTGGTCTTAATGAAAATGAAAGCCAGGAGAAGAGAACAGGGAAGGATAATGTGCCGTGAAATTGAGTTTCATTTGTTCAGGGGCCACCTTTT
>CRCNE00000268
CAGCTCATCAACTTTGCTTTGCAATCTTCCCTCAGAACCATTAGAATACCCTGAAGAAATGACTTTCCAATTAAAGGGGATCTAGGAGAAG
>CRCNE00000269
TTTTATCTCTGACTCCAGGAGTTCTTTATTCCAATCATTTAAATTGGAATTGATTTTTCAATTTAGCCACTGACTNGCTCTGGACATGCAGCAGAGGG
>CRCNE00000270
GAAGATTAATGGACGCAAAGGATCGGTGGCAGTTGTTGGGAGATGCAGGACAGAGCAGGCCAGCAGCCATCTGTTCTCGCTACCTTTNATGGCTCTCTTAA
>CRCNE00000272
TGTCAGGAACATGCTACTTTACAGACTTAAAATAAATCTTGNTCCTAATCTATTGAAAAACCTGACAAG
>CRCNE00000273
TCAGCATCAGGCTTGTCCGCTAAAATAGCCGCNNCGCTGTAATCAAAGCCATATGTTTTCCTCAC
>CRCNE00000274
GACCCCTTGAGATAAACTCTGTCAGACTCCGGGGTGATT
>CRCNE00000281
AGAATTGACACTGAATGACAATTTCCTGTCGTAAGCAATTCTGATGGAAATGTGTTGACACAGCA
>CRCNE00000282
AGTGTAGAAAAAGGACTGTACATTATTTATGCCCTCTAATGGTGCTGCTATT
>CRCNE00000289
TTATTAAACATTTACTAAATGGAATTGAATCTGTCATCGCAGAAGTTTCNNTCGGAGACAA
>CRCNE00000290
GAATATTTACATTTCATTAATTATTAAGAAAGCAGAAAGAG
>CRCNE00000291
GGAGCGTTATTGATTGGACTTGAATATATTGTACCC
>CRCNE00000293
AGAATTCATTATCTATGAACTGCCACATTTAATCAGAAAATATCAATTATTTAAAGGGGAAGGCTT
>CRCNE00000300
ACAACTGCCTGCCATTGACCGAAAGCAATCTTTTTAAACGGGNACCCTTTGCTCAGTAT
>CRCNE00000304
ATAGGTTCGTAATGGACTTTTCCTCTTCATTAA
>CRCNE00000305
TAATTAACTGGGATATGACACTAATTGCAAAAGTGGGTCAACTTAAT
>CRCNE00000306
GGGTCTTTGACAGGTCTACAGCTGTTCCCCTAATTGTTCATTAAGTGTTCTATTGATTCCCTGATTCGCAGTACATGTGTGTTTCAG
>CRCNE00000308
TTTATTAGCTAAACTTTTAGCATCAATCAATTAACGCCAGGGCAGAAGCATGAAAAAATATGCAATTCTTNGTTAGCCAAACCCATGCATCAGACTGCACCTGGCCAATGAGCGA
>CRCNE00000309
CCATTATGCTAATCCAACCATTATATATCCAAGGCTATTTATGGGCCTGACACAAGTGATGTTGCAGGTAAAGGGCTGTGAAATGGTCTGTAAACAGAAGGAATTGATTCCTGGGC
>CRCNE00000310
CTGATTATCTATCACCTTGTTATTGGACGTAAATTTAACAAGCTGTTTGAGAGTTCGGCAAAATCAATACCTTTTAAATGATGTTTATGTGTGATTAACTGTTAATATCCTCGCAAATTATTGCATATAATAAGGTCATTTGTCTCTCGCNNNNNNNNNNTACCTGGCAAAGAATAATAGAATAATAAATGAGGACACTAGTAAAGAGGAGATTTTCAGATGCTTNNNNNNNNAGCTCCTTTTATCACCCATATCCTCTTTACAGCCACAAAGCAGCACTATGGTTATTTTATGCAAGTCATAAAATTAGCCCGGGATGGAATTAGCAGACTCGGGGCTCTTTATAGGTCAAGCCGGTGCTTTATGAGCCTGCGACTCCCTCACACTATTGTCAAGAGGCTAGTTAGAGCGCTCTTTAAGCATGATTTAATATGTCCATGCCTCGGAAAATAGTTAAATAGCTAATTAAATGGAGGAGTTAATTTACATATTAATTGACCTTCCGGTAATATTTATATTGATACCTATATGAGGAGCCCTTGTCTTCATTGCCTTTCATCATAGTTAGTCTGAGCAAATATGGTGTAAC
>CRCNE00000314
AGGGCCCGAGTCACGGATAGTTGAGCACTGACATATCAGATGTGAGATTCAGG
>CRCNE00000315
GCCAAATGCTGGAGTTATTTGTTCTTGTCATTAAACTAAACTTTATCGTGACCCTCTCAGGCTGTTAT
>CRCNE00000316
GTGATGGATTCTCATATTTTGACTCCTAATATGTTTGAATGAAAATTATTTATACATTTCTGCAAAGCCCGAGCGCATGCTTAGTGATTACTGTCTACACAGATGGAAGCGGAG
>CRCNE00000319
GTCATTTTTCGTTCAATTACAGAAGGCAAATATTTATTATTTATAAGTACTTGCCTTGTATGGGCTTAAATGTTATTTATGAACCTGTTGCATAGTGATTTCCAATGTAACTCATTATTTTTCGCCAGAGGGTGTTGTAAAGGAGCAAGGATATATTTAATGACACTCTGCTAGTCGGCGCAATTACACTGTAATCATTATGTAAAATGTGCTATTAATTAAACCAATTTTCTGCTGGGNNAACACTCTTTTCTTCAGGGCTTCGTCGTCATCGTTCAG
>CRCNE00000321
GTCATCTTTCTCCTCNGTGTCACAGGAAATAGACTGATGGATCACTTCCTGGTGTCACTGCTTGAGACTTGTGACAATCAGCGAAATGATTGTGTCTGCCTGCAAACATAGGCTCATAACTGATAGCCTGAACCCCCAAGACTCTACTCACNNCATGTGCAGTGATGGAGCATTGGATTAAAATCAGTCCCGATGAGGAGGAGCCGGCACCATTTATTATGTACT
>CRCNE00000322
ATCTACACCACAAGAACACATTATGGTAATCAGACAGTATGTGTGTATAGGAATCAATCAACAGGAAAGCCATGGCCAAGAGTTATGACAGTATAAAGTCTGTTTGTAACTTTTGATTAATGG
>CRCNE00000323
AAATTGTTTGTGGAATCTCCATTCTGCNCCTTTCTAATGTTGTCATTAGCAATCAGCTCACTAGGAAAACAGGGGCGGGAGAGGNGGAGGAAAATCATTTGAAC
>CRCNE00000325
CTCCATCACTATCAATTGTCTTTGAACAGCTCCGATCATCACCTCAATTATCCGCTGTCCAGCCCATCTGATAGNCTTTCTGGCCAACTATAACTTCTCTGTCGATGAACATGGAATAATGAC
>CRCNE00000327
TAATAAACGAGTGTAATTACGGTGGCTGATTGGTTGGAAGGTCATTGCTAATCCTGTAATTTTTCATCTATGTTTGGATTNNNNNNNNNNNTGCTTGTGATGAATGTTCCCAGCCTTTAGAGTATTCCTCCTCAGATTACTCCATGCATAGAAATGCAACAGCAAATAAAGCTGTT
>CRCNE00000328
AATTAAAAACCCTGTGCTGCAAAAACACCTTACATTTCCAAGGTATTGGCTGGCTGTGCTAGACTAGAAACTTCATTTATTCTGGCTAACTTCTCAATTATCTTCCCAGTAGTGGAGATGTGTAAAAAGTGCAAAAATCAATACGATTCCATTCCCCTCGTATTGGAAGGGGAAAAATTAATGAGATAGGACACTCTCTTAATCAGAAATAAATGTTTTAATTCAGATAATGACATAGTTTTCCCTTGCAGAGGGATGACAAATGCCGGGCCANNNNGCAGTCTGCTCGCAGGCCGTTTCAATTTTATTGTAAATATAAAAGGTATTGATCTGCGAGATGTACAAACCCTATTGCTTACAAAAGCCATTTGGGGGGCCTGGGAAAACTATTAAGCGTGGGGTCAGAAATCAATAAACAACACTAAAACGTGGCCGTGCTTGCCCCNNGGCTGGCANNNCCTTGGAAAGCAAAATGGCAGGCGTAGTGACAGAAATGTCTGTGGTGGGTAACGGGCAGGGATGATNGGGGTCAGGTGTATAAT
>CRCNE00000329
TTTTGGTTTATAGAAGAACAAACTTGCCATTTTTCACTTGNCCTGATGTATA
>CRCNE00000330
AGAGGGAGGATTTATGATTGGGTGACACCGGCAGAAGGGGTGATTTATAGTTTAATTTGCTGTTGTAATGGACAGAGGATAATAACATGTAAAATATTAATCAATGTGTAGCAACAGCAGACATCATTTGCTAAGCTTGTTATCCGCTGCTCTGCCCCTGACAGTGAACAATTAAACTGACATGTGCAAAACAAGGTG
>CRCNE00000331
CCCGGCATCTCCTTCTGACCCCGGTCAATTACATTGCTTGTAAATAGTTTTTATACATGTTCAAATAATTGCTCATCCTAATGTGCAGCGATCTGTATTCGTCACGCTCGGCGAGCCCCGGCCCCATCACAGTCCTCTGTNACCAGCAGGCNTCTATTTGCCGGGGCTGTAAGTGAAATTGAAATTGAAGTTATAATTGATATCGGGGCCCATCACCATAATGGGTTCATCATAGCGCCATCTAAAATATTAATTTTCTAATTATGGATAAATGATCAGACAAGCTGAGGCAGCGNGCACCGCGGCAGCCCCTGGGAGCTGAACAGGCTGCGGATGGGAGGACAGGGCCTCGTAAAGCCCACAAATCTTTTCTAATTCTCTGCCGCTGAGCAGCACCCGGGCTCCATTCGCTCTCCATAATGGATAAATAATAGTTAAGAATCAGGCTGTTAGGCTCAATTTTCTCACCCTTACTCGCTCTCTCTT
>CRCNE00000333
AATTAAATATGCTCTGGCAGAACGTAAATTTCCGTTTTATGTGGCAATACTTCGTGCTAATTGTTTCCCTGCACCTTGATCCCGTAATTAGGACCTTGCTAATTATCTAATTAGCCGGTAGCAGAAGGGCAGGTTGACGGCAACATTTTAGCCATCGTTCAGTGGCTCATTATCCTTGAGAAAGTCAC
>CRCNE00000335
ATATGCTGTGACTGTATCACANGAATGTAATTGGCATGAGAGGAGACA
>CRCNE00000337
TTTCAGAATCAATGTTAGTAAAATTTTATGTACACTGTTGTATTTGTTGATGGC
>CRCNE00000338
TTTAATCTGGCCTCGCCTGACAAGAACCATCCTTTTCGGTGAAGGGTAAGACCACTTAGAGAANAGGCCAATA
>CRCNE00000339
TGGTCACCCCAATGGATTTATCTCAAGGTAAATGGAGACANNNCTGCAGACCAAGGACCAGGACCCTTTGATTAAGGCCCCTTTTTTNNGTTGTGTTGATAGATGTTGCTTGTGTTTATCTATTTGAAATGCCACTAAATCTGCGAGTCCAATG
>CRCNE00000340
ATCAATGCCAGCTGGACACACCCACTGAAATGAATTGGGTCAAATGAGAGCAGTGC
>CRCNE00000341
TGACAGTTACTAATGCGCTGACCATCGCGGGTAATAGGAGTGTACAAATGGCGAGAGGTTTGTAAACTTTGCC
>CRCNE00000342
TCCAGTGCTGGATTATGACACTTTATTAATTGCCACCATTATCTGCAGCATCTTG
>CRCNE00000343
GCAACACTCTGCCTGAAAGGTATTGTGAGATGGTGAATAATTGATCAGAAAACATTTTTCTTGGTTCTTTCCACCAAGCCACAAATCCTCC
>CRCNE00000344
GCATTTATCACAGGCCGTGNTGTGTAATGAGTACTCAGCAGTGGGGAAATTGGGCTGACCTCTGGGCCAAAGCTGTTAGCAGGGACTGGTAGTAAGGCCAGCGGGGTCATGGCATCCTTGTCCCACCCACTTAGTGGGCAGTTATCACAGAAGCA
>CRCNE00000345
GAAAGTCATGAAATCAAAATCTGAACTTTAAAATTGATAAGGATTGATTTTACTGACAGCGGGATCATAACGTACGCCTCTTTAGAGAC
>CRCNE00000349
GGGTTAGTGCAGATGAGTAATAATCTTATGCTAATATATTCTGTGACAAAATCGTCTGAT
>CRCNE00000350
GTGGGCTGCAGATTTGCAATAACTCTGCTAATCTATTCAAACTTTCTTTAGCCT
>CRCNE00000351
GGCGTATGGTAAAACACACTTCACAAAACTCCNACAAAGAATAAATTCTCCTCCGTAGCCTACAAAGCATTCCAAGCNTTCTCAATTCGAGCCCAGCTGCTGAGATTAGAAAACACTGGATCTTTTGT
>CRCNE00000352
CTAAAAGGGGTTAAGTGCCGAGGTTACCCATCCACGGAGCATAAAATGAAGGCTCTCACTTTGATGGACACCAGAACCTGGATCCCTGATGTCCCAAAATATTAGGTTTCTCTTCTAATAATGTTGGAAATATTGCCTACTGTCATGATTAATCTGGCCGGGTGCTGGCGCTGATTGCAGGTGACACGGTCACAGCGCAGTGCCCGTGTTAGTTTCCACACACCGTCAGCTTCACTCC
>CRCNE00000353
GCTGCCTCTAATGGATTGTGACAGCCAAGAAGGAAACCTTTATTTTAATTCAAACAACAAAAGCCAAATAGCAAAACTTATGTACGTGCCCAAC
>CRCNE00000354
GGAGGTATTTGCAGATGTGGAGGACGGCACANAAAACATTTGTCGAATCAAAGGCTTGAATTATTGCACAAAGTTCAGCAAGTTTCACATGGCACTTAGAAACACCATTGTCCNCAGACAGGAACAAG
>CRCNE00000355
GGAATTCTTTGCATTGGCTATGGTCAGAATGCACTGTTTGGCCTNAACAATGGCAACATTGATTTTAATGCTCAGAGAATTTTGGTTGAGCTGAGCAAAC
>CRCNE00000356
ATAGTAACTTATTGAGTCGATACAAATTACCCTGATTCTTTATCTACCAATTTAGCT
>CRCNE00000357
TGAACTTTAAATAGACATTTCTAATTATTGGATTTAAAAAGTGGGGGCTTTTCGGGAAATGTTATGGCATTTGGAAAAGGATTCATGAGGCAATAAGGAGATGGCCACCCTGCAGCTAAATGAC
>CRCNE00000360
TGTCTGTCATCCTNCTCCTAACCTTGTCTTTGTCA
>CRCNE00000361
GCTGATTAGTGTGAGTGACAAAGTGGAGCAGCAAGTCCACTCAGCTCTTCATAATAAATCTATCAGCGGGGTAATAGAATTCCATCAATCC
>CRCNE00000362
TCCCTTGGGACTGTACAACTGTTATTATTCAATTACACTCNNTTTTCTTCCCAGTTAAAAGACCATGATATCATTATCACTTAATGAATATATATAATTGGATCTGGG
>CRCNE00000363
AAATGCAACAGTCCCTCCCCTCCACATTGTGCGGGGTAAACGTTGCGTAGAAAGGGT
>CRCNE00000365
ATACATCACTCCAAATTAAATTTACATTAGGCCCTCCTCAATCA
>CRCNE00000366
GCGCGTGGCCGCCATCCATTACGGCCCTATTATACACATGTCTTTGGATTTTAGCAAAGTTCATGCATACCTAAGTGCAAGTTTGTGTTAAAAATTAAAGACTCTTTTAGGAGGACAAAGGAGTTTCTGAACTGTTGACTTTGAGAGAGTCTTCATTAC
>CRCNE00000367
GGCGACTTGTGATCTTTTTAATTATTCTGCACTTAATTTCTGTCTCANCCATTCAAAA
>CRCNE00000368
AATCTAGTGAATGTCGGCATGAAAGATGGAATTAACAAGAGATCTTTTTATTGTTCTGGAAGGTCATTAGGCTGCCAATTGGANTAATTATGGAAATNNNNNNNNNNGCTCTNNNNGAATGTTTTCCCCCTTCCGTTATAGGATCTGAGACCCTTCAATCAGCCCATCTCGTGGGAAAGTTCAACCATAACTGCAAGTGTACCAGTAAAATCAAATTAACCNNNNNNNNNTTTCATTAGTGTTTATAGCCNGGAGGCATTTGTTGAAG
>CRCNE00000369
GTTAAAAATGAGCTGGATCATATTGTTTGACAGAAAGTTGCAGGTTGATAGAGTGGATTCTTCAAGAGGGNNTGAAAATGGTGAATT
>CRCNE00000370
TCCCTTTGTTGACAAATCCATGAAACAACTTCAG
>CRCNE00000371
CTGATAGTATATCTTTAAGTGANNAAAGTAATCTATCAGACAGTCCTTAAA
>CRCNE00000373
GTTGTTCCAATTAAAGCAACANNCTCGTTCACAGTTGTGTCAAGCTAATCANCTTCTACTCAAACAGCAAATGGTTGGCGGTGTGTGGCA
>CRCNE00000375
ACTTGTTAGGAAAACTGGGTATACGCTTACACTTCCGTTG
>CRCNE00000381
TTTCAGTACAGGTAATGTTTGTAAATANNNTTTGTACAAA
>CRCNE00000384
CCCCATCTGAGGACTGATCAATTTTTATACTGCTGATCTGTTCCCTTCCTTCTCATTTTGTCA
>CRCNE00000385
ATAAAATTTGTTTCAGCGGTAAGCAGAACTGTTTAAATGTTATTTATTTTCATGCTCCAAAGAAAATATATTGTGAAGTGCAACATTGATTTAGAACATAACAATGTCTCCGTAGAAGAGGTGGAGGCAGGGGCCGANTTTATGAATCCTTTGCTCAGCTCCTTTAATTGAATTTTCCAAATCTCTCGCCACACAGAAATAATCAATACCCTCGGCCCAGGCGACAAACTTGCCTCAGAATTATTGCGCTCTTTCTTTTTCCATTTTGCGCTCATCAGCA
>CRCNE00000394
TGACTGGTCCATAACTCAGACCAAAGAACACAGGCACTTT
>CRCNE00000400
TGATTTATGCCAAGCTATGCAGAGCAATATAGAGACAG
>CRCNE00000565
ACATTTCCCAATGCTCATTGTTTCAATGGTTGTCAGAGGGNAATCAAATGAAACTTCATTAAC
>CRCNE00000566
AGCAGCTTCACTGAGCTCAAATAAGTGACTTCTCTTACCTTTTCACAACGCACAAAAGCGTAATCCTCCGACTACTCCAGCCACCAATGTAGACAGTGACCAAGACCACCAAAAGTGTGTGCGCGTCGGGTCCTCCTGAACACACACAATGACACATTGACTGCGGTTTCATGAAGTGAAAA
>CRCNE00000571
GATTTACACAATTCATTAACGCCGGCGATTTTCTTCTCACTTAGCGTTATATGAAATGGTTACTTACTCTAGAATAGCCCCGGGGGAGCCCTGGCTTGTTGGGTGGCGGATAGATTAAAGTTTACATTGAAAGGAGAGATTGAATTGAGAGNTAATCAATAGCATAATNGGGGCGGCGGGAGNNNNNNNCGAGCGCGAATGAAATTACCATATTTTTAATCTTAATTTTCCACTCTGTTTATCTGACAGTGTGGATGTGCAATCCAAAGGAGATAATGAGAGAGTGGGATATTGACACGCCGCCTCTCCAGAGTGCTTGTTTNGAGTGATTAAATGCTGTGATGTGTGATTACTTTGTGTCGGGNTGTCAGGGCAGACGGCCAGGGCTCGCCGAG
>CRCNE00000573
GGGCGACTTTCTCATCACTCCTCCTAATGCTGNGACCCACAGGGTCGATGGCAGCCCCACAATGCATCTGTTGTATGGTTCCTGTCAGNNNNNNNNNNTAAGGCTTCCTGTTCATTAGGCATCTTTTCACCTCCGCACAATAAGCAGATTCAGCTGCAATGCTGCGTCGCCGCCCAGCCCCTCAATGCCGCGTCAAAGCCTCTAAATGCTGTTTATGCACGCCATTGTTGCTCTTTGTGCGGCCGCTTTTAATGCGCAGCGATTCGTCTGCTTTTGTGGC
>CRCNE00000574
GCATTGATCATTGGGGCATAACCAATATGGAGGATTATCCATTCTNNNNNNNNNNNNATGGGCTGCTTATGGAAGCATTTTTTGCTCAAGGCAGCCATGCAAATTATTACTTACTGCCCTGTAAGCT
>CRCNE00000575
CTCTTTATATTCATTAGATTCATTATGAGCCACAGAGGAGAGCCAGCAAAACAGCTTGTGATTTT
>CRCNE00000576
AAAACAGCATTAAACTGTAATGTTTGTCAAGGAGTCTGATAAAAA
>CRCNE00000577
AGTTTAGCAGGCCTCATCTCCAATCTCTGACAGCAATATGTGCTACACCCTGACACACNNNNNACACGCANGACNNNNNNNNNCCCTGGTCACTCTATATATGGAAATCACTGTCTTCGGGGCAGGGGGAGAAATGTAAAAAGGTAAGATTGGCACTTTAACCTCGCCGGCCCCCTGAAAATATGTTTTAGTCTGATACATTATACTGCCGGGAATTATTTATCGAAAAGATACAAGCTTGATATTTCCAAAAATAATGAGATGTTNNNGGGGTGGCAGCTGGAAGGTTCCGGTCCAGCGAGCAGCGTCTGTGAATCAGGGG
>CRCNE00000578
GATGGGAATTGAATTTGATACTGCATTGTTAGCTGTATGGGTTTCTGACAAAGGCCTGCGATCCTTTCTGTGTGCGCACACAATCAGAAAGACCCAATTAAATAATTTGGTACAATACGGCAGANACAAAAGCCTACGAGAGTCTAAAGTGAGG
>CRCNE00000579
CTGATTTAGAGCCGCTAAACGCCGCTTCAGCGCTCGATTAAACCAGACACTGATCAAACCTTATTTGCACTGCAATTACAC
>CRCNE00000580
GCTATGTTCATAATGGAATCTGAAAAGCTTTTCGCTTTTTTTGTTCTCATTGTCTCTCCGTCCTTTTCTAAACAACCTTCCCTTTNTTGCCGGCTATCAATGCAAAGTTCTTTGAGAGAAAATGAAGGGCATTCATGCGGACTGAAAGGGGCTTTTAAAGTTGAGTACAGGCCTGACAAAA
>CRCNE00000581
AAAGGAGATAATCCCACATAATGTGGACACAGTTTTCATTTCTTGTCACCCAATTAAACCGCAATTATCCCGAGTGGAAGAGCACAGAATGGTGGAAAATCCAGGAGAAGAAAGAGCGATGGCAGCGCGGCGGGACTCTTTCACTGAGACACATTAGCCCCAGATTTGGGCCG
>CRCNE00000583
GCTATCAGGTGGCAGTCTGGGTAATTACAACTCTCTGTTTGGANCCGGGCTGCGATGCAANAGACGATAAGCTGGANAGAATGGGGAAAAAGGAGCCGGGCGATAATGCACCAGCTAAATGCTTCAAAATAGTGTATC
>CRCNE00000585
TTCTTGATGAATGGCGAACAAGATTTGTATCT
>CRCNE00000586
CAGGTGAAGTGTAAAGTATCCTCTAAAGGACGCTTTTGTTCGGGCTTTGAATAGAATTAC
>CRCNE00000587
AAGTTAATTCAAACGGCTCAGACCAATTATGCAAAACTAATTTGGACTGTCCAGGGATAATTACCTCCGCCACGCTTAATTGAATCTTTTGACTGGGCTGT
>CRCNE00000589
CAGGCAATCCAGCTGGCCGGGGTGAATAGCGCTGCAATGTGTACACGCTTTGTCCCTCCGAGTCCTTCAAGTAGCCTACATTGAATAGAGTGAGTTGACACTGGATGACAGTGAAACAACATAATAAAAAATACATGAGCGCATGAATGGAGCCAGGCGCATAAATAAATAAAATGGGTGACCAAAACTGGATAAACTGAATGACAAAACGGTGAAAGGGGGAACAAAAAGATATTTAACACGGCAGATTAGCATTAGAAAGCCATCTACAAAAGCAGAACAATTGATGAATGCGTTTACAGGCCAAGAAAGGAATGAACTAAATGGCTTTTGAATAGATATGC
>CRCNE00000592
TCCTTGCCGACACACACTGTTTACTTATCTGGCAAAAACATATGTTGGAAGGAATCCGTTAAATTCTGCCCATTGCCTTGGGTGAAAGTGCAATAGAAACGGACCCACTGAGCACCTTCAGTTGTCTCCTTTTAGCACTTTGCCTTATCTACAAGGCTGCTTAGCGGCAAACTGGCGAGTTCAATGAAAAATGAAGATACAGCGGCAGATTAGGGCCCAGAACAGTGAGAGGTAGACAGCTTGCGGAGAGGGTCATCCTGTCGCAAATGATTTTCAACTCCCCTCCTTTTCCATCTGCATAAATGACTATTTTTAAGGCATCTCGGGCGCCTGTATATTTTTCCCACTCTGTCACACATTTAATTTCACGCCCCGTGTTCTGAATATGCTTAAATGCATATCTCCGATGCACCTTTAAGCC
>CRCNE00000593
AAGATAAAATGGTGTGATTTGCACTACAAGTCTATTACTTTGTGGCATTTACATAAAGTTTACCTCTGCATTTC
>CRCNE00000617
GAAATCTCAAGCAAGNTCTTTGTAATCAAGAGCCAAA
>CRCNE00000636
AGCCAATGGAAAGCGACGGGGCGCGGCTTTGGCTGAGGANNTAGGCTAGTGACAGCAGCTGATTGGCTG
>CRCNE00000698
GAAGGGCTAGACTTTTACCTTTNNNGTTTTTATATTTAAATGTAGACNNNTTTTGACACTT
>CRCNE00000699
CATGTTTACAGTGTCAATCCACAGGCTTCTTAAAGAGACAGTATC
>CRCNE00000700
ATTGTACAAGGATATTTAATCTTTTCTACTTGTTGGCTAAATGTNAGCTANNNATTGTTTTAGTATATTNATGGCATGGCGAATAGCATTT
>CRCNE00000703
CTTTTTCCAAGAAGGAAATAAANATCAGCTGGAACTGAAC
>CRCNE00000735
ATTCTCCATTTCCCTATAAAATNGAAAATTCATCTAGAATTACNNATCTTATGTCATCATTATGTTTATTAAGCGTGGATGATGTATATGAACAGCGCTGGCTTGCCGCTGAGTGCTTAATGATGCATAAGATTAAGNCCGAGGCTCNTCAGCTGTGCT
>CRCNE00000748
TTTTTATTCAGAAAATAAAAGAGACTTTGAATTATTAAGAGATAGCGGGATTAGGAGCCTCTCTTTCCAACCCCAATCTACGCTCCTTTNNTAATTTCCACTTCATTAGAATTCTTTTTGAAGTATTTTAATGTGGACAAAGGG
>CRCNE00000749
GCCTGCAACTTCAAGCAGTTTTTTAATCAGCTAAAAAACATATGTGGNCTTTGCCGCTNNAAGACAGCTTGGCCAGGCACTGATAAATGCCTATCACTAATTTGCATACGGTAAAAGCTACCCTTTAATCAGAACCTCTAATCCCTGTCGGTATTAATGANNNNNNNNNGNCCTCNNNNGTATAGTATCATGTTTGCTAATTCCAAAGTGATCAGCTTCTTGTATGCGTCTCCTTTTTTG
>CRCNE00000750
TGTCAGCTAGGTATACACGCTGGCTGATTTATACAATTCATTTGGGCCATTACTTTTCATTAAAGATCAAATGAAATGGGTACTTACTTACTAAGAGGCCTTTGGGGAGCTGAATTGCAGAGAAGAAAGAAGATTAAACTTTACATTCAGCCCCAAATTTAATTCAGAAGTAATCAATCGCATAATGGGCCTGCAACTGTAGCCCGGGTGATTGAAATGAAATTACCATATTTTTAATCTTAATTTTCCACACTGTTTATCTGACACTGTCAATATAAAATACAAACAGATAATGAAATAGCATTATATTGACACTACAATCATCTCTCGAGCAGCCCTCTGTGATTAAACCGCTGGAATGTTTGATTACATTTTGTTGGCTGACATTACAAATGACACGGATGCTTCGCCGAGACTTTCTGCCGGCTGGAAAATGAGCCTATCCATCAAGGGCTCCTGGCAGCTTCCCCCTTCCAGTCGATCGCTACTGCCAACGG
>CRCNE00000751
TTTTGATAGTTCAAAGCCGGCAGTTCAATAAATAGCTGGAACCGGCACATCTCTGTTCTTGCAAAAAGAAATCAATGTTAATCCTATTACCGGCAGTTATCACCTAGCCCAGAA
>CRCNE00000753
ATGTTTATCAGGTTTTGGGGGCACTGTATTTTGATGTCAATAAGCAATTTTTCTTGCCTGGTCTCCAGCCTGACCCCTTTAATCCATCAATATATTATTAGAGATAAAGTTTTGTGGACGCCTGCTGCAGTCACAAGATAAATGACATCTCTGAAGTCACGCATTAAAGACTAGATTAAGGCCCTGTGACTGTGTCTTCAGCGCTCATCTGTGCGCCTCTGTCCAACCTATCACACTAAGTGACAAGAAAGAAAAATAATGAACTGAGGCAGAAAAAGCANAAGAGATATTTCTTACACACAC
>CRCNE00000754
TGATCACTTAAAACCACAGCCATGATAAACTAATGAATCAAGATCTGCATTAATCAACGAGTGGCCATTACAGAGAGATGAATGGAAAAGCGAAAAGTTCCTTCTCTAATGATGAAGTGCTAACTGTTTAATAGCGGACAAGGCGACTGAAGGAAATTACACACAAGGGATTCATGCATCATTTTGGAAGATATTAATATTTCACCC
>CRCNE00000755
TTTATGCATGAAACACAGAAGTAGATTGAAAGCATTCAGTGGCCATTCAGACGCTGAAGAAAAGAGATCCTCTGAGCTTTATTAGATATGAAGATCTACAATAAAAATCAATTTCTGGCCTCTTTATGCAGTTTAAATGACAAAGCTTCCACCCATTCAGCCGGCATTGTGTGGCAGAAANGTAATTCTGCAGCAGTGGGCGAGACAAGAGCCCTGTATACTTTCTGACCNCGATTGNCAGATTCTAATATGATACAGACCTACTGAGATAATGGCAGGCACTTAATATCATCTGTGGAGAGGAAGAAAAAGTTATCTGATATCTTT
>CRCNE00000756
GTTTTGGANNGAAACGAGGTTAGTTAAGCATTTTAATGGCCCTAGTCCTGTGGTAATTAGGCCTGGCCTAGAGGGAGCTCTGCTTGAGCCACT
>CRCNE00000757
GGAACTAATGCCCTCGCGCACACACAATGATCNCTGAACTAATTCCCTGAGTAAACATTTTCTT
>CRCNE00000758
CTATTAGGGNNTCCCCATAGCCACAGGGTCTTTCCCTCCCTGTCTGC
>CRCNE00000759
AGATTGCCTGTTTGCTTTAAGATGGTATTGAGTGCTCACCAGGNACAATTACA
>CRCNE00000760
AGTGGGGGCAAAGTGATAATGGTTGGCTGAATGGTTTGGAATAAAGTATCATGGCAAAGCGCCTGGAGTCAG
>CRCNE00000761
TAAACATCATCTATTTAAACAAACCTAATGGTTGACTGCTTGTTGTGGGATGCATTTCATACATAAAATATGTTCCGTCACTGATATTGGGCCTTATCAGAGGGGAGCGA
>CRCNE00000763
AAACTCTCATGAATGATGTATGTGTGTCTTGTTATCAACAGCGATTTCTATAGACCTCAACGCATTCACCAAGACATTCATGGCATAATTGTTAATTTTAATGCCATAATGGCTTCAGATGGGAGGCCTGATTAGACATTTATTGCACAATTAAATGAAACATACTCAAAAATCACAAAAGGCTTCCNATAATTATTTCAGGCCATTAATAAAATGGGCATTAAATTATATTGGACACAAAAGAGAAGTGAAATAGATTTCCATTAGAGCAATGGAGGCAGTGAGGGGGTAATAGATCCTGCCTGAATTCACT
>CRCNE00000764
TCACTCTCAAATTAATTGTTGGCCAGCCTATTTCCACATACAGTGAAATAAATGAATGAGAAAA
>CRCNE00000766
TCTCAGNAGCTGATTGGGCGCTCAGGTTGGCGCGTGAACGCCCTGCNGATTATGTCAGATCGCGTGCAGAGNNCGAACCAGCCCAGCCTTTGAACTTCACCGCTTTTGGCTCTCATTCACGCGCTTCTCCTCATTTCCCAGCCAGGTG
>CRCNE00000768
AATGTATCTAAAAAAGGGTGATACCTCGATTCTTTGTTCATTTGCAGAGCAAAGACATTTTGAATAAAGACAATCTGTCTTAAA
>CRCNE00000769
CATTTCACATCCAGATTGTTTACTTATCTGCCAGGAACATATGCTGGAAGAAGTTAAGATTCACGATTCTGCACTATTGCCCAAGGTGCAATTC
>CRCNE00000770
CTTATCTGCCGCTGTAAATTAGGGTGATACTCCATTGAACCGAATAGCAAGTTTTACATCAGCTCCCT
>CRCNE00000771
GAATTCAATCTGCCTTATCTCGCCAAGACTCCTTTNCAGCAGGAGATCAGAGANNNNNNNNNNAAAAGNAGAGGATAATTGTTCTTTATTTTATTTAATTTAATGCGACAGGCTGTGCTTTCAGATCATTTATATGCTTCATTTAGTGATAAAACTCAATGAGGAG
>CRCNE00000772
ATAATGGTCGAGTTGAGAACTTCTGTTATCCTACTTTGGCACATAATTAGGACTACAAAG
>CRCNE00000777
ATCATTAGATAATCTTTAACAGCGTGCTCTAATTAGAATTCTTATGATACAATTTCATCCTGTAATTAGTGCAGATTGGCTGCTTCCTCCTNNTTGCTTATT
>CRCNE00000778
TTAAAACTGTAGAATAGNNAAAACAGATTTGTCTGTGTTATCATTGACCGGAGCGGTTTGTAC
>CRCNE00000779
CTGTGCTGGGATCGTGCTGAACTGTCTCTTCTGCCGTTTCTACGACATGTTCCTCATGCTACCTGAAACATGCGAGCGGGCTGCTAACTCCATCTGCCCAACCTACA
>CRCNE00000780
GACTGTGGCCTTATGGACGCCTGCCATGAAACAGGGGAATGCCTTGAGCTAGCCATGGAAATTTCAGA
>CRCNE00000784
AAATCCTCATGCTTCTGATATTTGCTCAGCGTTATCTACAGCTGTAGATGAATGG
>CRCNE00000788
CTAATGCAGAAGTGCTGTAGCTGAGGTAGCTTTTATTTCTTATTCATAATCT
>CRCNE00000790
TAATAGCTTCTGTAGCATTAGGGAGGAACATATTTTAGGCCTAAGGGCTGCATATCA
>CRCNE00000791
GCTAAAAATACATTGCACACTGTCACTGCTCTCCAAGTGGGGGGAAAATGATTGTTCC
>CRCNE00000798
GCCTTTGAAACAAGACACCCTGTTTATTTTCTGGAGGTC
>CRCNE00000799
AGTAAACAGTGGTGTCGGGGTCACCTGGACTTGTGGGTAATTG
>CRCNE00000841
GCAGGTGGATGTGACGTCAACGGTCGTAGAACATAAAAAAATAACAACATC
>CRCNE00000842
TTTTTTGTCGGAGAAGTAAAGTAAACAGCCTCCAACAAGCGAACCTTGACAACCCAGATTAAGGAAAACACTGGAGATCAAACAGTGCTGCTGCTGGGCCGTTGTCATGAGCTGCCT
>CRCNE00000843
TGACAGTGGTAACTGGCAGTCNGAATAACCAAATTATTNNNTAGTCATGGGTTTTAAATGGGCTCGACGGCAAATGGATGTCAAGTAAATGATGCAATTTATTCCCCCTTTCCTCCTCCTCGCCAGGCGGGCTGCCACGGGACTTCTGCCAGCCTTAAATAAGTGTTACCCAGATGGCACTCGCATGACGCCCACTTGGTTACA
>CRCNE00000844
AAAGAAAGATGAATTTGGGCTATAAAGGCGCGTATCACAAGAGCTTTTTATCCTAAATGGTCCTTAGAATTGTTATCTATAGGGATGGCGCATTCCCAGCACTGTCGTGTTCAATCAAGTGTCCACTTAGCCGCGGCCAGGAGTAATTGTCCCCAAGTGGGCCACACACTGACCTGTTAATGTCTGTGTTGACCCTCTAACCTTGTCAGCACNNNNGTCTAAGAGAAGAG
>CRCNE00000845
GATCAGAAGCAAACGTGACATTTGTGCCGAGGTAATGGAATC
>CRCNE00000850
TCAAGGACAAACGATGAACGTGATGGCAGATCTCTGTGCTACAGTCCCCGAGCTCTCCTGAAANNCAGCAGATCCTTTTTCAGCACCAGCTGTTCTTCCAGATAAACTCTGCTGCGTGCTCACAGATTCTCTTAATATGATTCCGTAGGGTCGGGCTCAGGAGAATAGACGCAAAACAAGCGTGCCAGGAGAAAGAGAGCGTTGAATTTTTCATCAGCAGGCCCTGGTAGTGCCGCAGCACTTTTTTAGCAGGCGGCCGGCTCATTCATGAGCAGATGTTCAGCGCAGGTCCAAGCTGCAGTTAGCATGAACTCTGCTGCCCTCTCAGCCGTTGGCTGCAAGGACGTTGGCAGCGACCCCGGCATCTGAGAATTCATTCCGGCAAAA
>CRCNE00000851
AGTTTACAGTAGCGTTGACTTTTCGCCTGTTACCTTTATTCAGAGAGCTCCAGCTGCAGCGCGCCCT
>CRCNE00000853
AGTGTTTGTGTTTATGCAAACGGAGGCCCTCTTCCTGCATATTCAATCTTGNNNNNGACTCGGGCTTTTGTTGTGTTTAGACCACATACCTCCAG
>CRCNE00000855
GGTAAGCTCCTAATTCCCCTGTTTCTACAGCTGAGTGTGTTTCTATGCATTTACAAGTGCTTCCTATTCGTAGGAGTTCACTTAAATCTCTTTTTCTGCCAAAGCTATGAACATAATAAACAAGCCAGCATGGCTAAAGCGCCACACGGGGGAGATTGCTAACGAGAAAGTTAAATGCTT
>CRCNE00000856
AGCTAAAAAATTTCCATCTCATTGCAACTATGTTATTGTTTACTTTAGCATACACGTCCTAATATGGTTTCATGTCTGTTAAAACAGTGCTNGAAGGAAGGCCAGGGGCCCCGTAAAGGGTACAGGCCTTTAAACTGCCACTTACACAATAAGAAACAAATGTCACAG
>CRCNE00000857
AGGTACATTTGGACTTAGTATCCTTTAATTAGANAGTGAGATATTAGCATTTCATAGGGATTTACAGAGGG
>CRCNE00000858
TGTAATGAGCGGTGTCATTAGTTGATGGAGAGGATTCTGCCCCGGCTCTACCTTGAAAGGCACGTCATTTACATACTTCTTAGGAATACAGCCNNTATAATGGATTCCTCAATGAATAAAATAAAACAGCACTTCTT
>CRCNE00000859
CCACCTCCTCGAAAACACATATTTGTTTTGGCTGTTTTCATTCCGACTTAGACGCGTGCCGATTACAGCTTTTCATTAGCGAAAATTGGGTATTTGTTTTAAACTTTAACCAATCACTTTGATATGCTAATTACGCCGTAATTTAATTTGAGTCCCATAATGATGATGCCGTTATTATGGACATAAATGACGCAGTTAAGCAGAGAGTAATCTCATTTGCATACTGTACATGCCAGTAAATTAAGGCCTTTCCTGCTTGGCTTCAACTTTAATTTTCCACTTCTTTTCACACAGCCTCTCTC
>CRCNE00000860
TTTATGGACTTNAATGCTGACAATACAATTGCCCTTCAGCGCGAATGCTTTTNCCATTTTGTACCATAAAGAATATTATTTTCCTGCCAGCCAATTTTCTCCGTTAGTCCCTAATTGGCTCCATAAATCTGGTGGCGTGGAGGGTGAGGAATGTTTCGGTGTCGCAGAGTGTAATCCTCACCCTTATTTACCAATTCATTAAGATTCATTGATGCAGGATAGGGTGAGAGGAAATGACAGCATAAATCAGGGTTCCAACATAATGACCCTAATCAGCTGGGAATTGCAGAAAATGGCATGATGAACTATGTCCTTGCGTTAGTGCCCACTGTACGTTGTCATTGCGCTTGCTTTATGGGTGGGACGCATCTCTCTGAC
>CRCNE00000861
TGTTTACATTTCGGCTCGCCCTCTGTGTAACCTATGGGATCTGTTGATCATTCCACCTGGTTAATGTTAAATTGCGCTTTGCGAGACGATGTGTTTGTTCATAAACACAAAGAAAAGGCCCTGTTGTTTACCGTAGCCATGGCTGCAATCAGTTATTAAACAAATAGCCAGCTTTGTTTG
>CRCNE00000864
ATATTGCCGCTTTTGAATTATTCCATGGTGAAATTTAATGAGAAAGTAGATTTATGGGTTTCATTTGTTTGTCAATTCCGAAATTAATTGGGTGTTAATTTTAGCTGGCCCTCTTCAGATGTGGGTACGCGCGCGCATGCATTACTTTGCATTCGTTGCAGCNNTTCACGTCTTTATTGTGGGTCACTAGTTTTGCATACATTAAAATAGCCCCCCGGCGCATTCTCATGATTACTTTTAGAGATGCCACGCATTGGCAAATTTACGCCCTTCCTTTATAATTATGAAAATTTAGTACGGAATGACAGTGC
>CRCNE00000865
AATCTGAATTCTTTTCAATTTTCACCTGCCTGTGTGATTTGCACCCACTGCTTTAAGGGCATTCATTCTGCCTCATATCAATAATTAATAAGCCAAGTTAATTTACTTCTGCCTGACTTGGTCAGCTTCA
>CRCNE00000866
ATGTTGTCAGTTCGAAAATCACAGGCATACTGAATTCATTACCGCAGTCGTCACACAAAACCGTGGATAAGATTTCAATAACTGCAGGCCACAGTTGAGTAAACAGTTGCACTGAAACTTAATTCTTGTTGACTTTGCCTTCATTCTGTGCCAGGGGCTCACTCTGATTCNACTCGGCTGAGACAACAGGGGTTACGACTCTGACGAAT
>CRCNE00000867
AAAACTTCTGGGTAATTAATATTCATAGACTGTGCTTGTTAACACCCCCAATGCAAATG
>CRCNE00000868
GTGAAATCTAGCAGGTAGAAATATTTGTAACCATATTCTGCTTGATTACATGTTGACATTTTGATCTGAGAAAGAGATGCTGGGCAAAGGGCTGNTGTGTTGCATCTGAACAGAGGTT
>CRCNE00000869
GTAAAATTATGAGAGTATGATTAATTTTTCAATTTCTCTCTGCGGATATCTAATAATTGTGCCCACAGTTAGCCAAAGGCTGCTATTAAACATTNNNNNNNNNNNNNNNNNNNNNNNNNNNNNNNNNNNNNNNNNNNNNNNNNNNNNNTTAGCACTTTTGTAGGGCAACAG
>CRCNE00000870
TTCCTCTTAATATCATCTTCATCTCAGATTGCCGTGGCACAGGGGAGATGCGCTTGTTGATCAAATTTGGCTGG
>CRCNE00000871
GTGATTATTGGTAATAAATACNNNNNNNNAATACTCACTTATTACATAGGCAGTTTTCTTGCTNCAGTTAATGAGTGTAATTTGATTTGCTTGAGAGATTGCAGACCTCTCAGAATTAATGTGGCAATCTCGTCCCCTGAATTTAAAGACTAGATCTCGGTTTCTTCACAGGTCGTGTGCTTTCTGCGAAGCTTCCTCTCTCACATAGCAGCTAATGGAGGTGAACAGCAGTCTGTCA
>CRCNE00000872
TAATTCGTCTATTCTTATGAGTCATTTAGTTCTTTAATTACCGTTAGCAGCAGATGCACAATGGAGTATTAATGTGAGTGGGTTTTACGGCCACTCCATCACCGCGAGCCTGTGAAGTCTGAAGACGTAATTGACATGGAAAAGAGCTCGGAGAACGGGAGACAATATTTTGCNAGATGGCTTTTCTTGTATGCTAGAAAGATGTTTATGCGTTTACATCACACTAAAGGGGCAATAAACACA
>CRCNE00000876
TGGAAAGAATGAAGCGGGTTATTTACTCAGATGGTTCTCTGGTGTAGGTGTGAGTCTGCCCCTGCTGTTCTATGGGAACACGCTGCTTGCTTTTCTTGGTATTGGTG
>CRCNE00000877
TTTGTTTGCTCTGGATGGCATGTCTGATTATTTATGGTGGGGGGGAAGGGAGTAGTCCAGCCAGNTAAACATGTGACTGCACTGTATTTTGTTTTCCACTCAGAGGGCCGTGTCCTT
>CRCNE00000878
CACACAAAGACTAAATTAACATTCAAATTTATTAATGTATACAGAGAGCATGGCCAACCTGTCACTCACACCACTGAAAAGAAAG
>CRCNE00000879
AAACACACTCGGCTGGTCAAAAAACGCAAGTAAATCACANNGACAAAATGACACGTGTAATTAAAAGAGTCCATGC
>CRCNE00000880
ACTCCCTCCTTGCTAATTACGGTTATCACTGAAATGGTAGGGCTTGAGTCATTAGTTCCATGTGCATTTAATTAGAGGCAGTCTGAAATTGGATTTAACTTATTACTTTTTCATGGATCGCTTTCTTGTCATCACTTCAAATTGGATTGCAGCCCCAGGTAACTAATTATGCCCGCCACAGGATCAGGAGTGGAGAAATAGGTAATTAGGAACAACACTCGCGGACCTTCCTTGAT
>CRCNE00000882
CCATGGCATTGTCCTGACACATGTATACCACAGTGCAACAATCTGTAAGTCATTAG
>CRCNE00000883
TTGAACTGTATGTCTGCTAAATTTANNNNNTCATGAGCCCTTTGGGAGCAGTGAAATGAGAACAGTGGCCTATTACTGCTAAGAAGGTGTTTTATTGAGAATATGCCGACA
>CRCNE00000884
TGTTTAGAGGGCTGCTTGTGATTGGTGGAGAAAGGGCGTGGTTGATTGG
>CRCNE00000885
CTCTGTTTACCCTGCCAGCCAAATGGAGTTTGTCAGGTTTGTCAATATGATTGATTNCTGTAATTTT
>CRCNE00000886
GGGGTGAGAGCTGATTGGGCTGACAGTTTGTAATCAGACTTGATTTATTGTTCATTAGTAGTGCATTAGGGCCCGCTCTGGCTGGGGCCGAACCACATTTATGTGTTGCCCTGACAGGCCGTGAGCCTGCCAACACCTGTCATTTC
>CRCNE00000887
CTTAAAGAGATTCCAGCTCATTCACCAGCGGATTAAATGCTAGTAGTTACAATGATCAATAGGTTAAGAGGAGGCCCATCCCTCTCTCCACTAATGACCTCAGTGGTAATGGGCAGTAAAATGTGAGNCTGTAATAGGCT
>CRCNE00000888
GAGAAAAAAGGACACGAGTGCATAATGACTGTGAAATGAAGAAATCAAGGGCTGCAGCCTATGCAAATGGTGCGCTAAGCCATGTGAAAAANNNNNNNTGGGCTGCATATTAAGAC
>CRCNE00000891
TGCTCTAATGACAGCAGGATNNAAGGCAATGCTCTGGACAAAAGAAGCGATTATTGTGCGGTCAAAAGCAGTTCAAAGAC
>CRCNE00000892
ACTTCAAAGTCCCCCAGCTCGCTAATTAATGAACTGGGGGCTTCAGTTTGGACAAGTTGTGGTGCGTCGCCTCCATAAATCAATGCGACAG
>CRCNE00000893
AAGAGTATTATGTATGATCACAGGAATTTGATGCAGCCCTCGAGAGGCTCTCC
>CRCNE00000894
CGCAGCCATCAAAAGATGGAGTAGGAATTGTTGCAGCGATTCCCCCCACGGGGGTCAGACAATAACCCCCCGCTGCTGCTTTGTGCCTCTTTTATTTAAAAGACAACAAAATTTCTTAGGTTTTCAAAGATTTTTAACTTTGGATTGGAGGCGAGGCAATAAAAGGGCCTGCCAGCGTCAGTCTGGATCATGTTGTCATCTGCTCTGTTCTCGCCTCTCTCGCGTGCCACTCTGAGTTAACCTC
>CRCNE00000895
TGACCTGTCCGCTGCTGTGTTGCAGGACCTTTTTTGTGCGCCTTCTGTTTGCCGAAGTAAACACAAAGTGAAGCATCCTGTGTTTGGGAAGAGGGTGCGGCACACAGCTTGGCA
>CRCNE00000896
CTGAATATTAAGCAGCTCTTTTCAGTCAACGGCTGTTTGCGGAGTTATGAATGGCCATAATTAAAATCCTGTGGCTCTTATTAGGAATGATTAAC
>CRCNE00000897
ACATTAGTTAAGTTGTCCAGTCAAGGGCCACAGGACACTGACAAGACAAATTTGCCACTAATATGAAAGCAGCAAATGTGACCAGCCATGAAGCGC
>CRCNE00000898
TTTTTTATCGGGCTGCTGATGGGCCACAACTAATGTGGTTGTGAACCTTAAATCAACTTTCCGCTTGCTCGAACACGGTCACCAGGGTACCGGGGTACAAGGACAGGAAAAGGTTGAAGCGAGAGTTCGGGGCCCCTGTCTGGGTGTCGCCGCTACCTGCTGTGGTAAAAATTGAGTTGCTTTGNCCGGCGATCAGTCAAATGTCTCAATGACATCCATTTTTTAAAAGCACAAGTGTGTATCTTTGGCTTTTAATGAGAGGAGGTGCAGTGCTGAAAAATG
>CRCNE00000899
CCGCCTCATTAGCTTACTGTTCTCCATTACTGGCATAATTAAAATCTTTAGTAGCTTATCAAATTAAAAATATTTTCTGCTGATCGTATTGAGATCTTCACCT
>CRCNE00000900
GATTAGCTGTTAATTGATTTAATTATCCAATTTGTTTGT
>CRCNE00000903
TAAGTACACTCTGTGATGTTTACACAAGTGTTTTTATCATGGCAACATCTTGTTTACTTTTCTTGCCTGCCCTAAACTGCTTGGAACATGTTGAGAAAACATTCAGAGACGNNCTCTACAAAGCCGTCTTTGT
>CRCNE00000904
TCGTTTGAAGTCCAGAAAGNTGACACATGCCAGCGCTCATAGTCTCTCCCGACGTCAATTCTGCCGT
>CRCNE00000905
CAGACACTCTTCCGAGAGGCTGCATTAAGGGCCATTTGAATATTTCATTTCCTATTAATTATGCACTGTGACTCTACATGTCATTA
>CRCNE00000906
TGCCTGGTGACAGTGACCTACATGGTCAGCGGAGATGCGATATAATTTATGATATATATAATATATTGGATCCATTAGCGGGCATAATGAAGTAGTGAAATGAAAGGGTATTTGTGAAATCAGTTCAAACATCCTGCACGGATTATGATTAAATGATTAATGAAATGCCCCTGCATAAGCATTTTCCAACCATAATTCATGCGAGGGCTGATAAAAATCCTCCAATCATATTTCCTTCACTCGTGAGTCTTATCTCCACCATTTTATATAAATCA
>CRCNE00000907
ATTTTGTACATTTGTGAGTAACCAGTCATTAAAAANTGTGTTATGTTCGCATGACAGCCAGGCAAAGATATATGGAGTGCCCTTAGGCTAATTCCACAAGATAATTACATTTCCAATTTTACTGGGTTTTAAAGTCGTTTATGACTTTTAACTATT
>CRCNE00000910
TCATGTTTAATTTGGTAACAAGGCCTCCTTTGGCAAATTAGCAATTAGAATAATTTGGTGCTGGAAGTATGTATATGTGTCATTAG
>CRCNE00000911
AAAAGCCCATATATAACNNAATTGCTTTTGATTAAGTATTACAGCNCAATGTGATTATTACGGAATTCATTTCACACAACAGTAGGAACGAGGCTTTTTTTGAGATGCCCAGTCAATTATCAGNGCCTGAACCGGTAATCTGTGATCACACGGGCATTAATCTGGGCCTGCAATAATTGCCGCTTTATAATCTGCCT
>CRCNE00000912
TAATGAGAAATTTGGCAGATCTCATC
>CRCNE00000913
TTTTGCCTTGTTTACAACTGACAGCGTTATTATTCTTGTAAGGGCTCTGNTTTCTTATCACAGC
>CRCNE00000914
TGCTTGAAGTTGATTAATGACGGAACCTTGCGCGGGGTCGTCCTCCAGAGACCCGCCTCACAGGTTGTGCATGTTAACGAGCGGGANAGAGGA
>CRCNE00000915
TTCGCCGCATGTGTAGCTCGGCATTACTGAAGAAATACAGCATGANNNNNNNNNNNTTAGTCTGCATACCTCAGTTCAAACCTATAGGGAATG
>CRCNE00000917
TAAATTACCTTCTAATTAAAAAGAGACAGTTAAACTGTCCTTTACCAACAGCAATTTAGGTAACTGCATTTGACCAGCTATAAATTGTTAGTGNCATTAAAATCCCAGAAATA
>CRCNE00000918
GGTCATGTTCTCCACTAAACAGCAGACAGAGATCAGGACTAAGCAGTTTTAATCTTGTGAAACAAGCAATTACAAATAGTTGCATTGATTTGTTAAAAAGCTTTAGGTGACATAAATTGTTTCCCGCTTAGCTTATTGCTCCCATTCATAAATGTCATCGGGCATATTA
>CRCNE00000919
GAGAAAAGTTTATTAAGATGAGCTGCTTCGGGCACTGGTGGGCAATAGACCTGCANGCAATTAGATTCCAATTATTTGTCGCTTTCTGATATTGTAAACCGCCACTTACCGCATCAGTTAAATTGACACGCTGTGCTGCTTGGTTTAGCCTGTAATTAAAACATTTTGTGTTAATTAGATGATGACCACTTCATTCCAGAGC
>CRCNE00000920
GCCTTCTGTTTTCCAGCCCCGGCTCCACACGTNNNGGCCCGCCTGAAAATTCAAGAGACATTTATAGGAAATAAATTAAGAGGCCAATTCAAACCATATGGCGGCNNNNNNNNNNNNNTGTTTGTGAACCGGCCTGCATCAAAGCTCGCTCCGCGGATCACACCATATTAGCTCTGTTTTTCCAGTCCGGTAGAATCAGGGAAGGGAACCACAGCCACGCTGCCGATAGGAAACATATGA
>CRCNE00000921
ACAAGGTGAGTTCTTATCTNTCCGCCTTCAAACTGTGACTGAACACTATTGATCCTGAGCATGTTGTCATTCAAATGATAATTAGAGCTGGGTTACGGGTCA
>CRCNE00000922
AACTCANNTCTTAATTGTCACATGGGAGCCGACGACTGGCACCTTAATTGATCTGACCTTTAGCTGCGCTTTTTAATTTCNCAATCCGCCTTTCATTGTTCCATCTGNCCACTTTTAAAANCGACATCTGGTTAACTGTACTTTACCGGGTGATCTCTGTTCGGTTATTTTTAAAACGTAATGTATGCTTCAACAGATGTTA
>CRCNE00000923
AGTTCCTGCGAGCAATTCAAATATTGACACCAGGAATTA
>CRCNE00000925
CACAGCGTAATCAACAGATTGTTAGACATGCATTTTCTGGGCCTATGACAATGGCTGATATATGGGGTCGATGAGAGTGTTCCTAATCCATCCATTNGCTGCAATTTATTAACTTATTATAATTGTATACACAAACATTGCAGTGATTTAGGTGACACGGTGGAAGGATGAAATCCGTTTATATTAAAAGGGGTGCTCACCCCTGAAACACAGCGCTGGCAACACCTTTCAACGGCTGCTTTTAACAACATGGTTATTNNNGTTTTATTGATCAGGATTTTATTACATAGTTGACACCCGTGTTATGTGTTAATCGAACGGCGTATAATTTTCTGACACATATTTTACGAGATTATGACCGCAATTAATTTAATAACTATTATTTTTTC
>CRCNE00000926
TTTGTCCCAATTAACCTTGTAATAAGATGTATCAAAGGCCTTATTAATGATGGTAATGAGAGAGATGAATTGACAGTGTATAAAAACAGAGCTG
>CRCNE00000927
AAGAAGCATGTGACACCTTTGGTTAACATATTTAAATCTCAATTATATTTCTCATCANCAACTGCTTTATCTGGGAACCCGTCCTGGCAATCAAAGGCTTACTGTTTTCCCTCAGCCAATTTCGTAGATAATGCGGCTTATCACTGTCGCGGCTAAAGTTGCCAATGAAATCAGGCGGCAGTCAACCTCACGCGCTCTAATTGTGGTCCCCCTGCCCGTATGCATATTTACCAACCATCACTTCACACAAATCAGGGGCCCATTGAGAGACCTCGTATACGAGGG
>CRCNE00000929
TGATTAATCATCACGAGGGAGGCTCCAAGTTACATGCAACTTTAGTAGTTAACCTCGTCACCCGG
>CRCNE00000930
TTACACATTATGACAATATTATAACAGATGTCCAGGCCAATAAAGAAAATTCCTAAAGGACTGTATGTAATGTGAGTAATTGATCA
>CRCNE00000955
GCTTTGTTTTCACGGCCGACACNGTCATTAATCATTCCCGAAGCTGCACTT
>CRCNE00000956
GGATCAGATTTGTTGCTCAGGGNNNNNTTTTCGCCTTTGATTGTGTGCCTATAAGTTTGGGATTAAAGACAAATTTCCCACAGGGCTGTGCGGGATTTGCTGCTGCCGTTTAACTGTTTAACCTGGCT
>CRCNE00000957
CTGTGGAAGTTTCAAAGGGCAGAGTCTCTAGGAAATCTACTTTTTCTTTGGAAAAANTGTCACAGGAGAGATGGGAGATTGGCACCACAAAGGGCCTAAAATAGCACGGGCTGCTACGCATTGTCAGACAAGATTTAGACTGAGGCGCTGACTTTTGT
>CRCNE00000958
CCTTGGGACAAGTAATAGGATTAGAAATCATTCCTGAAAAATTTACAAAAACAAATCACATGGCCGGGCTTAGAAATTGCTAATAATTTCTCCATAGCCGGCAGATCAAAGG
>CRCNE00000960
CCTTCAAACTCCAGGCATTTNAGAGGCACNTTTCCCATCAATCAGGCCTTGTGTCCAGTAAGTGGCNGCTTACATTTACATGAAATATTCATAAAGCATTCACTTGTGCTTTT
>CRCNE00000962
ACATTTTACAAACACAACTGAGCTAACACAGATTTATTACCTCCGTTTATATAACTCATATTAGGAATTCATGGACCTGGCAAAAGGGATTAGAGCGTTTNATTTCAGGCAGGGAGATGATCCTGTCATTAATGGTCGATACTTTCAT
>CRCNE00000963
AACCTGGATTAGGCTGTCAATCANGCGGCCNCGCCGGATCCGGTGCTACGCCTTTGCTCAAATGTCACCCAGATCAGAGTCATTTCTGGGCTAATTGCATCTCGTTCGGCCTTAATGCTGCTCGTTTAATGGTTT
>CRCNE00000967
GTTTCCTCCTCAAATTAACACACTCAGTGGTGAACTGGATTCCAATTTAGATCCAGAGCGGAGTGTGCAAATTAGC
>CRCNE00000971
ATGAACTGGAAACTTACTTTCAGTNNTTATTTGTGTTTGTAGCAAGTGACATGACAGGCGCGGGTGTCAATTTTAAATGATGTCAATTGCAAA
>CRCNE00000974
GGATCATGTCTGATATTGTCAGATGGCCTGGAAAATTAAAAACCCAATTAAAGGAGCGGTGTGGGGGTCAGCTCCTCTGCATATCAAAAGAGCTCCTCTTTCCATTCACTGAAGAATCACATTGGTTAACAGCTCACTTT
>CRCNE00000976
CATCTCATTTACATTTAATGGCATGATAATACACATTAGCAGACTATTTTAAATAATTACA
>CRCNE00000979
TGCACTGTACTGGTCAAACAAATTCAATTACTGCTGCAGGACGGGAGTAATTTCATGTAAATTAGCATGTTAATGTTGTG
>CRCNE00000980
AGCAGAAATTAATGCGCCGGGGTTAAACGCTGGAACTAACTCCTGTTTCAACAAAAGGCC
>CRCNE00000982
TTTTTAATGGAATTTATAGCTTCGTTCATTACCCTTTTTGTATTAGTAATTATTTCTAAAATACCAAAGAGCCATCTTTTCTGTCCTCGTCGTTTAGCGCTGCTGATTTATGCCGCTGATTGGGCTCTGATGCCGTCTCGGCGAGGTGTGACATTTCAAAATATTTATAGCTCTGGCACATTAAGGCCTT
>CRCNE00000983
TCCACACCAAAGCACTGAATCTTTAATATTTTATTGATCCGATCTAAACCTTCTGCCCAAAGTGGCAATTAAAATTCAATTAAACTGACTGAAAGCATCATATTAAATCCCAGCTCTTTACGAGCTCCCCGCTAATGCTTCAGGACAAATCTCAAATATAATCACACTCTTTTCAAATNTATATGATCTGGCTGGCTCGCTATAAAAGTGACACGTTTAGGTACACTTCCAATAACTCTTTAACCACGACTCTCTAATGAATACTATTTTATAGCCTTTAAATCAGTTATTATTGGGCATTTTAATAAAG
>CRCNE00000985
CACATCAGGCCAGTCCTCGATACCCTACTCGGTAATTTAAAGCCCTTATAGAATTGCAATTTCAGGCCTGGCTGCTTGTTTTTCTAAAATGTACTCAAGGAATTAGTTACTCCGGCCACAAATCAGACAAATTTATGCGTGGTTGTAATGCGGTTTACGGCCTCATGGTACATTGCTTCAAAAACAGCAGATGTGAAATTGTGACAAATATAACGAGGGTTTATTTTCCTGAT
>CRCNE00000986
TGATTAATGTCTTAATTTCCTATTATTAAAGAGCAGAGAGGGGATGCAGGCTGCAGATAGTCAACACGCCATAAATCTCAGNCAAAATGAACGGTCAAATAATCACTCTTCAGAAATGAAACCT
>CRCNE00000993
GAAATAATGTGCATCGGAAGAATTTAGCCTGNGGGCATGNGCGCGCTGAGCCCGTGTCGGTATCATTAGCGTATTTATAATTCAAATGTATGCCTTTAATAATTCAC
>CRCNE00000996
GACATGGAGAGCTTTAACCCTAAAATGACCTCAATTTGACACCAGCAGATGAAATTTTACCGTCTGTTAATGCCATC
>CRCNE00000998
AGGACTGGCTGTGCTCAGCGCCACTTCCGGCTTCCGTCATTTCATTCTCCCGCCGATGNNNCGCGCAGCTCAACTCACTGTGTTNCTATAAGCGAGCGAGCGGCCGACCTGCCAACACTCACTGACACTCACTCATCTC
>CRCNE00000999
GGACTTGTGGGATGAAAACGGGGCTCTAAAAAGATTCATCCTNCTCCCGAACATCATCACCAACCATCATTCATTCATTACCTTGACAACCTCTGGCTTTGATTGACAGCTGGAGTGGCAAAAAGCCATGAGACACGACAGTTTAGTTACATGCAGGTTGTTGATGGGCCGGCTGTAACCTTCAGTTTGGTGC
>CRCNE00001001
TTTTTGTCGATTAACTTGTTGCTGGNNNNAGTCTCAGGAGAATAATAAGCATTGCTACAATTTCTCTATTGTTTCCCCG
>CRCNE00001002
TTTTTTGCTTTGATATGCATTTTTAATAGATTTTGCCTGAGGCTACATNNCATTTGGTGAAAGTTGCTTT
>CRCNE00001004
ATTGTGTCCGGCTTTTATATTAATTACATCGTGCATTATCAGCGCTGGGTGCGTGACCCCGG
>CRCNE00001006
TCTTTAGCTGATCACCATCAGGCAAACAGCTGACGCTAAG
>CRCNE00001007
GAGTGGTAAAGGAAATTCCTCCTCTTGCTCGTCAGTGTGTAACACAGATAAAGCTCTTCCTGTACAGTAGAAA
>CRCNE00001008
GCGTCCTGTGACCTTTGACCCCAGCCAGCAGAACAGACGCCTCATTTCTCACATTCTTGCAATTATGTTCACGCT
>CRCNE00001015
TTTCTCGCTGGGCCGCGGTCCTCAGACGACCGACTGTCTGCGGGAGACATCTGCGAA
>CRCNE00001016
GAGGAAGTTTTCATTGACTCGGCGATGAGGTATCCGAGGCCNCATGGGGGGGCCCTTCACAGTTTGAACTTCATCAGGGGCTGTGCTTAATCAATACGCTATCGGAAAAAGAATTAATTACCAAAGCAGAATAAAACAGCTGCATTTTAAACCGAGGCTTCATCAATGCTTTAATCTCCGGCTTTCAGCTCGGGAGCCCTGAGGAATCGCTCTGACCGCGTGTAATGAGGAACTCAGGGACTTTACGCC
>CRCNE00001017
AGGGGTTATGGGTGATGAATTGGGTTTTTAGTGAGCTCATTAGGAAGCCAAACAGAGTGGAGATGCAGCGGAACGGAGCGGGGCCGCGGCGCAGCAATCAGTTCTGCTTGCTTTGTTTTTGTGCCTGCAGGACATTTG
>CRCNE00001021
CTCCAAGGGTACTGCTTTTCCAAAAAGTGCCTGAGGCGAGACTGCAGCACCTCGTCTCCCGGAGGCCTTTGGGCNGTCTCCTAACANNNNNNNNNTGTCTG
>CRCNE00001022
CACATCCGCACAGGTTCAAATGGCAGAGTTGCCAGGGAACAGTCAGAGGCCATTAGCGTTTGGGACGATTCGCCCCGCGGCGCTGCT
>CRCNE00001023
GGTAATGAAGCGACGGGTCAGTCTGTAAATACACGCGGGTCGCTCTGGCCGCTGTGAGGAGTTGGCTATCGTGTTGCAGTGAAAATGGAAACGTCAATAAAATTAATCGGGCCACCTTCTGGCC
>CRCNE00001024
GTTTATTATTTTAGGCTTTGCTGAACACGAACTAGTNCTTTACACCGGATTTGGAGCATTTGCTTCTAATGAAAATGGTGTCTTAGATTACAA
>CRCNE00001025
CTGTCCTTGTACTCTTCATGTATTTTGCATTCCATTACGCCACCCATCGGATCTGTTCTCTTTCCTCCTCCTTCAAGTGATTAGCTGCAATATTAATGCGTGATTATTGCTTATATAGGTGCGTGTGATTGATGTCTCCCCAAAAACAGAGCGACGTGCGAGTGTAAATTTNNNNNNNNGTCGAATATTGCGGCGTGGTGCAGGAGTNNTTTTTCAGATACATAATTTAGATGCCCTGAAGGAAGGCTTTCAAGGCATTTTTGCCCAAGGCCAAGAAAAAATAACTNNGACTTTTAAAAGTAAATCATTTTTGCTAATGCACAATTAATGCCAGAGGA
>CRCNE00001028
CTAATTAAAAGGGCTGTAAATCCATTATAAAGTGCTGCAGGATAACCAG
>CRCNE00001031
TTATTTTAATTTGTTAAGCAAATGTATTTTCCAGTTCAGGATGCATT
>CRCNE00001033
AGGGCCAAAGCGGAGCTGCTTTTCCNNATGAGCGGCGGGGGTCCCTTTACATATGTTCCCAACATTGAGCCATTGTCACCTATTCTGAGGGGCTCAAAAGGAC
>CRCNE00001035
TGTAATTACACACACTCTTCTGAATCTNNNNNCCCTTAATGTTCATTATTTAAAACCGGCGGCAATTACAAGTTCAAAGGGGCTTAGAGGGCCAGCAACCCGCATAATCGCCAGCAAATGAAG
>CRCNE00001036
AGTTGTTGAAAAGAACACAGACGCTTGTCATCAGCCT
>CRCNE00001042
TTCCTGGCCTTACACAAACGTAATTATACGCAGCGCTATGTTATCGGTCTAATTCCATGTAGTGGAGCTTTTTATTTACAAATGAGAAGTCTCGGGCTTTTATCCGCAGCTCCGCTTAATGTATTTATCAAAGCGAGTCTCATTTTGGCGGGGCTGTATCTGTCGGGGACAGGC
>CRCNE00001044
ACCTACGGCAGCAGAAAATCGAGCCGCTTCGGCTGTTTCATGCTGATTAATGCTGAAA
>CRCNE00001045
CCTTGCGTTTAGCGGGCGCTAATTGGCAGTTAATTAGCGGAATTTGACTCAGTTGTTGGTTCCCCAGCGTCTGCC
>CRCNE00001046
ATCGCGCTGCGCCTCGGGCCGTCTGTGAGCGGAATAGCAATTTTATTACGTTGTCATTAAAGCAATTTCACAGCACTATTGTTTGTTAATGAGAAGCCGCAAACGAGGAGAGACGCCGCG
>CRCNE00001047
AAAAGGGAAACCCACATATAGCTGAAATATAAAGTCTGTAGTGCCAAGGCTGTGTTTATGAGCTGCC
>CRCNE00001049
AGATGTCTGTGAGCTTTACCGAGGCCAAGACAAANNNCCTGCCGCAGTTGTCAGAGCTTGCTGACGGAGCTG
>CRCNE00001053
CAGTGAAGGACACATTCTGTGGTATATCCAGAGGAATGACCCCTGCGTGACCCTNTCACCTCTGCTTTAATTATTTGTTTGAAGACCGCATGAGGTTCCCATGCAGAG
>CRCNE00001055
GCGGGTGATAAAACTTCAGACAGGCTAATTGATGGTCTCGCTGACATAACAATAGCTGCTGAAAGCCTGGAG
>CRCNE00001056
GCAAATGTTGGACATTTNNNNNNNNNNNCGGCATCTCCTGGGGTGGAAGATGACAGGGTGAAATTAAGCGGGCTCCAGTGAAGCGATAAAAAAANNNNGGAGAAGTGAAACTGTCCTCGGAGTGACATAAATCCGTCAGGGGAAGGATTGATGGCCAAATTATCTTATATGCAAAGACGGGAGCAGTGCAGTACTTTACGCTCCCGGAGAGAGATATAGAGACGGCGGGTGACACGGCCNATCCTTCACCGGGG
>CRCNE00001057
CCTGCTCAATGAGCCTCAATATAATAACACTTTGCTTGATTAAAAGAACCCTTTATATGTAAATAGA
>CRCNE00001058
TTCCCTAAAACAGCCGCANNGAGACAACATTTGCTCAGCTTGGATAATTTTTAATACGGCGCGGGATAATTCTCAGACTATTTAATTACGTAACATACTTTATGCTTCATGAGCAATTAGATTAATGGCTTAATGCGGAGGAATATTAGCCATCTCTGATTCGATTAC
>CRCNE00001063
GAGAGAATATTGTAAGAAAACTTCGTACAGAGTTCAGTCTATTACTTGTTTCATGTTAGATATTCTATGTGTTTACCTCAATTGAAGACGAATGTNNNNTTTTTGCTAGTTTCAGATCTGCTGTGGCATTGATATTGTATGTCCATGAAT
>CRCNE00001075
ACACACCGCTGACAGCTCATCTTAATGTCTTCAATTAGCCCAATTACCTCTGTCATAAACAATTTGATGCGTG
>CRCNE00001078
CTGGAAAGTTGTAATAGGAAATTGCTCTTGGCAACTATTTGTTTAGTACCCAAATCNNNNNNNNNNNNNNNNNNNNNGTGCCAACACAGCGAGCCCNCTTCAGAAAATAGGGCAGCTCTCCCTAATGAGTAATCTATTTCAAAGCAGTCTTGTCTGGGCATGACAGTTTACTGAGAGGCTTGAGGAACTGGTAATTACCAGTGTTACGGGGCAATTAATGCATATTACACTGCGCCACTCGTGGAGGCGACTGTCAGCTCCCCAATAAAAATGAGCACTCTTCAGCTACAGGGTGACATTAATTGGGCCTTTAATGACTATGCACAGGAACCNGGGCCAAATAGGAACAAAACA
>CRCNE00001079
AAATTGTACTAAAAATGAGATTAATTGCTGTT
>CRCNE00001082
ATGTGCTTAACATTCACTATCAGCTGANNATAATTTTTAATGCAACNNNATGAGGCGGAGTAGATGGATAACTCAATTAGGAGCACA
>CRCNE00001085
ACATCACCTTTGATTACAATTAATGGTGTGTGTCAGCTGAAGCCCAGCTCATTTACAATCCATTTATCAG
>CRCNE00001088
TTTCCCCTTGAGTTAGGACACCTCATGACAAATGATAATGGATAATCAATAAAGCGGGAAATATGAGGCCGCAAACTTTATGAAGCCGGGAGACGTATTACTCCCCAACAACACTCNNGTTTCCCTTAACAAAGTCACTCCGGCCGCTGCGCCTAATAATCTGAGGGAAAATCAAAGAAGCCGCAACCACATCAGCAATATTGGCAACTTATTCCGCTTTAATGGCATTTTGATTGATTTTTTCTCCNNNNNTTCTTAATGGTACTTTTATAGNNNNNATTTGATGCTGGTCCTGCAAAACAGCAGTGTGTAATAGAGCTCCCCGAAGGCTAGCAGCCGCCATTAAAGGCCTTGTCTTACCAGGACTCGTAATTGGAGGTTGACCACCATCGCATT
>CRCNE00001089
GTGACCTTGCGGCTGACATTGTGCGGTTTCATCCAAAGCACTGACCTGATGAAAATGGAGGCCGGAGAGANTCATAAATCAGGCTGTTTTTAAAATGAGTTTACTCTAACGCTCATTCATCACGGGCTGTAATGCCATTTGCAGCGGCCAGATCTGCAGCGNCGCGAAAGCGCCGCAGTAAATAACAACANNNGAGCCC
>CRCNE00001090
AATACTACTAATAATAATGAATGTCAGCGGTTACGGCCACTGACACTGATGAGCTCTGGAGTGTGTTTGTTAATTAA
>CRCNE00001091
CGCTGCTAAAGCTGATTTTCCATGATGAATCTGAGAGCATATAAATTGGCTAATATCTAAAAACATTTACAGACAGTGCAGGAACCGAGTGTTTGCNGGCCGTGATGGATGAGGCTGTTAGATGCTAGAGGACAGATCCGCAAATCTCTGCCGCTGCACAGAGCCCTGCACGCAGCTACAGATTTACTCCTTTAAA
>CRCNE00001095
AGACAATTATCCAGGCATTGTTTCATGAAAGCAGCACGGTACAAATGTCTAATATTCA
>CRCNE00001101
AGAAAAAATATTCCTTAAAAANTAATTTATTTGAAAACTAC
>CRCNE00001102
GCAGCTCTGGTCATCCATCATCGTCTGCTGTCACACACATGAAACNGCGGCGACAGCGCCAGTCAGCAAACATTTAGCACAGCGAGCCGCACGGCAGACGGAAATTATTATTGTCAGAATAATAATGCTTTAGCATAATTTATTACAGGTCCGGCAAATACACTGCGGCTCCGTGCTATTAGACAGATGGA
>CRCNE00001107
CAGATGATGGATGGACTCCTGGATGAGCTCTGACTTTAAAGCCTGATTTCCTGCCAGTTCAATCATGGAGCNTCCAGAGC
>CRCNE00001108
TCATTTATTTTATTAGCTTTTAATGAACGTAATTAGATGGCAAGTAATTAAATGTAATTGTGC
>CRCNE00001109
CAAATTTGCCGGATTAATTGGGGATAGATAATATTTTTGGATTGTATTTCGCACTAAATGGCCGCGCGCCGAAACAAAGGCTGCGGCTGGAACTCATTAATCTCTGTCAAGGGGAAACTCGGGTGCGATCTGCATGACT
>CRCNE00001110
AGATAACCAGCAGATCTGGAATTCACAATAACAAGCCGGCCATATATCTACCTGTCTCCGGCCTTCCTCCCAGAG
>CRCNE00001111
GCTGTTGCAACAAACACCACTTAAGCCCAGACTTGTGCTTCCTAAACAAGTATTTAATGCCCTCATTAAAGATATATGAAGCTGCTGATCAATAAG
>CRCNE00001112
TTTGTTTACTCTTTCATTACANTCTCTACCACATTATCTGACGCCCNCATCCCGCTTTCAATC
>CRCNE00001113
AGGTTGCATTAAACTGAATGAAGCAATAGCAAATGAAATTGTCTGCACGCNCGCTCATGTGGCTTGAATTCATGACATATGACTTGTGGTAAAAAANNNNNGCATTTAATGTAATGTGATCAGCAGATTCAGTGCAGGAGTTATGAG
>CRCNE00001115
CCTTCAGAGCATCTCTGAGGCCACAATAACCATCATCAGTTAAAGCCANACAGATCCATTACACGTGCCTNNNNNNNNCAGCCCTGCATTACTATAATATCATCAATTCCCAGAGTGCCGCGGCCCATTCCGCAGCCTATCAATTATTAATACGCCACCTCACGGCTAATGTTTGCCCTGAATTATTTAAATGTATCTTCATGTATCAATAAACATAAANTGTTAAACAAAGA
>CRCNE00001117
GTACCCGGGAAACTCCTGGATAAATTAACAACGCAATTACATTACAGGACACGGCGCAGAAGACGGATGAGGAGGCCCGCGCCGGCGCTGCCTTCTGTTTTCCAAATCGCTATTTATTTGAGGGCTTTAATGGATGCCGTATTAAAGNAGCGCGGNCTGCGGTCGGGTTTCAGTGTGTGTCANNGGAGCCGCTGATTGATGA
>CRCNE00001133
TTCGCCATCATCTATTACAGCTCTGCTTTTATCTCCGCTCACCCTTGTCATACTTTATGGATTTGTTGATAAACGCGGCCGATGCTTCATAAATGTCTCTATTTTCTAGTCTATTAACATTAGTTGAGGAGC
>CRCNE00001136
ATTAGCCAGATTAGCTGTGANGCGCGGGGCGCGGGATGATGGAGTTTGTCATCATTTGCATTGTGCTGGAAACATCCTGCTTGATCGAGCGAGGCGTGGANNGCGGCCTGTCATGTCCCGCGGCCGGGTC
>CRCNE00001138
ATTAAAACTGCATGCGGCGTTGTAGTTGTTGATCAGATTTTGGACGCCCATGCAAATTGGCCTGTCTTCCTTGTCAAGTGGCAGGATGAATAATGTAGTTGTGTTGTATATTCAGCGACGCGCCATTGACAGTCAATTAACAAGTTTGATTGGTGTGTGAACTCATTCTTTTGAACTGTTAATTTTATGTAAATAGTATTC
>CRCNE00001143
TTTCTGAGCGAATCTCGAAATAAAGTGTGTGTAACCCGTCATTA
>CRCNE00001216
TAATGAAGAGCTCTCCTGCTAAATACATCTTTATTCTGCTAT
>CRCNE00001266
CATTGCGTATTAACACAATGTGTTATTATTGGTAAGTTTATTGAAATGTAAATGCGGAGGAC
>CRCNE00001267
AAGTGCTATTGTCTGAGAATTGGCTCGTAAGAAGGATGGCACCTTTAGAGGCTGCATCAATGTTTTATTTGGTGAAATA
>CRCNE00001268
CATTCATCTCTGTCTTNTTTGCCAAATTTGATTTTAAATATTTACAATGCCATAAATCTT
>CRCNE00001269
CAGGTAACTCCCACATTAACTGGCAGGGAAACGGGTCATTAATATCTNNNNCACTTGTTTCCATCCCTGTTTGCTCTATATATCACTGCCTGGCCGCTCTATTCACATCCATACATTACAACTATTCTCAGAATACTTCATTGTCAGCCCNATGGCAGTCTCATTACTTATTAAGATAAGAGGAGAGATGCGGCGGAG
>CRCNE00001270
TCTCCTGGGAGACTGAGAGAAATTCAAACAGATGGTCCTATTGCTTCTTATTTATGTG
>CRCNE00001271
GTTCTATTTGATGTTTCGAACGGGGATTGATCTAGGTGGAGAGGCAGGGATGGAGAAAAGGGGATTATTGGCTTGCAGAGATGCGNTTAGATGTAGGGGATCTGTGAGAAGTGNNTTGCAAAGAACTGCCGTTTCCACACAGATTCTGAACTGCTCATGAACTCTCCGCAAGA
>CRCNE00001272
AATGATCCCAATGAACTTGTGATTAATCCGGCTAAGGTCTATTCACTAATGTAGCAGAATGCATTAAAGGCATAAGCTAATGGNGGACAGGACATCAATTCAGATACAAATGAACCGCATTTGCATCGGGCGCTTATTGACTGCTGTAACAAAACGAATTACAAAAGGTAATCTACTTATGAACCGCCCGTATGGATGAAGCATGATTTCCTCCATATCTGT
>CRCNE00001273
AGGGTGATCAATCTAAGGCGCTTATGACGCTGAACAGAGAGGAGGATAGAANNTTGAACCTGTGTGTTTTGACAGCTTTGATTNGGATTAAACACTTGCTAATGGGATCATTTTTCATGGGAAAAGGTATTCCTTTAAAACAGGGCAATCAATTATTATGAATTATACAT
>CRCNE00001275
TTGTGTACAAGGCCAGTATTGATTTTTAAACCATTTGACGCGAGCTGAATAAGA
>CRCNE00001276
TTTGTCTGGACCTGAAATAATAACACAAAGGCAATTACGGCGCATCCATCAA
>CRCNE00001277
TCTGGAATGTCTGATAAAATGATATTAATTCCACACATTAATGAGATTAATGAAT
>CRCNE00001278
CCACCTGTAGTCTGCAAGTCATTACGCTGGGGTCACGGGATATCCTCCATGTAAATGCACACTCACTTCACTTCAAATTGGGTGTNAAAGATCCCATTTCCTCTCATTCGCAAACTGAAACACCTG
>CRCNE00001280
ATAATAAGCAATAATTGATGGCTCGGGAGACACGGCTTCCCCCCACACGACCCCAGAGCAGTGGGAACTAGACGGATGGCCTCCAACGCAGTTATGATTGATATTATCAGATTACA
>CRCNE00001281
CTCTAAGGAGGGTTTGAATCCATATTAATTTCCTCTCTGGCAGTTATGTGCTTTTGNTATGAACTGTGGGGTTTCACTTCTAATCTGTCAGTAATTCAGTAACGTGTAAACTAATTATGCCACACATATTTATGTAATTGGTTCNNGAGGGCCCGGAAAAAAATCAATCTGTTGGTAGAGAACGCATTAAAGTGAATGGAGTTATTATAATCATATGTCAAATGCTGATTATGTTATGAAAGTAAAAAGTGGATGTCAGCCACAGGTCAA
>CRCNE00001284
CAACAATTATGATAATTGCNNCAGGGCACTCAGCTGAAGGATCAATCAGCTGTGATTACAAACCCTCCTGCATGATCAAATATTAATCTGCTGTACCTTCAGTCTGACCTGCCNNNNAGCACANGAGCCTNCTTACCGACTTATGCATTAAGCGATTTGCACAAGCTGAACTCATAGCACCTAATAATATTGGACATGCAAGTCAG
>CRCNE00001286
TTCAAAAACATCATTAATCAAGGGCCAGATATGGAGGGAAATATCAGTCATCGATCGTGTGCACTTATGACAGTTAACACTGCAGCGTATTAGCATTGAGCGGCCGCTGATCTATCAATTACTGCGCCGGCACACGATTGCACTCATTCTAATTCTGCATTTCCCTCTCCGCTAATGCATTTCANACTGTTATCTCATAGGCTAATGAAAGCAAACAAATCAATAAATATAAATTATACATGCGAGGATGTACCGCTGCCAACATAAAGCCCCTAATTAATTGCACTTGATTAATTTATATACTTTAATTATCTCTCTAAGCCGCACGAGGCATAAATATCAGGACAATCTGCTTATTGCTATGTCAGTCATAAAACGGCAGACGCTAGGAAACGAT
>CRCNE00001287
CTGATTAAACAGTAAATTTAGCATGCCTATCAACTTACCATTAA
>CRCNE00001288
AGCATTTAAGAAAGAGTGTCACATTTCTGAGTCATAAATANCTCCGATTGATTTGACCCCC
>CRCNE00001289
CACATTACTCTGGACTTGATCTCTGGCAAAATAATGCTGGAACAAACAATTTGGTTTGTCAACACCTTTCTGTGGACTCCTCCATCACTGTCAGGGGTCTAAATTTAAACAGCAAAGTGCATTTGACTGCTGGACCCCAGTCTGATTATCTTCCATGGCTCTGCCAATTGCCTCAGACAGACCGGCTAGCTGTGATTGCTAACCTGGCTTGAAAATACGCTCGGCCTGCCCGCGGATTAACATGAATATTTTGATATAGATCGATAAGCAATCTCCACTCCATAAGAAATGCCAGCATCTTTCATTTGGCTGATCAAAG
>CRCNE00001290
TTAATCTGATGACAATATGCCTTAGTGTTGATCTATAAGACTGGCACA
>CRCNE00001291
CTCAATTATCTTCGTGTGAGGCGATTATCTTCAGGGTTAATTTAATCTTCATTGNNCTCCCCAGTCATATTTCAATTAAACATGCTATCATAGTGTTAACACATNNNNNACTTAAACCTGTTATTCCTGTGATTCACTTGCCACTGAAAGGTACAATGNAGGCTAACAGATGTCATAATTATGCACTTATTAAACATATTTCACA
>CRCNE00001292
GTAAATTTTATTGCTCCCATGTCAAAAAGACTCCTGAGAAAGAGAGAATAACGATGGNAGAGGGGTTCAGACCCAAAAANACCTGNNNNNNNNNNNNNNNNNNNNNNNNGCCAGTCTGGTTCCAGTTAGACACTCATTAAGAAGATCTTACAGCTGGAGTGAATAGCTTCCTGTCCAGAGTGCTTNNAACTCCAGCAGTAGGAAA
>CRCNE00001293
CCTCAGTAAATATTTTAACTGCTTATTAAGATTTGGAGGGCATCA
>CRCNE00001294
CTCCTCTCATGGATCAGTGGTTAGCTTAGAGATACAGCCGGCACAAAGGCAGCAGCTGACATGTGGGTCTTAATGGCAATAATGGCCATTTTTAGGCCCAATCAATCACATTTAGTGGACATCTCCATTTTTTTGTCCCTGAAAAGGTATAAATAATAA
>CRCNE00001295
TAAGCCCGCTCTATTTATCACCGAGGTAATGATAAGAATCAGATTTTAAGGTGAACTCTGCGTTGGGTCAGGGCCCGGTGCAGGCAGTAATGTGATCCGTAG
>CRCNE00001302
ATTTGCAAATGAATGCAGTAGTAGTTGTGGAAATATAA
>CRCNE00001304
TTTATTTATGTCCTGGCTGTACCAGGCAGATGAGGTAAGGCTNNNTCTTTTTATGGTATTATTCTGTAGTGCTGATACATAGAG
>CRCNE00001308
AGCAATTCCTCTTTGTTATCAAGTGAAATGACTCTACAAATATGACAATAAATCACGTCGGAAATCAATCCGGGCGGAAGCGACTGGGAGGCGCTGATAATGCATCAATCAATATTTAATGTTTAGAGTTTAATTAATCCAGCACTGGAGAGCATTCTTTAAGTGA
>CRCNE00001310
AGATTTATGTCCTAGAAAAGACAAACGAAGCTATCAGTCTAGCTGATTTTGAGAAATGAAGATAATAACGTTACTATAGGTGATG
>CRCNE00001311
CGCGCATGTGTCCTGNNNNNNTTATGATTATCAATAATGCCTCGCGATTAATCATGGAAGGGANNNNNNNNNNNNNNNTCCTCTGAAAGGCGATTGGCACCTTGCCAGCCCCCNNNNTATTCAAATGAAGTCTCTTTAATCAATTAGCCGCTGATTTGCTGGGGACTCTTGTCTCTCTTGCTGCTCCCACCCAATGAG
>CRCNE00001312
GCTGGCTCACGCATCAGCCACGAAAGAATAAAAAATTNACTATCAAANNNTCTGCTCAAAANTTACGGAAATCGAGC
>CRCNE00001313
AAACTTCCACCACATAAACACTGGCAAAACGACAAGATACAAAATCNCCTGATGTT
>CRCNE00001315
AAAGCAGATTCTGTTTAATTCAGGGATTATCTTCCCCCTGTGTCTCTCTGAGCTGGAACATCAGATAACGTTAAAGTTGCCATGAC
>CRCNE00001317
CATTTGAAGGACTTATTAGACTTTCAATTTGCTGTCAACTTTGCTCATTTTCAACCAACTNGCAGGCATCTTGGACAGGTTATCCCTGTCACTAAACTAATTTGTATCCAGTCAGCCTGCA
>CRCNE00001318
AGGTAATCATTTTCTTCAGATAATCCATCAAAACATAAAATACTATGAACTGAGAACAATGGGCCCTAATGAAATTTCATAGAGGGTCATTGATTTCCAATATTTCATACTCCTCAATGTCTACATGTCC
>CRCNE00001319
GAGAAAATTGCACTGTCCACTCTCATTGTGCTGGACAGTATTGTATCTGACA
>CRCNE00001320
CACTAATAAATAAGCTGNCATAAAACTATAACGTGTTGTACATTGTACAAAA
>CRCNE00001322
TCTTTTGGAAAACTGATGTATTTGATTATTAGAGTAAAGAATTACAGTAACGTAGTTGTTAGTAGGTATTAAACTGTAGAGAAACTGGGCCCTAAAAGATCTTCCAACTTTTCAAGAAAGTGCATGTAACAGTCC
>CRCNE00001324
CTGATTAGAGCTGTATTGATGCTCTGTGACATGCAGTTTGCTAAAATATGCTGCCCGGTNNNNCAAATGGCTGCAATAATGAAGTATATGAGAATCACTAAGTTTACTCTGTTGTTTTAATATGGACGGAT
>CRCNE00001325
TTTCATTAATTTAACCCTCATTAAAGCCTGGGAGGNTAGAGCTGATTTTAAGTCCATTACTTCTGAATGCAGGTGA
>CRCNE00001326
GTTTCATACAGTCCCACNNNTTACAGCTCAACGTTTTCATTNAATGGTGGTGAGCGCATTAACCCAGGCCAGCACCCAATTACTGCCAACAAGGGA
>CRCNE00001327
GGTTATTTCATTCAGCCGTCTGGCTTACAGCTTTGAATATAACTGGCTCNCATCTTTCCCTCACAGAATTCATGCTTCACTT
>CRCNE00001329
ATCTAATGTGCTCTGACAACNNNGGAGACAGATCTGATTCAGGAGGGGACTGGATGTGGGGTAAGTGTGTAGCCACCCTCAANTAGACTTGTTAAAGATTCTTATCA
>CRCNE00001332
CCTAGCTCAGCGGATGCACTTAATAAAATGACAGACGTAATTTGCTTTTGTCA
>CRCNE00001349
TGTGCAGATGTTCCATTGTGATGGATCTATTATCCAGCTATTACAAGATAAATGAATGATCTCTCCTATTTTCCATGC
>CRCNE00001350
ATATCATCNCGGGCTGCATTATTAGGGNNTTGTTGGGACGGCCATTAATTTAAG
>CRCNE00001351
TAATTAGAATTCATGACAAAATGGATCCGGGGAAACGTCCTGTACCCTTCATAATTTTACAGGAAATTTATTGTTATTAGAGGAACCATTTGCTTAGTGTGATTTTTCNCATTAAGGTCTTGTCAAGCAGCAGAGATA
>CRCNE00001355
GCTCACCCTGCTGCTTCCATAACAAACNCAGCATAATGCCCAAATTATGACTTTATTAATGCAAGTCAGCATCTAATGGTTTTAAAAATGATTTATATTGTTTTTCCTGTTCTGAACAAATTAAATCTGTAGCTCAAATTAGCTCAGGCTTTTCATCGGCGGAGNAGTTTAAAAGCCTGT
>CRCNE00001357
TTACCCTGCTTCTGTCTCTATTACCAAGATGAATTG
>CRCNE00001358
AATAACAGTTTGACATTANGAATGCGGACAAAAATGCATTTAATCCCTCTTTTC
>CRCNE00001359
GATAACTTTTCACTCATAATTAACTCATCTTGAAATGAGAGACATTTGGAGGAAATTGAACTGTCAGGCAATGGAGTCGTGNCATTTGACCTCATCACAGCGAATGGGGCCCATCATAATTTGTTCATTTGGTGCCTATCAG
>CRCNE00001360
ATTCCATTTGCTTCTGTTTTAATTATGACTCAGCAAATCCAAAGCA
>CRCNE00001362
TGAAGGTGACTAGAGCGAGTTGTCATCCATCACTAAGGTTTCCTTTAAGCTCATCCATAATAGAGCTCCTCAATCAA
>CRCNE00001363
TGATAAACTCCCTTTCTTCTGTTGATGGTAATTATCCAGGTCTCTCGAGA
>CRCNE00001365
GCCATTGTGGCNCAAATATGTTAGGCAAATTGAGGCAGATGGCTCCAATTCAGACAC
>CRCNE00001367
TCATAAATAAAAAGCTTTTACAAACTGGTTATGAACACCTGTTAGATCATCTGTCAGCCTCGTCCCCTTCTCATCCATCA
>CRCNE00001372
GTGTGATGGTGGCGTAAATAGGCGCTTTATTTATTGCCGNTGCTGGGGCCCTCCGNCGCGGAAGAGCGCCTCCCCAAATTGAAATATAGCGCGAGTTTACTCTGCTGATTAGGGCTNCGAGCGCTGCAGCCGCCCAAGGCTATCATCAAACAGAGAACGGCGCGGGCTGACACCTAATTGTGGCGGGATTAATGTG
>CRCNE00001373
TATAAATGTTTTGCTTAACTAGAGGAAGCATTGCGCTCACAATCCAATCGCGTGATCCATTAAGCTCATTTATTAAACGCAATTTGCCTTGTGTCNNNATTGACTTGAGTAA
>CRCNE00001374
GCGTGTGTTTAAACCCATTACTTTACCTTTTAATCAAACCTCGAGCTCGTGTCAAAACGCGCCGTTTTCGCCATGCATCTCTCTGAGCTCGNTTCCAGTTCACCGGATGNACCTTGAAA
>CRCNE00001375
CCTGTCCTAACGCATTTCAGCGCGCGCATCAGCCGTGATTAAACACCTGCTATGGCGCGCGAACAAAGCGCGCTAATCCAATATGTATCTCTGACATCTTAAATATCGTCCAATCCCCCGGCATCACGCGCAGCNNNNNNNNNTTTTCCGCAAGATGGAATTCTAAAACATATTTTTCTAATTTATGGATGGACGATAAATCAAAATTAAGCCNGCGGACAATGAAATATACATCAG
>CRCNE00001376
TTTCGTGTTTCGCTTCAGTTCTACCCNCCTATAACTGAGGATCTAATCAATCTGCTGGCTATTAAGTTTCTTAATTGATAATGCATACAAATTAAGCTGAGTGCCGTTACTTTGGAGACTTTGAGCAGGTGATTTTAGGCACCAGTCCAAATGGACTTTTAAA
>CRCNE00001377
AGACAGACAAGCTTGCCAGATTCATTTTCTGATCAAAGCTGTTTGATTTGGTCAATTTTGCCACATTGGAGACGTTCTCTATTACTGAGATAAATAGCCCCGGGCTAACTGTCAACCAAAACTTGTAAGCTAATAAATTATTCCAATTTCTCCCCGCCGGATTTCTCCGGGGAGACGGCCTCTAGGAAATACACTTTTTGATTAGTAAATTTCTGTGTGTGTGTGTCTGGACATTCGGATGTGT
>CRCNE00001378
AGGTCAAGGAAATTCGAATTGTAAATTGAACTTTNGAAGGGTCAGCGATTTTNTACTTTCCCTATTCATCTTNNCCCTCACCTTCTAACTTTGNAGCCCAGGAG
>CRCNE00001379
AGGAGTGCATGATAATTGCATTTCAGTGGGTGGCAGAGTTTCATTAT
>CRCNE00001382
GCTTTCGAAAACTCCAAAGTCATCCAGTTTGCTCTAATCACCACAATTAGTCCTGAATTATCACCGGACTCTGACAGACGTTCCTTGTAACTCTCTTTTATTTCCAGGCAGCGCTAATCAGCCGCTCTCATTACTGACGCTGATTAAACTGCAAATTAGCCAGCAGTGGCCCCGTTCANGCCTCCCCGCGACTCGCTNAATATCAATTAGGCCCNAGCAGCTTNGTCTGCGGCTCTCCCGGCGCCTCCAAATGCTTGATAGTGCCACTTATTAGTTTGGAAAACTAGGAAAATACCAATAATCAACG
>CRCNE00001383
CACCCCGAAGCCTCATTATAGCGCNNTAATGAGGCGCCGCCACTCCGTGACACCCAACCNGCTCCATCTCGTTAAGGAAATCGCTCTTCAATGCTGATTATTTTATTTGGAGCCATAATTATATTTCTTTCGGATAAATCACGGTCTAATCGAGTCCGTTCGGAGGGCAGCGCCTCTAATTGGAGCATGAGATGCGGCG
>CRCNE00001386
TTTTATTAAAAGTCACTCCTCATCTCCAGAGCGCGTGAAAATGTCTACTTTCCACTCAGATGCGCCGCATTAACTTGCAGGGCGCGAGTTTGTTTGTTTGTCTATTTTTATTTA
>CRCNE00001388
TGTTTGTACAGCTATAAAAGGATCGAGCTATTGAAAAGTCGTAAAATGAAGCGCGCTATCAATCACGCTGTAACCGTGTT
>CRCNE00001390
CTCACATATCATTTACTCCGAGTTCCTCCCGCCGTGACAGTCAGGCCTAAACACTACTAAATCAGCCCTAATTTATACTGATCTCGCTNNAATAATCGTAATAAAAAGCTTATAGATTTGGCACTAATTACATAAAAGCCTAATGATGTTGAAAATTACCCCG
>CRCNE00001391
GGCTTCAACGCTGATTGGCTCTTATTTGAAGGAGCTCATGGGTTCATTCAACTATTAAGCGCCTCCCAGTTCCTCTAAAGGACATTATAATGCAAGGAACCTCCTTTTTAACCACAAACCGAATTTGCTTTCATTTAGGCCATATATATTT
>CRCNE00001392
TCATAGAGATTTTTTTGGAAAAGCATTTCGCCCTGGAGCGGTGCGC
>CRCNE00001395
TTTTTTAATGGTATGAGAAATTGCATTTTCTTTTATNNNNNNNNCCTCTGAAGTGTAATGCATTTGAGGCCGGATTTCACGGCTGGCTGCGTGGAG
>CRCNE00001397
TTTTGTTTCCTGAACATGTTTATAACGANTTGAATGTAAATTAACGAA
>CRCNE00001398
TGCAAACAGATGCGCGGTGATATTACATAAATATTATAATTTGTCTCAGTACCTGCCGGGTTAATTAGTTTGTGGAAATGCGAAGGCCGTTCCTCGTTAGCTAATTTGTCACACGCTGACGAGAGAGGCNNNNNGAACACTGACCCT
>CRCNE00001399
AATAAATGAAATCAGTCAATAAAGCATCGGAGGGTGAATATAGCTCTCTCT
>CRCNE00001401
GCCCTTGAGTTTTTCTATTACCTTGTGGAAAGCACCTCGCCTGGCATGACAAGCGCAGCGGATTGACACTAAATCAGAAATCAACGCTAG
>CRCNE00001403
CACACAGATCATTTATCAACCGCTCTGTATNNNNCCTAAATTATTACGT
>CRCNE00001413
CCCCTCATCGCCAACATGGCTGCCTANGCACAGACCTAAAAAAGGAGAAATAACCTCCGCCGTGCCTTTNGTCTGTTTCACCTCTTTAACCCTAAACTACTGCGCAAAACACACAGAGA
>CRCNE00001420
ATGAAAGATTCATCACAGANTGTCACTCTAATCTGCCANTGCATTGTCAGGGAGCTGCTCCAAAGCACACATTGTAAATGGATTCTTCCT
>CRCNE00001422
CTGACATTTCAGGGAATTTCACAGGGATGGCTAATCGAAAGTGATCAGCGGAAGAGTTTAATATTTAACTAGTCAGCGACGCAGCCCAAAGTTTCTAATGAAATTATAACTCATGCTTGAAAAGCAAAAGTGCATGTGTTGTGGGAGCGTAAATTATTCAGCCNGCCCCATATCTCTGCATTTCTGTTCACCCACAGACAAA
>CRCNE00001423
GAACGAAGGGAACAGAAGAGAAATGAGCACTTTGAGTCAAAAGAGGAGCTTGGGGCGAGCTGCAGGCGNACTGAGCAGACAGAGAGAGAGGCTTGGCAGCTCAACGCGCCTNTCTGTTGACAGCT
>CRCNE00001424
ATGCTTTTAATAAACATTCTATCAAAGGNAAACCAAATCAACGTGGGCACAAAGAATGAAAGGAAATCAATTAAAACAAAGTCACAGCTCTGGCTAGCGAATTGTCGGTGGCAGTTATTTGATATAATATAGTTAATATTNCTCGCTGGGTAAATTAACGCAATTTTGCCA
>CRCNE00001426
ACAATAGGATGAATAATTGATTGTCATGGGGGCTTCATGTGTTAAGAACAGAGGAGGCGTGCCAGTAGCGTTTTCACTTCAAATTTGTATTGTCTTTAGTCTCCGCCAGTCATCAGCATATCTAACACCTGCCTCAGTCAGA
>CRCNE00001430
TGGGTGTACAATTGAATCAGGTGTCTGGTCCTCTTAAGGAAATTAAGTCATGGCTTACGCTGCGGCTACTTAATGAGGGCCGGGCTGCGAGNACAGTGNACGAATGGGGGCCGACGCTGG
>CRCNE00001432
TTTGCCCTTTCAATCAGGAAGCATATTACTCCTCTGTCAGAGCAAAGCACTTCCTAACGACAGCAGAGGCAGCTGGGAAAGAGGGCGAGGGCAGGAGGCCTTCGCATTAACATAATAATCCAGCCATGCTCCCATAGGCCCCGGGGCCAGACAGCATATTAG
>CRCNE00001433
AAAGAGTTAATTAGAAATACAAATTCGCCCAGATTGTTATTAATGGGAACTGTAGAATAAGCACCACATATTTTGTGCCCATAAGTAATNCTCAGGTAGCTTTGATCTCGGGCCCGTGGCGGATGCTGCCGCGTGCCGCTGCCTGGCTTCTGGGACTCTGCCAGCTCCAGACATCTGGCTACTTTGTTATCATTGGCTGATCGGATCTCGTGAGACCGCTCTTGNTGACACCAGGCGAGAGAGAAGAGTGGCCTGGCAACGAGAATNNNNNNNNNNTATCAGCACATTTNNNNNGGAGTGGATTAAAGCTCCAAAGTGGTCCTCAAAGCGCGACGGGGGTCTCACGAGC
>CRCNE00001434
ATGAAAATTTCATTTGCCGATTTAGGGGTGGTGAAATATAAATGNATTTCGTTAAAGTTTCATCATAAATCAG
>CRCNE00001435
TGTGGCTAATGAAGAATAATAAATCATGAANNANGGTTTTTCAGG
>CRCNE00001436
CTTAACACGATAATATGAGCGAATTATTAAATTACACACGGAATTATGAAAATCAGATAATTACTANNNNCTAAGTAAGTAATCATTAACTGGAGCTGTTAATTACAGTCGGTCGTGGAGG
>CRCNE00001437
CATTTCCCCCCTTTCATAGGGATAGTGATGAAATTTTAATGAAGCCAGGGACTGTCGGTGCNNTCCGCCTGGGGACCTACGAATAGAATATTTTAACTGTACATTTNACCCCAAGTGTCTGCCATCAAAGCACG
>CRCNE00001438
TGTGTTCATTGAGGTTTGACAGCCGTGCTCCGCTGCAGATCTATTCATCATACCCGCAAGGA
>CRCNE00001439
AGTTTATACAGAACAGAATCATTTACATAAAGTCCTTAAGGCAAATAACTGTTGGGGGCTCTAATTTATATCTGATCGAAAATTAGCCGTCATTATGCGCCCCATTAGCCGCGTCTTTAATGTGCTTCTAAGCACCATTTGTCAAGCAGCTTGTTAATATCCTTCAAGTCTTTAAAGTTGAGAGCTCATTAAA
>CRCNE00001440
GACTCCTCCAGGCAAAAGCAATAAAGCGCGTAATTGGAATGCTAAAGACAGATGTAAATAAAAGCAATGAGACAGTGGTGAGAGATGAGGCACAGGGGTCAGCTNNTCTCATCAAAAANCCCAGTTGGT
>CRCNE00001442
TGTAATATACATAATTCAAACAACCAGGGAATGGCTGTGGGCTCCCAACCACCTGCTGGCTTTTATTAGCTAATTAATGGTGATTTATCGTAGTTGCTAATTCGAGTGTAGCCGATTGCCTTTAGGAGTCTATGAANCGCCATGTGAATTCTGATGGTAATTATGCTTATTTGATGGGCAGTCTACTAAAA
>CRCNE00001443
AATGATGGCCCTAATTTGTTAGCTCCTTCTAAATTATTAATCTCTTTTATATTCATGTAGTTATTACATGTCATAACTGTGTATCTATGGGGTGAAATTTAATAGCATCTGCTGGACCTTCGGAGAGGGCCCGGTGTTAGAAAACGGCATTAAAAATGGATAATTAGCTAAATATTTGCCTTAGCAC
>CRCNE00001444
GGAGCATATTGATTGGGANNNGGTGTCATGTGCGAAAGCGTAGGAGAGGGGTGGGCTCTGTCNNNTGCTTAATGGACTGAAATAAAATTGGTGGGAATGGACTTTAATTAGGGAACAGT
>CRCNE00001445
GCTGCTAGGGTACTGCTTGCTCCTTGCAATGAGTTGCAACTGTCAGGTTATTTTATCTCTGGCTTTTCATCATGATGCAGAGCCCGGCTCGGAGGAAGCCACCTGAGAGTGCAAGGAATTTGTAGGCTACAAGTCATTAGC
>CRCNE00001447
TTTTGGCCTGACGATAAACAACAGTTTAATACTTGATCTAATCCCAGCCACGAGGTGAGTCCAAACAGCGCGCGCCGCTGCTTGTGCAGATGTTCACATCCAATAATCTATCCATAATTGATGAAACAGGGAGGTCAGATGTAATGGCTTCTGCCGTTGCAGCAACAAATAAATGATTATTGACAAAA
>CRCNE00001448
AGCATATAAATATTTGATGAAANTGGGCCGAAACCGAAGCCAT
>CRCNE00001449
CCCGTAAGCCATAAACATTAAAGGCATGATTGAGTGCATTAAAATGAACTCATTGGAACAGCGCATTGATTACTTGATGG
>CRCNE00001450
ATTCGGTCTCAGTGGGAAGTTAATTAGGTCCAGAGATTGCTTCAGGTATTGTTCAGGTAATT
>CRCNE00001451
CCTCAGAAAAACACAGTGTGTACAGTAAATGGAATAATTCATGGGTTNGTCATTAAAAATGAAA
>CRCNE00001453
CTTTAAGACTCGAAACTTTGCATTTTAACTTTTGTCTGGAGATCCTTTTNTTTCCCCCTCAATATGAAATATCATCTTTAATAAAAGTGGAAGCGGGGAGAGAAACACGATAAATCGGCTCTAACCACACAGAGGCGCAGGTCTCTGAGAGACTGATTATCAT
>CRCNE00001456
AATTTCCATATGAGTACAATCAGTTTGCCGACTTTTAAAGTGAATGTTTAAGTAGCCTAAGAGATAGGGCTTTGATTTGCCCTCTGATCAAGCCCGAGACGTCTCATTCAGAGAATAA
>CRCNE00001457
AAAGGTGCCTCACCAATTATTTTGAGATGGATGCAGGGATGCAGAATGACTAGAAGCATCAGGTTCTCTTATTTTTTTATCCAGCGGTCCATGCCTTAGGTAAGGGCAGAATGGCCAGAGGCTACGGCAGCTCTCAGGGGACATAGGGGGCTCATAAACTGTGAAACTGACAACTCTCATCTATTACCTCTGCTAACTAGACNCTTTAAGAACCTTGACA
>CRCNE00001459
CTTTGTCTTCTGGAGTGTAAATATTGTGCTAGCGGAATATGAAAGTAGCGCAACACTAAGGTACAAAAAANNNNNCATAGGGAAAAAAGATCAAGAGCGGGTCTTACATCAAGGAGGACCCCGAGGATGTCTTTGTTGTCAACTTCAGAAGGNNGAAGAGAGGAGCAGAGGAGGAAGCTGGCAGAAGGGGAAAAGATGCCAGAGAAAGGCTCAAAGGAGCATCTCTGGCCAAGGTGATCGGTATTCCTCGGCAGTCTGCCTCCTGGCTCTGAAGTGGGGGAAAGAAGCTGGCAGCCAAGCCAGAGGGCATAACAGCACAAACAC
>CRCNE00001483
TGTGTCTCCGAGCCCCTAACTAACACTAATGCAGGGATCAAAGGGCAGCAACAGC
>CRCNE00001516
AGACCTGGAAGCCTAATCGAGCAGCACCTATTGCTCCCGCTGTGAGATTATCAAGTAAATTATTTTAAGATCAAACGACCAGCAGTAACAATGAAG
>CRCNE00001517
GCCTTTTAGCTGCAGGCTAAGGTAGGGCTCGCTAATTGGCCTCGGGAACAAAACTAACCCTCTGACAGGCACAAACTTGCGGGGAGTGAAAATGGGCAAATTGCCCCAG
>CRCNE00001519
ACTCATCTATCTCCTCTTACTGTCCACCAAAGGGGCTTCACAAC
>CRCNE00001520
AAAAATGCCACGCTGGAATGGGCTTTTGATAAAATTGTTCAAGAGATTCCAGGCTATAAATCCTGATCTTTTACGTCCAGGTCGCTAGCTACTTTCACATTCTTCTACCATCAATAAGAGGACGCCGGACATGA
>CRCNE00001521
TCTTTGTAATCACAGTACAGGGAGCANGAGGCCAGACGTCCCCTGTGTCTCATCTCCACACTAATCTTTCATTTCCGAGCCTGCAGCACCATATCAAACA
>CRCNE00001522
CTGTACTAAAGGTCCCTTGCAACCCAGAATCTGTCAGCAGCCCCCTTCCCTTCCCATGAGTGGAAAACACAATAGAGAAAGGGTCCCGACTGCGGAGTTCAGTCGCCATTAACCCCCACCAGCTGTTCCTGCTGGGGCCATTGGCCGCTNCAATACGNNNNNNNNAAAGGGGGCCCTCACGTTGCCTAATCTAGCCATTGTTGGCCAGGAATGCTGACAGAAAGAAAAGAGTTTTTTTCTACTTTTCCTTGTGTCCATGCAAGCGTGTGTAGCCAAGTGTGAGAGCGCAGAGAAGGCAAGGGCTAATTTCTATAGTTGCCCGTGAAGGAAGG
>CRCNE00001523
ATCTGCCTCAGTCAATTATCTGTCTGCGCTAGACGTTTTTGTGCTAATGAGCTTGCCGGGTCCCGTGGGCAGACTTCCCCTGTCTCGCGGCTAAAGATCACTTTCATTGCTTTTGCAGAACTAATTCAGGCCCACAAAAAGTGGGAGCTTCACCGGCGCGGCCCCCTTTTACTGCTCCTTTTGTGGAGCTTTTAGAGGCGTGCTGAAGAGAGTGAGGGCTCTAACACTGCCTCCTCTTCATCCCCACTCCATTGCCTTCTATTACCATACATATCCATATGAAAAGTCAGGCAAGGCCTGAACAGCTGTCC
>CRCNE00001525
GGGATTAGAATGACTTCTTGAACGCATCTCTTCNNCTTTGGTTGCAATTAAACAAAGTACGGTGGTGATTAGTTCAGCGCAAGGAGCACAGAAAGAGACACTCTTGAATCCAAATGGAGGGACCTGACTGGCCTTTCTAGAGGGACAATGGGCTGAGTTTATTGCAGAAACCTGCTTACCCTCCTGCATGGCAAACCATGGGAACTCCAGTCAGGTGGAAACTTTT
>CRCNE00001526
ACGCACAATGAAAACAATTTTACGCTGCTGAGNGCAAGTGGGGACCAATTACAGACCTAACAGCCACCTGCAG
>CRCNE00001527
TCATGAATATTTAATAGCCTGATGATGTTATGAATGGCTGGGCCAGGTGAGGAGGGG
>CRCNE00001530
TCGATTTTTGATTTAATCAACCCCTCGGCTTGATGTATTTCTGCAAANTGATAAAACAGATCAGTCAAGG
>CRCNE00001531
TCTGTGGAGTCTTAATCTATCTCCTCACAGCGACTCATTCGTTACAAAAATGACAGTGTCTTCTTATCGATTTTACACTGAGAGATCAATCAGCTTCTACCCCGCAGCAGGCAAAATTTACA
>CRCNE00001532
AAAGTTCATTTACAAAGGACTAGCCATCGCAATCACGGCTATAATGTATGGGTGTGGGGCGAGAAAAAAAGGCATAATTGGTTTGGTAAAGATCGCTTTCCATTACACCATAAAGCACTACACAATAGAAAAGGTCACCAATTAAGCAATCATGAATACCAAGTACTGTGGCTGATGAAAATAGGCCAGTGGTTTAAATAGATTTGCAAGCAATTTACCNTTTTCACAATGTTGGCAATCTGATGCAATTTGCTTGCAATTTTGCCCGCTTTCAGTAGCACTCCAAGCTGACACTACACGGACCAAATGGCCGAGCGGCGCGCACAGAGAAAATGTAAAACTATCTTGGCTGCATCAAGGTATCAGGACGCCGCTTCATCAGGAAAATTACAACAATTAGCATAAGTGGTNTAGGAAGCAACATTTTAAATGTCAGC
>CRCNE00001535
TGATGAAATCGGAGCGGTTATCACGCTAACCATTACCTGTCAGCTTTCTCTGCCTGCAGTCTGATGGGCCAACAATTTTCTGAAGTGGAAGTCAAGGGCGCCAATGTGGCACAGTGCGAGTAAATGTTAACAAA
>CRCNE00001537
AAAAGCAGGGGGGAAGATTCACCGCCATTGATCGCGGCTCAACACAGACC
>CRCNE00001538
CAGTAATGTCCGCAGTCATTGACAAAATCAATGAAACTCATCCTTTCAATAGCATCCAATTATTAGCACAAAGTAAAGGCAGCCATCCCTGATAAATCACAAATACTTCATTGAGAAG
>CRCNE00001539
AAGAAAATCAGATTAAACAATTAGTGTCAATTAGCCCCGGCCAAATCATTCCACAAACAATTGGTCTCTAGTGCCCTGCTTAATTACAAGCGACTCTCANGCGCCTTATCAAGAGCCTCGTCTGGCCCGTGATTCATGTCCGACTCTCCACTGTCCCACAGGCGCCATCAATTATCCTCCTGTAAACAAATCC
>CRCNE00001540
ACGGCAGGCGTGATGACATGTTAAATTACCCTGGTGATGTATGGTTTAATGAACCCCCTTGTGTTGATCATGCTCCACATTAATCAGCCGGCTCCAGCAGATTCCCTTATTTTCTCAATGCTCCCCTGATAAACTGCAATTTCATTTAACCTTGGACAGCAACTTTAATAGCTTCCACAGGACAACTGTCAATACTTGCCTGGGTATACAGTGATTAAATTGCATGGCGAGGAG
>CRCNE00001541
AGCAAGCAATATTAAAGCCNNNNATTTTGTTCGTGCGCACTGGGCCAGAATAACGCGATGATTAGGGCCACGAACGGGACAGGTTT
>CRCNE00001542
GACGGTAATGTAGCCCATGCATTTGGGAGAAGAAAGGCAGAGAAGGGGACATCTGTTCA
>CRCNE00001543
TCAAATCGAAGAAACAGAGAAATGAATCTGATCGGCCATCTATCACTTCCAGCAATAAAGGAGGCGACACGGCGGAGGCAGATGATTTGATGAATAATCTTCGGTCGTTTTAATTAACTTTTTGCTGTCCTATAATGACCAAGTTGGTCAACGGAGCCGGTCAATAAGAATGTTAATATCAAACAAATAAAACTTCTCATGATTAAAAACCTCCCGCTTTATTAAATTTGAAATTCAAATGAAATTTATGCCTCCAGTCCACGACGCATGTAAATAG
>CRCNE00001545
TTCCAGTCAATCAATTTTTAAAATTAATGAAGTAAACTTTTTTTT
>CRCNE00001555
TGCTTCAAAAATGGAAATATTTTGAGCTGTTTTAAAA
>CRCNE00001559
TTGATTAACATTTTCATAGATTATCATGTGTCATATCAAA
>CRCNE00001565
TGTCCTTCACAGACNNNNCCTTTATTATTTATGACGGAGTCTCTTTGAGCACTGACCAGTACTAATGCATAACCCCCTGTCCTTCTGCCTTATAAGATCCCTTTNNNGAAACNCAAAGATTGAGG
>CRCNE00001567
CATAGTTGTAAATNNNNGGTTTTCATTTTAATGTTTAAAACATTGTCTCTTTTATACCATTAGACTG
>CRCNE00001568
TTGTAAGAAGACTCATAGGGNAGAGAGTCGTATTAAATAAATAAGAGTGATAAAATTGCCGGCGCCCTCATACATTTCAAAGCTAATGTGACTAGCAATGCACTAGCAGCACCTGCACACAGACTAGCGGAGGTAATTTGATTGATTTGTTATGACAGCAGCCAAATAATTGAGAGTGAGAGGTG
>CRCNE00001569
AAATGGAAATTGATTGGTGATTTACATGGTCAGTGAGGGGAGCATGAACTGACGAAACATTGTAAATGAAATATTAGAGTCAGAGCAAGCAGAAGGCAAAAGAGAGAGATGGTAATCTGTGGGGACTGTTATTCCTGTCTGGAAGAACCAGCTAGCGTTTTTACATTTATCTGGGTTCTGCATGACTCGTAATGCTAATGGTAATTTCATGGGAGTGAAACGGAATGAAAATGGGGTTATCACACTCCACTGACAATGTGTGATTGTG
>CRCNE00001570
GCATATATTTGCTCTGATGATGTATTGTCCTGCTGAGGAGTTTCATTTACTGTGGCTGGCCTCTGCTGAACCTGTTGCTAGTCACTGAGCACGATAAGCGCATAAGTAGCACGCCACTTCATTCATCATGTATCGCTCAGACCACTCAAACACCTCATAGGCCAT
>CRCNE00001571
GCTTTTACTGTCAGTCAAAGAGCACTCTTTCTCTCTGGCGCATCAGGGCCCGGCGGTATTGATTTTTCCACCCACTGAAACCACCTCGTGAGCATAAATTTTGCATTAG
>CRCNE00001573
TCGTAACCAGATGACAGGGTTTATAAAGCACACGCTCTCAAGCACAGATTTACCTGCAGTGCTGCCCATATAATAGGGCCACATGGGGCTTC
>CRCNE00001574
GACAACCAGACGGCAGAGATTATGAAATTTGCCTAAGTGTGTTAAT
>CRCNE00001575
CGATGGGCAAGCCGGTTACACCGGAATTGATCTTAATTAGATCTGAGAGACCTGCCACAGCAGAATGGTCACAGCGATTAAAATGAAAAACAGGAGAAATTACTGATCAAATTAATCATAATGTCAGCCTACAGCTGTAGGTCTGCTGTAATTTGCCACTCCACTGGCTTACATCAGCCC
>CRCNE00001576
CAAATGTGCANNNCTGGTGACTGAAGCAGAAAATAAGACTATTGCCCATCAA
>CRCNE00001577
TTATTCTAGTTATGAAACTCACACACAGCTGACGCTGGGCTTTATTGAATAGAGGCCATCAAAAGATCACCAGCCATTGATTAAGCCAATATTAAAGTCATTCAAATGCTGGATCTGTATGTCAAACA
>CRCNE00001579
AAATGCTGACCTTGTCATATTTACGGGGCCGGCTGCAGAATTGTTCCATCAGTATCCAGAGGCTTGAACGATGAGGCTTGTCAGACCAGAGCCCTATCTAATGAATCATCTTATCGCAGGTGCGCACCGCTCCCATATTAAAGGAAAGATTGTATAGCCAATGTGCCCT
>CRCNE00001580
GGGCACTTGANGTAAGCTTGTTCTCTCTCAATTCTCCCC
>CRCNE00001582
AGTTCCCTCTGCGAGTCGCCAAGGTGCTCTCTAGTCCATTGTGCAGTGTNGCTGTCAGGTTAAATTAGGGAGTACAGGCTCTGTGAGTGTAAAAAAATCAATACTTGATGGAAGATTGCTCCCCGGAAAATCTGTTTTGATTCCAGGATTAATTCTTGACCAAAGGCTCCGCTGAAATGACATGCCATTAGGGCCGAAAATGAACACATTCGGCAGTGGAAATTGGATGGAAATGTGTCAGGTGATTGCCCC
>CRCNE00001585
AAAGCAACTTCATTTATTATTGAAAGGGATGTCAAGGCA
>CRCNE00001587
CCCATTACACAAAATGTAATTTCTGACAACATAATCCNTTACCATTGTTCAGTTCGGTACCTTGGAGA
>CRCNE00001589
AATGTTACTTTTGTGGAGGCACCCTGTGATAAGAGGCAACATCTGTTTT
>CRCNE00001642
AATTTAATAATNCCCCTTTAAAGATGCTGTTTAAACCTTAGGGATGGATTGTTTTGTCAATAA
>CRCNE00001647
TTCTCGGCTTGATTAAAAATTGATCCACGGCTGTAATGTGAATATATTATTGNNNNAGGCTATCCGTCACCGCTNGACAGATAATTGG
>CRCNE00001649
AGCCGGATCAATTTGCAATAT
>CRCNE00001650
AAAGCCCAGACATGAAAGTAAANACATTAAGGGACGCTNGTCTATGAAGTCTNCCAATCAATAAACAACAG
>CRCNE00001651
ATATATCATAGTAATTAAAGGCTGGCCTAATGATGCAGGCTTCCTCCAGCATGATTCCTGTCTGATCGCAGGGCTGCTTCATTAGGAGCACTCAGCCTAACGAGGTGTAGCTGTAATAAA
>CRCNE00001652
GAAAATGTTAGCTGTGATTAGTTACACAATTCAACATTAACCTGTAAATTAAAATTCCTTGGTGCAATTTGATGGGTGATTTAATTTGGTC
>CRCNE00001653
GCCGCAGGCTAATCCCATTATGAATTCTTTATATAGCTTTTTCCCTTAATGATCAGCGGCCTGTGCTCCACTACTGATTACTATTGTACACTTAGCACTACATAAAGCAGGGGATTAATATGCCCCAGAAGGATTGTTGCTATGGATCCCCCAGTCGCCTTCCAAGAGATGTTTCTGCTGCTTCAATTGTCCATAAATTACGATCCCCAGTGAATTA
>CRCNE00001654
TAATTATTCAGACTCCATCTTTAGTTAATTATTGTCATTAGCGTTATGTGTTCTA
>CRCNE00001656
AAATTACTCTCCAGCTAACGAGTTCT
>CRCNE00001657
ACCAACTCCAGACATCATTAAGGACTGGCTCTTGCCCAAGGCTGCGCATGAACCCNCTTTTCAGACTGTACACTTTATCCATAATTCAGCTCTCTTTCTTCAATTATTCAAGCAAATAGCGCTGGAAAATAATGGAGTTCACTGGATCTTAANNNNNNNNNNACATAAAACAATTTTANATGTTAGTTTGAGTTTCAGAG
>CRCNE00001658
CTGAAACTGTATATNNGTGTAAATCCATTGCAAATCCCCAGACCTTT
>CRCNE00001659
TTCCTAACCCAGNATCAAATGTTAGGGTTTAAAAAGCTAAAGTCTGATGTGGATGAGCAACTGCCCATAAAACACTTTAATCCCTAATGCTGTAATGTATTTAATTTCACACTCTCTGATG
>CRCNE00001661
ACTTGATGTAGCCCATCGCATTGTGCAAGACGCGACCTGTTATGGCCACCACTACTTCCGGGTTTCAGCAGTCTGGTCCAGAT
>CRCNE00001662
CAGCATCGATCGTGGCTCCTTTAAGAAAAACTAAGCCAGAANNNNTTATCAGCCCACCTCCTCTTGATCTC
>CRCNE00001663
CGCGCGGAGGATCATCATTCATTCAGCACTTTNGACAAGCTCGCGTTTGATTGATTGACAGCCGGAGTGGCAAAAAGCCATGAGATGCGTTAGTTTTGTCTGAGGG
>CRCNE00001665
TGCATAAATGTATTTTTCCTAGTCTGTTGTAATTAGTGTCAAAATCAATCATGCTGCCTATTTCTCCTCGTNGTTTAATTACAATACAACCTGCTAC
>CRCNE00001666
TAATGAAATAACTCCACGAAATTAAACAGTTTACCTTAAATGTCAGTCAAGCAGGTCATNNCTCTCTAATGGCCACAACCCCGGGAGCAGATGANNNATTTAACACGGGTGTTGAATACGGTGCAGCCCGTGAGTCGTCTTGTCAGTGTCAATTTTCTGCGATATCTTTATTTTGA
>CRCNE00001667
TCCATCGGATTGAANAAATTTGGAATAATGTGGCCCATTATTGCTTCATTACGGTTTGATCCCGGAACTGACCCGAGGAGATTAGCTCGTGAAAGCATTGCCANTAAACTTGACCTGTTTCTTGTCGATTTTAATTT
>CRCNE00001669
CAGATCTTTAATTGACTTTAGGATGAAGACNNATGTCCTATTTT
>CRCNE00001670
AAATGAATTGGAAGCCCAATATTCTTTGCATGAGTGCGTGTATAATGTGCGG
>CRCNE00001671
CATCTAAGACCCAACACAATGAAAATGCAATGAATTGGAATGCCTCACCGATCATAGCAGAATCAGAATTTCCAGCAAGGAAAATCTTTTCATGGCGAATTA
>CRCNE00001672
ACAAACGCTGCTCCCTGGGCTACACACTGCAGATTTAAGAACTTTAGCTAAAGCTATGCAGAATAGAATGTGGAAAATTGAATTTACTAAACAATTAAGCATTGAATTAATCTACATCCTGCAC
>CRCNE00001673
CTCTTTTGTTCAATTACAGTTAATGCAATAGTTTGCTATTTTCTCCNNNNNTTCTAATTATATTTTCAAGTGGGATTTGTT
>CRCNE00001674
CGGTCTCCAGGGTGCTGTACCATTCTTTTCCACAAAGCTCTGAATAAACAAGTTCCCTCCATTTTT
>CRCNE00001675
TTAACTGTTTGCTCCCTGGGCATGTGTTCTAGATTACCTC
>CRCNE00001676
CCACATTATGTTCCAGATGACTGAGCAACGATTTATATA
>CRCNE00001677
TGACCTTTGCTCTTTATTGACCAAAGTGACACGTCATTTTTCACATACTTCNCAATTATCGCCAGGC
>CRCNE00001678
GAGTCCAGNNCTTAAAGCCACAAACAGTATTGTGCTAATTTTAGCCTCTAAAGAGGATGAGGATGAGTAGCCTGCTGCTAGTTTGCCATATGCTGCCCTACCGATAATACTNGTATGAGGAATATT
>CRCNE00001679
GCCGCGGGGCATCCTCCTCAGCCTCTGGCCTGCTCCAGTCACTGGCCTGCTCTCTAATTGCTGCATAGACTC
>CRCNE00001681
TCGCATGGGACAAGCCCNTGGGTTTATTATTTTAGGCTTTGCTGAACACGAACTAGTCTTTACACCGGATTTGGAGCATTTGCTTCTAATGAAAATGGTGTCTTAGATTACA
>CRCNE00001682
TAAGCCAGGGCTGTTTTTGGCATCAGTTAATGATGTAATCGAAAC
>CRCNE00001683
TCGCTCTCCTAATGGCGTATATAATTCAGGTGCCCGCAAGGCATGCTTTCAGGAATTCTTTTGCCTGAGGTAATGGGGAGCAAAGACTCNNNTTTTAGACCCTTGATTATTCTATTGATGCATGGAGCTGGGNNNNNNNNTTATCTCCAACCGGATTACTGCAGACATTTCCATTAATTATCAATGA
>CRCNE00001684
GTATTTTCTTGTTTAATTTAACAAGAAATGAGTAATAAATGAAAGCCATTGCCCCAAATNCCCGCTGTGCTCATGTTTTTGCACTCAGCTCCCCAGTGAAAGGGCAATTTGCGAAATTATGCGATAGAGTAATTA
>CRCNE00001688
CCTACATCTTGTAATGAAAACATCATCAATTACCCCACTNGACAGGCCCCTGGGA
>CRCNE00001689
CTCAAATAGGCTGTAATTACAAGCTTAAAGAGGTTTAGTGGTCCAGTAAACTACATAATCACCCCNTGAATTAGCCCAGGCTCATCAGCCGCAGTCCACCAAGCTCC
>CRCNE00001690
CTGTTCCCACACTTCACTTAACTTTATAATTGGCTTGNCCTTTTTCGCTGCCATTAATTACACGATTTCATATTCCATTAATGA
>CRCNE00001691
AAAAATGCTAAAGGCCGNTGCGGGGTGCGGATCACTCATGAATTATTGGCA
>CRCNE00001692
TCAGTGATGTNAAAATCAATGGGCGGGTCATCAGGTTTC
>CRCNE00001693
TATTAAATTATTCCCTAATTGGTCACGCAACAAAGGCAGCTGATGAAAAAGACAATTTCTTGCNNTTTTAATTGGCCATTTCACGTG
>CRCNE00001694
GGTGATAAAACTCCAGACATTCTCTCATTTGATGGTGCACTGCCATGTCAGTACATT
>CRCNE00001695
TATTGTTTCCTTAAAAGTCTACTAATTCCCNNCCCTCAAAGGATGAAATGGAAGTGTCCAACTGTGGTAACAGCAGGAGGACATAAATCAAGTTGGAA
>CRCNE00001696
GGTGCATGGCTTGTTGTGGANCTGCTGTAAAGTTTATTACCTGTNAATAGGGTTCAGGGGGCAGGGTTGCATTAGGGACTCAGTAAAGTTCAAAAGCATTCAGTGGGNCTTGAGCTGTTGCTTTTG
>CRCNE00001697
GTTACCATAGCAACAGACTGATTGGCAAAANNTGTAAGCAGTCTGCAGCAGTGCAAGGAGNNNNNNAGAAAAGTGCATGTCCCCAAAGTGTCATAAATCTGTCTCCCTACNNAGTTGATGCA
>CRCNE00001698
TGTCTGTCTTTCCTAATAGGATTACTAATGGCAAAGGCAGGGAAGAT
>CRCNE00001699
CAAAATGGAGGTGNTGCACAGCAGGGTACACAGCTTAGTCCAGCCTAATTGACTATATCCAAATTAAATATGCCATCACAAGCGGTGTGACAAATGGATTTGACTTATTCGGTATACAAAAATAGCGATCATTAA
>CRCNE00001700
TTTCTAGGTCAATTAAATATAAGTGATGTGTTTTATACTTNTGCGACCAATTAAATTAATAGGTT
>CRCNE00001701
TTTGATTAAGAGACCAAGGCTTCATTATATTTTATAAGCAATTTTCATTAGTTGAG
>CRCNE00001702
AAGGTGTTCCACGCAGTCACACTGCAACATTACTTAAAACCAAAGCCAATTAAACCTACTTAGCNAANAGCGTTATGCTTTCTGCCCANTGACGATTATAGAGCTTATAGCTCTCCGNNAAACAATACACCTGTCAGCGTGGATAAAGCCTAGCTACTCAAGCAGAAG
>CRCNE00001703
TATTGTAAATGCTATCGTATTGTTCTGCATATTATGTTGTTTCTAATAGATTTTTTTAAAAAAGGATGTGAACTTTTTT
>CRCNE00001704
TTTAGCATTAAAATTCATTTAGATAAAATTGCCACAAACACTTAAATGGGAAGATTAGTTCCCCCTCACGCCTTATTTCACCCACTCAATGG
>CRCNE00001705
GGGCCATTTTGGATGTCATCTGTTTCCTTGGTGACTNNTCGCCCACCCCTGAAAGCCCCTNGGGCTCCAGGATTGTTNNNGGAGAGAAACGCGCTATTTTCTGCACTATCATCTATCACTGTCACCACGTAATGATTCCCCTCGCAGCTCCTTATTGATGTTTGTAATTGCATTATCTCATAAGGGGGNNTGATCAATGAAAGCGGGCTNNGCATTCGGGGGTCAGAGGATGCAGGATTGCTTTCTTGTCCGTTAGATTCA
>CRCNE00001706
TTTATGGTCCATAGACAGTTTATAAAGAGCAATGTAGTCTATCAGA
>CRCNE00001707
AAAAAGCAAACAGACACTTAATCCTGACAGAGAGAACAACTTGACATCAATTTGTCCCT
>CRCNE00001708
ACGGTGTCTTGTAAAACACATGCACTTAATATTAGAGCCATAAAACTTGTTAAATTAAAAGCTATTTTGGAAAATAGAAAGGGAAATATTTATGTGTCTG
>CRCNE00001709
AAAATGCACTAAAAATTTACGGCTCTAACATTCCTACAGGGTCAAGCAATTTATCAAATCCTCNCACATTCTGGTTTCAATTACACAGCCTATTGTGAAAAGCGGCTATTTTAGCAGGTTCATTTGACTCAGTAGGG
>CRCNE00001710
TGGTAGAGAGGTGATAAATCCACGTTTTATTACTGAAGAATTCCACTCTCTCCACAGGCCTGACAGCTCCCCACGTT
>CRCNE00001711
CATTGACAGGCGAATTATCNNAGGGGCCCGGCGCTCCTTATTATCAGCGGAGAACTCATCAGAGG
>CRCNE00001712
TGACAGGTCATTTCAACAATAACAATTACTCCGATTACTGGTGTCATAAACAATTCANNNNNCCCAAGGCAGAGCAATAACAAAGNCTTTATAATTCANNNNNNNCAGCCACATAAATAAATGCCAGCAGGTAACAAGTAATTTA
>CRCNE00001713
TCCCTAATGAGGAGAGCTGTTGAGCAATTAACACGTGTCAAACTCGCCATCATCAGGTGCCTCTCTAAT
>CRCNE00001715
TTTTTGGGTTGTGCATCTCATTTGCATACATTTGTTTCCAGCCGTGGAGGCCTTCAGCTCATTAA
>CRCNE00001716
TTTTGTGTTAAGTAGCCTCCTGTCATGACAGATACCTCCAGGGGTCAAGAGTCAAAGTTGAGGGGAGGGTCAGCAACACAACATGCA
>CRCNE00001717
GCCAAAACCTGCTTCAGTGGAGGGATGAATAAAATTTTAATGGCTCATAAAACACAGC
>CRCNE00001719
CATCACAACCTGCATAAACAGAGACGACAACTTGAGATTAATGAAAGGGCCCAA
>CRCNE00001720
TTTATTATGTTTTGATTAAATCTGATGAAACATAATATTTTAATTGAATGTTTAGAG
>CRCNE00001722
CTGTCAAAGCCTATTAAAAGCAGTTTACATGTGCATGTCCGATTTGATGAATATGTATGTGACC
>CRCNE00001723
GGTCTCCTTAGTGATTTATAAACATACACATAATAAATGGCCGTCTGTAGTTTAAGCAGTGATGAAGCATTCT
>CRCNE00001724
GTGATTTAAAGAGCTGACATTTACAGCAACCAGGCCTATTATTCAGAGTGACTGTCTATGTACAGAC
>CRCNE00001727
TCAGCAATATTGGCAANNCTTATTCCGNCTTTAATGGCATTTTGATTGATTTTTTCTCCTTCTTAATGGTACNTTTTATAGATTTGATGCTGGTCCTGCAAAACAGCAGTGTGTAATAGAGCTCCCC
>CRCNE00001728
CACACAACAAAGGGCCTGTTTCTACAATGACCTTGGCTGTGACATCATGTGCCGGTAGAAAGAAATGAAGCCATTAGACTGAGGCAGCGGNNTAGGCTATAAATCAAGCTATTTCCAATAAGCTGCCTTAATGGTCATCCATCA
>CRCNE00001729
GTGATGGATTATATCTCAGTGCTTAGAAACACATTGTTTTCTTTAGCACAGCAGGGTATTCTATTTGCTGNGGTCTCNCCCGTGAAATATTATGCATATCTATCA
>CRCNE00001730
GGACTGAATGGCACCTGTCANCCGGATGATAAACGACCTCCTTTGCCCTTCAATTCCCGCCGCTGTCAGTCAGGGTGGGGTCATTAATCTTCATCGCAGGCTTGTCAGGTCAG
>CRCNE00001731
CCAATCGCAGATGCGGCACCTCAATTACAGCGTGATAAAGGAACATTCATCATTCAATTAGGCATCTGTCACGAATCCACAAAAGGGGGAA
>CRCNE00001732
CCTTGTAAATAATATATCAAGATAAATGATAATTGCTGCGTTTT
>CRCNE00001733
CCCCCGCGAGACCGCTGATTGAATTCTGGCAAACAGAACTAAACATCTGCTTCAAACAAAAGACATCTGCATATTTCAGATTTGTTTTTCATAAATTAAAGCCGCAACCTGCCAAANNACCTGGGCGCAGCGGTGTGTTNNCTTGTGTATAATTAGATNAAAGTTTACAAGCTTTGAAAGTNTGAAAA
>CRCNE00001749
GAACATTATATTAAACGCTTAATTATTCATTGGTAACGCCTGTCGTGGTGAAATATTGGCTATTGCCAAT
>CRCNE00001777
AGATGGGTCTGAACTTGTCCTCCACTGGGGAGCANAATCAAATCCTGGTGCATTTTCATCAACTGTCATCGTCAGAAAGATATTTCTGCAGGGCCAGGCAGGAAATTAGGCTATTAAATTACAGCTTCTCACNNAGGCCCTGTGTCATTCTCTCTTGCTTTCCTACAGCTGTTCCATCAAA
>CRCNE00001778
CTCAGCACATCTTCATCCCACAGGCGAGAATTTACAAATAGAATTAAAATGAATGCCTCTNNNNNGCTTTAATTTTCTAATGCACTGACCCGTTCTGCAGTAGTGTAATAGGAGGTCCCAGTGTGACAATTAGGATAAATCACTCCCGAACAGAATTTGCCACNNNATATATTCATGCCTCATCAGCGAGTGAATTGACTCAAATGATTTCTCTGATGGAA
>CRCNE00001779
ATTAAACCCCTTTGACAATTACATCATGCATTATCAGGGCCGGGCAGCTCCATTAC
>CRCNE00001780
AAACAGCAGGAGCTCATGAATATGCATGAAATGTCTTGGAATATAAATTAACAGGGCCTGGCCTCTCAGCTGACCCACTTAGGCTGTCAATTACCATTCTGACAG
>CRCNE00001781
CAGCCGCACTGGATCCCCACCATCTGCCCCAGCTGCTGCCTCTCTTTAACTGCCATTCTGATTGACAATGAACCCAAAGCCCTGTGATAATTGTGGCTGCTTGGTGACTTGGGCAGGTAATGCCTTCCTTTCAGGATTTATCAAGCTCCATCTGTTCC
>CRCNE00001782
CCGTCCACATTCTCCTTCCTTGCTCAATGTCCCATGACAACAAGGTGAGATGAACAGCAGAGGTTAGTCTGAGCAGCTGCTTCCTGGGCTGGAAACTCGGAGCATTGAGGACCNATCTGTCTATATGTTCACTGATGTATATGGGAGCCATCTATCAGACTGCNAGCCCCGCAGCTGC
>CRCNE00001783
TTTGTTGCCATGGCAACATAAATTCAAGGTTACTGGCTCAGACGCATAATTGGGTGTGCACTGAGCGCTGAAGAGGTGCTGTTAAAATTCCCCTCATGAAAGTGGAGCATCAATCATGTTGTCGCAGATTGCAAAGTACTCATAATCAGATNGAAATGCCT
>CRCNE00001785
CCATTAAGTCAGTGAGGGCATCGGTAATAAAACATTTATCTGGCTATTACTTTACCTGACCTCTTGGTCAAAGTTACTAATGGATTC
>CRCNE00001798
ACTGGCAAAAAGGAAACTTTTTTTTTTGTTTGCTTGCCATTGTGTAGG
>CRCNE00001806
AAAAGCCCACAGGAAGCAGCCGTTTTTCTGTTGGTTTTTATTAAACCAAGCGAGCAATTTAATTCTTTTGTTCGGGAAGAGTTCTACTTCATTGATTAACAAAAGCAGGGGATATAANNNNNNNNNNCCTCCTTCTTTTTCAAAAGCCTGAAATGTCAAGCCTTTTAAAGCAGATTATTCTGCCTGTGTGCGGCGAACGCAGCCCCGACTAACCTTTTGTCTACAATTAAATATGCCAGGCATAAATATAAAAGAAAAATCAGAGATGGGGAAGATTGACTCAGGAGAGATTGTGGAGGTAGATCCACGCGCGCTGATAGTGCAAACAGCNNNNTCCTAATTAAATATGCCAGCGAGTCTCAAANNAGCGCTTTTCTGCCGCANNNNGAGAGAGAGAAGCTGCTGAGACNNGGAGAGGAGAAAAGTATCGGCTCATCTCTCCGGCCGCANGCCTTCCTCTGGGCATC
>CRCNE00001807
TCTCTCTTCTATTTCCTNNNCCTTTTTCAATCCTTGTAATCAAATTTGAGCAAAATCAAACGG
>CRCNE00001808
TTTCAATGAAAGTACCTTTTGTCGGGCTGAAACGAGCAAGTAATTTACAAACTGCCCTTCCTTTGTGTGGGAGGCTAAAGGAAAAAAGAAATCAGTAGCTTTTANAAGCTAGGCCTCNNGCTGCGACTCCGCAGATAATGAAAGCCGTCTTGTGTTNGTGGGCTACAGAGCATTTCAAAGGCAGGCC
>CRCNE00001810
GAACAAGGTGCATCGCCTCCGTCTAATTAATTTACTATTATNNAGCACCTGTTTCCGAATAGATAG
>CRCNE00001811
TTTGAGCTGATTATATTAAGCTGATGCTTTGATCATNCTCAAGGCGTTAAAATGGAAATATGTTTT
>CRCNE00001812
AAACAATAGTATGTTCATGGCTGCACTAATTATTATTCTGAGAATGCACCAATTTGTTTGGTCCAAAGTGACTGT
>CRCNE00001813
CTTGATGTTTGTGACAGGCNNCACGATAG
>CRCNE00001814
GGGTTTAAATTCATCAGCTATTATGCCAGATGACCTTT
>CRCNE00001815
TGAAAATGATAGGGTTTCAAGAGCGCANCCATTGTGTTGCAGATTAAGATTTT
>CRCNE00001816
AATAAGGCGGAATGTATAATTAATTACCCAGCTTGCTCTAATTAGGGCTGAATAAGTTGTGTCCCTCTC
>CRCNE00001817
CTTTCCTTGATGAATTTGATGAATGTGACAATAATTAGCAGAGACAGATGAGAGCTAAATTACTACTGAC
>CRCNE00001819
CATTCAAGAGCTTTTGTGCNCGCACCATTTAAAGAAGCTGTCAAGTTCTT
>CRCNE00001820
TTTCCTAGCTACCGTATTGTCTATTCTGTTCCGCTATGTGAAAAATGTTGAATATCAACAATGGGTTTCAGTGCTGTATTGTTGAGTTTTNGTATGAACTAATCTTGCTTCACTAAAA
>CRCNE00001821
CAATTATAGGCTGGAACTGAACTAGAAAATCAGGTACAATCTAGCAATTAGTACAAAGG
>CRCNE00001823
TGATTGCCCACGGACACTGGAGTTTAGTGCTGCTTGGGTAAACCCTAAAGATGCTGCCTCC
>CRCNE00001824
GAAATTTAATTAGCAATATAAATGCCAGAAAGAGCACATTATGTGCAATTGTCTTGCTATCTTTCCAGAAATTAGTCTTTTTAAATGAATTTGCTGTATTAATCATCTTCNAAAATATTTTTGATCACTGAATTAATAGNTTTTCNNNNNNNNCGTCCTGTTTTTTNNAGGTATTCATTGACATAGGTGATTGCCTCTTAATTACTACAACGGCCTCCTCCTATTCTGTCTTATTAATTCATGTTTCCTGGCACAGTCCCAAAAGGCAGTCTCGCCCTATATCTTCTAATTACTTCTGTAATTGAATTTGCTCACTGTT
>CRCNE00001826
AAACAACTCTTCACACTTAATTACGGAGGATGAGGGAAATGCCTCATNTTCTCTTTGTTANNTAGNGCTAAGCTTCCAGTAATCCCAAACAAAAG
>CRCNE00001827
TGCGTTTGAAAAAAGCCNAGCCCATTACCTCACGACTGCTTTTGTTGGCCCTTTACAAGAGCGAACAAAAAACTGTTATTCAGGAGAAGGCTTTAGATTTTTATTGTTGGTNNGGAGCTCACAGNNNNNNNTGTTATTGTATTAAAAAGAGCCATCTGTGCCAGAAACAATGGCTTCAAATTATCTCTGAATACCCGGTGAANAAAATATAAAGCTTTCTCCTTCTCATT
>CRCNE00001828
ATAAGTGACTTTTNNGTTGTTCTNNTGATGCATTCTTCT
>CRCNE00001831
TAACCCCGCCCCTTNNNTATGCANAACCGAGGGAGCAGACGCGCTCTGATTGGTCAGCGACAAACCCATTTATATTCGCTGACAGNNNTCGCTCTATGAATGGTTGTCTATTAACTTGTTCAAAAANGTATCAGGAGTTGACAAGG
>CRCNE00001833
AAATGTTTTATTATTNGCAATCGACTTTTTGTACAGTATTTATCTAAAAAA
>CRCNE00001834
TATTTTCTCATNGGTTTGTAAATTTTCTGTACATTTTCTGTGATATTTTAAGTTTTT
>CRCNE00001835
CATGTATATATTTTAACTAATAACATCATTATAACAGTTACAANNNNNGATGAGNNNNNNNNCCANNNNNATGCAGTTTGAAATGAATAAATTTTTGAAATTTGGATATTTGAAATTGCTTCTGGNNTTTTGATTT
>CRCNE00001836
TCTCGGGGGAGAAGGGCTCACATTAAGCGCTAAATGAATATTTGACGAGG
>CRCNE00001837
GGACTCTCAAAGGGTCAGGNGAGCACTGCTTGANNNATCCATTATTTATACAAGCAGAGGAATTGGTTGTAATGGCTG
>CRCNE00001838
GAGTGGCCTGTCGCCGTGGAAACTGCCAGAACAATTCNGGTTGAAGTCTGAAGAGGTCAGCTTGCAGGGTCA
>CRCNE00001839
TAACCTTCAGAATGATGAGGGACACAAAATTC
>CRCNE00001841
TGATGTTTATTGTGAGGCCGAAATTGAAAATGGTGGGTAATGGAGAGAGCTCGGCAGCCCTTGGACCAATTCTGAATCTAAATGACTTGCTTCTTTTCAATGGCATCGACTGAGAAGAGCTTTGTGCTNCCTCGTACCTAATCAACCCTCGGCGTGACCCCGGATCCGCCAGNNNCCCTCCTGGATTAATGATAAAATCCTTGCTTCGAACAATTATTCCACCCCAAATGGCTGTCCATTTNNTACTGGGAAAATTAAAGAATGTGAAATTATTTT
>CRCNE00001842
TGGTCGATGGTGGGCTAATGCATCCGTAATCCCGCTTTTGTTACGGAGGAATGTTT
>CRCNE00001848
GGGTTCGGAGGCCTTGCTAAATTGAAAATTGCAAATGAAA
>CRCNE00001859
TACAGTACGTCGCTTTAGTGATGGTAATTTCCGCCTTTGT
>CRCNE00001865
TTTGTTATTGCACAAAAACAGCCGCCCAATAATTTTTCGTCAATGTTTAACTCTAAAAGCTTTTCCCCGTCAGCTTTTGAAAAGAAGAGCAATAAAGCCCTATT
>CRCNE00001866
GGTTTGGCCGANNAGGGCTTCTATTCTTTAGCTGGTAATCAAATTGAAGCTGAAATGAAATGGAGGTTTCTTATGAAAATAGCCTTTGTTNGACTGGAAGGCTGGTAATTCATAAACAATACGTACNNGGCTTTTGTGAGCATAATAACATATTCATGCT
>CRCNE00001868
TTTGATTTGTTGTGTTGCTAATGTGACACTCATTATACAGGTCATGGTGAGACAA
>CRCNE00001871
AAAAAAGTGGCTATTTATTAGAATACTTGTTTTGTATTGTTCCGCGTCACACAAAAGGGGCTTTATTATGTAAGAAGGAANNNCCCTTTCGCCGGGAGAAACAATAACTTGAAATTGTCTTTNNAGAGTCTNNNNNNNATAATAAATTTCATTTNNTCTTGTCTCTNCTCCTCAGTGT
>CRCNE00001875
AAAGAGAAGCGTTCTGGTAAATTTAACCAAAATAATTTAC
>CRCNE00001876
CCAATAAATCGTCTCAACGTGCGATACCCTTATCTTGTAGCCACCGATATATTCTGTGCTGGGAAGCCATCA
>CRCNE00001877
CGAAAACTCCCGATCTCTTGCACTCGCTGTCCTAAATGGGGATAATTAGCATCACTTTATCACGCCTCTGCATATTTTCTCC
>CRCNE00001878
GCTCTGTCACAGAAGATTACGGAGACAGATTGCACGGAACGAATGTGCTGAACGAGATTAGGGAGGAATAGAAATAGCAACTGGGCCAATAAATTCCTCGCGAGGGCCTTATCGTGCAATTACACGTTGACATGTTTAACAATCTTGCTGCCTCTTAATCCTGC
>CRCNE00001922
GGTGAAGGTTGTGCATGCACCAGGCTCTATTACAGTGACAAGGCAATCTAGTCCCTTTG
>CRCNE00001926
AAGGATATAATTTTGCTGGTGTTGGCAAAAAGCTCAAATGTCAGGNCTTTTCAGAATGCCAGCATTGCCTTGTTCGCAGATGAATAAGNGAGAAAGTCACCTTTTGTCTCCTGTTAAAT
>CRCNE00001929
CTTTTGTTATGCTAACAACCCTGTGGAAGATTTCCAATTCAATTCCACCTGAGCGCTGGTCAGCTCCGC
>CRCNE00001931
TGCATTGTCCCGCATTATTCCNCCCCGACAATAGNATATCACACTTTGGAAGTAATTTT
>CRCNE00001946
TCTTATCAAGCCCCCTGCAGCTTCTCATTAATATTCCAGATATATGGTCGCGCTCTCTGTATCATTGTCTATTAATGAGACAGATAATCATTCATTCAATTATCAGACCGTCAGCCCACGACC
>CRCNE00001947
GCACAAGTGCCCTTAAAAAAAGAAAACCAGGAGAACATTAACATACTGATTTCATGCGCGTGGCAAAGGGTCTGTGCCAATATCAGNAGAGGACTCAGCACTCCTATTGTCTGCTAGAACTCTGGTCTCCTCTGATATGAAAATTCAATTATATTATAACTAGATCTCGCGCTGCGTTTTGACA
>CRCNE00001948
CTCCAGGTCAGTTTCCCNCTCCAAGTTTTGTAGTCTGCCATGTTGTCCATTCTGCTCAGCTATTTNAAAAAATGTTGAATATCAACAATGGCTTTCACTAGGGCATTGTCAACTTTTGTATGAAGCAATCTTGGCTGAATGCGATGGCTTCNAGTGCAGGGAG
>CRCNE00001949
TAATTAAATTATGCTTCTTTTAATGAGGCCTTTATGTAGAGTAAATTNTATGGGCAGTATCTCCATTATCAAGTGCTCAGCGTTCAACAGAGATTCGTCATTTTCACCTCAAATCACTGGCAGATTA
>CRCNE00001952
GTGTCGCTGGAATCCGCAGTGTTGTGCGAGCTTCATACCTTTCAGCTTCATTAAACCAATTTCACGCCGAGGTGAGCTAAGAGAGGAAACTCGGAGTCTCTGCCGGCGTAACAATGGCGCATTGAAGGNGACGAGGCGAAAGTNAAATTAGGTACCAC
>CRCNE00001953
TCCTGGGCCGTTGAATAATGCATATGGGAGAGAGTAAACAGCAGCAGCGGGCCTNGGCTCTGGNAACAATGGGCCGCTCTGAGCTCAGCGAGGGCGCCTGATTTTATTACTGACCTGTCAATCCTCCCCCCGGCCTGCGAAGCGTGGGACCGCGNGCCAGGCAGCAGCTG
>CRCNE00001955
GCAGGGTGTCTGACAAATAAGGTGCTGTTATTGGGCTCCTNTCTCAGGGCTGGGGGTTAATGATTAGTGCTGTTGGGGGTTAAAGCCCAGAGATAGGGCCTTTCTCCTGTGCCTCAACAGATGTTGGTGGGCCTTTAATGTGGTTATCAGGATGGAGAGCC
>CRCNE00001956
TGTTCTCTTTCACTTGGANNNAAAGGTTGATAAAAGGAGGTTTTCNNNACTTTCTCTATTGAATGTGACAGCTCCCTAACAAGAATAATGGAAAGGCTCCATTCACAGGCAAATCAGCCCAATTCAGCGTGGCCCTACAGACTCAATGGAGGAGTCATAGCCC
>CRCNE00001957
GAGACAAGCCCCAATCACAATATTGTCAAGGCTCTGTTGGTTTTCTGGTTCAAATCCTTGTTCACGCTGTTTGCTGAGTACTCATCTGCTGTGACAGCCTTCAGACAAACAGAGGCTCCTGAAAGAGGTCTTCCACAAGCAGATCCTTCCTGCTGGGC
>CRCNE00001958
AAAATAGGATTTAGTGTTTTTTCCACTTAATTTGAATCAAAAGAATCCCCACCTTACATATTGCACTGGTAATGTAATGGAGAGAGAATCACAAAAANGGCTTTGTGGTTCTGACACCTCCTATAGTGGGCCTGT
>CRCNE00001959
GCTTTTTCTTCTTGGCCTTGCTATCTGCTAACACATTCTAATTGATGCCGCTGCATTCCTGCACTGGGCGCATTCAATGAATAATGAG
>CRCNE00001960
AGCGATGCAACCCACAAAAGCTGTCCATCTCTCCGAGGCCTCTAAAGCCTGGACTCACACAGACAGGAGTGACA
>CRCNE00001961
TGCACAAAGCATCAATCTGTCTTCAGTGTTGGCACCCTCGGCCCTTTGTCCCATCTGCAGGTGTCAATGAAAGCAGCTATGGTTGCC
>CRCNE00001962
GCCTCATCTNNNAGAGACAGGAACTGCTGACAAAGACCCAGTGT
>CRCNE00001975
TACGACAACGCTTACTTCTATATCCTATTTGTCATGTTCTT
>CRCNE00001984
TCCTGCGGTGCACAATCGGACACTTGAGGATGAACTTNNGGGAANACAAAAGCGAAAGAGTCCATNGAGACTCACGCTTCAGTTTCTCCAGGACAAAGCTCGGNNNCCTAGCAGTAGCTTGGTCCTG
>CRCNE00001985
AAAGGAAGAAAAAACGGTCCAACAAAAGGCGCAGAGAGGACATTATGGACGGGCAATGAGAGATGAATTATTCA
>CRCNE00001987
TCTAGCCAAATATTGATTAAGTACGTGTTTGCTGAGTCTATAGTT
>CRCNE00001989
TCCGAAATACAAACAGTCAAAGGGATCAAGNNNNNNNNGAAAGGGAGTCCCGTGGAGGCCAATTGAATGAGCTTAGTGCTTTCAGACGTGCCATGGTGAACGCAGTCAACATGTAATAATTAGTTTCATTGAGCTGCATTCCAACAATCTGCTGCTTTTCTCCTGGGTCCATTGTCTCCCAGCAGGCCAATAGCCAGGAGGACAGAGAGAATCAAGCAATGACAACACATGAAAGANNNNNNNNNTTCAGCTGCCTTTGTCCAAGTGAGCAAGGAGGACTTTGTTTGTGTAAATAAAATAGG
>CRCNE00001990
GCTTATCTCCAACTGAATGCGGCCTGTATGCTTCATTAGGTCCGCTTTATACCCTGGCACCAGCATTGTGATCCTCAAATATTAATTCAAAGGACAATTAATGAATGCAAACCATCTTTGAAGT
>CRCNE00001994
CACAATGAGGCAGTTAATTGAGAAGAGCTAGACGCCGTTGTCAATCACTTAACTT
>CRCNE00001996
GCAGGCTGAAAGGGCCAGCACTCCTCCGCGCTGCAAATAAATGCTTCATTTGTCTCTTCTCTCTTTTGTTTTGTTTGGGGAACACATGTCACGAGCTCAATTACCCAACCATTTAACAGCNCCCTGAGGA
>CRCNE00001997
GGCAGGTGACAGGGGCCTCAATGCTGNCCCGGACCCAGCTCATGGAGCCTACAGATGGAGCGTGGAAATC
>CRCNE00001998
AAAGACAATTATTTGTGATTACACACTCATCAGCTGTTATCTGTCGGCTCGCCTGCTGCGCACAACCTNNGCTAACAAGCAGAAAATGAGCTCCTGACTGCCTCAAAG
>CRCNE00002075
ACAATGGTGCTCTTTTCTGTCCCGAGAAAGTGTGGGAAAATCTCCCTCGTCTATTCATACA
>CRCNE00002077
CTGCACCTGTCACCTGGGGGCCCCTGCCTGCACTCAGGATCAATTTACATAACCTCATTTAGCAGTTCACAAATCAGAGCCATTAAGAGCTGCTAACAGGAACCAAGGGTTCTAATTTAGCCTGCCTTTCACAGTGGGAAAATTGGGCAGCTCAGGCCTACAAATAAAGANCTCAGGTCTTGGCTTTGATTGTTGATTGTGATGGTAAATGTGCGGATGATTAGAGCAGATTTTNNNNNNNNNCCCCTTTATTGATTTTCTGCCAAAACACAGCA
>CRCNE00002080
GTAATTGCTTGGAATAGACTGAGCGGACCCGATGCAAACAAGGTTTCTAATTGATTTGCATTTCTCTTTTTT
>CRCNE00002081
TCGCCCCGCATGTGTTTCCCTTCATTAACTGANTAACAGGTTACTGATGACTCCCATCCCGGCTCTAATGTGGCNNTTAACGCCTACTTTGTTCCCGTGTCATGTCGGAGGGCAGCCCGGAATAATGAGTAAGTGGGTGG
>CRCNE00002082
AGAATTGCATGTTAGCTAATTGTTAATTTGGGCGACTCGCGCTGGCTAATTATGGCGGCACCGCCAAGCCATTTGCATGATGGACTTGCCACCTGC
>CRCNE00002083
GGGCAAACTATATAATTACTGAACAGTGGTGGGGCAATTTTTGACTGCCGTCCCTTTNGTGTGACATGAATTCTTCCTAATGACATATTTTATAAAGGGG
>CRCNE00002084
GCATTTCACTGGTGCCACAATTACACTGAAAGGTCAAGTATTACTNNGCATCTTGTGTTCCGCGCTGCATGCTAAGTATTTCTCCTTGCAAATGACCCTCGTNCTGCGTGCGCAGTACAATGGCCTCAAGAAGCAGATAAANTGCAGGACAATTA
>CRCNE00002085
AAACCCTAACTCTAATATGATTGCGTTGGGATTGGGGTCTAATT
>CRCNE00002086
GAGAGTGATGAGAGCATACACGCTTCCNAACAAGTCATTTTCAACAGCTACAAGCTCCACACAAAGACCACACACCGAGCCTCAGACATGTTAATGTAATC
>CRCNE00002088
CGCTGCAGCAGGATGGAAACGTATGAGTGCGCACTGGAGTCCGCCTTAATTGGTTTGAGTGGGAGCTCGAAGNCTGACTTTCGTTTGTTTTAGCTTGGTGCCAGGTTTAAGGCTTCCATCAGAGGCGGGGCATCAGCA
>CRCNE00002090
ATTGTCTTNGTTAAAGCCCATAAATTTGTCACCCGGGACTGATTAAACATCANCGAGAATTGAGACGCTGCGGATTTTGTCTAGGTCCTTTTAGGACGCACNACAATGGTCCTTTCAG
>CRCNE00002091
CGTCCTGGGTGGTCGGGCGAAAAAAGAACACAAATACATGCCAACCAGNCGACCGGGAACAAAAGAGGGAAATGTAGCCCCGCGTCCGAGACCCGTTGGAAGCATTTGTTCCAGTCAAGATTTTGCATTTGTTCAGTCCTGAAATAATGCTTGATTGACGCCCCCGCACAATGTCCTTTAACTTTCTCGAATAAATCCGTGCTTGTTTCGTGTTGTCATGGTTTTGAATAGGGCCAAATGGGATCTGGGCAACTATC
>CRCNE00002093
CCCCCTGCCGAATGTGCCGCCTGACACCCTTTGTTACCTCCAAGTGAGCTGAGACCAGCCCATGAACCATGTAACTAGGTGGTTTCCAGGTTAATGAAAAGCTGTAACTCCA
>CRCNE00002095
AAATCATATCAGAGAAGAGGCCTGTTTAAATATAGGCCTAATTACTGCAATCATTT
>CRCNE00002096
CTCGTATCCAGTAAATCCTTGCTTTTGGTGTGGGCTTCGTGGAGCTGACAGTTGCATGACAAGAAATGTTTCCCTTTGTAAGAGNCTTACTTCCTCCTCGCGCAGTTTTAGCCTAATTGAAACGTTTCCTATTGGGCTCAATCAGGAGGGCAATTACCTAATTATTCGCTTATGC
>CRCNE00002097
TTGGGTGACTTCAAAGCTTGTTCACTAAGTGTTTAGAAGAANTGCAATGGAAACAGGAAAATAATGTTCTGATTTCTGTAAACTTCATAACATCTGCTTTTGCTTAGTGTTGTTACAGC
>CRCNE00002098
CAAGCTCCATTCAATTACGCCTCGAGTGCGAAGAGACAGGAACAATG
>CRCNE00002099
CCCACTGCATTCTTAGCAACAATTTAGCCTAATTAGCATCAACTCCTGCCCCATCCATCATACTCCTCAAGAAACATAAACAAACTGTCAGCTCTAGCGTAACAAACAGATCGCCCAGCTACTTAACACAAATTATTCTTACATGAAA
>CRCNE00002100
CAGGCCATCTGGGGGAATGAAGGGCTATTAAAATTGAAGACATATGTTCCAGTCAAGTTCAACTCCCCAGA
>CRCNE00002101
TCTAAAATCAACATTACTTCAAACATGAGCTCATCTAAACATCTGTCCACAACATGTCCA
>CRCNE00002102
GAGAGGATTTATAAACCGAGTTCATGCAGGCAGACTGNGGAGGCATATGGGGACAATTTGGTTAATTGGTCTGCGACTCGACACTGGTGTAATACTGTACCTAAAAGAAGCACGAACCAAGANNNNNNNNNCATCTAATTGGCCAGGATATTTTTTACAAATGACAGAAGCC
>CRCNE00002109
AAAGTGGGAAACAGATAATGGTAATTGTTGAGGCTGAATCACGTCTTGGGTGGCAAGTGACAACA
>CRCNE00002137
ATGATCAGTAGCAAATAGAGCTGAATGTCATCTGACAGAAATAAAGTTCCTGTTAGCAGCGCGTCCGGAAAGTAATTTCCAGATAGTCCGTCCCAGCCCATCTTTGTGGTGCACAGATAAGGGTTCATTTTAGCAGGCGGATAGCAGCCACTCTCCCTCACTCTGCCCTATTCTGCGACACCTGTGATAACAGCTTGTGGAGCCNTAATTGAAAACGGGGCCTCAAAATGGATTTTCTCTTTT
>CRCNE00002138
AGGATCATTTCTCATACCAGTGTCAGTGTGGTGACAGCTGCATGAACCGTCTAATNAATGAAACCATTTTTCACTTGATGGGACTCATAATCAACT
>CRCNE00002140
GAGAGCTGGTGAAATACTAGTGCCTGGGCCGTGTGCCTCTGATCAGGGCGGCAGTGAGCACAATTACCTTCTTTTCAAATCCTTCAGTGACACCACGGGAGAAAGGAGGACTTTGAAACTTGAAAGGCAGGGTGCTCACTTTCAAACCTCAAACGCTAGCAGGAAAGGGCTCTGAAATTTGTTCAGTGCTCCCCATCCACCATTAGCTTGTTTCTTCCTCTCGCCTCCAGGCATTTAAGCGATTTTTGAAAAGATGTTAAGAAATTCAATCAC
>CRCNE00002144
ATAAAAGAATGCGAACTGAAGGAGGTCAGGCCCATCATAGGCTTNAACATTGTCTTCAAAGATTGCTGGGACAGGTGGCAGCTCAAGACAATCACACTCTGCAGAGAAGCATCCTTTCAGAAGGAGATAAGGGATCCCTC
>CRCNE00002148
TGATTGATGTCCAATGTCACCATAAACAAAATGGCAAATATAATTTAGCATTTATTTTATGCAGAGATAA
>CRCNE00002149
GGAAGAAAAATGAAAANATTTGAAGACAAGTTCTCCTTGGTGAACAGTATTAATTGTTATAACCACTCTTAAATATGTGCCTAAGAACAGGCGGGAAATGATTACAGTACTT
>CRCNE00002150
TGAGAAGGCTTTAATTGAAACATGTTTATTTATTGCCCCCGTT
>CRCNE00002151
CTGTGATATGAGGGGACGGAATTAAATTAAAAGCTCATAAAATGAAATATGCTTCATATTAGCAGTTTGACACTTAATTTGCCTTTGAATGAGCAGAGGAAATCACAAATTAACTGTCCTTTGTGTTT
>CRCNE00002152
GGCCTCATGATTAATGATGTTTATACTTGACAGAAAGCTCCTTTATTTATCTGCATTGCTGCTCCACAGATATCATCACTCACCTGAATGAAAAATATTCACTCATACCAATTTTGCAGTATAANTTGAGTGGAGTCACTT
>CRCNE00002153
TATCTGGCCGTCTTATCATTGCCCCAGTAATTTTCACACTGCGTTGTATGATATGGAGAGGCTGGCTTTAGCCTTTTTTGACATTAAGCCTCTTCAATTTTCAC
>CRCNE00002154
GCAATTTCAGGCTTTGGAAAGAACTGAGATAAAGTCCTTAGGAGAAATGAGGG
>CRCNE00002155
ACAAACTAATTAAAACTAGCCAAACTTGCATGGGTATNCAGAAAATTAATTGCTATTAAGTATGAATTGGAATGTCCCGCTATTCATCACCNNNAGAGAAATCNCTTTCTTCTGTTGCACTGTTCAAGATTAATGGACTAAAACAAAATAATTA
>CRCNE00002159
GATCTGCCAGAGGATTAAACACCTTATCTGTCTGGAGTATCTTACTCTAAGATGAAAAGGCTGTGCTGAATTACACATGCCA
>CRCNE00002160
TGACTTGAGAAANAGAGAGTATGATTTATTAGTGTGCGTTTGATAATGTTAAATGCTGTTGCAAATCCCTGAGCTTTGTGAAATTGGCNNGTGTAAAC
>CRCNE00002162
CTCTCTTACTAAGGACAGTGGGTGATCAGGTGAG
>CRCNE00002174
AGACATATTGAAATGGCTCTTTTCCAAGAGGGCTTGTNTTTACTGTGTAAGGAANNTTAGTGGAACAAGAAGTCATCTATTGGTTATTCC
>CRCNE00002189
GCCTGGAACATCTGCAGCCTGTCATGTAGCATCCTATTCATTTCTACTTAATTTGATCCTAATATGTGTCTACATGAGAAG
>CRCNE00002197
GTCTGGTCTGCCGTTGGGCCGCTCATTGTCTCAACCTGTGCGCATTGTTCACTATCTCC
>CRCNE00002210
CATGAATTCAAAATCAACTCACCAGTGATCTTTGGGAGCTGGGG
>CRCNE00002213
TCTTAATTTACTTAGGATGAGCTCGCAGCATATGGGAGCA
>CRCNE00002228
TTTCAATTAGACATGCGTTATAATTAAATGCGATGTCA
>CRCNE00002231
CTGCAGCCGGAGGAGTTGACTCTGCTGCTCATCCAGCTCAGGAGACACCGGGCCAAGCTGGCCAGCGTG
>CRCNE00002234
TTCCTCAGATCAATGCCCTGGCCACTCACTTTCTGATGTTGCACGACGGGAAATGCTTTGAATACTTGCGACATGGCCGCTTGCATTGATTGCCAAGATTGACAGCAG
>CRCNE00002235
ATTGACCTTTGAAGAATGCATAAGCCATAAATTAAAATGA
>CRCNE00002236
TTGAGCAGTTGCTGTNNTAGNCTGTTCCCTCATAAGGTAAG
>CRCNE00002237
AATGGAACATTTATAATTAGACTGCCGGTTCAGCACATTGTCC
>CRCNE00002240
AATGTATAACTGAAAGTCCTGTAAAATGTATTAATGATTCCAAGCATGAACTTTT
>CRCNE00002241
GTGTGAAATCCTTGTTATGTTGAGAGTTGCCAGTTAATTGATTTGCAAATTATTTAAAGTTTGTGGGGCCCAAGGGAGCGCTTGGCTCTAATGA
>CRCNE00002242
ATTTGCAAGTGCTGTCATTCAGACACAGAGTGTCGGCCTGATTTAAATAAAATGAAATGAAGATAGTTCTTTCTGGTCCCCTGGCTTCACTCATTGCCATAAACATATGCTCTGTGCCCCNGCTTCTTTCCATCTTATTTATGACTTTAATTTGTTGTGTGGGCTGCGCTGGAAATCAAATTTAATACAATCCTCCCAGGGACCCTGTCATATAATAACATGGTAATTTCTGTGTATCCTTTTGAAAAATGAGGAAATTAATTCTTCCTGACATGTTCTAATTATTCCAGTGTGAAC
>CRCNE00002243
CGACGGGCATCTAGGTGCTAATGCTGACCAGCAGTGCGTTTAATTTGAAACATGAGCAGACACCTTTCAACNACACCTTCCTAATGTTGGGTTGCTTCGTACAAATTAATTCAC
>CRCNE00002244
CATTAATTCAGCCNAGTCAATTTGACTGAAAGTTTGAAATGTGCAGTGCGTTAGCGAGGGGGGCCGTACAGAAGCCGTGTTAATAGCGAGGGCTTGTTGTCCATATGGTACTGTTTTAATGGAGCACATTTGTTGCAGATGGTGGGAGACT
>CRCNE00002247
CCTCCTCCTCCATCTCTGCCATTATTTGATGTAATGAAAGGAGAAAGTGTGTAACAGCTAGATTGTTAATTAATTTACTCTAACAAGATGAAGATAAATGAAGCACACTGAAGGTTGACTAGGCAAAG
>CRCNE00002248
TGGCAAAGCAGACCAATCACCGTGGCACCCATTCTCTGCTCCTTTATTTTTCGAATCCTCAACAATAGCTTGTTGATTGTGTAGACAACACCAGCACAATTACCTTTCCTGTTGTGGTGGCCGAGCGGCATTTTAAAGTCCGCTCTTCCATAATAGAATCATTATTGTTATTCTTATAGCGGGGCNCTCAGGAGAAGAAATAGCCGCTCCCAGTATGTCATTATTTTGCAAATGTTCGATTAGCTCATC
>CRCNE00002249
TAAAAGGTACCANNCTTGATGGGCCAATAATATAAAGAAAGGTGGTAAAAAGNNNAGGGATTAGAGCTGTTGCCCTAGTAACTCCAGCTTCCATCTGCGAGACGAACAATGGACTTGTGTTTCTCCAGCACCTT
>CRCNE00002251
CAGGTTCCACAGACAGGAGAATTCTGTATTATNATTTTCCTGCCAAATTCCGATCTCTGTTTTCCTTCCCCTGCGCTCACAAAGGGCTCATAACTTACTGTCAACTGTGAGGGAAACCACAAAGCTCCACTGTTGCTCAGCAAATAGGCNTGTGTTGCTTGATAACTTCACTGGCTNGTAAAGTTTGCTTAACTGCAGCACTGACACCAGGCACTTTGG
>CRCNE00002253
TGATGAAACGTTAGCAGCGGCAACAATTCATGAGTCGAAGCATTCCAGGCTACATGAGAACTCATGCCGAGAACTTAACTCCTAATCCTCATAAACGTATTGCAATATTGTCAGCTATATAT
>CRCNE00002254
CAGATCTGTTGCGTTTTGGAGTAAAATTGNNNNNCTGTAGACACATGTTACAGGAGGATGGA
>CRCNE00002255
CCCAGCTGGTNATGGCCGGTTGCTGCAGTAATTTAAATGGTCAAGTGCAGCTCATAATCCTGAAGGCCCGTATGTTTAGTGCAGACAGGAGAGGGTGCTTCACTTCTAGTGTACAGCTGTGTTAATCTGCCCTTAATAATGGAG
>CRCNE00002256
TCCTTAAAGTGCCTTAAGTGCTTGTGACCACTCTAATGAATGAAAATATCCTGCCTNNNNTGAGNNGACTGCATTAAGCTGAATAGTCACCTTCGCTGTAAAA
>CRCNE00002257
TCTGGCCCATCACTTTTGTTTGAATAGGTAATGTAAATCTGCAGGGATTGAGCAGACATGAGCTGGAATGGCTTGTTAGGACACATGATCAAAAGCTTGTCTCCCTGCTCTCCGCTTCTTGCCAGTCAACTCTCTTGTCACCCTGTGAGGCAGACGTTAAATAGANNNNNNNNNNANNNNACGTTGCGGGCATTCTGCCA
>CRCNE00002258
AGCTGCTTCTGCCTCACTGTGCCATTCTCTGCGTNNCCATNATCACCTTCCCTCNTTCTCAGATTCCCATTAGTCAACAGTAGCAACTGCTGTGGAGCATTCCAGGAGCCATCTTC
>CRCNE00002259
TATTAATTCAACGTAGCCGAATAAAAGTGAATGTTTTGAAGCATTGATTAGTAGAAGGGTTTGTATCTGACAGTTAGATTGCAGGGT
>CRCNE00002260
TGCAAGGTACCCAGTAATTTAATTCTTGTGTGAAATTATTATAATTTATTACAGTATGTGGGCTCTAATGATTACCGACNATGAAATGGAATTTATAAATTAAGAT
>CRCNE00002261
TTCTTAAAAGTGACCTTGTGGGGAAGGCAGCGCAGCCGAGCTCCAGCGCAGCTCCTTCCAGCTGCACACATGGCATCCATCGGGGNCACAATCACGCGCAGTCCCAACACCTCAGGCTCGGACATATGTTGAGTTTTATTTCATTCTTCTGACATTAATCCTATTCACCAGCTGTTCTGCCAGCTGCCACTCTACAGCTTAAGAGGAGATTGCAGTTTTGGGG
>CRCNE00002262
CTACAGGTGACTAGCAGTGATNGCTCACTAAGTGGAATAATGAATAGTATTAGGTGTCAATTAAATCAAGCCTTCCCCGAGGTGCAGGTGCTCGACAAT
>CRCNE00002263
GAAAAAAGAGGCTTGTGGAANATGATCGAGGTTATTAAAACTGTTGACAGGGAAAGAAGGTAATTGGCAGAAAATGAGGGA
>CRCNE00002264
CATTGTGCGTCGTTGCCTGGGTGTGTAACCTATTACGTTTAGATTGCTCCCTTGCAATTAGTGCCCTTTTTGTCCTCACTTCAATAACGGCGTGATTATGGAGACTTCAGGAGCATT
>CRCNE00002265
GAGTGGAGCAGAATGGGAGCTGGCACCGCATTATCTCCAACAGTTGGTGCATTCCTTAATGATCAAGTGCT
>CRCNE00002266
CCATTCCTCCTCCTGATTCATTGTCTGCCAGACAAATGTTAATTGTTTTNNCATCATTGCCGGCT
>CRCNE00002267
TTTCTAATTAGCCTGCCATTTCATATGACTGTAGACATTTCAAAGGCCTCCTTTGTGCTCCCCCTTACAAA
>CRCNE00002268
TTTGAAGTCGGCCTGATGTAAATACGGGCAATTAAAAAGGAAGCTCANNNNGGGTTGGAGACACACAAGGTCTGCTTAATTAATACACAAACAAAGGCACCAAGCTGAAAA
>CRCNE00002269
TGTTTGTTTTCATACCTGAGCTTAGCTGTCAATCACGAGGANACGGTGAAGAGTGAGATGAGATCTGCAAAACAAAACCACAAAGCAGGAGAAGCAGGATGTCTGGAGGACGTCCAAACCACA
>CRCNE00002270
AGCCAACTGATGGAGAGACAAAGAAATTCCAGTATTCTGAAANNNNAAAATAAGTCATTCANANNNNNATTTAGCCATAATGGTTCAGCTGTCCTAACCAAAGGAAGAGAAGAGAATAGAGG
>CRCNE00002271
TGTGCCTGGATCTTTTATCTCTCTTATTCACTCGGGACTCTTCAAAGTA
>CRCNE00002272
CAAAGGTTAATAAAATCGGTAGCAAATGTATCAATTTTACAGATAAGCCATTCACAACAAG
>CRCNE00002274
GCCAGTAAATTGCTCTGAATGGGGGCTGGAAGTTGACAGGCCCTATTAAGACAAACGGCTTTCCTCATCGGAGAGATAAAATAAATCAAGGTGTTTAGTCAAATTAAAATAGTTGAACTAGAGCGGGCCCCAGGGAGC
>CRCNE00002275
CTTTGTAATTATATTTGANAAATGAAAATTAAATGACACTTAAACCTAGGCTGT
>CRCNE00002276
AAAGAAAGCGGTGACCCGACTCATTAGCCCCCTTTGATTTAATATATTGACACTTGGATACAAATAATTCCATTTAG
>CRCNE00002277
GGGATCAATTTAATTAGTTATGAAATGTGACTTCTTGTCACGAAGCAGGAGAAACGCTGACGTTAAATAAAGTCATGTGCGGTTCAAACAATAAAGC
>CRCNE00002278
CAGCAAACANNCAGCCTGACTGATTGCTACAGATGCTCTTCCTCAAGTACCGCGAGTTACATCCTCGCCACAGCAGGTCTTCGGGGACAAACAATAGCACCTGTTCCTCATAAGATGGGNNNNNNNNNNGCTCGTTCATGTATCTTTAATGAAGCTTTGGGGCAGATGGCGAGAAATGGCATTATCC
>CRCNE00002279
CTCAGAGCAGGTTGATTTCATGCCTCAATGCAGGAGTAGTAATTGCGTCCAGACCGGTTTTTATTGCAGGCTGATTTTAAAGAGCGATGAATGAAGAAACATTCTATAATGTGTTTATTTTGGGGGGCTGACCTTTATTAACCCGTTCACCGGTTGGGCTCCCCAGAGGTGGCC
>CRCNE00002280
AAAGTCAGCTATTTTTGAACTACAAAGGCATGACAGGTNTGAACAAAGANNNGCCTGAGGGCNATTCTTTTCCCCGGTTTGATTTTTTTANNATATGTTTGACATGGAAAGTGTTTTAGTACAAACAACAGCAGCTGTAATGGAA
>CRCNE00002283
GTGATAATAGATTTAACCCTGGGAATGGGCTCAGATCGAGCCTGCGAGTCCGTGGCTTGGCTGACCTTTAGAAAA
>CRCNE00002286
AATTTCGCTCAATGCGTCCCTGACAGATTGGCCCTCGTCTGCAAGTCACCAGAG
>CRCNE00002287
AGCAGGCTGGGCGCCAGCAGATGGGACAGATGTCTGGCCATACTGGAAAGCATTGGCGCAGCACACTAGCGC
>CRCNE00002292
ACTGGAAAGCTGCACAATTATAAATAACTATGTGATTGGTTACAATGTCAATTGAAAGC
>CRCNE00002293
TGGTAAAGTGATCAGTAAAAATTTAATGACACCATAAAATAATAAAAATGCCATTGATTTATCACAGCGCTTGNATGCAGACAGTAGTAAAGATGCTTTAGACCGCTTTCTNTGTTCATGTCTTCAAACAAAA
>CRCNE00002294
CCTATAGGTATATAAAACATAGTATATAAAATTTAATGGAAATCCATTGTGC
>CRCNE00002295
CGCACTCACGGCAGAACTAGGTCATTTAACAATGGGCCCGAGCAGCGGTCGGCCCTCTTCCTCTGCATAATACATTAAGTCTAATGTGCTGCAACCATTCAGGAGGGCCCCCCAAAAGCTGTTATTTTATNTCTGTAAATGCACACGGACATGACATTTAATATTGTCGCACCGGCGAAGAATGACAGGGGTTTATTGTGCATCAAGTGCGACATGATGCCAAGTTT
>CRCNE00002296
TAGAATTTCCTTCATTTCGCAAAAAGCCACGAGCCACATGCATCAGNCTCACCACAAAGTCATTAGGTCTTTTTAAGCTCAGATGAAAAACATTAACTAATACCACAAAAGGCTTNNNTAGTATGGCCCCTTTGTTCATTCACATGTGGC
>CRCNE00002298
GCTCACCTCTGTCTATATCTGCATGCATGCCAGTATATAAATTGCTGAATCAGTGTCAGTGGTGAAGTAATGGCACGGGGCGAATCGTAAATTAGAGCCGGCCATCCCCCCCTCTCCCTGAACAGACAGTGGCGGTCGTGTCTGGGCGAGGTAGCCGAGCGAGCGTTGGCAAGGTAATGAATGCCTTCATCTGGCCCCGGCAGTCAGCAGATTGCCCAGCGTTGATGGATACTGTCAGCCCTACGCCACACTACATTTCATTGCACAATAAACATGGCTGTCAAAGGCAAACAAAGTGAAATCAATTTATCCTGCACGGTGAGCGCGTGCTAAATGAAATTAATGTACTGTGCGG
>CRCNE00002299
TGTAAATATAACATAGGAAAATAGAATTCTATTTTTGTTCACGGATACTTGCTGAAGTATAAATTATGTATTTGACTTTT
>CRCNE00002301
GAAAAGATTGACACACTAATAAACTGATTTTAATTAGACCCGCTTTGAAATGCCTGATCCTGCTCCCCTCCATCTAGCCATTCTGATACTGGTGGCTTATTAAATCATTTGCCGCTCCTGGGTGATCTTCNNTTTTGAAACCCAGCCTGACCCTCCGGGCACAATTTATTTTNNATTTTAAAAATTATTTTTACCAGCAAATTTTGCATGAGTTCAAGAGAATTATAAATCATTATTACACAGGCAGACACTTCAAACA
>CRCNE00002302
AGTATATTGATATTCAGGCCGGAATAGAATTCAATATGTCACCCCCNNNNNNNNTCCCTCAGAGAATCACTCCTTTCTCTGTAATTTCCATTGAAATTTTGTGTGCAAATGCAGTAATAGACACATTTATAACATCAAAAGGATTCAATTTTCTTTTCAATCACACAACAGTATGAATAGCTTTTTCCATTGAATCTAACAACGAGGAGCCATTACCCGACACCAAAGGATAGGTTGCCTTCACTTGCTTTTTATGAAAGTGTGTCAAACAATTTCCCATGTCTCCCA
>CRCNE00002303
TGACATGATACAGAGGGACAGCTTAACTATTAAATATCCATCACGCCACGCCACATCAGTCCTAATGCAATCAGAAACACATGACTAC
>CRCNE00002304
GATAAATCACCATTCACTCCGGGAGCAGTCACAGTCAATGACATATTCACTGGCTGCTTCAACAGCTCATTTGATAACACTCTCCTCACGCCATTCTGNNNNNNNNCTTGCGCGAGATGAAAAGCTGGCTGAAAATCTCATCAGCTCAGTGAGGCAG
>CRCNE00002305
CAGGCTGAGCCAGCAGCAAGTAAAGCTTTCTGTAAATTGTAGCCCAAGGGCAG
>CRCNE00002306
AGGCTCTGCTGTCTATAGCTTGTGGCGCTCCCAGTGGAGCAGGCTCTTTCCACTAACAAAATGCAAAATACAAAATTAATAAAAACACCCTTTGAAACTGACAAATACGCCTCAGGCAAAATATTGGCCCGTCGGCTGCTTAAAATTTAATCAGTATTTCTT
>CRCNE00002308
GGAATGAGAATCCTCGTTGAGTTCATATAATGAGCAGTTAATTATTGACAGGCATTGATGAATATTTAACAAAGGCA
>CRCNE00002310
CTGTGAGATGCTACTTTGAAGCTCCGGAAATTTGTAATGAAAAATTTAAGCTACAAG
>CRCNE00002311
ATTCATTTGGCCCTGCATACATTAGCGGGTTGGTAATTCAANNNAGGTTTTTGCTATGTGTTTTTGTCATTTGGACTCTAATAAATATCTT
>CRCNE00002312
CATTGTTCATTCATCTGCAGCAAGTGACATTCTTTATGCTAGAGCGACCCCTGATTAGGGGGTGAGCTTTAATGGCAACTAATTAGCCAACCTCTTCAGCCCNGGCGTAATGATCAAACGAGCTGTCACCGGGTACCTGATACAATGATCCCCTTCCGCACTCCAGATATGATATTTTATTCCCCTGCAATTATGCTTTCCCCATCGCTCCACGTGTGTTTATTGCCTGAAGCACACATGTCAAATTAAAGAGCAGCTTATGCATCTGATATTTAATTATTGCCCACTGCACTACTGCGCACA
>CRCNE00002313
GCTCATTTGTAGACGCCAGGAGCATAGTTTATATATAAATGCTAATATTTGAAAGTCAAATTAAAGTTGAAAGGGCTCTTAATAACTGTTAATTAACTCTTGTTTT
>CRCNE00002314
TTAACATTTCGGACCACAAAGCTAAATTTCAAAGCATCAGGCTCTGCCTTTGAAGTGGGGTATTCTCTGTAGATTAGATATTATTTTAAGATCCCTTTGTTTAAAAATTCATTTTTATTATCCCTGCATGAAAAGCGGGGGCAATTCCCTACATAGCCGACCATCAGTGCAATTAACATCTTCGATCGAGACTGCATTCCTGATAATTAATACAGACTGTGGGGCTCCCTTGTGATGGCTCGCAGGG
>CRCNE00002315
CATTTGCAGAATGAGATTCATCCTAATGAAAATGGAATGTGAAACTTTAATGAACATGACTGCCATGTCATAATAATAAAG
>CRCNE00002327
TGTTGGTATTTATCCTATTTACACATCAATATTACCTCTCCACGAGGGCC
>CRCNE00002340
ATTCTTATGTACATCTCTTAAGATTTATTGCAGCATAATGCTCTGGTTAAAGAAAGNNGAGTGAACGCTGAAATGATTAATCTCTTTTAANNNTGTTGGTGTC
>CRCNE00002341
ATACACATATCCTCATGCTCTAAATGAAGCTTGACAGCTTGCCTGGAGAAATGAAGTTGGTAGTTTGGGGCAGTGGTAAAGAGCCTGAGCAAACAGGACATGCTATGTACACCCAGGCTAACAATGAACATATGCTTTGTTTTTCTGATGCCAACACAGAGCATCTATGGCCC
>CRCNE00002344
AAAAAAAAAGGAGATGATTTGGTTCAGCTTATTAAAA
>CRCNE00002346
AAGACAATGTGTTTGATCGATCAGCACAAATTAAATTCATTTAGNGGAATCAATAAAGTTTTATAGATGACAGAACCNAAACATAGACATTTATTTTT
>CRCNE00002348
GCATATTGTTTGTGTTCATTTAAATAAGAAGAAATGTCAGCTTTCCATGGCTGCAGGCTTCTTGCATGTTAGATGATCCAGTCATTGGTGACTGTGGTTGTGGGGTCNNNGTGGTTGGTCCTTCCAGGTCAGTGTCAGCCATGTGGCAGTTTCAGGCAATAATTGACCTTTTGA
>CRCNE00002353
AGAGTGACAGGTCTTTCAGATGAATGACAGGTGTCCTTTGAAACGCCGGTGAGGTGACGTCTGTTCCAACTGTTGAAATGCATATTTGTCACTCTTATCGTAATGGCACGGATGGCTCTGATAGGTGCTGTTAACATTGCAAATGGCTCTGGAATTATTCATTGTCATCT
>CRCNE00002354
AAGTTAGATTATTCTCCTTATACAATAGCGGGTCGTTTAATGATTTCTCTCCACCTTGGCAGCCGGTGGCATGCCAACTTCAGTTGTTCGCACAAACGTGGGTGACATGGGTCTGGCCAAGTGTTAGAGCAAGATCACAACGCCTGAGACCCATTTTAATTTCTAATACATTAATCTTTCCCGCACAGATCCTCCATGAATATTCCGCGGACTGCTTGTTTGTCGGAGAGCCTGTCTNNCTTTTATCCATTCAGGTGCTTTCATTCTCTGTGAAAGCCCGTTAAATAGGCCCGATCAGTCAATGACAATGGTGGCACAATAGCTCCCACTAACATGCTTCTTTTTTCCTTTCAAGCTGCTGATAGACAACTCTGACACTTGGTCTCCGGGGACATTCGGGAGCACAGTCAGCTCTATGGGTCCTTCAGAGACATTCTTTATTTTATCACATCCATAAAGGATTGTCACAGATGAATGTATC
>CRCNE00002357
TCACATTCTCTAATTAGTTTTCAATGTGCTGTAAGAAGATGGATTATCATCTAATATCACCCCTCAAAAATTA
>CRCNE00002360
AAATGTCAGCCCAAATCTGAGTCTCCATGCAGATAATAATTTCAATAATATTTCTCCATTTGTGGCCTCTTTGCCAGGGGAATAACACTCCCTCCTCAGTCAGGTAGTGTAAGTCTGCCGTTGGTGGAAATGCTTGACTCTGAGCCAGATGGCTTAGTCGCTCTCACAGCATATGTTCAACAAGAACACACACACAC
>CRCNE00002361
AAAATGTCAATAGAAAAAATTGAGTCGGAAGGGGAAGGCTTGGCTAATTAGCACCCATTTAGATTTTATGATAGTTCAGTGATGNGCCCCACCTGACACAGACTGCTATAGTTACATATTGTTCTAGCCTGAGGGAACCATAAGAAAATCTNAGATTTATCGGTTCTATCATACCAGCATATTTCACTTGCCATTATGGTGTGCCAGAGCNTCAGTGATGGTGGATTATTTATTGCAGATAAAA
>CRCNE00002362
CTGACACTGCCTCCAGCTTCACTGCCCCCGGCAACCTGCTGCCGAGNCAACGTCGNNTGCCAGTTGCTGTACTTTAATTGGTCATTTGGGGAAATCCGAATACAGAGGTGGGACATTCATGAGGAAAATAACCCAGCAATAATCCAGCCG
>CRCNE00002363
TTGATGGTCAAACCAGTCAAGCATGGTTAAAGAGAGTAGAGACAGCAGCTGCTGCCGAGTGCCTCTTAATTTCCTCTGCTGACCTTGCTTCACCTGGCTCAGGATAGAAATCATAATGCTATTCAACTGTGAA
>CRCNE00002364
CATGCATCATTTCACCAGGCCCTGCGTTCCCTGCTGACTCGGGCTAATTCTAATTAAGACTAATGAAAGTCTCATTTATGAGAAAGCCTGAGACAGGTATGCAAACATTCAGGGTGGCCATGGCTCGCATGATAATGACC
>CRCNE00002365
TGTCAGCCAGATTTGTACCAGATTATTCTCCACAATTAATGGCTGTTCGGGCCGGAGGGGTCGGCGAAGGTAGACAACCCCGCAAAGCTACGGCAAACACTGAAAATTAGGAGCAGAGGACTTTAGCGCTGTCATTCATATCTCCAGATGACCTTTAG
>CRCNE00002366
CTGCTCATTAGAATACAATATGGCTTCCACTAAAGGTCACCCTCTCAGAGTATAATCACACACAATCAAACGCACAAACTTCATACATCACACAGACAGTAAACAGCCGCTGGCTTTATTTTC
>CRCNE00002369
CACATTGAAATGCAAATATCTAGGCAGGGTTTCCACCCCGCGCGCCACTCACAAATTGAAAAGCAGTTTTTATCTATGCTAATGCAAGCATGGTAATTGAAGTTAATCAATCAATGCTAGCTCTCACTAAAACCTTGAACATGATTGAATAAAGTAATTATCATTCAGGGAAGAATGATGAAGTTGTAGACAGCATGAACCTTATTAAAGGAGGATTTTGAGTCACAATGGCTTAATTTAG
>CRCNE00002370
AAGACCTTCTGCAGTATGTCACCCAGTTTAATATTCACCCTACATAATTATGCAGGATTCACAGTGCTATCAAACTGCAATTCAAATTAGTTCAGGATTAAAGGCACAGTGCAGTGCTGTTTCCTTAATTGCATTGTACTGCACTGATCACATTCAAATAGCCATTACTCATTCCCTCTGTAGAGCAATAAGTCATAGGGATTAATGCTTGGGCAGGTGACAGGGCCAGACCATTAAAAGGCAGTTATGCAGAAAGCATGGCTGAGTTTTATTCACGTTAATGAAATCAGTGAAATGAAACTGTAATAGATTTATCAAAGCTCCGATGGATTTGCAGTAAATCAGTTTGATTCAGGCAATCAAACTGGACAATAGAGATAGTTTTCAGACGGCGTTGCCGGGTGGCACGAGGCGGCATGTGAGGAGAGCTGATATTCTTC
>CRCNE00002373
TCTCCAGAGGGTATATGTCTATTGCTTGCGGTGTGATCCTGTTAGTTTAAGTAGATATAGTGCAAAAAAGACTGACACTGACCAGGGATTCTTGCATTAATGTGTCCCATGTTCAGCATTTATCACTGTCA
>CRCNE00002377
AGAAATGGGCTTTGCAATTTCACGGGTTATATATTTTAAGTGAGCTTATTAAGTNCATGTTTAAATTAAATTCCAG
>CRCNE00002379
TGTCTCTATTACACACACTATATTCCGGACACTATGTAGTCTATTAGATTTTATA
>CRCNE00002380
AGGGACCCATTGTGTTTGTAAAATTGTCAGACATTCCTTGTTTGTATGTGTTGTATGTATTGTTGCTGTTTAATATAAACGTTTNNATATATTTATT
>CRCNE00002381
AGACCAGCAAAANGACACTAATTATTTNNAAAGATCCACTTTAAAGTGACTGACTGCAGCTGTGGAAGCAGTCACATCACTCATAAATATTTAGTTT
>CRCNE00002384
ATGATTCTATGATAAAAGAAGGAAAANTACATCTGATTATCACAGATTTGGACGACGTCAGNATAGACAGGTTGGAGTCATTTCAAAACTCGAGAGGGAAGGAAGAAGACAAGAGGTCGCAATTATCCTGGGCNNNAGTTCCTGCACTACCCGCCATACATGGCCATAATGTATTCCAGCAGTACTTGTCTGTGGCACACAGGGAAAATTCTAATTAAAGGGGGAGGGAATTTTGACACATGTGAAGAGCAGATCAATATTTAGCACCATAATC
>CRCNE00002387
AAGGTCTTTAACTCTGTAACTGAATTCCNNTTCCTCCTAAATTCGATTGTAGTTTCCCCTGCCCAGCCTTNCAATGTAATATGTGCATTTTGATTCGATTTGCTTCCCANANACATAAATCTACATACTGTTTATTTGGTT
>CRCNE00002390
CTGGGAATATAAAATATTGATTTATGTTTGGGAGAAAGGCCTTATAAAAATGATCACATACACGAAGGGGATTCATGAGCCTCAGATCAATAGACATCCTGTTTCTCAACGCTTTGGACCATCACCGACTGTGAAATGTTAAAATAAAGAAATCAATATTATCTGAGAAATGTCAAATTTATTATAATTATGAGGGTGAA
>CRCNE00002393
TATGTTGATTAAAGTTTAATTAAGAATCACATTTGGCTGAGTGTCTAGCTCCACTCTACAGGAACAGATTTCTGCAGGCTTAACTCTATAGCTGGCAAAATCCTCTTTTATTACATTCAACCTGTTGTGGAAGCACGGGGCANGGAGGGAAGCCAGCCAGCTGCTGAGACCTTGTTTGCTGTCGGGAAAAAATCCCAAGTCTCCTGAGATTCCCCTGCAGCGGCCCGACTTAATATCAGCACCATCACTGCACAACNNNNNNNTATTATTAATGATACTCTTCATTAATTTCTTGTTGGGCTATTNNNNNNATTTATTAAAATATTAAAGAAAACTCCAGAGACA
>CRCNE00002396
TAATAATTAATTTAGTCCAATTATATCATATATAAATGTGAACAAATTGCTGGAATAATAA
>CRCNE00002400
AGTGTTTAAATTAATTAACTGTAAACATGATTAAATTTAAGGATATTATGTGAAAGTATAATTGCCCACTGGGAATAAAATGAAC
>CRCNE00002401
CTGTGCCTCAACGCCGGAAAACCACACCACTTTTATTCGAGTAAAAAAAAAGATTAATATGCATTTAAGAGAAGCAGGTCTTAATC
>CRCNE00002405
CAGCTTCAACAATTAATGAATGTTAATCTCTAATTAAGCTAATTG
>CRCNE00002406
CCGCGAATAAGCCATTAAATATATGTAAATGAAGAGTGTTGGCAGAGAGCTAGCACATAATAGCACGCACAAGGGACAAATGGAGAAATGGATCCTGGGTAGTGATTAATTTATCTGATGATGCCTCTAGTGAGAAATTTTAGGTCACAAATGAAGTGACAAGATGACAAATTACCATTTTAAGGAATTTACTGGGAATCGTTAAGGAACAATTGTCAGGTAGTTTGTG
>CRCNE00002407
CACAGGTCTAATTGTCTGTTCTCTGGAAGCTGAAGTTATCGGCAGCTGCCACATGCTCAAACACTGAAGCGCCACCCCGGCACAGCTAACCAGAGCTGACTAATTGCAATGGCCTTTTCATCATTTCAAATC
>CRCNE00002410
CCCTCCAGCACTGTCACATCTGTCATATGTCATCCC
>CRCNE00002411
ATGCAAATGTCCACTTAAAGAGATGAATGCCAACCATATTAGGAGCGTTCTTCATGCNTTTATGCAAAAGAAAGATCTGTGTCATCTGAAGATTTCACGGGAATAAAGTCGCCATTTATT
>CRCNE00002413
TCTGTGTTAAGTGATCTGTATTCCATGTGAGTCCACAGTTCCCTAACCCTGTGAAATTAACAACACATCCCTCCTCTGCGACCTCCGACCTCTCACATAATACCACATCCAACCAACGCCATGCATGAGTGTGTCTGTGTAATGTAAAA
>CRCNE00002414
AGATTGGCAGCTGAGAGTAGAACCTGCAAACTGACCTACACGTGAGACCTCCTCACCTCTGCCTCATAATCACCACTCTGAGGGAGGTANGTGGCTCACTAAAAGGCAGCAGCAGCCATTAGAGAGCTGCTTAAAACTCCACTTAAATATCTCTTTATGGGCGATTACTTNNAAACTGGGGTTTGGTATTTAAATGACACTTTCAAGGGCTTT
>CRCNE00002415
TTGGATCAGTGGAGACAGCCGTTAGCCTGAGGTTAGCTGGGCCGGCACGCCA
>CRCNE00002416
GGGGCGATGGAGTGGAAAGCAGACAGCAGAATTTGTGAATGTTGTAGTGGCCGTNNNNNTCAGAACAGCTGAAGCATTTAAAGATGG
>CRCNE00002417
GCATATCATGGAAATTTTAACAGTCATAGAGGATTAACC
>CRCNE00002418
TAGTGTTAGACAAATTGAAGTGAGCGCTCAGAGGGAGGCCAGCAGTAAGCAGAGAATCCATTTGCCCAGTC
>CRCNE00002420
TTTTTGTTATGGTCATATCTTCTGATTGATGGCTTCATGGCCAGGGCCAGTGTGGCCTTTTTAAATAATTTATGTTGCANATTGCTGTGGACAACTGCTTTATAACAGCACTTGTTATTTTTACATTG
>CRCNE00002422
CCAACAGTTTCGCAATTCTTCAGAAAATAATTTGCCATGTAA
>CRCNE00002423
CCCCGCTGATTGCCAGGAAGGTAAAAGAACCAATGGCGGCATNNNCAGTGGTTTAATTTAAAGTGTGTTTCTCACTAGACTGCCCACAACACTTAATTAAACTCTCCTGTTTTGGCAATGACAAATGCTGCCGAGCAAGAGGACGGCAGGNCAAGCTGACNNGGAGGCCGCTGTAATTTCTTTCATGTGCAGCGACAGCCAGATTCAGGTCAGAAA
>CRCNE00002424
TTCATTACAAACATGTTGGAAAAGCACAGACCAATTAAGGG
>CRCNE00002425
AGGCCTCGGCCGTTTGTTCAGCTTTACATGCCACAGAGGGCAGACATTTTAATATATATGAAAATCA
>CRCNE00002426
TGCAAATGTAATACACTGCTGTCAAGACAGAGGTCAGCTNNNNNNNGGCAATCTGAATTTTAAAAGGAATATGAATAATATTCTGTTTTATTTTCAAAAATGAACTTTCTGCCCTCTATCATGGATCCAATATATGTCTTAAACTA
>CRCNE00002429
ATCATTGCTGTGACTGATCTGAGGCCTGTGGGATTGTCAACNCCTCTAACTAGACCAGTCAACACAAATAAATGCAGACATTCTAGAGCTATAATGGCATGGGNGGATCTGGGCTGGCGGCCGGCATTACTTGTNAATCCAACCTTACATATGACACAATGTGAAAAACGAGCCTCCGTGCTATCGGGTGCCCATTAGAGAGCTTTCACATTATCT
>CRCNE00002432
GCACAGCAATGCACATTATATTCATGTCATTTAAACACACAGAAAGAATGACACAGTGTCAAATCTGTGTGACAGAATTAGGTGAGTGTTGAGAGNAGGGGGC
>CRCNE00002434
GTGTTGGAGTTTGATGTATGGATTATGTTTACCATGGCATATTT
>CRCNE00002436
TTTATGCAAGGCAGGTGAAAAGTTAGAAAATTGGTCCGTTCCATCATTGCTGGACAAGAGGCGGCGGTGACACCCCGATCAGGTGTGCATGCATAATCACAACCAAAAATAATCACTGTTTTGAATAAT
>CRCNE00002439
AGCATAGTTAAGGCTGACACAAATCAATCAAAATAAATTTAAAATGACGAT
>CRCNE00002441
TAGCAACACATTAACAACNGCTTTACATCTATTACCGTCCTGACATGTTCTATAAATAAC
>CRCNE00002442
ACATTAGCCCAGACAAGAGAATCAGTGGACTATTGAATGCAATTACAGTAAGCAAGACAGACAATAAAGATTGATAGGGCTTTTTCATTTTATCACACA
>CRCNE00002443
CTCAACCCTTCAGCAAGCATATGGCAGGTAATCAGGTCGGCAATCACNAGNTGCCCATAATACGTGCTGCATGATTTCAGCACTGTGNCTATTATCCATCTGTTTC
>CRCNE00002444
AACAATTCCAAATTGCCACCATAATCAAATGATGCAAACATCTACGAGTTACAAAAGTTCACAGCCACAACTGACAATTTCTTAATTGTATTCAGTCATTCATGGAAATTTTATTAACATGGAGCTGATGTATCCTGCCCTTCCTCTGTCACAACACCAGGGATCTAATTTCATTATTTTCCACAAGATTTGCTTGACTACTGCCATGATTTTAATGCCGGTGCANGTCCAGATGTTTATGCTATTTAAATTAGGAGGCAAGGCCTGTTGGGTAAACATAATTAAAGAAAGTT
>CRCNE00002445
CTTTAGTGCACATGAGCTGAGTAGCTGTCAAAATTACAACAGGCATCTCAAGTAATTATGCAGATTTATGCAAAACATTAACAAGAAGAATTAAAAGCACAAATGAGGTGGCTACACTTGAATTGTTAAGATTATGAATAATTACCATGAATCTTTTTTGCTCTTAATATAACTTGTTTTTGATAAACAAAGCCTTAATTATCAGAATACTTCTGAGAATATGGGTGACCTTCATTAATCTTACAAAACAAGTCTCTGGTGA
>CRCNE00002446
AACTTCTCAGTAATGGGCAGGCATTCACCCATTGGACCAACATCTTTCAATTTATTAGCATGACAAAGGACACAATCATTTTGGATATGCCTGAATGCAATTTTCATTAACTTTGCAATGATTTATTAACAAAAGTGTCAGGAATGTAATAAAAGCAGCAGGACC
>CRCNE00002447
GTGCCCTGACAGGGAAACAGATGGCAATTTAAGCAGAGAATTTATGAGCGCCACAATCTTAATGTTGCATAAAGAAAAGAAAAAGACTCGCATCAAGCNCCACTGACAAATGTACTCGCTAATATTAATGCACTCCTCATTCATCCAATATGCTTCCTAATTGCTTTTCTGTACACAGTAATATGGCACCTGCTGCTCA
>CRCNE00002448
GTGATGGATGCAGGGCCGTGCATCACGCACCGAGCCTGTCAGGCAGCATAATTAAAATTTTAGACTTACAG
>CRCNE00002449
CAGCTGCTGTTAAATGCATTAAATTGTACTATAATGAGCAAGTGAATTGCAAGCAATTACAGAGTTAAATTGAATAAATCCTC
>CRCNE00002450
TACCCATAATGCATTTCAAGAAGGCAACTAATTAGCAGAAGAAAGGTCAAGTAAAACCAGAAAGTGATTAGA
>CRCNE00002451
AAAGCAGTCGCTTCAATATTTAATGAAATGCTTATGTTGTGGCACCTGGAC
>CRCNE00002452
GCCTAATGGAATTTAATTACTTCAGCCACATTAATCA
>CRCNE00002453
TATTTCATCTCCACTCTTAGGGGTTATTAGTACANNNNNNNNNAATACACTGTCAAACTGCATT
>CRCNE00002454
GATCAATGCTGAACGCATTACGCCTCGGCACAGANNGACTTGGGTTTAATAATCAAAAAATTGATCCATTAAGCTCAACCTAATTCTT
>CRCNE00002455
TTTGTATTCATGACAGTTTCTCTGCACCGAAAAATCAATCTCAATCAAAGCAGCTACAGAGTTTATCATAAATTATCATGAAAAGGGTTTCCACTGAGTAGATGCTTAATTACAATCTCATTTGAATAATTTTGCATATTAATGAGCGCCGAATGAAAATCGTTT
>CRCNE00002456
GTTATAACTTGATTAATGGACTTGTGTCTTTGACATTAATAAACTATAACCGAATTAGAAANGACTTCATTAGTT
>CRCNE00002463
CTTGTTGTGTTGCCCNTGCAAACTGTGCTACATAACCATCCTC
>CRCNE00002472
CCCCAAGACCGACAGAATGAAGAAAGGTTATCAGATTCCCTTATC
>CRCNE00002477
TTTTACTATTCATTGAGATACAATCGCCGGTTGGCACTTCTCCA
>CRCNE00002482
AACCCACGGTGATAATCGCAGACCTTTAAAATGTATGTGATCT
>CRCNE00002514
AGATATTAATTAAGAGTAGATTCTGCATTGACTCAGACTTGTACATAAGACAAAAGGTTAAGTAAATGCCAGGGCTGCTATGTCACCTCAAACAATGAGTATTAGCTTTGGAATCA
>CRCNE00002532
TTCAAAGTTGTTAATATTCAGCTGGGAAACCGTATCCAGAACACAAATAAATTATTAAGTGCATGAACTTTTTAGGCAGTAAGATGAACTGATG
>CRCNE00002537
AAAGAAAAACCATGCTGCATACATTCTGTAAAACATATCATGTACAGTTTTGTGTTGTAACAT
>CRCNE00002540
AACTTGCATTGGGGAAAGGTTTAAAATTATATATAAAATATATAATAGAGAANACTTAAATATAGGAAAATGCACANTCATGTCAGTTCCTATGCTAAAACACATTTATGGTCTACTTTCTTCTGTATTTCTAGAATGGTATTTGAATTAAATGTTCACCTAGTGTNAGGTACTACAGTATTTATATTGAGGCTTGTATTTTTAACTGTTGCTTGTTCTCNNNNAAAAGGTATTNATTGTACCTTTTTTNGGTAGTGGNNNNNNNNCAANCAAGCTGCCACGGTATATTTTTTTAATTTGGCAGGATAATATAGTGCGAATTATTTGTATGTTT
>CRCNE00002543
AGCCCACTTAAGTTCATACTCTTTTGTAAATGGCAATGCGGAATATTTTGTTATNNNCAGCCTTTTCTATTCCTGTTATGAGAGCTGTTTGTTGTAACTTGAACTTGAACTTTATCTTTTTCAATGGGAGTCACTATTTATTATTGCTTAAATACTCTGTTCAAAACGGAGACATAGAATG
>CRCNE00002544
AGTGGTGGAGCTAATGCGCAAACTTGTTTCTGTCCTCTACGGCTCNNNCATCATTTATTCAGGAGGTAGANGCGCAAGACGGCCGACTCGCATTTGCTTGATACTCAATTATACATTAGTGTACATCACTTGGCAATCTGTTCATATCAATTTAATTGGATTTTAATATTGCCTCTGATCTTGTTGTCCAATTAACAGTACTGGCTGGCAATAAAGCAGAACCACACACTCTGTGACACCTTTGATCCCCGCCATATGGAGCTCCTCCATTGATTACCACGTTTNTCAGAAANTTTCACTCTCTCAATATGGCCCGTGATGAATGG
>CRCNE00002545
GACGTGATAAAAATTTCACTTCCACTCGCAACTTCATTTATTTTGTTGACATCCTGCACTGATTAAAAACAATAAAAAAG
>CRCNE00002547
AAGGCATGNGAGTGATTCCAAGGTCAGCACTCTATGCCCGGGGACTAGACAATCGATATCATTTAGTCAATAACTTCTTTATTACTNCCACCATCACTCCCAGCAAAATGATTTT
>CRCNE00002549
AAATCTCGTGAGGGTTCTGATTAGCAGCTGACCCGTTGGGATGGTG
>CRCNE00002550
GGACACTAAATCTTTTGATGCAGGCGTANGTGGTGATAACATCTGAACTGGGGGAGGCTTCTCAGGGCGTGCTTGACAGATGTAGC
>CRCNE00002551
GGTGGCAGGGNTGGCAGGCCCCCCAAATGTAAAGTGTGCGCAATCACTCAGATACAAGTGGCACCGCTAAAAATTGCCCTCATACATCAGCTTATGGTTTACAGGCGCTGACAGAAAGGACGTTGAAAGGTCAGAAGGAAAAACATATAGATGTGTCAAAGCC
>CRCNE00002552
TGACAAGACAGATAGCTCCATTCATCTGCAGCTGAGCAGNCAGCGCGCCGCTGCATTTTT
>CRCNE00002553
GAGGAATGTCACCAGCCTGAATGCCCTGATCTGTCA
>CRCNE00002554
GGGTACATCTGTTTTGCATGAGATGCATAAAATGACAGGACTCCGACAGCCAGTGCATCTAGTGACAAAGATTACTGTCACCCTCCTCCTAGAGTTAATTCATCATTGGAAATGGTCCGTTCCCTTGCTCTGTCTCTTAGCAACAGCCTAT
>CRCNE00002555
TGACACTGCAGCGNNNCTTCTCCTCATGGCTTTATCTGCCACGAAAAGGTGAAGCCATGAGTGATCTCCCCAATTTAAAAGCACTCAGCCCTCACNNNNNNNNNAATATATNTTTTGCATATATTCATGCAACAAAGATTCAATTTAGGAATATTATTCTGCAAACATTGCCTGAATTCTTCGCGGCATTAATA
>CRCNE00002556
TTAGAGTCCCGNTTTATTTATGAACCCGTTAATAATGAGTCGCTNNTGATGAAAACNNGGCTTTCTCAGCAGTGCGCT
>CRCNE00002557
CTAGTTAGCCTCCGTGACTTAAACAAAGCTAAGGCACGACAACAAGTGCTAGCAATTAGCCGAACCTCCTCCANGAGGTAACCTTACGTGTCTTTGTCTTTTCCTATCAC
>CRCNE00002559
GAAATGCTCTGTGCCTTCACTCATTTACATAACAGACTTCTGACACCTTTACTTTATTCATCAATCACNNNNNAGCGCTTCTCTCCCAGTCTACNCTTTTGTCTGAGCATGTCTCTGNCTCCATCAGGACCTGCACAAAAGATTAATTTCACAGTTTTTT
>CRCNE00002561
ATATGCAAAACACGGCCTCCATAACCAAAGTNAGCCTGCNAAAATGAGGTGTCAGCACNGCGAAGCTNCATTGATGTATGAATGCGGNAAAATGAAAAGCGGCAGCAGACAGACNNNNNNGAGGCTNNAAAGGTGAGACAGGCGCNNNNAATGTGAGCAGCTGTACATCTACGTCAAGGTG
>CRCNE00002564
AAGGAGGACAGGCTAATTACTGGCTTAACAAGGGCAGGCCGTGGATCCTCGTGTCAAAANGGACAGGCATAATTATCAACCATCAAAGTGCATTCATATGGCAGCACAAAG
>CRCNE00002566
CCATTTGAGGAAAGCTTATCCCTGACCTTCTGCCGCCAAGACTGATGACAAGGACAACGCGCACTAACCTTGACATTCAGTGGGCTAAATGGCTTTTTCCACTAGCAGTCAGCAAAC
>CRCNE00002568
TTATGAAGTCTGCATGTGTATTAAGAGGGATTTTGTTGTCCCTAGACACCAATTTACATAAAGTGCAAGCCATCATTGGTTCAAGAGAAGCAAATTACTTCCCTGACAAGATCACCCCCACCCCTTTTTATTATTTNNNATTAATTTTTAACGTAGCACGAGCCGAGGNTTGTTAAGAGCACTTAACCAGATATGCAAAATAT
>CRCNE00002571
CTAATTGCATCCTGTGTTTGTCAATCAAA
>CRCNE00002573
AAGTATGTTTTCCATTGCAATTAAGGTTTGGGCTTGATCCCTTCTGACATCGTAATTGTTATTTCAAATGCGAATTAATAAATCATGCTAGTCTAGTTAAGAATGAAAATAGGTCTCCACCAGTG
>CRCNE00002574
AGATAGATTCAAGTCTTTATTGGAAGATCATATGGGATGACTGCAAAATCCCATTACTTGTTGATTAAGTATTGATCCCANNNCCCCCAAGTATTAACAAGTAAGCTAATATGGAGTGACCCGTGAGACCAGTGGCT
>CRCNE00002575
GTTAAAAAGCTGACACAGTCCATTACGAATAACATTCTGCTATTGATTAGTTCATT
>CRCNE00002576
AAATATAATTTGCGCCTTCAGTGATNNTCACCTGGTTCATATGCAGCATGCAAATTTATTTCCTTAATAATC
>CRCNE00002577
CTGACATGGAAAAATTGTGTTAGTTCTACAGAGAAAANCGCTGGGATATTTGTCCTGTGCGACAATATAATGGGCTGGTGCATCATCAGATTGCAATGTCATTTCANAAAACCTTGAATACAAATAATGTACAG
>CRCNE00002578
GGAAGGCATTAATAAACAGGAATGGGTTAATAGTGCAGAAAAAGCCAGCAGTCAGACCGTGGGGGTGTGGAATNATTCCTTTCTTAAGTCAGCTGTAAGTAATTACGCCATGGTGAGCTTCTGACGATTACCATAACAGAGCAATTGGACGTGAAGAATGGATAATAGTATGAACATGGA
>CRCNE00002579
TGACAGGTGTAAGTTTCAGCAACTTAANACNNNGGCAGGATTAGCCACTAGTGGTTCNTCTTCATATGCATTCCTTATGGGAATTAATTCCATTTGAAATGCAAGGCCAAAGGCAAGATTAGAGAGGCAGAGCCCCATGGGGAGCTGTATGCTGCAGCTAAAAGCTGGGATTTGAATAATTGTANNCAGGCTTAGNACCCAGAATCAGCACAGAACAGAACGAATGGATTATTAC
>CRCNE00002581
TTTTCTTATATTTTGTNNNNCCAAAAAAATTAAGTTACAT
>CRCNE00002582
TGGCATTGAACTTGACCCTGAATGACCTTTTTATAATGAGTGAATTGAAAACATCTCCCTTTGGAATG
>CRCNE00002585
TCTAACTCACAGATGATTATTCATTTAGCTGCTTT
>CRCNE00002587
CTGATACATTCTGNACTCTTTGTGTAATTGTCTCTCGCATCTGAATACAAATTCCCNNNNNNNNNNNNNNAGCCCCCGTGATTCGTCATATTTATTTATTCCTTTTTTCCTCCAGCTACATCTTTTATTAGTCCTGCTCTCCGTGTCAGGATTTAATTTCTGCAGGNNNNNNNNNGCAACAACAACACAGGCAGTTGATTATTGTTATTAAGAATGTGATATCGCAACGTCAGAAATAAAATCTATGGCGCATTAAAGTGACAGATTAGAGGGAGGAGGAGTGTTCATTTACAAGTGTTAAGACATC
>CRCNE00002588
CATTAAGAACAGCCAACATCAGCTCTCAAATCTTATCTTGTTAAATCAGACAAACGCAAGTGGCTGAAAGGGAGAGAAT
>CRCNE00002589
CCACAGTGGAGGGGCTAATTTGATTGTGGCAGAACAGTGGC
>CRCNE00002590
AGCATACTAATTACAAAGCCTGCCCTTGATCCTGACCTTGGTGGGTCACTTAGCAGTTGTGATCTGTCTCTGACTCTTAAT
>CRCNE00002591
CAGATACACAGTACTCTTAATAATTGATTATAATTGATTCTAACCCAGCCCTGACCTGGGC
>CRCNE00002592
ATCTTTAAAAGCTCCAGACGTGTAATACAGATAAAATATTTAGGCTGCAGAATCCTTGACCTCCCTNNGTGCAAGCCACCTCCAAACTTGAATTGATTTCTGACAAGACAACTGGGACACAATTACAACAAAATGCA
>CRCNE00002593
CACAACATCTCAGCCAGCCATTTCAAAATAATTGAATGCACAATAATTTCCCTNNATTAATACATTTCTCATATTAGAGATTATGCATGAAACATTCACATTATCTGTGGCAGTGTTTT
>CRCNE00002594
GATGACACTCAAAATGCATTATAACCATTAATGAAAAAGTTAATGGGCCATTTTCTTACATATCA
>CRCNE00002595
TGCTCAAGGAAACAGTTCTAATGTGTTTTNGCGGACATCAAATGTAGTGAATAATGATGCGTCCA
>CRCNE00002596
CCAAGATGGCCGCTCGGATGACTGGCAGCAAAGTTTTTCCAACAAATTTCATGGGGCATGAGCCAAAGATAATAGGTTTTCAGCCCNAATGACAATCCAATTACAACGCCAATCAAAGCTGACTCCATGCAGGCTAATTATNNNCAGCTTCAGCCGTCAGTTCAAATACTAACATACCACTTTTTATTTGAATAAA
>CRCNE00002601
ACAAGTTAATGTGTTTCCAATAGCAT
>CRCNE00002602
GACACCAATCTTNGAGGGGCCGTGGCACCATTTTCCATAAATGCCCCTTGTAATGAAGATGGCATAATTGTTGCAATTAG
>CRCNE00002603
TGACCCACCTCAGCCCAGGTCCATATGGTCTGAAATAGATATAATGAGGCTCTTAATGTGCTATGT
>CRCNE00002604
TATGGTTGCAAGATGTATTGCTATTTCAAATACAAGTAATATGAATCTAATGACCAGTAATGAGAGACTGGTTTGCTATTAGGGGA
>CRCNE00002605
GCTTCGGGGAACTTGCACTGACCAAGATGTACATTAGGGCCTTAATGTCTCTAAAGCCTGGGGCTAAATTGAA
>CRCNE00002633
ATTGTCATCAGAAATTGATTTTGGTCCTGAAAGACAAATTG
>CRCNE00002634
CCCTCGTCTCTTGTATCTAAGTGATCTGGAGTGTTCAAACCTAAATTAAGATCTGCCACGAGATATGCCGTTNNNNNNNNNNCCCATAGCTACCTCTCAAACAGTGTTGTGATTGCATTATAATCCGACAGTAATCAAATCTAAATGAAACAGGGATGATAAGGATGCTATTTTC
>CRCNE00002636
CCATGTGGAGACCCAGATGTAGCAGGCAGAGTAATCCACGCTCACACATTCATGAAAGTGCCCATCTGGCCC
>CRCNE00002637
AAAGCATCCACCGCAGGATTCGTTTAATATTTAATAAATTACNAAACAGTGGCTGCTACTAATTAGAATTTGCGCATTTACAAATCAGCCCTGATAGCAAAACAAATTATG
>CRCNE00002648
GGGGCTACAGCCAAGTGAAATATGCTCCCAATTACTGCGATGGCTGTAGAGGCCTAATAAAGTGAACGTCTCTACAAGACGCTGCACTATAATGGAGCCGGGCTAATTTGCTTTGACTGATGAATTTTCGTCTCCCGTCGCGCTGGGTTGAATAATTATGAAATTTATCACAAGACATAGCGACTCATTAAGGATTAGCGAGCTTTCATTAGAGTGATGTTGT
>CRCNE00002649
GTATTTTTTCTTGGCCATTTGTGAAAAGCTCATTAAAACAGCCCAAGAACAAACAAAGCTTCTCCTCCGAGGCCCCCATTCAGAGTCATCCCATAATTTCCCACTAGTTTTAATAGTTGAGATAAATTAATTATTCCTTCGTGGAAA
>CRCNE00002651
TGAAACTTGACGATGGTCCGATCTTATTTATCTGGGGGAGTCACTTTCGGNNNNNNNTCTCTGATTCATCTCCCTTTAGATTTAATCAGCACTAAGGT
>CRCNE00002652
CAGTGAGTCCACACAATTAAAAGCTTTAATTAGAGTCCCCCTCCATTTTCCTTTAGTCCTGATGGGTTTTATCTAATGAGATCTAGTGCCTGGCTCCTATCCGCTTCCAATGACGTGTCCGAAATGAATGAGAGCCACATTGCAAACAAAACATTTAATTAACCAAATTGGCTTTT
>CRCNE00002653
CTGTCCTTTTAATTGAATAGAGCCAGGTAATTAAATGGCACTTTTCCAATAGAACGTGCTAGGTAAATCTAATAGTTGGTTATTTAATATCACTTTGAAGTCTGCCCACTCAAGCACTATGACAGCACGGGAGCATGTGAACTATTAAGCCAGNNNNNNGAAATACTTGGATCTCAGAAATTAATTAAATTGCATGCAATTTAGGGGAAACGTTTATCTTGATTTGTCATAACAGAATTAATTCAAGGCCTTCAATCCACTTGGGACTAGATCTGTTACTCTGAATTAACCGAGTGTCATTTGGCTG
>CRCNE00002654
TGCCATTATGCAAAGCCCTGCTNNTAAGTATCAATATGGCCCAGTGCTTTTAAGGTGCTTTGCCTGCTAATGTTGAGAGGCATTTTTATAATGGACTGTGTTGCAGAAATCATTGTTG
>CRCNE00002655
GTGTCATTGCAATTAAAGAGTCCCTTGGCCTTAATTATGGTGACCCG
>CRCNE00002656
AGAGACCATTAGAGGTGAGGAGCAGACTGATANNGCAACTTAATTGAGCACCTAAAACCTTCAGGCCTTTAAATCAAA
>CRCNE00002657
TTTGATTGAGCTGCTCCAATCGATGCCACAGCCAAATTTGTTT
>CRCNE00002659
TGTCAGATGCTGTGGTCTTATTTGATTGCATAGGAAAAGTGCAGTGATAGAGCAAACAGCCAGTGAGATATGATGACAAATGGGTCCAGATCCCAGTAAATTACTTTCTGCTCAAATCGAAATTTCATTCAGTTTGTTGCTCGGCAAGATGAAGTAATCTAAATTGTGGACTCAGAAGGCAGATAGAAAGGAAGCAGGAGCAAGCATTTCATTATCAAGAGACTNNNNNNNNNNNNNNNNNNNNNNNNNNNGGAAGGTTAGAGACGAAAGAGATGAGCAGAAGCAAATCTAAAGTGTTGACACCATGATTGAAAAGGTTAACCCATGCACATTATATATCAACCCGGGTAGCCGAGGGTTTCTAATGGAAAGGCGGCAGTGACTGAGCACTC
>CRCNE00002660
AGCGCTGTGTCTCCGCCTAGNATGTACAATCAAATATTCTTAGGCCCNNTGATTGCTTATGTTCTAGGTTATTATTA
>CRCNE00002661
GACATTTGATGCTCATTTATTAAGTANGCTCCCCGGCTTCTTCCTAATCTCTTTGTTCAGGACAGACAAATTACCTTTCTCATGCTGAGC
>CRCNE00002664
AAATCAAATCATGAACACTCTTGGTGTATTTGTAAAACTTACCATGTACAGTATGTATGCATGTAAATGTTTTTGTCC
>CRCNE00002665
AGAGAGAATCTNNNATTTGTGATATTTTCCAGAGACATTTGCTCCAATATGGTGTATTTAATTAATAAAAA
>CRCNE00002666
AGACGCAGCTCTAAATTATTTTCCTCTTTAAAAGAGTTGTGCTCGTGACA
>CRCNE00002667
TTTTATCAAGGAATGCAATTATACTTCAGCCTTAATATCTCAGCGCTTGTCACAGCCNNNNNNNNNNCGGCAATGCTTGCCAACTGCAATCAGAAATAACTCTGTCCCTTCAACTTAATGAATAACAAGTACTAGGCCATAAACTTGTAGTCATCCTCTATCCAATCACATTGTCTTGAGTAATTAAAATGNNNNNNNNNNNNNNNNNNNNNNNNNNNNNNTGACTACAGGACATGGCCATATGGTGGAGCAAAACAAAGATGGGAGCTAATTAAAGTTAAAATAATGCAGGTTTTAATTAACTCAACCCTTAGGCATCAACATTTTCAAATTTATCCAAGCTGATAATTAAAAAGTCCTCTTGCCCAAGCAACATTTCTTCTCTGAGCTAATTAAATCTGGAAATGAATTAGCAACATGACGCTCCAAATATTAATTCCTGCTAGAAGATGACTTCACTTTCTAATGAAATTAATTAGGTGCACTGGACTTTCAATCCGACNTCAGGCTGTGTCCATGAGCGCAGACCCCATGTAATCAAGTGCTGGGCTACGGGCCTCGGGGCAGACATTTACAATTGTAATGAACACTCTTTAACTGTGTGCCTCTCTTAATATACCAAATGAACATGTAGATCTATTTATGCCAAGGGCGTCCTCGT
>CRCNE00002668
AGATAAGTTCTTATCTTAATCTACTGACTCCACTAGCTTAATTCGTCAGAC
>CRCNE00002670
CCATAAGTATAATCATCCAGAAAATTAATAATCATTTTC
>CRCNE00002671
CTAATGACTTCCCGCCGAGAGAGGCCCTGGCGAGCAGCTCCGGCTCTCGGCCCCTAAGAATAGCATTAGACACAAGGTTATCTAGGCATTACACTCGCTGTAACATGCAATTAGCTCGCCTCCTCCATTTTCATTACACAATTATTCATTAATGTCAATTTAATTTTATGCATTGTTCTACATGACCGAAGGCTGATTACTGGGCCCTTGCACTCCAATATCNCCAAGTTAACCGGTGGCAGACTCACTCGCCGGACCACTAATTGCAATTTAGCCCCAGACAGCACCTCCCCTCTTTAGTCCGGCTTTAATGGAGGAACTGATTCTGAGACAGGTAACGATT
>CRCNE00002672
GATCGTCCACTNGAGGGTTGTTTACATTTCTTCAAAAGCCCCATTTAGTTTCCTCTGACAAGGTAGAGTAAGAGAGTGAGGCGAAGATGGATGGAGGCACCTGCCCTAATGGAGGCTCAAACTGTGCCCACTAGTGCACGTTACATTGATAAATTGACAACAGTTGGGACATGCTCCACTAGTAGGGAGAATGAGGCTACTAGGAC
>CRCNE00002673
CTCATGTCAAATCTAGGTCTCTCCGAACAAAATCTTAATAATTAACTGGCAAAATTTAACATGATTGCTTGTGACACACCTACTCTGGTAATTATTGCTTTGAGGCCATTTGCTAATGAAATTAATGCATTCGTTGCCCTAACAAATTAGCATAACTCATGCANAATGGCCCACATTTTAGACC
>CRCNE00002675
TTATTAAAACAAGCATCTCCAGTCATTCCACTAGATAAATGACTTAACGCCAAGTGCCATGAAGCCCATTAAATCGCTTCTTTGGAGATGGATCGCATCCAAACTCACAATCAAAGGATTTGACCANGGATTATCTCTGATTAGAGACACTC
>CRCNE00002677
GGTGAACTCCAGTCAGTCAGATGACTAATAATCATATCAAAGGTGCCGTGTCACTCAGCAGATTTAAATAAGAGGGTTTTAGAGGGGCATTTGCATGCGTCGAGCTGCCTAGGCTAAGAGGCTAATGCNNNNNNNNNNNCATAAAGTACTGCAACGATGTGATTTAATGTAATCTGTCATGTCATATGCTAATCTCCA
>CRCNE00002678
TACACTTGGGAGCGTATCTCATCCAAATGTGATTTGAGATGATTGAAAGCTTTTTGATTTGGAAGTGTATTCTCTTAAGCTAAGTGCTCCCTGAGACCATCAAGGAAATTCAATTGCTTCATTTAGAGAAGGGTAAAAAAAGCAGGTTTTCAGCTCAAAATCATATCAGATCTTAATGTCTCAAAAGAAACACATGGGATTGGATGGGCCGGCTGGATGCCTAATTTCATTGGGAAANTGCAATTTCTTGATGGCATTTCCTTACTGTGCAGCACAGTGAAACATAAGATTGATCAAAATCTTAATGAGTCATTTTCAGAAGTGGA
>CRCNE00002679
CCCAAAATTATTTAATGCATTCATGAGCATGGAGGTGATATTTGGAGCTAGCTTGACCACGCATGTCCTAATACGAGAAAGTGAGACTCTCCGGATGAGGAAAACATTGCCTGGTAGGAGATAATTAGCTCTCATGGCTTGACAAATGGGCTGATACCTATGTGCATACATGGCTAAGATGGCCGTATATGGTGTCTTCAT
>CRCNE00002681
ATTCATTAAAGCTTATTGTGTGTCACCACGGCTAAGCCCTTATTACCGTGCATTTAGGAAATGAGGCAAAGAGTGGAGGAATAAGAGACCAATCAATAGTGCTTTTCATTTCGCCT
>CRCNE00002682
AAAGATCNNGGTGTAACAGCCATAAAATGTAATTTCTCCACAG
>CRCNE00002683
GCCGCTCTCCCTCAANATCTTCTACGCCTCATCCTTCATCAGCCCCAGCTCATCATGTCCCATCGCCGGCCCGGTTACACCTGAACACTCCACTGCTGCCAAACACCTGGCTCCATCTCCCTCTGTCCAAATGAAAAATAAGCATAATCTGCTTTCCTCAGGATCCAGCAAATGAGGGATTTTATGACAAATAGTGTGGGGG
>CRCNE00002710
AAATGCCGCCCACTCCAGCGTTTTCTGAGAGATTGATAAATGNNGTGGATTCTCGCCGTGGTGTTGGAGGCGAATGCAGATATTAAAAATTTGGTCAAGAATCTAATTAGCCGGCAGTAATTAAACAGTCTAGCTGAGGGTCATTAATCT
>CRCNE00002711
TTTGATGTGTGCAGTCTCGTCCTGGATAATGGTCTACCAGGGGACCGTTGTCATCACTGTCAATAGAGCGGCCGGAGGG
>CRCNE00002715
GGACAGAAGGTGGAGNGAAATGTTAAATTAATGAGCCCGTGCCAACTCNGCTGCAAATGAAACGTGTAAATACATTGATCTTTTT
>CRCNE00002716
CACAGCGTCTGCGTAAACAGCGCTCGCTCTCTCATCAGCCGGGCGTCTNCTCCCCGGGCTACGGNNCAGATTTTTCATTTAGCTAAAAGCGCGGCGAGAGGTCTATGAGAATGATAATCCTGGCACGGGCCGCAGCTGGTATTTTCCCGCCGCAGATGATTAGTNNGGAATGTTCTCCATTCGACCTGGAGAAATTCTCGCAGTGGGAAGTTAACATCCGCTTA
>CRCNE00002720
TATAAATGGAGATTAATTTGGATTTTTGCTTGCTCAGTACTTACAAAACTAAAGCAATTTATATTCCTTCTCTTAACGATGCCTNTTTCTCTGATTGCAGCGCTGTAATCTAATTGTAATTATGATAGCATCAGATTTATGCAGACGCTAACATGATTGGAGTTACTCACTGCATTAGAAACTCATTTTTGATTAATGATGAAA
>CRCNE00002721
AAATAAAAACAATTTAGGACTAACCTGCTCGAGCGTATGCCAAAGCAACTTCAGCCAACCTCAAA
>CRCNE00002724
CCGCTAATAGCTCCTTACAAATGATGTGTCATTACAACGAGCTTTATTTAAACAAATTTAATACGTCTTTAATCAA
>CRCNE00002725
AGAGAATTATTTCATGGACAAGCCATTCTCCTCCAGCCTTTATTTNACATTTTTATTCACTTATTAAATTTTAT
>CRCNE00002726
GGCTGGCATTTACTCGGAATGAATTGCTCGCTTAGACACACACAAGTAAATAAAAGTCAGCAGGGGCTGATAGTATGAAAAATGGATTTTCATTACCGTTTCATTGATTGTGGTAAATAAGGNNNNNNGGCCCGCNNNNNNNGGCCCGCGCAACGCTAATAATTTAATCTAAGGTGACACCGACCAAAACGCATGTGGACCAAAANNTCATCCCTGAATATTAAACGAGGGCCCGAAGACAAGCGG
>CRCNE00002727
GCGCATTTAAATGCATGCAGATTGCCGTCTAACCTATTTAAAAACAGAAATTAAACACTGTTGTCATAAATCACATTTGCGGCCGCCGATACGCCTGGTTATGCCAGCGTTTACCGGAAACCGGAAAGGTTGAAGTATCCGGTGCATTAAATTGCACAGGCATAATTAACACTTTCTTACTTCTGGCTATTTATACCAAATGAAAAA
>CRCNE00002733
TTTTCGTCTTTTCCACTAAGTTAAGCAATAAGTGCAGGAAATGAGCAGGAAAAGAGCAGCTGTCTNNTTACTGTTCCTAATCT
>CRCNE00002739
AAAAACTGGAACAGATTTTTATTAAATTAACCTTATTAGTGCATTACGGTGAGCAAATGCCAAAAAGNGGCCCTGCTCATTTGCATTAAGATAGATTTTTCAGGTTGGCTGCACGATTTAATTAAAGAAAAGATTAAGAGTCATTAGAGGAGCTGCTGTACCTTGCCGNAGCGNNGAGCTCTCGAATGACTCAGGTTTACACACACACNAGATGGTGATCCGGTAACTGCTGAACAGCTCCGGCAGAATGAGAATGATCCTATTAG
>CRCNE00002745
TTTCATGCGGCGAACACAAAAGAGCATATTAAAGACTAAAGTTTATCAGTACAAATTAAGTCTTGGATTCGCAGCCGCTTTAATCTT
>CRCNE00002746
ATCTGACTCANGTTTTCCCCTGTTAANATGTTGAAACGAAACC
>CRCNE00002747
CTCATTTCCATAAGATTCCCTGAATATAAAAAAATGTAAAATTCATTTAAAGTAAGTGGTGACTTTGTCTTTGAAGATCACGACAATTAACACGGATCAAAGGCAAGGTTCTGAGAGGAAGAGAGCNTCATTAGCATAATGAAATTAACTGGCAGACAAGGATCTCTAATAGGTGCAACAAAAATNCGCTTTAATAATATTTGAAGAAAGTGATGTTTATGCTGGTAATGCAACTATTAT
>CRCNE00002748
ACTGCCGTTCCCATGCCCCGCTGCATTCCTNCCCTCAGATCCCAG
>CRCNE00002751
CTCAGAGAATAAACTATCGGAGGCTCTCAGCAGCTCCACCAACAATAATAAAAATGCCCTGACTTTAAGGTGACATTCCCAATTTACGAGTATTTGTGTCTATAAAGTGTATTCCTTGGCTCCTGACT
>CRCNE00002752
TGACCTTTTAATGCTGCAGTCATTGATGGAGAGCGGGCAGCAGGCCCCGCTNTCAGTTCGGAGGTGATAGATTATTTAATTAACTATTGACCTTT
>CRCNE00002753
TATCTCGCATGTGTTTGACACAGTGTCANGGCCACAAAACTCCCACCAAAGCACTCAGGCACTGGGGATGTTATGTTNNNTTCCCCAGCCCCTAATCATTTTTGGCCCTGGACCCACTTCCTGTTCTGCANATGAAATGGCTCAGGAATGCCATT
>CRCNE00002754
GGGCTGGAATGCATCAGGCGACAGGGGAGTGTAAAGGACAAACTTTTCCCACAT
>CRCNE00002757
ATCCTTTTTGTTTTATTTTAATTAATANATAAACCATCTTCTATTGGATTT
>CRCNE00002758
TGTACAGACAGTCTGACGCCAGATGGCTCATTCTAATAAATATTCAACCTTAACACGGTT
>CRCNE00002759
TATTGCTTGCCGTGCTGAAGCAAATAATCTGGAATTAAAAAATGGATTCCTTACT
>CRCNE00002760
GAATCACTCCAGTAATTGTTCTTGTCATTTGTGCTGTAATTTTACTCCTCAATGCCTTGTTTTAGACAGANNAATTAATAANNNNNNNNAAATGGCATTGGCTTCAGGTGCTGTGCGTCTCACCCCTCTC
>CRCNE00002763
TCCCTAATCATTATTTGATGACAGAAATCTGCGCGCATTAC
>CRCNE00002764
TGTTCCTTAGCAACGCGCCGGGGATATTCAAACAATTTCATTAAAGTGTGACACCTCTTAGCAGGTGGCGGTGTGCGCGAGCAGATAAACA
>CRCNE00002766
CCCCACAATGGGCATCTAAACTCATTAAGTAAATTCTCTGANGAGTCATTAACGGNNGGGCTTTCTCTGAGCATGAGATCTCATCCTTAATTAGGTGAGCGTTTTTGACAGGACNGCAAAAACAAAAGC
>CRCNE00002771
ATGTTAATAGCTNTACTAGGTACGGTAATCTCCAGTGGTGACATTTGGTCTACCTTAATCTGAAG
>CRCNE00002775
TTTTTATTCAACAAACTGACATGTAAATGCGAGTGTAAGTGTTGTTCTCCGGCGCTCTGATCGGCAGCTAATTGTAGCCGTCAATTGTA
>CRCNE00002780
GAGTCCATGCAAACTGCCATCTGATCCNNNNNACGTTTATCA
>CRCNE00002782
CATCTATGCTGACCTGAATGCCTTTCATATCTTCTATGCCATGTTTC
>CRCNE00002785
GGCCAAGCTGTGCAGGATTTAGGCCGATTTACTTCAGCAAACACCTATGGACACTG
>CRCNE00002788
TACTGAAATATTAATCTCCAGAATCCTCAGTGTAGTCGCTCATCTCAAGCCGCTGCTTTTCTTTGTTGAACGGCGGATATTTTAATTATCAGTGAAACATTTGNNNNCATTTGCAA
>CRCNE00002789
TGGATTTCACAGGTAACTGGATTACGTGGGCACATAATTGATCCATTTGGGGGGAAAANNTGACGGAGCTCTAANNNNNNNNNNGCTTTGGAAATGGNAGTTTATGAAACAGGCATTCGTAAATTCAAAGGAATCAATATGTCAATTTTATTACATCTTCAGGGCAGATGAGTTTTAAAAGA
>CRCNE00002793
CTCGATCATCTTTACTACCCGCTGGAAGAATTAATATTTAAACATTCTAATAATNNNGCGGCTTGCCTTGCATGCACTTTTAAGCAAAGCAACAATATTTTTCACCTG
>CRCNE00002800
GGGAAAGAAATCAATTGGCAATTAAACGCTGCACCTTGTGACGACGACAAAAGACATTTG
>CRCNE00002803
TACAAGCTAAAATTGCTTCATCATGCTAAAGTGAGNGTGAGCATACATTATTTAGTTAAACCTGAGGAAA
>CRCNE00002804
GAAAAGTGAGAAGAACAAACAAGTCGAGGCATTTGTTCGNCGGTGTAATCTACACATCAATTATCCTGCTGAGCTAATTAGCACCTAGCCGTACCCCAGGTACCTGCACTCTCGCA
>CRCNE00002805
TTGTCACCTGAAAAGCNTCCCCACCAGGTATCAA
>CRCNE00002808
GCATTACTCAGTCTGAACTTGCCTAAACCCTTGTGGTCACACCTCTTGAAAAGGTTTTGTTTCCCCTGTCAATTGGTATTCAGCCCAGGTCA
>CRCNE00002809
CCGTTTTCATTTTAATTTGCACCTGTTGTGCAGTTGTTCGNNGGAGGCAAGTGCAGACC
>CRCNE00002814
GTGGAGCAGATTGTACAGATAGCTCCTCATACCAGGNCTGGGCACGGCGCCCATTCGCTGCCATTGATTTGCTGACCTTTTGGCCCGCTGCCCCTT
>CRCNE00002815
CCCTCAGAGAAAAGATATCATTTTNNNNGATTGGCAATCATTATTAATTTTTCATGGCGTTTTGAAGATGCGGATCTTTTAATGGTTATAGCCTTAATTGAGGTCNTAAATGGTTTTTTGATGGCCTGCTCTGATATGATTCTGCAGTCTTATATTCACGATCCAATGACTATGTTAATTTCCAATTTGGAA
>CRCNE00002817
AGCAGCTGTTGCTGTTTGTTTATGCGACTCAGCAACATATGAGCGAATGGTGGGGTCCCTCCCCGCCGTGGGCCGCACNNNNNNGGCTCCCCNNGCTTGATGTTTGAAGGTTGCCGCTGTTTGAACAAT
>CRCNE00002818
CCTTTAATATGCAAATGAAAGGTATGCAAAG
>CRCNE00002820
CTCTCGCCTACAGTGTTTCTCAGCTCATTTTCAGATGGTAATTCGCCCCGTCCAAAGCAAACTCACAGAGTGTAAGGAAACGATTATATGCATGGCCGGCCATC
>CRCNE00002821
TTTTATTGCCTAGTCAAAACCTCCTTGGGTAATTTTCAAAATGGCCCTCGAAATGAA
>CRCNE00002824
AGAAGACATTTGGAAACATTTTTCTCATAAAANCACTTAGCTATTTAAGAGATAGGATCGAGTTTC
>CRCNE00002825
AGGGCTAATTTTGAAAATCTAGCGTGCAGTCAATTTCCTCCGGCCCNNNNNNGGGGGTGAAAGGTAGCGCGCTGACAGGAGGGNCTAATTTCACCCTCCTTATTTACCTCTATGCATCAT
>CRCNE00002826
AAAAAAAAAATCAAAGTCTTAATGCTATTGTGTGCCCGTAACCATCTGTCAAAGCCANCACGGAGATGAGAGCGAGATTACACAGAATAAACA
>CRCNE00002831
TGTTGCCTCTTATATTTTAATATTATATCTATTTAATTAATTCATTTTCAATCATTT
>CRCNE00002838
AGATGAGGACTGACACCGGGGTNCAAAGGTTAATTTGTGTAACAGNTGGATTTGCATACAAATGACAAATGACAGAATTTC
>CRCNE00002842
AAGTTAATATGCAAATGGCCTTATCTGCGGGGACTCACAAACAGACAGCATTCTGATTGATTTAATAAACTGCTTTTNATCTTTCAAAGTGTTAATTAG
>CRCNE00002843
GTAACCTTTAATTCATCTATTGTTAGCACTTTTG
>CRCNE00002845
CAATGCAAATGCGCGCTGGCCCCTGTGGTCCTTGAACTGTTCNCTCTCTGATAACCCAATTATTGTCTGGAGAGCTGTGTCAATAGATCTAGCCATCTCCTCTTCAACAAATCAATCCTGCTACCTCCAGCACTTTC
>CRCNE00002846
AGCTGACACACATTGCTAAAGATGCCAATGGTAATTAATTAGCATCTCATTTGAAGAGT
>CRCNE00002847
CAATGCGAGCACACAACTGCTTATTGAATCCAGGCT
>CRCNE00002849
AACATTTCACATTCACAGATGAACCCAATTTGGTGCGGTTTGGAGTGTAATTTAGATCAAACATCTCCATGTAAATGAGTCAGGCTTTNCTTAATTAGGAGGCT
>CRCNE00002851
GTGCCACCCCATTGCCTGGTCATTGAGCTCTCCAACCACGACAGATG
>CRCNE00002852
TTTCAGGCCTGCNNNNNNAGGAAATTGCAGGACATTTCCTGACAAATTGAGTTAAGAGGACGTTCAGCGGAGTTTAAGAAAACAAATGAGTCCCTTTATCACAGGTGGACACTGATGAGTTAATGGGGCCCNNNGAGCAGATCCTATCANGGCCTAATGGCAGGACAGGAAACATTACCGCTTTTG
>CRCNE00002853
TTTGTGCACGNAGGCAGATGTGTGTATGTATACGGTGAGTTGGCAGCGGCGCG
>CRCNE00002854
CTCTGTTTTATGTGACATTTTATTTGGCGGAGACGAACGAGCAGCAGTTGGATTATAAGATCATTTGTCTTGTCTTTATTACNAGCACAAAGGACAGCGTTCATTAATTATTGCGGCGTAGCNNNNNNNNNNNGAGCGAGAAGGTCTCTCTCCGGACAGATGGTGAGGACACTGTTATTTATATCCATCAGTCA
>CRCNE00002856
GAATACCATTTACTGTGTAATTAATTTTATGCAAACGAGAGTTGAAGATGAAAGTCAAAGGCTGNATCAATT
>CRCNE00002857
GAAAGCACNACAAAAGGGNNNTGAAGCTGGTCAGAGAGACAGGTGGCAGCAGATCTGGCTCTAATAGTCAGCAATATGAATAATAGATTCTGCTAAATGTATGCCA
>CRCNE00002866
AAAGTGCTTTTTGATGAAGTGCTTCATAAATTTTAATATAACATG
>CRCNE00002867
GCCTTGGAGGAGCCGCCGTTGTGGGATTAGGGTTTTAGCAGCGAAGGTAAGTGTGACTACAAGCTTTGGCTGTCCATCTGCTCTCCTGCGGTANCCCTGGCCAGCCTGAGCCGCCTGCAGCAAAGACCTGGCCTNCCGTACCGNNNNNNNNNNNNNNNNNNNNNNNNNTGCATGCAGCCAAGAACCCTCTGCCTGCTGCTCGCAACCAAACACNNNTCCATATGCACTAAAGTTTT
>CRCNE00002869
TATTCCTCAGCATTAATTATGTATGCTGTATTTCAGTAATGTAATCCTCAGGTGAG
>CRCNE00002870
CCGGTGCCAACTGCTCTCCGNNCGGCCACTAAAGGTCATGTTTTGATGCCTGAATGCCACACAGACACCTTGGCTCCCGCGAGGAGGNTTCCCCAGGTGCACNTGAAAGGTTAGNAAATTACCTTCCATCTCGGCGACAGCGGCGGCCCGAGGAAATAATTA
>CRCNE00002872
GGGTTATTAACATAACAAACTTAAACGCTGGATGTAAATAATACGGTTTCAGGACACGCGCGCGCGCTCAGCTGACAGTATTTAGGCACGAGCTCNAACATCTGTTTATGAACACTGGCTCTAATGATATCACTCCATATCATTAAGGGTGGCGCGGCGCGCAGGTGCAGC
>CRCNE00002873
AACCCATCATTAGGACAATTTTCCTCGCGCGCAGATCGGCAGGCCTGTGATTTGAATCTGTGGATCACCTGTAATAGTAGTTTTTANGCGCTCATCTGATTCCATACATTTAGCG
>CRCNE00002875
GGTTTTATGGCGTTATTACAAGCGTTTCCCTGTCCGTGGCACTTTGGATTATTTGAGATTATGTTGTAATCCTCATAA
>CRCNE00002885
TAAAGCGGTTACCTGCGCTGATCACACATTTATCAAGATCATTTT
>CRCNE00002886
ACGTGTTAATTTCNATCCCCCATCTGTTATTACATAATCACTGCCAA
>CRCNE00002908
CAGGTCATCATTGTGTGTTGATTAGATGATAAATGCCCATTCATTAATATTAGTGGATGAAAGCTG
>CRCNE00002909
AGTAAGTGAAGTAATTTCCCTCCGCGCTGATGATAAATGATCAGGCGTTCGTCTTGATGCCCTTCCAGTCCTCACCGCCTAATTAAAGAAAACATTTCATGATTGCCTATTTTTCCTCATGCGTGACAACCTATTATTCTTTCTGCTACCTGATTAGGGCCTTATTATGCCGAGATGTAGATTGATTTAACAGGGCAGAGTAATAAAGCTGTACTTGNNGCGTGATTTAA
>CRCNE00002924
AAAAGGAGATTATCTGTACACCTTCATTCAAGTCCC
>CRCNE00002928
ACATTGACAAGTGCTAATTTAATCGAGACTGACCTGTNGTGACAGAAAACCCCACAGACGCACAACACACACTCATTTATCA
>CRCNE00002990
TCATAAATAATATGCACTAATGAGATATGAATTGATTGCTTGTGTGAGCNNCTGACATTTTCANTCTCTCACATTAAATGCTGTTTAACAATAGATTACCACCCAATCGTTCCTTCAGAATG
>CRCNE00002991
TGAGGAGAGGTGGCTGTCACTGTGTCTGATTAATGACCCGTCGGAGGCATGTCCAGCCATATTAGGGCCCTATGTATCTAGAGGAGTGTGCAAGGGGCAAGGGGGCTTTGTTCTGGGAGGAAATGTTCTCAGC
>CRCNE00002992
TACTGTCATCAAAGGCCAGATTAAAGTGCACAATGCCGACATTGATTTTTACCAAAAACT
>CRCNE00002993
GCCGGTAATGGCTGTTCAATTTTTATCAGATAACGGAGNNNATCTCATCAGAGGCGAAAAATGAAATGAACTGTGTCTCAGAATCAGGATCCCTGCTCTTATCCCGGNCCAGAATCATCCAAGTGAAGCAGAGCGCTTTCCATTATTTCAGGTCACTTCATTACGGAAAGGCACATAGGAGCCAATAGCTGCAAACAAAGCAGGCGTTTTCAGGGCTCACACGGGGGTCGAGTGTGAGGGGCAGCGTGATAGGCTGCCCGTGTGTCCGGGGNTTATCCTATTACCACTTAAAAGATATGGTGAAAGGCAGCAAATCTCAACTACTTGTTT
>CRCNE00002994
TGTTGAGAATAGCAAAGTGGGCGTTTTGGTTTCTGTGTGTCAAGTTAGTTATAAAGAATCAATTTTATATCAAGGGGATANCTCTCGTGATAAAAGACTTTAGCTGCTTCGGCTATTCATCATAAGTCTGTAGCGAGCAGATAGGTCAAAAGAAATGATATTGCAGTAAAGAGTGAGGGTTCTTATCTCNTCTATAGCAGG
>CRCNE00002997
AAGTGCTTTGATACTGCATGCNNACTTAACCTTTGGCTGTATGGCACCATCATGGGTGGCCAATAGATGTCAAGCTNTTGAATGCAATTTGTACAGATGTTCCTTTG
>CRCNE00002999
AAATTCATCAGGAAATAAGAGTGTTTGATAGCAATGGAGAGTTCAGATTAGTCAATCAAAGACTCAATTTGCCCTCAACTGACAGTGCAGCTGTGAATTGTATAAAAACATTGGAAATCAATATCCCCTATAGAATTTCATTAAGCTCCCGTATATTCAATAGATAGGNTCGCATAATTTGATGGATTGTGCAAAGAAAATTATCGTCTGAGTCTTTGGA
>CRCNE00003000
TTGCGTATTAATACCCCATGTCCTATTGGTCCATCAGCTGATTGTTTGGAATGTAAATGATGTGGCTGATGNCTCTGGTGACTGATGGATTAAATTCCAATTAATCAGTTGCTCCATCAGTTTCCCTCATTCCGATCAAATATCTCCTGAGTGCAAACTCTTCTTTCAGAGGTATTAGGAGAAATAAACACTTTGGAAGTCGCTTTCATTAATCTATAGCAAATGTCAGTGAC
>CRCNE00003001
CAAGCCTGGTCAATTATACAAAANTAAAATCAAGTATTCATAAGTAGAAGGTAATGGGATATTCACTGACAGATTGAATAATTCAGTTTNNGCTTAGGTGTCTCTGGCATTAGTTTGTAGCTAATGGTT
>CRCNE00003004
GATGGAGGTGTATTTCAAGTAGTTTACAAAATGAAAGCAGCTGTGTTTCCCNTGCGCACTGTGGCTTCCTGACACGGATCATTAAACCTTATTAGCCACTTCCTTTTCCAGAGATC
>CRCNE00003005
CAACTGGAAATTATTTGCCTTATTGTAGAGTGTCAACNNNTGCCTTTAGTTTTCTGATGGGTAGTAATTGTCGCTTTAGAGTATAATCA
>CRCNE00003010
AAGCATGTGTACATCCTGATCTCTCATAATATTAGTTATAATCAATGNGCTGCCTTTTTAATTATTGCTCATGGTACAAAGCAGGGAAGGCTCATTTAAGGGGGGATCGATATGGGAGAGTGATTGGTGGATGGTGAAGCTGTACATCAGGTGGCTTGATGTGAAAATCATTGGGGCCTGTGCATGCNNNNNNNNNNGCTGATCAAAGCGGTTAGCCCCCCAGCTGGCTGTGGGGCCTGGGTAATGGGTGAACCTTCCGTGAACC
>CRCNE00003012
TTCTGAATATAAATTGAGTAATATTATAAAGGCG
>CRCNE00003015
GTCATAGGTCACTGACCTTGGTATGGCTCAGATAATAGATACATCTTCTGTTTGTTTCAGAATGTGAAACACTTGTCCGCCACAGCCTAGTGATTCACTATTGTC
>CRCNE00003016
AAAAATCCTGCAAGCCTGTGGGTCAGGGGGCAATGTGCTGATGGATTATGGGATTGCTNNCCATGTCCTGCTCTTGCTGACAGCCTTTATTGGTGTTGAGGAAGAGCGTGTAACCCTTTATGTANNATTATTGTATTAAAGTCAGTGTGCCCCTGCCTTGCTGGCACTTGCCCCTGGATCAATGTGAAGATAATTTCAGAAATGAATAGTTAGTATCGATC
>CRCNE00003018
AGCCCGGAGCATTACTTGTCCTTTAATTTCCATTTACATAGCAGGGGAATCATTTATTCCCAGTTTCCCCATTA
>CRCNE00003020
ATCTATCCCTGCATTCAAGTGCGTGTAATGATGACAAAATGGGATGTTAACTTATGATTAGCAGAAATGGTTTTAGTTAATTCGTTGGTCGTTCGTTTATTGTTCCATTTGCACATTTTGTGGAGCAATTGTTATTAATTAAAACTTTCATGCCAAAAGGTCCATGGTAGAACCTTACAGCCAAGTTAATCATGGGGCAATGAAAGCTCCATTATCCTGTCTTGTACCATTGGCCCATGAGCTGTGATCTATTAGCCTTATCTAAAAGCAGC
>CRCNE00003032
AAAGGTTGCTTTGATCAATGTATTT
>CRCNE00003033
AATTCAATTTTCCTTTAATAAAGTATAGATATGTCCTGTAAATGGATGCTTAAANNAAGTGTCATAGGATGGTTTTGTTCTGAATGACATCCCGCTGATGCTTCCAGGCAGAGAGAAAATTACCTTACTGAAACACATTGCTCGTNGTGACTACAATGCC
>CRCNE00003035
TGTTTATTATGATTTCAAACAAAATGCTAATGGAATTAAACAAATGAGGTTTAGGCAAATTAGTTGGCAATCTGATATTAGCTGAACCTATGATATAGGACATCATGATACGAAACACTGAGTTGAAGAATCACTCTCAGGCTCTGGCTTTCATCACACTAGCTCTCTAGAGAATATTTGTAATTAGCATCATTTGCTGAATACTTCAGGTTAATTAGAATATTTAATTGAATAGCTTNNNNNNNNNNAGATGACTATATTATAATCAAATTAGCTTCAGCACATGGCTGG
>CRCNE00003036
TCTTCCATATTTAATGGTCCATTTGAACTGTGCTATCAACATTTGATTATTC
>CRCNE00003040
GAAATTTATGTCACATATTTAATATGGACATGGGGATGATTATCAAATCCATAGATGCCAGGAAAGGCTGATCAGCTGTAAATAATGGATGAGGGGAGGATGTGACTCAATTTG
>CRCNE00003042
TATATAAACAGACTGCGGTTACGCAGAAGCTATAAGAGATGATAATTAATTTGTGGCCACCTCTGAGCTAATTACAACACATAAAG
>CRCNE00003046
GTAACTGGGGTCCTATTTCAGCCGCAGCGTGAAGCCACTGAGTTCCTCAGCTGTAAAATGAAAGCAGCGGAGCACAGTGAGAAAATGTATTAGCCTCGCTGTGATAAGGAGAGCCCTTAGCGAGTGACGCACNGCCTTCAGTGGGGNAAAATAACCACTGGACAAATTGTTTTTGCTACATTAAGTACCTGTTACTTTNNNATTTCACAGATGGAAAA
>CRCNE00003047
ATGATAGATGACAAAGTGCCCAGCGGGCAGTCGATAGGCTACTGAGGGAAATCATGCTGAATATC
>CRCNE00003048
AGAGACCAACATTAGAGAATATGAGAGGCCCATCTTCACAGAACATTAG
>CRCNE00003049
TGATTGAATGATCCCATTTCTGGGCTTTTTGTTAGACAACCGGCAGCAGTGTATGAAGATTGATACAGAAGTGCTTGACTCGCTTTGCTGGATCATCAAATGGATTGATATTACTCTCCTTCTCTGGATGAAGACAAAGTNAACTGTTATGATACTCAATACAAGAGCTTGTCAGAAGCGGAAAATCATCTGGTGTCGCTGGTTATGGGAGCGTTTCATGAACT
>CRCNE00003051
GGTTCTGCGGCATTAGCTCCATAAAACCATAATCCATTCNCCCATAAACCATTACATGCGTCACAACATTTCTGATTTATGGGGCGGAGTATCGATNNNNNNNNNNNNNNNNNNNNNNNNNNGCTTGCCAAACATCTCAGGGACAATATTGAGCACATTTTAATTGTGATTTGATTCCCCTGGCCATTAGCCAGATGATAAATGAGCACTAGCAACCNNNCCTGACAGCACACGGCGAAAGTCTTNAATATGACAATTATGTGTCTGTC
>CRCNE00003052
CAGTTCATCAGTACAGTGCAGCTTTTGTGTAGATTAAATTGAGACTTTGCTTTACTCCATCTCGGAACACTTACTTATGTTTTATGACACGCACTAAATCAGTTTTATGCTGCTATTGATTTTT
>CRCNE00003053
CTGTTGACATACTTNNNNGACATTTCCTTTTCATTTCTTAGATATCCTTACTGGGTGCAGCACATCATAATTCTACGCTTTTATGGCTTATAATAAGGCAATTTNNNNNCACACAGTTTAATGTCATCTCTAAGGTAACTACAGGGTCTCAGGTAGCAATGCAAAAGCAGCATATTTGTCA
>CRCNE00003054
GGGCCGGGGAGTTGCTGAAATGACAGGACATGCCAACAAATTGCATCACTTCTGCCTCAGTAGCTGGGGACAAAGCAGCGCCATATGC
>CRCNE00003055
AACAGCCTTGTCAACAGGANCCCCCCACAGAGGAATTTCAATTTCATATATCTAATTATCCCTGTCAGACTAAANGAACTCACAAAAAGCTGCCTTTTGTTCTGGTGTCCCATTTCCCGCATCTCACTCTAAATTAATTTTTGCATACGAACATGACTAATTGT
>CRCNE00003056
TCACTCATCAAGTTATGATATTTCAACACAATAAGCTACGCACAATTCAGGTGA
>CRCNE00003057
ATGATTAGCATTCTAAGGATAAATAGNNCAGGGACAAGGACTGTTAANGTGTGAAATTAACATGTAAACAGTTGG
>CRCNE00003058
CTTGATAAATATACATAAAGCTTCGCACAAAGGCCTCGTTGTTCTGGTAANTGGGCGAGCTCTTNAATGGAGANNTATATTTCCAGGATTATATCAGCATTCATTTGCAAATTNNNNNNNNTTTGAGTTTTAATACTCTGGTCNNNNCTGTCTATGAATAAGAGCATCCTTTCAATGCTTCGGACACCTGGTGCAGCGGGATTCGAG
>CRCNE00003059
ATTTGTATGCGCCCCGCGTCCGTCCCGCGCACAATCCGGCCTGTATTGCGTTTTGCAAATTTATACCNAGGATGTTGGTTTAGAGTGTTTCCCTTGAAAAAAAGGGAAAGTTTTTCANNNNNNNNNNAGTAAGTGTCTGCTTTCATGAGCACAAGTGACTGAAGCTTACAAACAAAGCTTTGTTTTAAAACTCACAGATG
>CRCNE00003060
GTGTGAACAGTTTCATTAGAGGAGATAATAATGCAAAGTGAAATGATAAGCAATCATTATTATAAATCCGCAGACATTACAGGCCATGTTAATGAGGTGTAAATGATCTCATTATTTTTTNGAAAGAGAAGAGATTAGATGAAAG
>CRCNE00003061
TGTTCAGAAAACTCAATGCTAATTAGGAGCCAATCTTCAGCAGCCAATGAGGCACAACACTT
>CRCNE00003062
ACGTCAATATTTTCTCAGCCACTGAAGGTGACCCTTGGCTTCAGTGTTTAGAGTTTGTGCACGGATGGCTTTGATGGTAAATTTGTTGAGTTGGTTACGTGGAGAGGCTATTATGGATTTACTATCTGGGCCTGAGGTGCTGGCTGCTGATTATGTGATTAAATCAATAATCATTTCTGTTTGGGCTCCTTTGCTCCT
>CRCNE00003064
CATTGTTAAGCAGCTATTTTACTGGCCTGAGCAGGACTGCTGTACTGGACATCAGCTGAAACTACCAGTGACAGGATGCAATAAACTGGAGAATAGCAGCAATCTGAGGAAAGTTCCTCATTCACNNNGGCNNNNNNNCTCTCTGTCTTCTNATCCTGGGTAGAAAATAAAAAANTCAATACAGGCACACAAGACCTTGATAAAAGCACTGGACAGGGAGAGAGCCCATGCTGGATTTACTGAATTAAAGTGATCAAAATTTTCAAGTCAACTCAGACCGCTGCCTACATAAACTAACAACCCTATCTCCAC
>CRCNE00003066
ATTAATTAAACTCTAAACATTAAATATTGATTGATGCATTATCAGCGCCTCCCAGTCGCTTCCGCCCGGATTGATTTCNCGACGTGATTTATTGTCATATTT
>CRCNE00003073
GCTCTGTTAATCTCTCTGAACGAACAGTTACTGAAGCTGATGAAATTGGTCCCAAGGAG
>CRCNE00003074
TTGATACTTTGTTGACATGGGGTACAGGTCAGATGACAGAGGTTAAGTCAATGAGTGGCTTTTGCCTACTCATTTGC
>CRCNE00003077
CTATGACACCATGACAAGCCAACAATAGATATGAAAAATGAGCTAATAC
>CRCNE00003088
ACTGAGTGCGCAATCTCAAATTGAATTTGTGCGGAATTAAATTATACAAGCATCAATATACATNACATAATACAGATCAGTAAACGGGCT
>CRCNE00003109
CTTCTTCTTCTTCTTTTTT
>CRCNE00003110
TTTAAAATACATCATCATGTCACTTCTTTAATGTACCATAATCTATTA
>CRCNE00003111
TCTTCCCCTCCAATTAAATCTGTAACTGTTAATTACTGTAATTA
>CRCNE00003114
TCTGCTTCATCTTTTCTCTTATCATCTGAAATATATATTCAACTT
>CRCNE00003121
TATCTGTACTATCACTGCCTGACCTGGCAAAGAGATGGAGGTGAAGCTCAAGG
>CRCNE00003122
AAATAAAGGTTACGCATTTACATATTCAGTTTATCATGAAT
>CRCNE00003131
ATTAGATGAGGGACAGGCTNAATTAAATCAAATTCATTATCCGCAGNNNNNNGTCTGGAAATCAAGCGGCACTATTGGAAATAAGGTTAGGCTAGCCCTCATCCATCATGCTCCTAACTAACCAATTTACAGGCCTGACTTTTGCATNNNGCCACGTTATTAGCTTGTCATAAACAGTTAGCTTTAAGATCCGTGAGTGGAGCCCTGATAGCGTTGGCGTTTATCACATTAGTTTCTAGCACTGTGTCAGCCTCTTTCGGCCCAAG
>CRCNE00003132
AAGGGTTAATTTACTATGGAACCAAGCATGCATTATTTACGCGCCCTGATGAATAATACATTTAAGAAGTAGGCTTATAAATTTCCCAACACAAAGCTAAAGCAAAGC
>CRCNE00003133
TTACATCTCAGTCTGACGAGTGACTAATCAAGGAGCTCGAAACGGTGCTGCAATAAATTACTCCGCCGTGAAATAAACCACACAAACAGACTGATGATAATAAATGTAAATTATTTCTCCGAAGAAATTTTCCCCGGTACATGAGTAATACCAACCATCAGGAAGGAGTCTTCCTTAACATTAATTACAGAAAATGACAAGTGAGCTGACAAGTAGGAAGGCTCATTATCTGCGAACATATTCACAACTTCGCAATTTGCCGCGAAGATGGACTCCAGCTAAATTAATCTCTTTTCTTTNNNNNNNNNNNNGCATGAGCCCCTTCTAATTTTCATGTTATTAACAGGTTTGCGGTATCACTCAGTGCTTGTCAGCCTAATCAGGNNNNNNNNNNCTTCCTCTTCGTCTTCCTCCACCGATGTTCGCTTGTGTGTCGCTTTGAAAAGGATCAAGTCTCTTAATGNTGTTCTCCATCACGAGTCTCCCTCACTCCACGAGGATGCTTTTAATAAGGTTCCTTAATCATT
>CRCNE00003164
ACCTAAGGGAGGTCAGACATCGGTCGTTAAAAATCTATTGTGACTCGTCGGGAAAATGAATAAATGAGCACATTATTCCCCCCTTCGTGTTCCGCGNNNNNCTGTTTGTCTAATCAAGTGCGAGCGGCGGGCGAAGTCAAGCGGGGCTGACGCGCACATTTTATTTAAGTTTTTTGGTCTGTCAGAGGAGCTTAGAGGTGTAATGAAGAAAGGAGCGGTGATTTGAAATATAATCCCATTACCCTGATGAAATTACAAAGACG
>CRCNE00003165
AATTTACGAGCTCAAATTTGAGGTGACGATAACATAGATAATTTTTAATGGAAGGTTAATGTGGGAATCAAAAGATAAAATCCGAAGCCTTTGGCC
>CRCNE00003166
CATTTTATGCACCGTGGGGNTGTTCCCCTTTCATTACACTTTATAGCTTAAGGCATAAAAATATACTGAATATTTTCATGGATAATAAAAT
>CRCNE00003167
CCTTGTTTTAGAAACAGATGATAAATAAATCAAAGTGCACTAAGCACTGCTTCCACATGGCAATCGGCCTCCTTCATAGCGTCTGCACCTCATCAATCACGCCATTGTCTGCCTGAAAGCCGAGCCTTGTAAATGTCATCTCCACTCAAACCCAAGGAGAGGCGAATCAGAA
>CRCNE00003168
TTGAGTAGTGTAATTAAAGTAAAAAACCTNNGTCCGGACTGTCTTTTGACAGGACAGATGAAGACCCCTTTTAATAGGGCTATGAAACATATTTGTTAAAAGG
>CRCNE00003169
TTTTAAATGAAANCGGCATAAAGGGCTCCCNNCTGCCACTCCGCCGNNCGCTGGCAGACGCCACCAATTGCATTGGAAAATCTATTTTGGAG
>CRCNE00003170
TCCTGTATTCGCCTNGCCCTCATTAATCTTCATGCCATCTTCTTTACCTAGTCATGTAGAACGGCTCGATAGAGGGCCGTATAATGGGGAAGGCCCGATGCCAATTACTAGGTTAACATAGTGTTCAGCCCCACTGCAACAAAGGAATGAGATCTTGGAGGATATCTG
>CRCNE00003171
AACAGAAGAGGAATATAAACCAGAGATGACACCTCAAATGGCCGCTGATTTATCGCCGTGCTGAGTTTGGTACTGGGCTTCCATGTATATTAGCGCAACAAATCTGGGTCCATTTAGCAAGGAGATGCTCATACATACATCACCAGTTTTAGCTCCAAGCCAAGGTCAAAACTCATTGCATCAATCTTTCCAGCAGAGGCTACTCCACACAAGGGCAGGTTTGTAACTGTCGCCGCCGTAATAGA
>CRCNE00003172
GTCCCGACCTTTCAGAGCTTTCTCTTCTGACAGCTTCCAGAGACACGCAGTCAAANCTTCACTGCCAGCCAA
>CRCNE00003174
AGAGATAAGATTGGAAAAGAATCCCACTCCACTGAGTAAATAAATAATCAATACTCATCTAAATGTAAATGAGAAAGTAGCCCTCTTTGATAGCATCGTTTTTATCAACCAACCAATTTTCCTCAGACACTCACTGGGCCTCAACCAAATCACCATCATTCAGCGTCCGAGTAAT
>CRCNE00003175
CCCTGCGCGCCATTCATCGCGCCTAATGACTTGTTCATTAAGAGTGATGATGGATAAAGACTTCTCACGCTGAGATGAAATCAAGATTTATACGCGCTGTTTCCGCACCCAACTCGTGGGAAGATCATCATCATTTAATTCTATCTCTGCGGCCGGTGATGGGCATCCAGAGAGCGGGTTATCAAACGGTGCAGTCAGCTGGCAAAA
>CRCNE00003176
CTTATCTCGAGGTGGAAATANGGCCCCAAGACACTTCATCAGTGTCCTTCAGCCAGCTATCTACAGCTCCCAACTTTTATTAAAACTTCAGCTCTTATCAGCTCTCAGGTAATTCAGG
>CRCNE00003177
ATAAAAGATTGCCCCCTGTATTTTTTCATTAGACTTTCCTTTTGTTACTGGATACATAAATCGGCCCTGGCACAATGCAATATGTATGGTGCTGCTCCACCTGCGGACGCGAGGTAATGGCTGCCATGTCGCAGGAGTCAGGGATGATAAGTGAACCGCGNGTGAATGTTAATGATAGTGATCATTCTGGCCTGCTCCACCTCTCCAT
>CRCNE00003178
CCACCCGTGTGGCAGGGTTCAAGGGAGTAAAACGAAAACAA
>CRCNE00003179
GCCTTCTCCTTGTCTAACTTTGCCAAAGTCTTTGGAAGTAGCCAAATGCGGTCATGCCTGCTTAGCTTCCTGGACTGATTGTGCCAGAGAGGGAAATAAGACACAGATGTATACAAACACAGGGTGGTGCCAGTTNGCGAGACAGTTAACAGCTTCATCTCCACC
>CRCNE00003180
AAAATCTCCTCGGCCCTGACATGATTAATGCTCGTATTAATTAATCGCTAAATGCATGCTAATTGTTTAATTGGTCGCTTGATCTATTTAAGATCATTTAGAAATTAAATGAGTTGATTTACCCTGGTTATTGATTGGATCTGACAATGAATTATTTGGCCGGCTTACCTGATTTGCAATTTCACCAATTAA
>CRCNE00003182
TTATCAATTAGGCTTTTGTCTTNNNAATTGTTGACTTCACTTAGTGTGCGAGCGGCAGCAAGGCAGAGCGCTGTGCCATTTTTNCAATTAAAAGGTCCAGATGTTTTCGGAGGCATCAGTAGGCACCAGCAGTTATGAGAAATGCTTCATCTGCATTGTAATAATCACTACAATATCAGCTCCGGGCAGCATTTACATACTCATGTTTTATTCCGGCCCTCTTTTCTAATGTAGCGCTTAATTATA
>CRCNE00003183
AAACTAACAGGAATCTTTTTAAATGATGGCTTTTTATGGCTTTGTGCAGGTGATTAATTAAATAAAAAGTCAGCGTTGCACAAATCATCCCTTTAATTAGTC
>CRCNE00003186
ATCATCATTCTCATTAATGAAGCTCAGACACCGGTCCCNTGTGTCCTCCTCTATACAAAATGCTTCTTCATTTCAGAGTTGCTCTGCTTTATTAAAGCTCATTACCATTTCTCTTTTAATAAGGCCTCTTTAAAGTCATTACCTGCAGTGGGGTTTAAAGAGTACTGCTATTAAAAGGTTACTTAGATGTGAATAATAGCCCTGCGATATACTCAAGTTAATTACTATTGGAAACTGGTTGAGGTTTAATTTAATG
>CRCNE00003187
TTATAACATTTTNTAATGGTTTGTTAATTTACCTCCCACTCTATGATTGCACTTGAAATGAGTTAATGACTGTGGGGGGAG
>CRCNE00003188
CAAGCCACTCTATCAGTANNNNNNAATGCTAATCTCCTAATTAACAAGCTAATTAGGTAATTATGGCTTTGCAGAAGGATGCCTAAATGAATTATGACAACACAGTCACT
>CRCNE00003190
GCACTGAGTGAATGGCATTGGCACATTGTCAATCGCTCACTACCGCTGCCATC
>CRCNE00003191
AGAACTGACTGGAGGAAGATCATAAAACTTAATGAACTTCTCGGGCGTTGGAGGTCTC
>CRCNE00003192
ATTTCCCCATTGCTAATGCCCTAGAAGTATTAATTCACTTTGATATGCTAATTAGAGGGCATTATGCAAGAAATGAGATTAAGTGGCAGCGTGAAGTCATTTGCCTGTCAGTAAATTGAG
>CRCNE00003194
TTATTAGCACAAAAAGGGTCAGNGTGGGAGGGGAGGGGAGGAGAGTGGTCCTCTCATTGTAATGACATCGCTATTTATAGATCTCCATTTCATTAGCCTCCTCTGTTTCAGTGGTGAGATTTCCTCCAGGGGCAG
>CRCNE00003195
ATTTGCATTCCTCAAANTGAAGTNCCCCGTGCCATTGTTC
>CRCNE00003196
TTTCATACGTTAGAATGATATATTGAAAGCAGAAATGGGAAAAAGACTGCAACGCAATGAAATTTTAATCAGCGTCTTCTGCTGCTTTAACAAGGCAAATAATTCTTATTGGCTGCTGTGTTAAGATTTCTAATATTTAATTCATAACAAAGCTGGCGTTATTCTGCTGCGGCCTTGA
>CRCNE00003197
CCTGTTCTGGGCTCATGGTGAAATGGCTTAATTGGTGTCAGAGCCCCTGGGAT
>CRCNE00003198
TGAATGAGNGAGTGAGCAGCTCCATAACAATACTAGCTGATGTTTGGNGATGACAGAAATGAATCCGCACTCGGCTTCTGGAAAAGTGGTGATTAATGGCAGCGAGTCGGGGAACGCTGTCCTCTCCTTCTGCTGTGTGGTTTGATGGGGATTGAAAAGC
>CRCNE00003200
CATCAGCAATCCAACGGCGGCTNNCGCACAAACTGCAAATTATTTCTTCAGGCATTCGCTGTCAAGTGTTATTCAAATAGCGCCAGCCTCATATTTGAATAACAGCCGACATTTTGAATTAATTAATCAGCCGAGATCGTCCAGGGCCTTTTCTCATTAGCGGACGGGTCAGGCCGGAGAAGATATATGCTCTGGTGATGATAT
>CRCNE00003201
TGACAAAACATTGAAATAAATTGCTGTCAGTGAAGTCCAAACAGTGGCTCATGTGATTTTTCTGTGACGGGCAGAG
>CRCNE00003202
TAATAAGAAATAGAGCCTCATTATGATTTTAAGGATGAGAGGGGAAAGCTTTTAATTAATGATATGTAAATGGTTCTGAATTGATTATGTTACAATATCAAGAGAGATGGGTAGAAGCTGTGGTGTAATATATTTTAATTAAGAATTAATTAAAAATGATGGCAATTTCAGAAAGCCTCACAGAAAATAGTGGAATTTACTCTCTGTCAGAAGTGAATTAGCCTCTGATTAA
>CRCNE00003203
CGACACCTGCAACCAGTTGCAATACANNNNNTCACTGTCAGGTCTGCTTTC
>CRCNE00003204
TAATGGGGTCATTTGGAAGGCAATTGGCAAGGGTTAATGTACTATGGAGAGATGAGGTGATATTGGAGTGAAATTTGGGGCCTGATAATGTGTTTAAATGAAAAAGG
>CRCNE00003205
CTTTGTTACATTAGCTAGTTCATTAGCGTAATTGCTGTGGGTAATCCTGTTTTGGA
>CRCNE00003207
TCAATGGCGCAATCTTTTTCTTTTTGCCTTCTCCAATCCGTAATTGAAATGGAAAATCAAATGAACGGCGAGCAGATAATTGTTTTATCAATATTCCCGGGCTGCCCTACAAGGGTCAGCGGCGAATGATCACGAGGCAGGGATATGACGAGGACGAAATGCGAAATTGAACAGCTAGGAGGCAATAAATCAGTCCTGACAACTAAGAGTGACCAGCACGTACCCGGAGC
>CRCNE00003208
AAAAATATGAAATTGATTTGGTTGACGGGTGTTAAAGAGTCGACAGTAGAATGTCACAAACAATGAATGGTGGCAGNTCGGTGAGAAAAGAAATCGATAGG
>CRCNE00003209
TACTTTGTTAGGATTGCATTTGTAAAGCCCGGGCCATATGCCGCTTNCCTCTTTAGCTGGGATTATGCCACCATTACTGCTGATAAAGGCTGTTTACAGGCTTGGCGCGGGGTTGGCGCTTAGGGCGATTGNNGAAACTGGCACTGGTCTCAGTAGAAGTGTTTGGCTGATGCCAGCTGCTCGG
>CRCNE00003210
CCCAGGGAAATCACACTGATCAATATTTCCCATTTTAGAGGAATTGCAGCA
>CRCNE00003211
TGACAACTGGGCGACAGGCTTTCCTAGCTAAAACGAAAGCCCCCTCTGACAGTATTAATAGTTGACAAACTGCGCCTAAAGCCCGGGCATTGTTTCTGTCACTTGTTTGGTTTGATGTCAGTGTTAGCCGTTATAAATCAATAGTGTCAGGATTTGGTAATGTTTATAGCAGAGCCAAGGTTTATTATTTCATGTGACTGTCATGGACAAATAGTATTTATCATAGCTGTCTATAAATTACGGCCGACAGACTGTTGGTT
>CRCNE00003212
TGACGCCAAAGAGAGATGACATTGGCTATCCAGCCTGCACATGCATTTGCAGTCTCTTCTGACAAGGGNNCCACCATGCCTGACCTACCTTGTTTTAGCCTAAGGCTGNNNAACGTNNGACCANNNNNNTACCCTTTAAAATAAAAACAAA
>CRCNE00003213
TATAATTGGGCCAAGCGAAGCTGCGGGAGGTGGTCGAGGCTCCACGTTCGCCTTTTGTATATTCATGACCCCCCAGACTTGATTGATGGAAGGATAGCGTTTGGTGACACTGTCATTTGCAAGTTGAAAAGGTAGCACAGTGGCTGGAGCC
>CRCNE00003214
TTTGTATTTACACCAATTAACACATAAAGTGTAATTACCCCTGTGGAGACGGTTGGAAGTCCACAAATG
>CRCNE00003215
CATTAAAGAGCTGGCAGAAGGGCCATTAGCATAAATGTTTAAATCAGACAAACAAA
>CRCNE00003216
TTTGCTGCAGGGTGGAGTGATAGATTCAGCTGCCTGAAGCATCCCAGTGTGTTTATCCATGGCTAGTATGGCAGCTTTCAGAAGACATTTACCCCATGATTTGCGATGAGCTTATGTGTGAATAATTAATGGCAATTAATCCTTAATTACAGTAATTAGGCAAGTCACAGGAAATTAAGCTGCAGCTGGAGAGGCC
>CRCNE00003218
CTTCAGCCTCTGTTATACCTTAAACAAATTCAAGCCCGCCCACAGACTTNCTTAAATATTTAATTTGACAACTTTTTTAATCCGTCACTACGCGGTGATGAAGTAATTGTCACATGTC
>CRCNE00003221
GATTAGTTGCCTGTGGGTATTTCATAAGTGCCTTTCAATGACACATTTGCATTATTTGCTGGGGGTGTACATTAAGAGGCACACTACCTT
>CRCNE00003222
TATGGTAATTAGTCTGTCATTAACATTGGGAATAGCTAATGTGTATTANNNNATGTGTTAATGGCATGTTAATTACCCTACATGTGAGAGC
>CRCNE00003223
CAGCGGGGATGAGCTTTTATCGCTCTCACAGCCACTCTTAAATGATGGGAGTAAACAAGCCACAGGTCAGAGGTCAG
>CRCNE00003224
CAGCACAGTAATCATTTCTATCTCCGCCATTTCCCAAATACAAATGGACACGTATGATAAAAGTGTCAGGGCCAGTGTGGGCGACAGGACCTTTAACTGCATTACATGTCACATCCGCACGTCCCGCTCCATTTCGGCTTTGCCTGCGAACCGTCGTGTTATTGCTCGCAGGAACTCGGCGGTAATAATATACAGTGCGAGACAAGCAGCTCTTTATGGCCTCAGATTATTTGGTTTGAATGAAAGTGCTGATTTATGTCTGTTTAAGTGAAAAGCTCTGTAAATTCGCC
>CRCNE00003228
TAAGCAGGTTAAGTAAAAAGGATGACGGCTAGTGCTTTCATTGCTTCCAATTAAACCTTGCTTGTTAGTTTAACCTCTAGGTAAACCCATCAAACAATTGATGTTAAGGCAAAAGCCTGCCAACGGTGGTGGCTTCAGCCGAATGGTCATTAATTTTAATTGCCTAGATATTAAAGATTTAGAAGCGCAGAGGCATGGTGGGGGTAGAAATGATCTGATGTCATGTAAATTCAG
>CRCNE00003229
GGAGATATTAAAATGGAAGCAGAGAGGTGGAAATTAAATAAAGCATCATTAAGGGGCTGAGGCTCTCTGG
>CRCNE00003230
TGTGAATGCATTTTGGCTCTGACTTGAGCTCTTGGGTTGGTATT
>CRCNE00003231
TGTTTTGCAATGCTTCAAAGAATTTGCAATATCCTTATCTACATGATGAAATATGAAAGTATGATTGCCTGCAGCCGTCTGCNAGGCATGAATTTTATCTTCCTTGATGAGG
>CRCNE00003232
GTCACTTCCACTCAACATCCTCCAGACTCCCCCTCCCCAACCGGCCTCCTCCCCTTGACTGACATCAAAATATGGAGCGACAAGCTGTCGGCCCACCGCTGAAATCTGATTAGACATTGATTCCAGCAATCGCTCCCATTGGCCA
>CRCNE00003233
GCTTTATTACCTCATTGAAACTCATAGAAAACCAATAGATTTAAAACATNTTCTTTAGCTTCTAGTGCTCTCACTGACTACCTCTCAACAAAATCACCACCA
>CRCNE00003235
GTAAAATTTNAGCACGAAAAGCATGCATCATTAAATATGGAAATCCTGAATTTTATTAGCAATCTGCTAGATCTGAGCTGACGCCAATTAAATTAAAAGAAGATATCATTTAT
>CRCNE00003236
CATTGTTCAAAGACCCATGTAACATTTCAGCAAAAGGACATTGT
>CRCNE00003237
TCAGATTTACAAATTGAAAATCATTAATAATTCTAACCAGGACGTGATAAATCTGAAATCACTCTCGATGAACCTGGACACACTTCCATAAATCAAAAAGATTACTTGGGAATTTTTAAAAATCTGACGTCAAAGTGTCAGGCTTACTAATGGTTTTTGTAGATCTCTCACAGTGATACGCTATTAATCTGCGATACATTTGAAATATGTCAGCGGGCCNNGATATGTGATCTCTCTNAATATC
>CRCNE00003238
CTGACAAGTTTTGCCATTAAAAGATAATTGTAATCAAGGTGCAAGATGAGCAGTGAAGAGGAGCTGGCAGGGAGATGGACAGCCACAGAAAGATGGATTGTTTTAATTTGCGCCAATTAAATTGAAGTTCATCGGATCATCTTCCTCAATCTTCATGAATACTTTATTTTCAGACTGCTATGAAGCTATTAAAAAGAGTGATTG
>CRCNE00003239
TGAAGTTTCTTTGGAGTCTCCTTGAGACAAGTGACCAGAACGGTCCAAAGTGAAGGCCTTATCAGTCA
>CRCNE00003240
GGGTGACAATAAACACCTCCCCATTCGCTTTGCTCCATCATTCAAGGCCAAGATAGCAGATCT
>CRCNE00003241
CTAATTAAATACTAAGGTAGGAATAAAATCTTAATGAGAAACACAAGCT
>CRCNE00003242
GCCCCACGATGAAATTTCTTCGCCTCCGTAAATATTTTATGCAAATGAAAATTTAATTCTTTGCTTAGTTTAAGCAATTTCCCCCTGTAAGTAGTGTGTCTGCAAAGGAGATTACAACATTTGCCGGTTTGTTTATAATTTAATTTTTCGNNNNATGTCAGGGCTGGCGGAGGCTAGAGACGCGAACACCTGTGAGTGTTTATAATGTCCCATCTCTCTCACAGCTGTTCCTTTTCAAAACACCTCGCCAGTGTAATAATTTCATAAAATTTCATGATTTACCATCTGCTAGGCCCGGCTATAAGCACACGCAATAAGCATTTGTATGGCGCTAGGCCCAGAAAGGTACAATAACTGTATATTTTAACTTAATAGCTTTTCCGGGGNCATGCAAATTTCC
>CRCNE00003243
CAAGCACTCATAATATTTTGCCACCAATTACTATTGATTTTACTATCACTTACCCGCAGGATGTTGTTTTATCACTAATATNATTTAATGTGCAAANTCAATAGGAACACTT
>CRCNE00003244
TGACATGGGACCTTANGCTTAGAGGAGATGAAATTAAGTGAAATAAAAATCATATTAAAAATTATTATCGCCTAACAGCCATTAGTCTAAAGTGTGCTGTCACCGCTTGATGGATTTCTCACTTAGTTCAATGAATGTTCTAACGACATTGATAAAATCACTGCAAACCAAA
>CRCNE00003245
TTTTATTATTCCAAGGTGAAAGCTTTAAAACAGCATTCTAAATGTTACCCTGCTGTTCAAGATCATGAAAACCTTTAATTTCATGCAAATGAACAGCACGGAGCATGGAGCTTAATGTAAACGAATGCTCCTTTTGT
>CRCNE00003246
AAAATTCCCAAGGATTCTTTAATTGCTGTCTGAAATTATGTAAATCCCTGCAGAAGGCTGTGTGCAATTATCCTGCTCCTGTGGCTGCCAGCTTCACTAATGTCTAACAAAATATCTGAGCTTGACATTTAGACGCGCTAATGCAAATGAGAATTCATTTTTCCTCCAAGACAAAGGGCAATCCAAAGATCACATCATTTT
>CRCNE00003247
GGTGACTATTTATCTCATGCCCGCCAAGTTGGCACGCACATCTGGCGCCGGGTACTTAGTGCAATTATTTATGATTTCCTCCAAGATTTAAAAGCTCTTCGCCGGGCCTTGTAATGCAGTAACTGATTGCGGCGCTAATGTAATTAAGGGGAGATTATGATGTCCACGTGGCTCACCAGATGGTGGCATTCGCAGCAATGGGGGGGAGGCACAACTGGCACACCGCTGCACAAGGGCAGCGAGGCGCAGCCAGTCGAAGCGAGCCAGAC
>CRCNE00003248
AAAATTCAGAATAGGGATTTGTGTCAGTGCGGNTTGTGATGGGTTTGAATGATGATTAATTGTAGTCAAAACTCCAGTGGCCGACNGTAATGCGAGCCTCGNCGCTGCTGTTGATTATGNNNNNNNNNNNNTAGCCATGTTTGTATTTTAAGAATTAGATGTGTAATTGATATGCCATATGCTA
>CRCNE00003249
TGGCAATCGGTTCCACAAGATTGATGCCAACCTTTTAAAAATTCACCATTGGGCCGAATTGAACACGGGCAAATGCTGATGCAGATGA
>CRCNE00003250
TGCAACAGAGCTTTCCAATTAAAGCGCCACTTTACGCACTTTAATAATACCCCCCATAATATTAGAGCTTATGAAATGACAGGTGAGCTGGTGTATGAATAAAACATAAAGGCTCGTAATAAGAGACAG
>CRCNE00003251
TTAAAATGCTTGACTTAATTTGCATATATTAATCTCTTCTTTTCAGCCTTATCGAATATTCGTGCGTATTTGAAGTTAAAATAGTGATGACAGGCCGGGGTACGCTTCATTTTTCCACGGATTTATTACTCCTATAATTCAGGATCTTTAATAAGCCAATATGACTGATCCTCGGAGTTCTGTGGAATTTCGTTAATTGTTCCAGATGGCGCTCACTGATTATGCAAAATGAC
>CRCNE00003252
TCCAGCCATTAAATATAGGTTAAGGAGATTTATGATCAAATATGCTCTTAAAGATCTTTTAATGGGTCTG
>CRCNE00003253
ATTAACATAATTAATGAGGAATGGCGGTGCAGCATTGGTAGATTGCTTTAAGGAGATGATGAATAGTCCTATGGCTGCACCAGTGGCTGCCAACGAGGCCTCTCATGCTGTCATCCCTCCTGCCTGAGTCCTGGCACACATCATTACTCACCAGGCCGAGGTGCCACTTTACAT
>CRCNE00003254
GATGACAATGCCCAAATTTTTCACAACACCTGACACCGCTATTAATAAGGCAATGATCCTCA
>CRCNE00003255
CGTTAATAACCCACTGGCAGCCATCAAAGGCGCTTTAACCATGATCATTATGATAAAGGGCATACACTTAATTACAGGCCTGCTTAATTATAGCTCTGTTGAAGCTCGTTTGTTTGGTAGAATGCTAATTATACCACCGCACTCTTGGCA
>CRCNE00003256
TTGGTTCCAGCAATTACGCATTCTTTTCATTTCCCAAATGATTTGCAAAACTCGTCGAGATTATAATTGCTTTTAGCCACGCATATCTAATTTGTGTCTTTTTAAGTGTTAATTAGTTCGTGATTTGAGCTGACGTCTTTATGTAGTTTGCACAGCTGAAAAAT
>CRCNE00003260
CACCGCAATGTGTTTGATATTTTTACTGATCTAATTTGCAATCTGGTAGTTTATTGTTTGGCATTTTAGTGGCGCTCAAGTGGCGAAGCAAATTCGATTTCTGCTCATAATTCTTTATNAATGTCATTAATG
>CRCNE00003261
TGTCGTCAATTTAGATAATGACCTGCAAAGAGATAAACTGAAGTGTGCATTGGAGGTAATTAGAT
>CRCNE00003262
GCCTCTGTATGGAGCTAAGGAATTTTTCATTAGTGAACAGCTGGGTCACAAGTGGCTCCAAAGCCATCTTAATATTGTGTAGG
>CRCNE00003263
TCCTCTAATGTGTTTTACTTTTACCTGCTGGGAGTTTAATTAAAAAACAAAGAGCCTCAATTTAAAGCCCATTACTATGCTAATTTAGTATAGAGAGGGAGGTGATTAAGCAGCT
>CRCNE00003265
AAATGAAAATGTTTTCCTGCATTAATCTGG
>CRCNE00003280
CTGTAAAGAGNCCTCTTCACCAGGCTTTGGCCACAAAGGCCTTTGGGATGCGCCCATGGCTTACTTTGTTCACTGGAAGCATTTCACACGCACCCGGGGCAAC
>CRCNE00003282
ATAAACGATTGCACTAAAATGCTTTGACCACATAAGCTAAATGGATTATAAATTTCCCAAATCTCCATAATGCATGCATCTAAAACACACACGCAGACCATAAATCANGAGCATTTTCTAAACACAGGTTAATCGTGCGACTTCAAACATGGGACATTTTTTATGCAAAATAATCCACTTA
>CRCNE00003283
TTATTTATGGGTGTTTATTGCCAGAAATTGTGCCAAAATGACTTGGGATAAAAAGGATTAATGANNATGGCNCGGGCCTTTTAATATAAGTGAGTGCAGTGGCAACGCAATTAATGCAAATCGTGGCACCATCAGGNAGAGTAAACGCCAACAACTTAGCAGCTGCCTTCTGTTTNCTGCCAAATAAATTTGTAAATTTACAGCATTAAGAATCAATAAAA
>CRCNE00003284
GCCAAATGCGATGGCTACACAAACAGAGATGGGGAATCATGGGCTAATGGAGTAGCCTAATTGAGCAGCGAGCTTCTTGTCATGAGGTAATTC
>CRCNE00003285
TAAACAATCCTGGGCCTACGCATTAATGAAACTTTAAAAACATTAGCGGCTAATAAATA
>CRCNE00003286
GGAATGAATAAGCATTGGTTAATTAGCCCATCGGGTTAAGTGCAGGCCTTAATGGGTCTCTCCAAAACTCCTGCAGTGACATCCTTCTCCAAACACGGCCAAGAAGAAAGTTCCATTAGCAATATTAATACAAGCTTAGTTGATCATTTTCATTCAATTAACTTCTTTCAATTAAATAGATAGCTCGACAATAGGAGTGATAAAACATCCGGAGGGACGGCCCATGGCTGGAGGCAAACATTAGTGTGTGAGGGGTCAACAGCGTTAGAGCTGACTGTAAATTGCACNATTCAATTTGGGAAATGCGTTTCTCCTGCTNTGTACTTCTTTAATGGGTCGTTTTAGCTGACAGGAGGCGTTT
>CRCNE00003287
TAATTAATATATAAACTATTTCGATTTGTCACGATGATATGTGTTGCACTTAATTGTGAAAGTAATTACCNNNNGAGCGAATGAACATCTTTGAGGAGA
>CRCNE00003288
TGTGATGAAAAAGAGCCATAAATCTCTCAGATCGCTGCAGGTCNNNNNNNCACGGCTTCATATTTCACCGCTGCTTTAATAGAAATATTCATGCGNNATCCCTTAATGAAATTAAA
>CRCNE00003289
CCGGTGACTTGTTGATTTCCCTCGAGCAAATAAACGCATGCGACCAGTCTCTCGAGAGTGGTTAGCTGATGAATTGAGGAAAACTAATCCGCTTTATTGGTAGACAGGTTAAGGGCAACAGAGTGTCAATAATTCTCTCCCTGACCTCTTTCTCCATTAGCTTAAAGAGGCTTATAAGA
>CRCNE00003290
TTATTTTTGGATATTGTATTTACATANTAAAAA
>CRCNE00003291
TCACAGTTTGAAGTCGCTCCTGGTTTATGTCGCTTCTGGCAAAGCTAAATAAAGATTAGTTGCTACTGTAG
>CRCNE00003292
AAAGATGAAAGATTGTGTTTTTATTGCACGCCAGTNAACGGTGTAACACTGAACTAATTGCTGCTGATCTGCCA
>CRCNE00003294
GGCCTCCCAGGATTTGCCTGCTGCAGTTGAATAGATGAAAAAAAAGGGCAAATAC
>CRCNE00003295
TTAATGCTACAGACAAAGGTGCGGAGCAATTTATTTTTCAGGAATTCATCCTC
>CRCNE00003296
CAACTGTCATCGAAATGGATTTTTGTAGGTGCTTTCATTTTCAACAGGGGCTCTGTTTGTTTTTTTCCTCTTTATAAATACCGGTTTAAAGAGCTTTCTATTTAACTTTCTTCTGNNTGAACCTTTTTACCTATTCTGT
>CRCNE00003297
TTTACTTCATTTACTAAGTGCTGCATTACCTCATGCTCTCGTCCTCACAATGGATTTTCGATAAATCTCGGCACGCTCTCANATGATGGAGGGCTCCACATATCACAAAAATATGACAGCACTTATTAGCCTTTGAGAAGTTATTGATCGGACAGTTTTGATTAATATT
>CRCNE00003298
GGGGGTTCCCGCTGCGCTTCATGGTGGCTGAACAGAATTTGGCTTGATTTGCGGCACACGACTCAATGAATTAATAAAGAGTTCAGGCTTCACGGCTCATCAATC
>CRCNE00003301
TTTCGTTAAGCAGATTAATGAGTAACTACTGTACGTTTACTAAAATGTATTTTTCTTTTCATATTTTGTAATAGGTAAATAGTTTTATAGAAA
>CRCNE00003303
CCCCCTCCATTGAAATCACAGCCTTCCATTACACCAATCACACACTGAAGCGGCATTATCCCACAGTGACAACACT
>CRCNE00003304
TTTGTATTCTTGCTGATGAAAATTTAATTTGCNTCTTATCAGTGCGGCTAAGC
>CRCNE00003309
TGAAGTGAGGGTTGATGTGAATGTTTTTGGGATGGTG
>CRCNE00003310
GAAGGTCAGTAATCTTTTCACCTACAGCCAACTTTATCAGATCCTGTCTAA
>CRCNE00003311
AGACAACAGGGGGGCATTACCTTCCACCAAACAAGCTGTCAGCACTAACTTTGTCAGGGCNACAGACAAATAAACTGCTAGAGAGTGATAATANGATCTAAT
>CRCNE00003313
ACCGGAAGGGTCCATACTGTGTCNTGAAAGGGGACAATGGGGTCAGGGATATATCTACATCGCA
>CRCNE00003316
TGGCAGTGTGCTTTGATCTGTGTTGCGTGGCAAGAGNCCTGGCTTTGGCTTGGCCATCCGAGTGCCAAGTGTGAAATTGGCCTGATGTCATCCCCATTCTTCACCCTCTACATCTTTCACTGCCTTAATTATATTTCCGCCACAAAGCCCCAGCTCTTCATTGCATATTCAAGTTTGACNNTAGGAAGCATTCAAAAACNNNTATAGATNAAATGACTCTGTTGGAATGGGG
>CRCNE00003317
CACAAGCTGCATTAGAATGACAATGTCCGNGCCTTTATTGGTTTTT
>CRCNE00003319
AATACTTTCACTACGGATTTTTGTTCTTATTTTTAATACGAGTCCCCCGGGTGACGTAGNCAGTCCGGTATCCTAGACACGTGCCTTTGACCAAT
>CRCNE00003336
TCTTATCAAGATTTCAGGAGGCAGTTAATTACACAA
>CRCNE00003337
ATGCTGGTATANNNTTTATTAACTGGCCCTT
>CRCNE00003388
CTGAGCTGGGCCGAGCCNAGGAGACTAAAACAAGGACGTGTCAAGGCCCTGNNNAGAGCTCAG
>CRCNE00003412
GTGAGTGGGAAATAAATTAGCTTTAGCCTGATTAGATTGTAATTAATTGGCGCTTGAAT
>CRCNE00003441
TGGAATTTGTGTTGACAGTTCTGGCCTTTAATGGCACTTTGGTGCGGCGTGAAAGTATTTGTTTACCGGGATCATATGCTGCTAGCTGTCAGCCTCGCAGAGATTGACTTCTCCAGATAAAAGACTGTATTACATGC
>CRCNE00003442
TGACAGGCGTATTAGGCTGCAGAAAGAGCATCGGGCCTGAGGCTGCGGGCATATGGTGC
>CRCNE00003443
CAGATGGTGTAGATTTGAATGCCCATCAGAGCCTAAACACCCTCCAGGCAGCTGTTGCTAATAAAC
>CRCNE00003444
TAGGTCAAGAGGAGTCAAACCTGTTACAACACCTGTTTCTGCATATGTAAATCTGTTGTTTTGTCATTTCATTAAACAAGGNNNNNNNNNNGGCAACGGTCCCTCGTGGTTGCAAATGCGACTGGCATCGAGCCCACTTGG
>CRCNE00003445
CCCTCGGTGATAGGGANAGTTCATTAGGGATGTGCCTTTGATGGGGCAGCTTTTCATGTGACGGCNNNGCTCTCAAATACCTTGATGTAGAAGCTTAAGAAGCCATTGTGCCGCGAGCNNNNNNNNNNNNGCGTCTTATTTAGATCTGCATAGTAAATCGACCCGAGTAAATACGGGAAGAAGCAGATGGAAGCAAGGAGATAAGGCCCAGACGAACAATCGCATTTGTATTTTGTTATGATGTTGACAGCAGCTAAAATTCACTAATCTAGCGCCACTGATCTGCATTTCAAAGAAATCTCATTTAGCAGCAGNNNNNNNNNNNGGAGGATAAAGTTCCTTTCATTGTGGCCGT
>CRCNE00003446
GTTGCAAAGGGGATCTTAAATACCCTGAAAGCGGTAACGTCTAGACTGTGAACCGGGGGTAATTACACGTCCACTGATGAATGGAGGGAGTTT
>CRCNE00003447
TTGAAACTCGTGTCTCAAAGTTGCTAATGCTCACTGAACCATTTTATTGAAGATAAAGTAAATAAAATAGG
>CRCNE00003448
GACCTCCAGTGGCCCTTTCTGACGTACAGTGAGTTAAATGGTTTGTAAGACGTTTAATTACCAAATGGTGTAATCATTATTCATCTCATGATTAGTTGTATAATTTTAAGCGAATCTCCTCCCTTGAGTCCTGCNNGTTTCACAGATCAATAGATTTAG
>CRCNE00003449
GAGAGATTGAANNNGGCTGTGTACTGGTAAATAGATAATCACACAAAAGTAAATGGGGTTTTCAAAGCTCAATCTACTCCGCCAGCGTGAGCTCGTTTGCATGTTAATCACCGCCGCGATTTCCCTNCATCACGAGGAAGTCCNNGCGCTCTTTCATAACCAGCTTTTAATTGCATTTAAAATGTCACAGAGGTGAAACACATGTAATTTAGCCATAACTGTGTCCAAATTAATGGCCTCTACT
>CRCNE00003450
TTTTCTTCATCACCAGGTGTTCTAGCACGTATAAATTACCGAGATGATGTTTCCATAACAGAGCGGAGGG
>CRCNE00003451
AAACCTGCAAAACAGACCTATTTAATTTTTCATAGAGGAGGACCATCAGGAGCAATAAGCCAATATTCTCCTTCCCCTTTTTCCAGATGCTTTC
>CRCNE00003452
GTTCTGCCGAGACCTACATGAAAGAAGAGAACTGTTGAAATGTTAATTTTACCATCTGCTGTCGAGGCCTGCTACCTTT
>CRCNE00003453
TCTTAAATTCCCAGCGGTTCTGTTCTGTTTTATGAATGTGCTGGTATTTTGGTTGTTTGAAGTTTTTCGGATCTGGGAGTTTGAAAGTCAGACTNNTAGAAAAACAGAATGCCACA
>CRCNE00003454
TGTGGCTGCTGAAATGTAGACTTTTCATGACCTCACTGTGCAGGCTGTGTTTCATTAATGACCAGCTCTGTNNNNGGTTTGGGTAGAGGAATAGTTTTCATATGACACCGTCTTGCATTAGTGCAGCGNNNCAGCAGCTGCAGAGAGGCTGAACGCAGCCAATTCTGTGGCTTTGAAAGGTGTGAAAAGTTCAAGTCCC
>CRCNE00003456
AGGGTAGACGCAGAAGAGCCNAATTTAACCTGGAGTGTCTGTCTCNGTTCTGCGGGGCTTTCTGTTTGAAGTGGCCNGGTCAGCTTGAACTGTCTGACTTCTGTCATTTCGATCTCTTTTTATTTCTCCGCTGAAATGTATACTTCAATCCTC
>CRCNE00003457
CTTTAATTGAAAATTAATAGTTAGAGGGGTTGCCATGGAAAT
>CRCNE00003458
GCATCTGCCGCGCGCAGACTGGCCTTTGTACTCGTCTNNCCTGGGGGAGAGCGTGGATCTCGTCTCTCTGAGCGGATTCCTGTCTGCNGGGAGCAGCTAGGAGAAACATCTGTGGCA
>CRCNE00003459
AGGAATGACAAACACCATTAGCTAAAAAATTTCCATCTCATT
>CRCNE00003460
GCTGATTTTTGTGTACGATTAGTCCTCGGGTGCCAAAACAATCNNAGAGGTCTGCTTGATTTGTTTTAATTACNAGGCGTAAAAATGCTGCGGGTTTCTCGGACGTGATCGGGCAAGAGGCGCTCTGCGNNNTCGCTCGTGTAAATACCGCTGTAAATAGTTCTCTGATGATGGCTTTGACAGCGAACNGTCAGCTAG
>CRCNE00003461
GCTCGGTGACAAGTGGAGATGAAGGAATAATTGTCAGGAGATAGGG
>CRCNE00003462
TTTTTTAATGGGTGCACAGCCGATTTAAGTATGCATGAGCGAC
>CRCNE00003463
GCTTGTTTATGATGCGAGTCTGTATAAACACAGTTGGAGTGATGACACTGATA
>CRCNE00003465
TATCAAAGGCNAGGCAGATAATTTGTTTACTTAAATATTCATAAGGGTGAACGGCGCACGCTATTGGGCTATTGTGAGCATATTATTACGTTTTTATATGGCTTTGTGCTGGAATGTGGACGTGGNTGGTCTTTATAATTTAATACCCCGGTGCATAATGAGATACATGATTAGCACATATGGAGAAT
>CRCNE00003466
GTTTAACTAAAGCACATGTTTACCTACATGTTTTATTTAGAAAGAGCCCGTTCCAATTAACACCGCTCATTAGCCGAGGCGNGGTATTTGTTTTGAAAGTTTAACCAATCACTTTGTTATGCTAATTGTGATGTAATTTAATTTGAGTNCCCGTAATGATGATGCCGCTATTATCCCCATAAATGATGCAGTTAAGCATCACAGCCTTATTTGCATGTGCTTGAAGGGGGA
>CRCNE00003467
CCTAATTGGTTACATAAATCTTGTCGGGGTATGAATGAGAAATGTTGGGGTGTTGTCAAGTGTAATCTTCACCCTTATTTACCAATTCATTAAGATCTATCGATGCAGGACGGGGCCGAAAGAATGACAACATAAATCAGAGCAGGGGGACATAATGACCCTAATCAGCCACAAATAAGTGGAAACGTCACCATGAGCTATGTCTC
>CRCNE00003468
ATGCATTGTAACTTATGGCAATGATGAATTAATTTCAGTGGAGCACAGAATTTGTGATTATTTTAA
>CRCNE00003469
ATTACTCTGTTCATAAAATTCGCGTAAAGGCAATCAAGCAGCCCTTCTCTGAATATTTTAAACATGGGGCATGTAAAATTTATGCCTAATTTGAATACTTATTAGTCGCCTAATCTCAACGGCAGCTTT
>CRCNE00003470
GGGGGAAATGATAAAACATTTATTACCNNNNNNAGAGAAGAGGTAATATGCATAATTCATGCTGTTTTNAGCGCAATCATTAGCGATATTCATGAT
>CRCNE00003471
AATTTTTAATTTTGCATGATTAGCCGTGCATCATTAGGCAACT
>CRCNE00003473
TAACCGGTGCCTCTTAATCACTTCTAGGTATTAAGTC
>CRCNE00003475
TGTAAAAATGACAGCAATTAACCCGACATTTTAGCTNNNNNNNTGAGGAGAATTTAAGATGAGACTCCTGACAGCCAGTGTCAGCCATATTT
>CRCNE00003476
CCTCTGATGCAAATANGCGCTTTGCCCTTGAGCATAATTTAAAGCAGNTAATCACCC
>CRCNE00003477
ATTTACACTCCAGCANNCAAAGAAGCTCATTAGCTTTATCACACCGGCCTGAGA
>CRCNE00003479
CATTTGTGTTTAGGCCGCATAACATGTGGCTGTATGGAATTTACAGTGCGCCTCCAGTAGTAACTCCATTTCCCATCGGCCTCTCCAGAGACCAGGCNGAAATGTCAAGC
>CRCNE00003482
CGACATTGTGATGAATTTTNCTTGTTAGGAGAAATTACGCCCACTAAGTTGAGCTACCTCAGCATGAAATTGAAAAAGAGGCATTTCTTGGCCATTTCCATTCTTGATTCAATGANNAAGATGTAGATTAG
>CRCNE00003484
TAAATGCCCGGCTTTTCTGGGCTAGAAATGAGCGAATTCATCTCGAA
>CRCNE00003485
AATCCACCAGGGAGGGCTGAGCTATGCCTCCTGTGTTTACAGTGGCAGAAAGTTAATATAAATTTTCATCAGAAGGGGAAGTTTACACATACGATTCTATTTGTCCTTCATTATTAGCACCTGAGACTGGGCCNGGGAGAGCATAATTGTCTACAGACACAGGCCAAATAGATGCAAGGGGAAGGCAAATAAGCGCACCCCNAAAATAATTTTATGGTTGTGTGTTACAATCNTCTCTCCATGGGATCCTTAATCTAGAAAATCAATAAACAA
>CRCNE00003486
GGAACGCCTGTGTAAACATTCGCTCTTCTCTCCTCCGTTTTTGTATAATAGTGACCGGTATCGCCTTTCCCCCTCGACCTCGCTATCTGAAACCAATTACGGCTGATCCATTTGGGCAGAATGGTATTTTCATAAGGAT
>CRCNE00003487
CTTAGAGATAGATATCAACATCAAATATGTTCCTGAGTGCCTTGTTATT
>CRCNE00003488
CCAGCCCGGGTTCTCCTTGAGCTCCTAGCTCTGAGGAATGTGATGCATTGTGCTGTTT
>CRCNE00003489
CTTGTTAATTCACTCCTGAGGTAATCTGATGTTGATTTTNGTCAACTTTAATTACAGCTTCTAGGAACACTTCACATCGCNCTGCCTCTACTTCAAATTGATATTATGAATATGCAAATGGGCCGGTAATTTG
>CRCNE00003491
GGTTTAAATTAAGTGTGAGAGAGCGTGTGCCTCCTTCCTGCTAATAAGTGCTATCAGCTAGCAGTAGTTTACCTCATTAGTACACCGCGCACTTAAT
>CRCNE00003492
ACAATGNGCGACACCTTCTTCAAGAGTCACACCCTTGTGTATCTAATTACGCA
>CRCNE00003494
CTTTGATGTAGAAGCAACAACTGTACCTTCTGACAGAAGATGCATGGGAGTAATAAACCAGTTCCAGCAGCCCTTACACATGCAGTCTGATTACTCTGGCCAGGGTGTTAATTGGATCCTAACTGGCAGATCTGATACGTGTAGNNCCCAGTGGTNNNNNNNNGGGAAGTCTTTCCAAGTGATGAACTATAATTCAGCGAGCTGCTTGAAGCTTGTGTAATTTACTGCGTGTCACTTGACGAGGAGAGCGATCCAACAGACTCCCTATTACCTGC
>CRCNE00003495
GCAATTCAGCCTCNTGTTCCTTTCAATTCACCCGGCTTGTCAATCATCGCCCCCCACAGTATCCCGCGGAATGGAGGTGTTATATTCCGCCAATTATCATGTCATATACTCGAAAATGTAAATGAACGTGTGTGTAAAATTAAATTTATGGGTTGTCAGTGAAGAATAAGAACCAGGAGAGCAATTACTTATCTGCTTTCATCTTTCAAGCTCTGATATATCATGCAGAAAACGCCAGCCGTTAAATGCTGGAATTAGCATTGTGC
>CRCNE00003496
CTAATGAAGAATGGTGCTTGGATTTGTTTGAATATGAATATGAGTGGGNNNNNNNNNNNGATGGAGTGTGACCTTCAGCTCCGCTACTCAGTTCATCAGGATTAGTCAAGCTCGGCGCTCAGGAGCNGCTAATGCATAATGACTTCTAAAATGAAAAATGTGTAGTGACCATGCAAATGTCTCTGCTAATCAAAGAGGGG
>CRCNE00003498
GTCTCTCTTCAAGCAAGCCATTATGCAGGGCCTACAGAAAGCAGGNACTGACCTCCCGGAGGCTTTGTTTCTGTTTGGATTTGCGAATAGATTTTTTTCAGGCCCCTGCCATCAAATATGGAATAGAAATTGCTCCCTTATTTCTCACGAG
>CRCNE00003499
TCACTCCATTATGCAGTCTGTTTTCCAGTGAGCGCATCACAAGTTTT
>CRCNE00003500
TGTTGTCATGGCGTGGCTAACAGAGTGAAATGAACTNCTTCATGCTCCATCAACAATTTAGTTAATTAGCTCATTTGTAATTGGTCGGCTTTGTTGCCGGGACGTGAGTTCGGGGGACATCAAAGGANGAAGGTGTTTGC
>CRCNE00003501
TTATCAATGCATAGTCAAACACNCTACTGCTTGAATATTTCATANNTCCATGCAGTAATCTGGATGTAATCACC
>CRCNE00003502
GCTTTTGAAGCAGCTGTAATTTATGACATCCACCATACATCAAGTGCGTAAGATAGCATTATGANGCATTGAAATGAAAAGGGTATTTGCAGCATTAGTTCCCTNNNNNNGCGAGGGACCTGATTACATGATTAATGAAATGCCCCNNNTTTGCATGCGCATTCTGAAACAGCAATTAGGCACGGGGCCGGAGAA
>CRCNE00003503
TTTAAGCTCACACTAATGCACTGGAGGTTGTACTGTAAATGATCATTGAAGGGTCTGCAAGCTAACCTATAATTACAGGAAAGAGAGTGGCAGCATTGGCATTTCACAAGCATGTCTTCTAAAAGAGCGCTTTGTGGGTTTGTCACCAATGATAATTTAGATAGAGGCTCATTACCGAACATCACAACACTTT
>CRCNE00003504
GGGAATAAAGGTCTATTTTAATGGCGGGCTTCTTTTGTGTCCTGCAGACAAAATCCAATCAAGNNGAAAACCGCCATTGACTGCTCCTGCAGTCT
>CRCNE00003505
GCGCGGGCTGGTCCCTGTCACTCTCTCTGAGTTAGATTGATGAT
>CRCNE00003506
GATAATCACAAGACAGAATAATTATCCTGTAAATCCATCAGGAATC
>CRCNE00003507
TCTAATAAAAAACGTTCAGCCTATAATCCATGGCCGCATATGAATGAATAATATTAATGAAGTATTACATTACATAAACGGCACATGAAAGGACTGCTAATTGCATTTGATGATG
>CRCNE00003508
CTTGACATTTCATTGTATTTATCAACACGTGCCACAAA
>CRCNE00003509
CAATTAAGGCAATTTGGTTTGAATATGCAATGATGTCATTACCATTCNAGCAAAATTAACAGTGAGACTAAA
>CRCNE00003510
GATCATTAGATAATCTTTAACAGCGTGCTCTAATTAGAATTCTTATGATACAATTTCATCNCTGTAATTAGTGCAGATTGGCTGCTTCCTCCTNTTGNNNCTTATTAGGGGAAACACAGCTGTAGGAAAG
>CRCNE00003512
CTAGATTTAGCAAAGTGAATTAATTTGGATTTGGCTTGCTAATGA
>CRCNE00003513
AAAGGAATGAAAGGTGATTTAATATCTGTGCTTGGTCTCATC
>CRCNE00003514
AGCTTATTAGTTATAACTATATAGCATGCATAATAAAACTGCTCATTTGCTCATTAATATTAAAATTATCATATTCAGAGCCATGGGCATTAAGATCAATCAAATCCTGGGATTTTCAGGTCAGATGCGAGATCTGCTTATGAGG
>CRCNE00003515
GATTGATAGCAGCCTGTGCAAATGCNGAGGGCATAATCATTAATATTTATCCAAACTGTCATAAATGATTTGGCTTCGCAGTGTCGGCCAGCGAGGTGCTCGTGGCAAAAACTTTNNAAAATTTAATTACTGTATATAACTTTAATGTGCAGGAGGCAAAAATGTCAGGAGTCTTT
>CRCNE00003516
TTAGATGTTATATTTTATGCACGACCGNNNTTCCTATTAATATTTAGAAGCTAACTATATCATTAATTACTTTAAAA
>CRCNE00003518
GATTTCCTCATGCCAGCCTCTCATTAAACACTAAATGACTCATCCTGACATCTTNAATACAG
>CRCNE00003519
TTTACCTCCTTGTTCTAAAGCTTTGTCTACCTGCAGAGNNAGTCACAGGCAACAGCTAGAAACCAAAGCCAACACTATCAACGGCCAATAG
>CRCNE00003520
TCCTTATTTCTTTTTTCACTAACTACCTNNNNNNTCNGAATAACCTCTGGGATTATCTCCTTTAGCCCTGNNTACAAAGA
>CRCNE00003526
AAACTCTCAGCCACAGAATGCATATTACCTGTAGAGNTTTGCATGGGNNNNNNNNNNNNNNNNNNNNNNNNNNNTNGTCTAAAATAGTTGCTTGCACATAATACCAGAAGAACCTCCAGGTCGGCAATNNNCTCCTTCAATAGATTTTAGGATTGTCCGGGATTTTTTCTGGGATGATTTTGTCTGTATTTTGATAATTGTGCATANTTATGTAAAAAGATACGAGNNNNNNNNNNTGTTGGTGGACCCATGAATTTACCAGACATTTTTTTCTAAGCTAAAAAGATCAGTGNNNNNNNNNNNNNCTTCCTGAAATTCATGAATTTTTACTGTTCNNNTCTCATTGCTTGCTAAGAATAGCAAACCTGCTTTTTCCTGCATCTGCGTTGCGTAGCTNNNGTAAGGCTTTNTCCTAATGTGTGTATTTATTGCTTGTACCTCTGTGCATACGTTCTGAAGCATTACGTCTGGCAGTTGAGNNNNNTCATGTATCCTTTCTNNNAATAACTATCATTCTCCGGGAATATGATCCCCNNTATGTATACAGTAAATTGNGAACTGTAGC
>CRCNE00003527
TACTTTTCATTACCGTGTACTGTGTCCATATGTTACGGATTTCTGCGAGAGTAGANGGTCATGATTGAGAACTGTAACGGCCGTTATTATTTTCTGTATTCATGGCTTTTCACTGCTGAATAAAATAAAGGACCAAAACTAGGANNTTTGAAAAGCAACTGTCTACCTCCAACATCAGGGAGT
>CRCNE00003530
TAATTGCCAATTCATCANNGAATTTATTAAAGAATGATTTCAATTACGCACCACCAGT
>CRCNE00003531
GCATTAGTGAGGAATAGTGGGTTAAATCACTTACTGAAGATTTTTAATGACATTTCAGTGTTCCGCGCGTAATTACTCTTCATCTAAGATATCCCATAATGATGTTGGACAGTCTTGGTTCAGGCTCGCTGGCTCGCTTCATTAGCGTGTCATTCCTATTTCACGTCAGAAGATTTAATTGTAATGCTGAATATGCACAGCTCGCCGCGCCGGCCTAATCAAAGTGGATCCACTTGTATTATTAATATCGGAATATCGGACGGCTTGCTATTTTTTNNATAAATAAAAGAATACAGATGCATAAATCAGCTGTCATTTATTAGCATGACGCTGGCA
>CRCNE00003532
TGCATTAAATATACATACTAATTCTTGCATGAAGTAATCAGATTATGGAGCAGGTGACAGTGGGC
>CRCNE00003533
CATTTGATGTTTTTAAACAATTTATATTTGTTATCATATCAAAGAGGAGGCGTGCAGTTATCAAA
>CRCNE00003534
TTCCTTATTCTATTTTATCTTTCTTGGTTTTNGACTAATGTCAGTAACAGCTACCGGTAATAAACTGCTTGTTAGGATTTTNGCTGTTGCCTGCGAGCAGCGGCTTTGATTCATTGTCAGCTTATTTGGCAGTGTTTCCTGATTACCTCTCGCCCCGACTGCATGTTTATTGATTGGAAGTTAATAAA
>CRCNE00003535
GGGGAATTTTTAATCAAGCTCGCTGTTTATTTTAAATTAGCACTGTCAAGTGAGCATTTGTGTAAAATCCCTCGTACCATTAAAGATTTATCAGNCTCAAATCTGTTTGGCTTTATTTTACTGTTAAT
>CRCNE00003536
TTTAATTATTGTCAGTGCGGCACGCAGCGTTTGCCTCATCAACTGGATAAATATTTGACTCCCGTTCCATAAATTGGAAAGAGGGNCTCAATTTAATGGCACGGCCTTGCCAAGCCAGGCTTCATGC
>CRCNE00003537
TGGATTCTCTCCCGGCAGGTGAGCGAGGCTGCNCACCGCATGTGGTAAATTAAAACTCAGATTTTCTTTTAAAAAGAATTGAATATTCCNTGCACTTTCGTATTTTNCAATATTTAATTACGACCTATGCCAGAGCCTAATCT
>CRCNE00003539
GTTCAAGAAATGTCACTCTCAATTAATCTCTTCAGNTCCTGTCCCCATTAAAACCCTCACACAAGGGGGACGCTTTACAATGCAAATGGCCTCATTACCTAGCCAACTTAATTGACTGTGACAAG
>CRCNE00003540
ATAATTAAATCTCATGTGACGGCGCACAAAGCCTCTGTGATACATTAATTGGGCGAAATTAGCATGAATTAAAGCAAATAACTGTAACGTGTAATTTATTACTTTCTAAGCATACTTTCGTCCGCGGAAGTCTCCGATTTCCCTCAAGATTGCTTTAACAGCTATAATGCATTTCTTAATTTACTCTGTGGAAAATCAATTTTTTTCAGAGTTCATTAAGCACCAATATGTTACAATGCCGCTCCCCAGAGC
>CRCNE00003541
CTTGTTGTGTGGCATTCTCTGCCGATTTCATGCTTTGCTGATGGAAAATTAGGCCCCTGCGTATC
>CRCNE00003544
GCTAGCGCAACATCAGAGGAGNCTGACATCTATTATAGTGCCAAAANNGACAAGTGTTTGAAACCAAATTCAA
>CRCNE00003545
TGGTTTANNAACCAAGCATGTCTATATGAACTCTGCAGGA
>CRCNE00003547
GTCCACAAGAGATTTGTCAATACACTGAGCCATATAGGTTCTGGCAGGCTTTCTTCAGGGACGGCATTTGCCTTGAAGTACTGTCTTTTCTCATCTTCAATGTCAGCCCGCGGGCTGGAAGACAACATATGTTCTCTTCATGTCCACCAGA
>CRCNE00003548
TCCATAAATCTTTCTGAAAGGCCCGATATCATCCATCTCCCCAGTCGTCNNNTATTCCCGGAGGGTAAATTACTCCAGAGGCCCGCGTGGCCCCGCTCTGTATCAGGTTGACCCACGTCTTGTTTGCCATTTTNGTGTACGCCGCTGTTTATTTAACAAGGAGCAGAGTGAGAGGGCCTTCCAGAGACGGNNTCCTTTGATAGTAACTTTGACACCCGAGCTGAATAATAACCCTCATTATGGAGTGGCTGACAGCTCCNTGAAAGAGCTGATTTATGAATAT
>CRCNE00003549
AGAAAGGCGTGCAGATCTATGTAAGTATCATNNACTGTTTGCATAATAGATTAGGAATTAGCATTTTTGTTCATTTTCCNATGTATGCACAGTGCCCTGGAAGAAAAACGCTCCATGCATATCAGATCAGCCAGCCTTCCATTCCNGCGCGCTATATTATTTGACAATCTAAAATGTGTAATTTGCATGAAATTGCTTAATTAAAACACAGTCACTTGGGGTATTAATTTCTTTGTCTGGCGACGGAGTGCAGCGCAGG
>CRCNE00003550
TTTTGTCTTAAATATCAAAGGCAACATGGGCACGGTAACATTTGAATATTT
>CRCNE00003552
CCCTGCTGCCACCGCTGATCAAATGAAACAACAAGGGCAACGGCAGCTAATGCGGGAAGCTGTTTAGTGCAGGGCTGNCCTTTTGAAATGATGATGATAATGGATTCAGTCCGCTCATTAATGGAGTCCGAGTGCTCGTTAGANGTGAACAAACAAGCNCAGCCTGTCAGCACTGGAAATGCCAAG
>CRCNE00003553
GTTAATTATCTTTTGTTTGCCCTTGATAATCC
>CRCNE00003554
AAAAAACAATGGCATTGTCATTACCACATCATCAGCGCATTATAAATAATGAATGAAACGTGCATTAGGCAGACAGAGGGAGAGTTTATGAAAATGACTTGTGAGAATAGATTAAATTACAACTATTATTACTTTTCCTTTTGATGTAGTGCATCAGAGTAATTA
>CRCNE00003555
ATTAATATTGTATATTTNACGGAAACAATATAAAAGAAAAAACCCAAACATA
>CRCNE00003556
ACATACGTGTCAGGAAAAGAGGTCATCTCATGGCAGTGGGATGTTAATTCTCTTCTATTAATGAAATTTATCCCCTTCACTGTCT
>CRCNE00003557
ACTGACAATCGTCAGGTGATTAAGAGGACTTGGAGGCTAGGTNAGACCTACAAAATGAATAACCGTGGACCCAAANACCACGCCATAAGGCTCAATGGTTTGTGATTTGCAAGTTGATAAGACAAGAAGATTAATAATGCTGCATGATAATGGTTGCTGGCGACTCAGCTGGGGAGATGGTAATGATGTGATCCTGCTGTAGGAGCAGTTCAGCACGCCGCAGCGG
>CRCNE00003558
CACTCATCCCAATTGGCCCTCAGGATATGGAGAGTTTGAAAAATGAGAATACAGTTATCATTTTAATTAGATATAAAG
>CRCNE00003559
TGACGTCAGCCCCCTAATGAAATCCTTTGACTGAGACCATAGCAAATGGCCAAATTCATATCTGACACTTAATGGTTTGCAAAGAAATTAGA
>CRCNE00003560
CACTTGATTTCCTATGAAAATTAATCGGCTATCAAACAATCTTCGTCTGCCGAGGATGATTATA
>CRCNE00003561
ATGCCCTTTGTGTAGGTGAAATGTGTCGGAGACTGTCATCGTAATATACCTCAGTGAAATGAAGGTTAATTCTGATGTACAGCCTGCATGGCAGTCATTATCAGCGAATCATGAAAATAAATTAAGCCACTGAAATAGATACGTCCTCCTCGCGCACGCAGCGGGGATCCAGTGAGCGATGGACGGATGAACTTTACAGATTATTATTGGAAAATACTGCCGAATTCAATTAATGCACCTAAAAGACACCTTTATAGAGGGCAGCCATAATTTAAACGACAGCNGCGCTTAATTTTGCTTGTTATAAGTCAAATTTGCAGAGTTTCA
>CRCNE00003562
TTAATCCACGCAGGCATCTGACAAGCGTCGGGGTNTGGTCGGGAGTCCATATCAGGCTGACCCCGGCGCGCGGCACCTTTATCTGTTAATCTGCCGCTCTCTTTAACAGCTTGCTGAATTA
>CRCNE00003564
GGACCTTGCCAACAGCTTCTCCAGCACATTGACATGCAACAAAGCTAATGGTACCCAATGCGGGAGGGTCTAATCTCGACTAACTGACAAGATTTAAATCGAGGAGACATGTTCTGCTGATTAGCTTCCACACCCACAATTATCCAACTGGGGTGTCAAGCAAGGTTTAACATCTCCACTGATTCTTCTCTCTGGAGAGATCCGGCAGAAAACGCAATCGCTTTTAATAACTGCAGCC
>CRCNE00003565
ACAATAAATATCTTGTCAGACCAAACGGCGATGCTCCTTCATGGAACACTGGCTGTTTATTAGCGGCAGGCTAACTTTAAGAGAAATGCTAACATCATTCATTAATGGGCCGCATCTTGGCTCTGATGAGGCATG
>CRCNE00003566
AGGCCTGACAGTGACAGAGCAATTATGGCGAGCCAAGCAGGCCGTGTCAAATTAGC
>CRCNE00003567
GTAATTACACTTGACTGGGGATGAGGAGATGTCTTCTTCTGTGGGCCTACAATGACTGCATAATTTATAATCAACTGCAATCAGGCAAGTC
>CRCNE00003569
TAATATAGACTATTATGTGGTCTCACCACTGACACTAATGGGATGTTACAGCGATTTAAAATGATTTAATGGCTCCCAGGTTGGGNCCCCTAATGGCCCTCTTTATACTGCAATGCCTATTATGAA
>CRCNE00003570
CCACTGGATTGACACCTCTAGCAGTCATTACACGCTGGGTTGAATACTAGATTACTCCAAAGTGGCTCAGGGTCAAGCAGCAACGTGTTCGCTCTTGGCACGCAATGACTTTAATATCGACTGTGGTATTAG
>CRCNE00003571
AACCTGACACTACAGAATTACCGAAGTGTGTCTGAGAACTAATGAGAAAAATTTCCTAAGGGAATCTTTATCTATTGCTCCTTGGAGTGCACCTTGGGGAC
>CRCNE00003573
TCCCAGCTTGGTGCGTCTCTAATTGGAGTGCAGGGAGCGGGTGGAACTAACTGGCNGTCAGTCAGTGTTTAGGATGCCCGGGGGCAGCNNGCTCTCCTGTGGGTATCAAAGTGNCTCTAATTAAATGCAGGGTTCATAACGCGGCCCTCTGCATTACAGG
>CRCNE00003574
GCGGCCCTCTGCATTACAGGCCTGGAGAAAGTGTGTTCTTGCTTTTGACTAGCCTCTGCTAATTACCTATTGTCCAGTTGACTTCCGAGTCT
>CRCNE00003575
GCCTAATTAATCTTATGGAGATCTGCCTCCGCCAGGTTCTCCGCGCGCCTGGCCTCCTGTTTATAATTTGATTTGGANATGATAAAAGTA
>CRCNE00003576
GGGGCTATCAATCTTGCCAACGTGCCCGGCAAACTGATTTCCCAGAAAATTAACTTCAATTAATAGCACAAATCCCCTCGGCGTGGCCGTGAAGGCAGGCNGTCGCTTTGAAGGAGAACCATCAAAGATGCCTC
>CRCNE00003595
CAATCAAGAGAAGCTTCTTCTTTCGTTATTTGAAGACTTAA
>CRCNE00003599
TCGTTGGGTTTTCTTAAGAAAATGTCAGTCTAATCATATCTTAATGCTTTGATAACTTTTTCTCTTTTCATGGGTGAAGAACAGATACTCAAGTGTCTT
>CRCNE00003601
TTCTAATTATTCCCTATCTGCAGATATGCAAGCACTATAATCTGTT
>CRCNE00003602
GCTGTTTAGGAATTCACTGCGTTTTTGATCTAATCACAACATCAAAATATTCATGACACACAATGATATCTCGCCAAGGCAGGCTGACAGCCATTAACGGGGAAACATGGGTAATTTATTAACACTTATCTAGACCTGAAAAGGCCTTTCACT
>CRCNE00003603
GCAATTAGCGCAAATTAACAGACATTTTCNAAAACCGTCTTTGCTCAGAAAATGGCCGCTTTGTAGTTCAAAAANACANNNNTCCCACTCCGGCCCTCATGTGGGAGTTCTTCCAGCAATTGCTTAAATCCTAAAATAAGTACTGCAATCTCCAGGCACAGACACACTGTAATGCTTTAAAAACAATTTAGAAACTGTCATCGTTGTAATTACAGTAACTAATTACCGTCCTCGGCAAACAAATAGCTTAACATAATACGGCGGCCCAATCAATTTTGAAGAAATGCAAATTCAGAGCGCGAAAAA
>CRCNE00003604
GGGCATTTTGGCAAACCTGAAAAGGAATTGCGGAAATAATGCACTTTGTTTTATCCTCGCATAATTCCCAGGGAATATCATATCATAAATATTTGCATTCAGTTC
>CRCNE00003605
TTCTTCAATCCTGCAGATAACATCGTCCCTGCTCTTTTTATCTTTCCTCTTGAACTTCTTTTTAAACATCCCTCCCTCGCTCTCTCTTCATTACATACTGTCCGCTTCTTCTNGCCGTCCACTTTCATTACCNCAGACTTATCTCAT
>CRCNE00003606
TAATTAAAGTTGAAATTAATTACTGTCTG
>CRCNE00003607
TTTTGTAGCAGAAAGTTGATATTTTGTCATCCGCGTTTTATCTC
>CRCNE00003608
CCTGTCCGCCTGTGGGACCTGCTCCGTGGGCTTTTCATCAGCTGCCATTTTCACCAGCATGCAGTAATTTCATGGCTCATTGCAAGCGCTGAAAACCTTTGAAACTGCAAATGTTAACTTTTGCCTGGCCCCGAGCCATTTAGAAAGCGATTAATTCGGCAAACAGACGTGAGCCACTTT
>CRCNE00003610
GAGCTGCAGACGGTTGTGTATTGGCCATCCGTCCCCCACAGCTGTCCACCTGCGCTCTGGCA
>CRCNE00003613
ATGAAGGTTGATGTGGTGTTACTCCAAGATCATCGTGCCTGAGATCACACAGATG
>CRCNE00003614
AGCCGGAGGAGACAGATCTCATCTGTCATCAGCGNTGTGGATCTCAATA
>CRCNE00003615
CAGCAGATGAGTGGAAATCTCTCAGCTTTCTAATTAATGGAGGTACACAGGCCAGAGGNNATGAGGCGGATCAGGGAAATGACATCAGGACGGCGATAACATCACTCATTTCTGCGCTCCTTTGTCGCCCCACGGGATCGGCTGAAATGAACCGCTGAAGCATTCNGCCGATACATTTGAATGGTGGCGAAAAAATTCATTGTCCAGTGGAGAGTTTGCGATAAGGATCT
>CRCNE00003616
ATACCCCAGTGCTGATATTTAACACACAGGCACTCATAGCCTGCCTATGAGATACGAATATAATTGTATGTTAGTTTTTAATTACAGGAAGAATCTAACTTGTAAGACGATGAGCTGGAAGGTGCCACCGCATTGTTATATTTTTNTCATCCTGGTTTTTCTGATTATGTGAGCTGGGCTCCTTTGCTAAGCGTTGATAAGCAGAATTTCCATGTTCCCTGCATAATTAATCCATCTCTGCCTGCCTTCCATGCCAANCTCCTCCGTTATCGCCCGCACATGCCTGAATTGCAAAAGAATTCTCTCTTCAATTGGAACTTATTGATATTCCNNNNNNNNNNNNTANNNNNNNNNNNNNNNNNNCTGGAAATCCTTAAATTTTAAGCCACAGATTGTTAAATGGATTAATTTCGCGGCAATCTCAGGCATCTGACGTGGGAAGACAGGCAAGGCGAATCCAAAGTGTCTCCNNGTTTGTGGACTTTTAGTCCCAAA
>CRCNE00003617
CCTCCATAGTCANAAAATTACCATTCATTTGCATCGTATAAAACACTTTTATATGGTCTGAANATTCAGAGGAATGTCTTTCAATGCCTG
>CRCNE00003618
GATAACAACTCCGGCCTGGCACATCTGGANGCCTTTTGATA
>CRCNE00003619
ACCGAGAGTCATTCTAAAGGACAAAAAGGTTGCTGGGCACCGT
>CRCNE00003620
CCACCTCCATACGTTGGACGGTTATCTAAAATTGTGATTTATGCAGTATTTTAATATTTTGCTTATTCTCTCCCCTTGGGTGCTCTCTGAGCAATGATAAAAAGGCCGTGCTGAAAAAGCACCATTAATTTGCAGCGATGCCTGNTGAGATAGGGCCAGATAATGGGAAAGATAAGGCAGGGAGATATACCATCAGAGCTGCGATTATTACCATTAAAATTCCAACCCAGCAATCTGCAGCCGGCTGATAATTCCCTCTCCGTTTCCACCACTTTGGATGATAAGGCAAAAAATAGTCA
>CRCNE00003621
GAGATGTTTTGTATGGGAGCTCATATCAGCGTTATCAGCTCATCTCCACAAGCNGGCTGCTCGCCGTTGTTGTTTTTAGCCCTTATCGCCTTNTGCCAATATGCCAATAAATTGGCCCGATTG
>CRCNE00003622
CCAGGTAACAATTGACTTTCNNNAGCCTTCGAGTTAATAGCCTTGTGTCTTGCTTGTACAGATCAATATTGGTATTAATTAATCAGCGCTATCGGCCGCACGATCTGGTTCTGTTTGTTGTTACATCAGCGCAATATCAATAGGGAAAGTGTACTCCCTGATCGCCATGGCAACTTCATCGCTCGGGTCAAAGAAAGTTTATCTTATCTTGCTGCCGAGAGTGGCAAACTGCTTAGGAATCTAGTTTAGACTCTCAGATCATCGATT
>CRCNE00003626
AAAAAGCTCAGACAATAGAGTGACTTCTAATTAAGAGCAGCAGCATCTGGCCTCTGGCACTGTATCCCAGTGTTCCATCTCTTTTNGCTGGGGAGAATTCATTTGTTTCTTAATTAAGAAAAACACCAATAGCGTGAAAAATCTGCTTATGTTACCTGAATCCTAATTAGTTAAACAGTAAGTANNNNGAANNNAAACACATTCCAGTAGCCCTAGAAATGAACTCGGCGCTGATNNNNNNNNNNGCGAACTAGCCTCGCATAAATCCGAGCCGGATGGAAAGTGTGCCGTCATTACGGCTAAGACAATATGCAAACTATCTTCAAAGAAATCAAATTGCCGGAATGTTTTCATTTGCATGCATTAACCATTAACATAATGAGGGGAAGTGACACCGGACCCGGATCGAGCGTCTGCTCGGATTGATAACTCCANNACATCGGCAAATAGTCTC
>CRCNE00003627
TGTTTTAAAGGACAGCACTTTGAATGTCATTTGACAATTTCCTTTTAATTAGAACTAATTTACAGAAAGATGCCCACCAGCTAATCTTTACAGGATAATTAGCTTCTATTTTCTTTACTTTTAATTAAAAAGTGGGGGGAAAAAAGATTCAGCTGATCCATAAATAATTGTTCTTTTGAAATGTTCATCAGACTTCACACTTCTCTTTTGGCATGAGTAATATTTAGATCGTATC
>CRCNE00003628
ATGTACAGCTACAAGCCAAAGTCAAGATATCATTTAGATTTAAAGAAATAACATTGCACAGAGCTGAGAGAGNNNNNNNNNNNNNNNNNNNNNNNNNNNNNNGTCTCCTTTAAGATTGCACCGGTGTATTACCTGGAGGCATGAAATGTAAATGGAAAANNNTCAACATTGTATCCTGTGATAAGGCGGAGAAATTAATAAAGGCATTTTCT
>CRCNE00003629
ATTGACATTTTCAAGGGCTTCCTTGGTAGANACAATGCTGAGAGGAAGAGNNNNNNNAAAANGCCAATATGACTTTGTGCCTNACCTTGCTGCGGGAGCTGTTTGTGTAAATCGCCTATAAGCTTATTGACCCGCATGCATGTCACT
>CRCNE00003630
TGTATTTTATACTGACAGTGAATCAGAGTTATCAGCACCTATCAGATAATGCATTTATCATTAAATTTCACATTTGCATTTCAATCTGGANAAGGAAATGAGCATTGGCGGTGTAAGATAAGAGCGGCGGGGACGGTGGTAATAAAC
>CRCNE00003631
GCCCAGATGCAGATTAGGCTCCTGAAGATGAGGGTCTAAAAGGGATTTAATGGTAGAATGGATTAGAGAAATCCTTGTAACAATGTTAAATAATTATAGTTCCAGCCGAGATCAAAGCAGCATTGATTGAACNCCCTCAAGCCTT
>CRCNE00003632
GCGTGTTCCTCCCTGATTGTGTGGGTTGTTGCGGTATTCAATTAGGCCATTTTCACTGGCATATTAATCATCTTTTCAACAAACAAGCCGGCGTTAATTAAAGCGGAGCGCGAGGATAAAGACGTGTTGCTGGATCATCACTCCGTTTATCA
>CRCNE00003633
TTTCTGCTGCGTTAGCGTGAATCTAAATGCATTCAAACAGAATGTTGCACAGGAGC
>CRCNE00003634
CCACATAACAATGCCGGAGNNNNNNNNAAAAATCAGAACATTTTCCAGCGAAAGATGGGCCATTTCCAAATCCTCGTGCCCTATCAGACAAATTAAAGTAAATCAAGCATGAAATGAAGCAGGAGAGCCCGGAGATAAGACTCCTTTAAGTCCTTTCCAG
>CRCNE00003635
GTGCATCTGCTCTCTGCCAGCCGAGGAGGCTAGCTTCTCATTTCACAATAGCAGACTGTGTATAGGATTACTTTCCCCTGTCACCG
>CRCNE00003636
TTTAAAACAAGTGTCTGCCGAGGAGATAATGGTANAAGCCGTGGGATAAAAATGATGCATTTGCTTCTCTGGCGGCTGATAATGG
>CRCNE00003637
GGAGGAAAGTTCATCGCTCTCTTATCGAANGCGCTCTGACATTTCTCCTTCAGCTGTAAAATTTCAGATCACA
>CRCNE00003638
TCTTCTTGTCATTACTTCATTAATCAAGAGCCGGGCCTTTGGAAAAATGTTTTGTTTTGGTGGCTGCAATCTATTTGGTG
>CRCNE00003639
ATTGTTGTAGCCTCTGTCATAGCAAGGAGCGCCTGATGCAGGCCTGCACTGCTCTGATAAGNNAAAAGAGGATTCAACATGGCTGGAAAGACGAATCAGTGGGACTTGAGAGTG
>CRCNE00003640
GAGATTTCTTCCCCATTATCTCCCACCTCACATTTGCTCTTAGGCAAGCAGTTTAAAANNGCCAAGCGATTGAGCCAGTGATCCAATTTGAAATGCAGAAATGATTAGAGCAGCTTGCCTCATTTCATATCGAAATTCTCTGATTTATGACAGGGCAGGCGCCAAGATCTATCTCCAAAGGGAATTAGCGTGCAATTTCTCTTTTTGCATATTTCCGTTATTTAGCCTCCCAATAGCAGATGCT
>CRCNE00003641
GGTCAGAGCCGCTATCATTAGCCTGTTGTTTACACANNCAGGCCTGGAGTCAGGGTGGCTCACAGTGTCAGCAGCCACTTTCTTCCCTTCACCTCCTTCAGCTGATCAGAGGATCAGGGTATCAAGGCCGGATTAGCGGCGACTTGGGATTTGTGTGATTGGTTAATTTATTGCGGCGATGGCGGGTCTTTCATCTATGGCAACATTTAATCAGCTGCCGCCACACAGGCTATTACAGGTTAGCTCTTTTCTGCCGGGCCTCCGCGCCACTGCCATCAGCTCCATCACAATTCCCCCTGAAATTTCCAAATTATCTGGAACAGGCTTTAGCTGCTCCGTAATAAAAATTAGAGCTGATTCCCGATAGNNNNNNNNNNNNAAGCTTTCGCTCGTATCGGGCCAATTATAAATAGTACAGCCATGGCT
>CRCNE00003642
CAACTCTNGAGGGATGTTAGCGAGGAACTTATCGGNNCAGCCCCTGCTTCCCTGCTCTGATCCAAATCCGACCAGCTGAAAATTTATATTAGATTTTATCACACAGGCCTAAGTCNNGCGAAAAATCAATGAAGGTTATCTTTTATGTTGCAGCAACTTGTGGAAATATTGATTTTCATTTTATAGCGAATTTGGAGCATCAGTTTGTAATCACTCGCTCGCTGACTACACTGTTTTGGTCACTGTATCTCTTAC
>CRCNE00003643
AAGGGTTAATCCGATTCTCATTTTAGATAGTCGTCGTGGCAACAATCAGTCGGTCT
>CRCNE00003644
CAATCGGCCTTTGAAATGGATACTGATTCTTTAAATTCTTCTCGGCCCGTCGCAGGAAATAGTGAGATGGCGGCGATAGGGAGGCACAATGTGGCCAAAGTTCAGTCCTGAACGCTCGCCTTCTCCTCTGCCGAAAGCCGTCCGCATTC
>CRCNE00003645
GGAGGTGCCAGGGTTATTATCTCTTATCTTTGAACAGCGCAAAATACTGCGACNGCATAATAACCAAACAACTGCGCACAATGTAAAAATTNCATTATCAGGGTGTTAAAACTGGGTTGTACCCTGAAGGGGTCCCCNACCACAGCTCTGAGCGCCGGCGTAATTATGTTTAANNNNNNNNNTTAAAATACAACAGAGATCAACAGAATCGTTTTCATTAGGAAANTTATTAATGATTCTACCGTAACAATAATTGATTGCAGTGAGCC
>CRCNE00003646
AAAAGAGAAAAATATATATACACTCTATCCTGTCAGGANGCTTTTGGCTTATCTTGAGTGACTGTCAAGGCTGGGAATATCAGGGAATGGACAGAAACATATAAAATTAATAAGCTCCTGGATGTTGTCNNGGAAGTTATGATGCTTCCATAAATCCTGGTTTGATCAGAGAGGACAAGGCTTAAAGCCGGAGNCCGCGTAAACGCACA
>CRCNE00003648
CTTTGTCATCACGCTTGAAGAGTTTNCTGTTTAATGTACTGTAATGTGGAATTCAGCGGGGACCAGTTTAATTGAGTTTTACACAAACCAGTTGGGAGCGGCGCTGGAAGCTAGGTGATGTTGAGGTTCTTAATCTGTCTCTCCGTAGAGGCTTGTTGACGAAGTGGTTCTTTCTCTTTGTGCGGGGAAAAAAGAGGAAGCCTAGGAAATGATACATCCGTGGATAAAACCAATTGGCAACCCTCAAAGGGAACGAGGTTGATAAGACAAATCCAGCACTTGTAGAGAAATAAAAGAATCCAACTGTTCATTAAAGGCGGAAACAAAACAGGCGATTGAGAAGGCAGACCGGCCGGTC
>CRCNE00003649
ATAGAGCAGATTATTATTGCGTTGGGCGCCCCATACAGCTTCAGTCGTAAATAATGGCCTGCCCGCCGCTGCTTATATTAATTAGAGGTAGAATGCAGATAATGCGAGGGCTCTTTTATTGCGGCGAGCTGAATCAATTTTNACAGTGTTATTCAGACTCGCACAAGGTCAGGCAAAGTTG
>CRCNE00003650
TAAGAGGCTGTGACATTATGTCTGCCGGGGTTACAGTGTCGCCGTCAAAGCATCAGCTGCTATTACTGGATCAATAGCTCTCAGTTTTGCACTTATCTCTGGCTNGATGGTGAGCAG
>CRCNE00003651
GATCGCTCCATATTCATATTCCTATGCAGCCGTTATCACTTAAAAGGCTTTCTAATTACAACAACAAGACAAAAACTCCTTGGATTCATTCCAGACGCGCTAAATGATAAAATAAGCTCGCACTCTCTCTGCCGCTTAATCTCCGTAAAGCACCTTGGAGCGTCATCTCCCAAATACATAACACTGAATGCGGAAATGCCATTTGGAGATGCAGGTGTGACATTTGATAAGAAACTTCTGGATTAAATATGTTCGGCTAATGAGGAGCCCGGCAACCNNNATCAGGGCAAACTATTGGTGGGATTGTGTGCGNGCTGATAACATTGCACA
>CRCNE00003654
TTGCTTTATTGGGCCACACACAATGNNCGCCAAGTTCAATTTTACCATTCATAATGAATGCAGTCGTGCCATTCAAATGCAGCCATAAGCACACAGCAGATAAGAATTTAATTAAATGTAGATTAAAACCAAACAGGAAAACACACTCGCTGATAANNNNNNNNNATCACATCCCCTGGTCATATTTTTTTCCTCTCCTCCTTNCGCACTTTCAACTTGTTCTTCCTTGGGCTACA
>CRCNE00003655
AAAAGAGCAATTTCCCGTCGCAGTCTGTTTGATCAAGTGCTAAACCCTTCTGATCAATAGAGAGACAGATGTCAGCTCCAGATGGCCGCGTGGCAGTACCTGGGGCAGTGGACGGGCAGTGCCAGGACGACAGCATGGCA
>CRCNE00003657
TTTTAAGTTATCTGGACTANNNTGTACAGGATACGGGGTTTTGATTGTTTTAATGAAGCAGCTGCCGTATTGTGTGTCCTTAATTCCTCCATTGTTTTTGGAATATGTCATAGTTCTTTATTCTTTTATCAGGTGCGCTGCAGGAGGACGGAGACAATAGGCTTCATTGCGACTGCGTTGGCCGCGGCACAAAGGC
>CRCNE00003658
TATTGGTGCCACTTTCACCTNNNTTTATTTATTTTACAATCAGTATTATTAGGAGTAGTGCTCTTAATTTAAATTCAAAGANNAAGTTTATATCAGAGTTGTTTGTAATGTTAATGTATAGTCATTTTTGTGTAGCAGACATATTGTTTACAATGTATGTTAGGTTCAAGGAGAAAATAGGCACAGGACACAGAACTGAAAATGCGTTTTAGACCCNGACATTAGCTACTGGAGCACTTGTGTATTCTTATTTGCTGGTACAGTTTTTTTGTATATGTCAAAATGTCACTCGCAG
>CRCNE00003659
GGCTTTGCATATATATGTTGCTGTTTGTNNCTGTGTCTTTTCTTCGACTCAGAAGTGGATGTTTAAATGAGGATGGCAGCATTNNNCTTGTATAGTACTTGTATTTCTGTTTGCTGATACACCTTGTTCTCCCTTTTTAAAANCTTGCTCTCAGNCGCAATACTTTGTA
>CRCNE00003660
AAAATATTTCTTAANAAATGTTGTTGCTATGCATGTATATGGATGGAATAAAATTTCAGATCTGTTGGAAATTTTT
>CRCNE00003686
GCAATATGCTACAAGTGTAAAGAGNCTTAGCTGCTAATAAA
>CRCNE00003690
GAAATGAANCTTTGTAACTTATTGTAGGTAGAAATNGTAACTTT
>CRCNE00003704
ATAATTTTTACAGGTAGGAGGTGNNNAGACAATTTGGGAATTTCCATTCGCTGGGAAG
>CRCNE00003731
AAGTGTTGGAAAGCTTGCAGCCAGGGATAAGCAAGAGTTCCCTGCATCCGTGTCCCAGGGCA
>CRCNE00003733
GGACATCTGGGCACTGGCCATCTGACTGACTTTGCCTTGACATCTGGGAAAGCCACTGGTGTGTGGCACGCGAATCGGTTGATGTCGCTATTTAAATGCAAATTTGTTGGGGATCATTGGAGCCTCACCCCGTAAATTCACACA
>CRCNE00003734
AGCAGCTGATTCTCCAGTCTCNCGGCCAGATGGCTTCTGAACACAGATTTGCATTCATTTTCGCCTAATATCTTCCAAAATAGAGGGGCAGCTGCATTTGTTGTCAAATAAGGTTTAAAACTCCTTTTNNNNNTAGGACGGGATCGTTACCTNACGCGATGGGATTGTTGAACTNNNNNNNNNTCTCTAGTCAACAGTATCAGATTTAAAGGGATTTAGACTAAAACCNNCTAATTTGGTAATCAGATTGAAATCGCTTTGGTGTGT
>CRCNE00003735
TTGAGTCGAGGCAAGAGCAACAGCTTTGATAATTCACTTATCTTTGGCAATAGTCATTAACCCCCAACACTAGCAGAATAGATTGCT
>CRCNE00003736
CCATGTATGGGCAAAGCCCCGCCCACGTGCGCGTCATCCTCTGACAGCGTGGATCCCGTGGGTCTGGAGTTTTTGGCTCCCGGGAAAGGTTCCAGTCCTGGGGGATAGAGGGTTGAGTTTTGTATGCTTCCATCCATTCTGCA
>CRCNE00003739
TTTTGAGCTGGTAATTAATAAGTGCCCCACAGAAATCCTGGTTGAAGGTGGCATCTTGCATCCTCTCCAGACACAACAGCTTGACAATTAGAGGTAAACAAAAGCTGGGGCTGAGA
>CRCNE00003740
TCTCCTCCTCTNCAGCACTAAGACAAACACCAAAAACATGCT
>CRCNE00003741
GATAGCAATGCTAATGTTTGACTTGCTGAAATAGCTGTTTGCTTAGCAGGGAATGTTTGGTATCTGACAGAGGGAACATCTCTCTTATTAGTAATCAAATAGCAGTGACCAGTTGCCGCTGTCACTC
>CRCNE00003742
GATCCGTTCTGTCGGATCACAAAAGCAGATGTGCTTCATTAGCCGACTGCATTGTCTGCATATCACAACTGTGA
>CRCNE00003743
TCTGGCATNTTTCAATGGAGTTTAGGAGACTTATCATTCCAAATGTGTCCTATTTTCCTGTAGTCAAGCCAGACATCTGTTNTATACTATTTCTCTTGNNNNGACTTT
>CRCNE00003744
TATTTCACAGCTGTTACAAAATTTCAACCTCGACGGATCTTTAAATATTTTACA
>CRCNE00003745
TTTTCCTAGCNNCAACCGATCTCCCTTTCACTTCCTGTCAGAAAGGTCAAGACATGCTGACCTCTGACAGCCAACCCCCTCCCTCAACTGAATAATTCATGAGATTGACTTTTT
>CRCNE00003746
GTCAGCTTTCACAGGCGTGCCCAGGGATGNTTTTATTCATTTATCTCATTTANGGGGCCCTGCCTGCACCTGTTCCACCATTAA
>CRCNE00003748
GCTGAGCAAATGCCAGCATTTAGAAGGTCAGAGCTTTTGTTGGAAAAGCGCTATGTAAATTAGCACCAGCNAAAAGGGACATTAAACAAAATTCAATTCATTGTCTCCCTTAATGTCATTTACATTTTTGGCTCAGGCCCGTCCTGTCGAGGAGAATTTTGGAGATGATTTTAATTACA
>CRCNE00003750
AATACACACCCACAACATTTGTTTGCCATTAGNNNGAGCAGTTTGTAAATCAGATCAGGGTG
>CRCNE00003751
TCCATTCCCATTTTTCCGAATGTGGCAATCTGTCGTGTGACACCGCTGAGATTAGGTTAGGAAACAGTGTGAGGATTGTATTGGACATGGTGCTGGTCGCGCCAATTTGAGGTCGCAGG
>CRCNE00003753
AATTCACCTGACTTATGTTCTCCTGTCTNGATTTAGCTTCAGATTAAAACCCACTGCNNNNTTGGCCAACCAATTGAAATCAGATCNCAGTCACAGCTTGCCTNNGTATTGATCCCTATTTAACATCAAGGCTGGGAATGGATTGGTATTGATTAACTATAAAA
>CRCNE00003754
CATCTGTAAGAAATTACCCTCAATCTCCCACATCCAGGAGTTTACACTTCTGTAATGACAGAGGAAACCAC
>CRCNE00003757
AAATCGGCAGCGTATTCAAATATTGATATTCGTGCTTGTCANNNNNNAGAAGCCTTGAAATTTCCACCCGGNNCTCTTGTTTGTCAGNNNNNNNNNNNNGTGTCAGATAATTCATAAATGCAGTTCAG
>CRCNE00003759
TGAATCGGCCATTACCTTTGTGAAGNTGTATTGATTTCTTGTAAAAATAATGATATTGA
>CRCNE00003760
TAATGTGGTGTTGACTCCATGTGGCCTGTCTATTAGGGGTGACAGGACTGCCCTGGCAAATAATAAAGAAATATTTATGCTCCTCTTAGCGATGCTAACAAGGTAACATATCA
>CRCNE00003761
GTCATAAATCCAGGCNCATCTCATATATATTTGAACGCTGGTATTTGCTTCTGCCAGGAAAGTGCACTTTACATGTGGTAACACGCGATTACCTGGGCGTCTTATTGCGAAGGAAGAGAAAAATCAATATCAATTTATAATTCACTATTGTTGCCTATATCTGGTTTTATGGCACTCCTGCCTGCCTCATTAATGTTTCAGAGTGATTGACTGGAACCCAAAGATTTTTAANCGTGTTTCTTTTTTATTTATTTTCCCTTAATAATTCAATAAACCATAACTGGTTCCATTTTCAA
>CRCNE00003762
TGACTGACAGATGGAAAATTACGCTTTCAAATTCATCCCAGTCATTCGCCTCNNNTGTTCTTCAACGTGTCA
>CRCNE00003763
GGAAGACAATCGTGTGTTTGAGAACTCTGAAGGAAAATCAATCATGTC
>CRCNE00003767
GGTTTTCATATCAGGGGTCTGTGACAGGATCATTTCAGCGATTTGTGGGATTCATCTGCAGTTAAAAGTACAGCCTAAGGCTAGTCTAATTGGTAGGAAGGCTAATTCCCTCCCGTCNNNCTCCNNNNNNTGTCAGTCTGTATTTTATTTACTGAGCCTNTGCCAAAACCTATTTACACAATAATGAGAGGAGATTGCTGTGATGC
>CRCNE00003769
GCTGTCACTTTGAGGAATGAGAGACTGTGGCAGTAGGGAGCAGCCTGGCAGATGTGCAAAAGGAACACGAAGCATATTGATCAATTAAGTATGCAAATTCC
>CRCNE00003770
GGTTGGCAATTAGGCNATCTTTGCTTCTGCTTGCTGCTTGATTAAGCTGATTGATGNAACAGGCCATATGTGGTAGTGTCACAACTTGGC
>CRCNE00003772
TGTTGCTTGGCTTGACTGCGAGGCTCTTTTAATGTGCACTGGAGTAGAATAAGTAACTGCTCGCAGNCGGCAGCTGAGCTC
>CRCNE00003773
GACTTCGTCTTAATCATCTGCGCTGCCTCTTGATCATGTCCTGTGTTTTT
>CRCNE00003774
GACAAGTTTGAAATTGCATGCGTCAGGACTTTGCTAATTAAAGTCATACTTTCAAAAATGCCATAATAACTGTTAATTAGCTTGATGCTATTTTCAGCATAATTTGCTAATTAGTGGAAAACCTGTACAGCATTTCTTGCTAATTACAGCGCAGCTCCTCATGCTGCATCTGTGACTGGCCTCCAAATGATGCCATTACACACGTCCACATCTCACATTCGCTCAAAACACTTCATTACCAGCTTCGTTATTGACAAACT
>CRCNE00003775
TTCGTTTTTATATTCTGAAAGGCATTATTAAATTAATTAAGGGATGAAAAGTCATTCGCGATGGGGTNNNNNNNTTTATATGGATGACAGAATTTATGAATTAAACATCTNNAAAGTTCCTTGCAGGAGA
>CRCNE00003778
TCAGGAAGTTTGCCAGCGAGCGTCTTTGTTTACCATGCCAGGGGAAATTGTAAGAGCTGGTAANNAAAATTTCCCTCAAATNNNNNNNNNNTTTTTTCATCTTCCTAATCTAACAGTTTACTGAACTTGATAAGTGTCCTATCAACATGTTAATCAAATTACTCATGAACAAAAATTGACAGTTTTCATTAATTATACAAGATTATTCTAATTGCAATTCAAATTTATTCATTTAGAACAGAAGGTATTCAGTAATATTTTACAAAATTTGCATATTAAATGGAGGGAGTTGTACATTATGCATGATAATGTATGCACATTTTCTTATTTTGAAGTTCAGAGCCATATGTGGCGGTGAGCTCAGAGCAGGTGAGGAGTCGGGGACGCTTTAATTTGCTTGACAAACATTAGGCTGGAGTCTGTCAGCTGGAGTATAGTGCCTGCCAATCTTTATTTACCCTTTATTGATTACCCCAAACTCTAAACATCTG
>CRCNE00003779
TTTCAGCTGNAGAATCACAATCAATTATTGTCATAGCGCCATTGA
>CRCNE00003780
AGATTTAAGACCCGCAAATTTGCACCCTATTTCAATTTGCCTGCGTGNNAGGCAGNCAAGTGCAAATAGCTTATTGAGGGTGAGATTA
>CRCNE00003781
TGACTTGTACCGTCATGTAAGCGTAATGACTATCACACTG
>CRCNE00003782
TAATACAGCCGTACCGTGTGACTAAATTTTATAGTTCATGAAGCATATTAGTGGCGGGCTGTATCTGCGCCCCATTCAAAAGGTGATTTCAATTTCAGATGCTCATTTTTNCATGAAGATAAATACGCCACGTGTCGCAATTCCCCTGAAGTAAATAT
>CRCNE00003783
GTTATTTTTTTCATTTGTATGGTAAGTGCCGGGACTCGNNNNTGGCCTATCGGGGAACAAATTGAATGTTTAATCTCTGAGCATGCAGAT
>CRCNE00003784
CCGCACAGAGGCCTGCTTGTGTCGCGCTGATGTCATAGGCCTGACCTGCCTCTGCTGTACAAAGGCTTTAGGTATCACTGCCTCTGTTCACACAATACCCATTCAAGCAGGTTGCTTTGCTCCTGCAAGCCTAAAGAACAATGTTATTTTTTGTTTCAGCATTATAANAGCTGGACTTTTGCAGGAAACTCAACAGACAAAACCTTT
>CRCNE00003785
ATTCATTCCGGTGCAGTTTTAGTCCTTATAAAATATTCATTTTGGTTGTGCAGGGTTCTGTAATTGCCATCTCTCAGACTGAATAATTTATACCACGCGCAGACTGACAAAGCTACGCCATACGGCCGTAGATGAATCAGGAANCAAGGATCCGTGCTGCCAGCCGCATTATTGTTTCACANNAATATGGCACTCACGTC
>CRCNE00003786
TCACTTTAGAAACATATATTATGCATTAGGTATAAAGCGATGCA
>CRCNE00003787
TAATGAGGCCNCCAGTCTAAGACAAAATGCTGNNTGATTGACAGAAGCAGTGATCTGTTGGGGAAATAATGTCAGAGGCATGTTACATATTAGGAA
>CRCNE00003789
GCATTTTAGAAATGCGATCTGNTATTGACCTGTGTACCGNNNTCTCAGCTTCTGGACCTGAAATCAGCAGAATGTACTCTTGTA
>CRCNE00003791
AATTGATAACTGCCTCGGCCAATTATTTTGCGCGTTACAATACACAGAGGCCCCCTTTNCACTGCTACAGCTCTTCCATAATTAGCTATGCTAATATCCCNTTTATTGGCCTTAATATTGCTCAACATCTCCATGGCATCCATAGGCCACCAGAGNTCCTGTGTCCTGTCACAAATGCTGATTATTGAGAAGGATAGCTTTAATCAAACATAATTGCAGTTAANNNNNNNNNCCTNNNNNNNNCTCCCCTTCCTCGCCAGCATCTAATGCCGCGTTCTCCTTGATATTCCATTAAATGACTATTTAACTGCCT
>CRCNE00003792
GAGAACCGTGTGGCCGTAATTGCTTGCCTTTTCACAAAGGACTAATTTACTCAATCCCCATGCAGAAGNTGAATCGGCTC
>CRCNE00003794
AAATAAAGGCTATATTTCAGGCTTGATTTACTCTGATACCTGCTGTGAAACATTACAGCTCTATTGGGAAATAAAGACAGGGGCCGCGAATTACAGCTCGTAATACTCATTCTGATAATGGCCTGTCCAACAACTACCATNNACACACACACTGTACACAATTAAAGCTAATGCTCTAATGAC
>CRCNE00003796
CTAATTGTCTAACAGGGCTGTAAGTTTGCGGGCNCGCTCTCACCTCGTTAGGTCTCCTCTACCCCGTCCGCCGGTCCTCGTCTGTGATGAGCAGGGCTCAGGTGTGCTGCNTTTACCTCCCCATTGAGCACGTTAAGCCTTAATTACAGGGTAGAACANNGGGGAGGAAAGAGGGGGGCGGAATATTAACTGACTTCCTGTCAGTGACGGGCAGATGG
>CRCNE00003797
GTGTGTTTTCCTTAGCAACCGNNCCTTTAATTAGGAGAGCAATTAAGAAGGTTGA
>CRCNE00003798
GCCTACAGCTCTGGGTTGATTTGCATACCAAGTGGCGGTAATGTTGTTAGGNTTTATGCAATAAAGACGAG
>CRCNE00003799
AGTTAGAGAGGACAGATGGGCCGACGTGAGGTAAGAGCTCTAATCCCATCAGCGCCGGGATCAGCCTGCCATCTGGACATCCCCNTGCACAATTACAAGACATTTTACGCGCTGGAACAAAGGAAGGTTGCAGCAGGCAGGATGGGACCTGTTAGAGTGCCTCAATA
>CRCNE00003800
TTCCCATTCAACACATGTTCCCNTCTCTATATTCACGCAGAANTGTATGCAAAT
>CRCNE00003801
CAAAGTAAATTTGTTTACTGTAATTNNNNNNTTTGGTGAATGATTTGCTATAATTGGTTGCGCTGATGAAGGTCAGTCCCTATGAGGAGTCGTGTCTNGTCTTTGGAGACTTGATCCTCTTTCAAACGCTCTGCCTNGCAATTAAGAAAAGCAAATGTCATTCCNNCAAGCCTCAGAAATGAAAATTTGTATGAACTTATTAGCATGAAGTC
>CRCNE00003802
GAGTAAATATAACCTCCACTAGTCCAACATTAAGGCAAACAAAGAGAGCTGCCTTGTCTGGGCTGTTCTACACAACAATACCTAATGTTGATTAACT
>CRCNE00003809
ACTATTTGTCCTAATCAGTGACACCCATTTANCCAGAATTGGTGAAAATGAACTANTACTTCATACNAGAAATCGTACACTTACCGGCNCTTCATTTGTCAAGGCACATTCGAGGGCCAGTAAACTTTTCCTTTNNCGTCCGATGGGNATTGTAGACATGCATCAAAATGTTAAAANNNAATGATTTGCGAGGGAGGCCCGTCACACATTTATCAGCACTCNGGGAACATTATTTGCTAATTTCCAAACCTGCGGCGTGACAGGGTGCTTCATCTTTTAACCCGCCGCGACCACTCTGGACTCTCTCCGTTATTAGTACGAGTCAAGC
>CRCNE00003810
CTGATAAATCACAAAGTTTCCTTGTCAAGGTGAAGGTATCGACTCAACTGCGCTGAAANCTGACAAAA
>CRCNE00003811
AGAGAAGTATTGACCGGCAGAGGAAAACACAACTCATCTCAAGTGAGGACGAAANTGCAGCAATAATTTAACGCTCATCGANNNNNNNNGCCTACCTTCATCCATGTATTGATCTTCATTTTACAATATTAATTTGCGTCTGCGATC
>CRCNE00003812
CTGTATCGGTTCAAAGTTCATGAAATTTCTATGAGCATTGATCTGCCTCCATTGA
>CRCNE00003813
TCTCTCATTATCCGTGAGGTCAGTAAGCAGAATTGGGAAGAAACGGAGAGATCAATACAAATTATC
>CRCNE00003814
GTAATGCGGAACAGGTGAAAGGTCACCTACTCTCCCCACCTCATAATTACCAAGCTCTAAAACAGGAAAGTGCTATTGATTGGCCNGAGCCCGGGGCTGGNNNGGGGCTGGCT
>CRCNE00003817
CCCCAAAGTCAAATTTGACAGCCTTTTATGATTAATGGGCTTGATTATGGAG
>CRCNE00003818
TCCTTGTGAAAGCCATGTCATGTAAAATCAATACGCCCGATCAATGCTTTATTAA
>CRCNE00003822
CTACATCAGTTTGTAGTCAACCATTCACAGATTATTAAAGCTCCATAAGATGAAGTGTTCCTCCTGCCTGCTTTGC
>CRCNE00003823
AAATGGTTCAATTAAGTGTTTTTCCACCCCAGTAGGCAGTGGCGATTGTAATCTAAGCGGAGGCCCTTTTTCAGATGTGTGATTATTTTGGTCTTGTTTTCCTTTCATTTTCCAAAGCTAGATCCAGTTTAATCTTTTGTTTACAGA
>CRCNE00003825
GCAGTTCCAATAAACAACATAAATATTTGATTTTGGCTTCTAATGGACCCAAATGTGNAGTTCAGCAGNCATGTAAATGAAAGTGCCAAGTGATTCATCATAGTTACCGCAGCCGTCTG
>CRCNE00003831
GAAAAATTATTAGAAATGCATTCAAGTTGAGCAATTACCCATGCATTAAAATTCATCTTCTCTCTCTCGGCTTTTGCGAGGTAGCTACACGTATTGGCCCCNCACGCCTGAATGTATTCATCACCTCAGGCAAGAACTAACAGAATAATTGCTTTACACTTTTATAATGACATTAGCACCTCCAGC
>CRCNE00003832
AGTCAATTACACTTAANNCGCCGCCGCTCTGAAATTTACATGGAAATGCTTTTCGAACACCGCTCACCGCTAATCATATTCTCAGCATGAGGCCGCGTGGATGAGAGGGGCATGCTGGAACAAAACAAACT
>CRCNE00003834
TTAATTGCGATAATCGTTGGGTGAAATTGGGAGGCATGTAAGACGTCTTGTGGTATGATGACTGAGATGATGAGTAATTATTA
>CRCNE00003835
GACAGCTGGGCCTTTCATTGACACTACCTGCCGAACGACAAGTGTAATTCTTTATTTGTATGCAAACTAGATGCATGCGACATGAAACAGAGCCCCCCAATTTCAGACCTAAACGCCCATTTGAAGAACCAGTCATC
>CRCNE00003837
CTGGAGAGGAAGTCGTTTATGAAGTCCTTTACAACAGCCAGAGAAAGAGGGTTAATTGAAAAATTTCCTAATGTCATTATGAAAGAACTAGATTAACCCGNAGCTAATTCACTTTATTGTCCTAAAGAAAGAGGAATGGGCATTGAACTCTTCTGCAAATTTGGGGCACNGAATTAGGGGTGAGATGTTGTCTTTGANGGACTCTGCCAGTTTAATTAAGATATGGAAAATGACTCATTGTTC
>CRCNE00003838
ATTAATAATGTTAGACCTAATGAACTGAGAAATTAAAGTTCATGCCGCTACATGCGTCTACTTATTAATATGTGGTTTGCAGAAATTAATGAG
>CRCNE00003840
TTCCACTGCTAAAGCTTCCTGTAAAGCGAGTGTGATCTGCAATGTTTTTCAACTTTTTNNGCTAGCACTGTATACTATTGCATTCTTAGGCTACTGTGAAGTCTNNGTTTCTTGTACCAGAAAGTTGTCCTTATNACCTCTAGCTCCTTACTCCCTAATGTGTTTTGTATGTGGTTATACAATTGTAGACTTTTGTGATTTTGCCAAAGTTGTAGCTAAATATTTATACACTTGTCTT
>CRCNE00003841
ACACTTGCGGTCACTAAGGGAATTNNTTTTGTAACATATCAATTATAAATATTGTATTTATCTTTGAAATT
>CRCNE00003842
AGGAGCAGTCAAANTCCATTCTTTATTTTTATATTCATTTTTAAGTTATCTGAAAAAAGTACTTTTTTTGAAAGAAAACTGTTTGTTGTATAGTCAAANTAAATTGTTTGTG
>CRCNE00003843
TTATTTTATTTTATTTTNNTTTGTAGACTGTATATAATTTTTTT
>CRCNE00003844
CTGCTTTAAAACAACCACGTATCTTATCTGTCTTTCTGAGTGCCTCCGGATAGCAGGTCAGAAAATGTCAATTTCTCATCAAG
>CRCNE00003845
TTCCCCCTTTAATTGTGCCACTTGAGAAATTTACGTGCCTGTGAANTATGGCATGAATCTCACGCTTATTGCAGTATCATTAGCAGGNCACATTTAAGCAACATCTGTGTGCTATAGAGCNTAATTGAAGTACCACANGCGTCAGCTGTAAATCCACGGGAAGATGGCAGATCGAGCTCGGCACTGCTGAGCTAGCCGCTAACAGTCAGCCTGTTCCTGCA
>CRCNE00003847
GGGAGCCAGCTTGTTTCCCCTCTCCGCCTCATCAATAGCTAAATCCTGGTGAACAAGNNNTGACATGGAGAAGCTGGAATCAAT
>CRCNE00003848
TGGTTCTACACAGTTGACAGGCANNTGACAAGCCGAACATGATACAAAATCATTATCAGCAGGCCAT
>CRCNE00003851
ATCTCCTATTCAGAGCAGGTACTAATGAAGAATTCCATATATTCTCAAATTTAATTAAAACCCCAAAGATTTCAAATTAGATGCAATTTGAAATNGCCTGGGGCAGAAATACATGCACTTGCGTGGCNAAGGGTATCAGACTGAAAGTTGATATCGTAATTGGTCTTGATGTATTTTCTGTGTTGCCAGNGCCGAGGCGAGGAGCTTATAACCATAGACAAATTCTCAGTAGATTACCTGCTCATTGAGAATGCCATCACTCA
>CRCNE00003856
GGAGCAAGATGAAACAGCGCTCCCCTGACGATAAAAGGTGGAAACTACGATAAATAAAATATTATGGAGATGGCCCTCTAATATTGCATNNNTGTCACAATCAATTTCCTATTACC
>CRCNE00003857
CGTTCAACCCGACCAGATCGCCTGTCACTCCTGACATCGCTTGTCAGAAGTTCTCCTTCACTGCTCATGGACAACATGGNGGGTCAAAAGAGCAAGTACAACGGGCCAA
>CRCNE00003860
GCTATTATTATGCATATCCAGGTAGAAAGTTAATTAACCCAAAGCTTAAGCTAATTATGATAGCAGAATGCTATCAACCAAACACTTTCAGTCAGACAGCTGTCCAGAATTTCATTTGCTAATCATTTGTCTTTTGGCGGAGCATATGGTAGGTTTTCATGCTATCAGAGGCACAACAAGCAGCTGAGAATCATTAACTAAAAACAATGTGCA
>CRCNE00003861
GGACCTCACCAGCTAAATTGCCTCTGCCGGCGCCTTCNGCTCGCCAGCATTGGATGACAGATAAATTGATCGAAATATTGGGAAATAATATCCTGCCCAAA
>CRCNE00003864
CAAAGCATATTAAACCCAGAAATGATCTAGTGATGCAAATCATTAAACACATTTGCATTTGCTTACTGAAGCCTATCACAGAAATTAAAC
>CRCNE00003869
GCCGCATAATGATCACATTACAATCCTGTGATATTATTCAAAACGACTGCTGATAAATGAATGATAAACTCGGGGGTTAGGGCTCCTTTATTACCGAGGTTGATAAGGCAGCTAATCAGTGGCCAAGCAAATGTCATTACATAAATTATGAGTCCTGACTTTGATATATATT
>CRCNE00003870
TTGGTTATATACAAAACTAGCGTCNTCTCGGGACGGCATTAGGCGCGACCTTTCACCTCTTCAAATACCCTGTGGTTTATGCGCTGCAATAACACGTGGCAAATATTTACCCGGCCGTAGTTTGATATATTGGAGCACCGCTGTGAATATTAGCAGATATTTTCTGCTCAATCGGG
>CRCNE00003871
GATAAATGAGTTCTATCGTGACTGCATATGGTATATGTTTTAAAGTGCCTCCCCCCGGCCTGTGCGCGCAGGNAGCCATCCTTCAT
>CRCNE00003872
CTGTCTCACTCTTGCAGTTAACACTATATCCGTATTGTATGAGTGTCACCAGCAATCCAATGATTTATTGCT
>CRCNE00003873
TTTCCACAGGCCATTCCACAACTCTCCTGCCAACATTTAAAACACTTCCTGTTAGACA
>CRCNE00003875
CTGGTGCGGATGGGGTGGCTGATGAATGAGGCAGTGTGGCAGATTCACAGTGCGGATCTTACTGCAGCTGTAGGGGAAACTAATGGCTAGCAGGGACCACCGAGGTCTCTGAGCTAATACCTG
>CRCNE00003877
AAGTCATTAGTCATTTCTTAGGCTGCATATGTTAACTTGACCTGCCGTATGTTAATGCATGCAACAATGGCCCCACATATGG
>CRCNE00003878
GCAATTCAAAATTGTGCCTTTCTTTCTGTATTTNNNNNATTTTGAAAAACTTGCA
>CRCNE00003879
CTCTCTGCCTATTCTGGACAGCCTGCGCGGGTCCCCGAGGGCCCCGACGTATTCAAATGTATCTCCATCAATGAGCACAGTAATTATGAATTCCGCACTAATTAGTGTATACACTACTTCCCTTGCATATTTGATTTCCACTGTGAGATGGTAATAAGGGAAATGCCCATTTTTGTCCTGTCTCATGAAAATTCCAGAATGTT
>CRCNE00003880
GGGCAGATGGCGAGAGGGAAACGGGGGATGCATTAAATATG
>CRCNE00003881
TATTTGACTTTGTGTGNNCTTGGCTGGTTTTATTATGACAGGCTGAATGGTGAAGGGGGGGATTAAACTGTTAAGCAGACATCAGAGGCTGTCTAATGTTTAATGCAAGAGTGTGTGTGCATGTAAGAACTGATAATGAATACAAACAGGACGACATCTTATTTGCTGTGTTTTTTATTAGGANTGACTGGAGAACTTGACATCC
>CRCNE00003882
TTTAAAGGTCACACGTTGACGAATAATTGCTTTTTACATCCTCCACTACGTTTAACAGGCCCGAGGNCTTGACCCCGCTGGCAGGGGCAGTAAATATGCCATCT
>CRCNE00003883
TGACAGGCAGGCCCATCATGCTCTAGTAATGGGGTCAAACAGGAATACGGGGATTTGATGCCCGCTGAGGCCA
>CRCNE00003884
GTAATGATGGTCACAGCGTTTGATTGACAGTTGCTCTCTCT
>CRCNE00003885
GGCAGATGAGCAGGCAGAGTTATTAATAATTTTGTCTGTGCGCTACAGATGTTCCACAA
>CRCNE00003886
AAACTTTTGAAAAATTCAAATATTTGCATNCAATTTTTAAAAGGGGTTTATATCTAATGAATTTAGATTTAATTTGGCATGGCATAAAATCCATTTGTACCGCTTTTAATTAAGAATGCAGTCCGTGCAATTAGAATTATGGG
>CRCNE00003890
ATACCTTGCCTTTCTCAGCGTGTCCTTGGACTGTCATCTCCAACCTTTTGAGTCTGTATCTGATTATCCAGGCAGCAATTAATCATAATTAAGCAAG
>CRCNE00003892
CTGCTCCTGGTAGGTGTTCGCGGACGATAAATATTTCATTTCCTTGCAAAANCAAATAGCTGCACATCATTCCT
>CRCNE00003893
GCTTCAGGCAATTACAGCAATGTTGCATTTGTCAATCACATTCAGTTGTGCATGGTTTCCTAAAATAATTATCAGGTGAGTGGCATCTCGTTGCCTGGAGTAGCAGTCTGGTGAAGGCAAGCCCCAGAGTATTAATTACTGCGTGCAGAAAATTTGCAGAGAAGCAAGTCTTTTAATGGTAGAACTGACGCAACATGATTGTTCTGATTCTTTTT
>CRCNE00003894
CTCTCTCTCTCCGTCCAGCGAGCTGAATTCCAGCTTCAGATGAGCCGCGCCTGCTGGGAGTTCAGCTGCCAGTTTAATTAGTGTTCAGTAATTTCAATAATGAGTGACAATTCATCGGGGCTTTTNAGGTTGGTCTCCT
>CRCNE00003895
GCTAGCCTTTCCTCCGCCTATTGTTTTGATGTTATTGGATGAAAAGGNCAGGTCTTTAGCAGCGAGCGCGGGGCCGG
>CRCNE00003896
AACACCAGCAGGCAGTGTATTAATATGTAAGAGATCAAGAGATTATTGATTAGAATCACTTGCTTAATATCCCCTTGTCTGTCATTCAGTACGCCGAGGCTTCTTTCATGATTTTTTCCCCCCTCTTTTGGTGTCACTCTATTTAAATATTCATGGCCTAGCTTGCTTTGTGCCCCTACTGCTGAATATCTAATTAAACTGTCAAAAGAAATACAATTTGCCCTTAAGGGTTATTACGAGAGGGGTCAGCCAGCACTGATCAGACCCACTCGGGCCGAGGGGGTAATTACCTATAAGCAAGCAGTGTTTAC
>CRCNE00003897
CTAAATGAGCCTCTGTGAGCTCCCGGCTGCCTTTGAAGCCTTGTCANNCGCCACCCCAAATTATCCTGATCCAGAAGAAAGACTGAGAAGTTGAGAGTCTATAACAACATAATCAGCAATTATAGCTGGGAAATGGGGAGAAGNCACGATTTTTATCTCATTAAAAA
>CRCNE00003898
TTTCTTTTGAATTCAAATGATTCGGNCTTTAAAGGTGAGAG
>CRCNE00003900
TCAAAGGATACTCCTTTAATATGGAGATTATGCTTATGTACTTGTCTTCACTTGAAAGGCATTTTCCTAATTTACTTATTAATGACATGTAAATCTATTT
>CRCNE00003901
TTCTGTTAAAAATTTATACAGTCCCATGTTAAATTTATTAATATTGCTTGCTGTCATTCACTTTGCTGCACTCTAACTGAAATGCGACTTGACAGCAAGCACATTAAAGATGTATGTCATTGTATTCAACA
>CRCNE00003902
TCTCAGGTGGATGATTAAAATCAATTAAATCACTCCAGCTATGTCAGCCNTAGGGATTCTTCTGACGAATGAAA
>CRCNE00003903
CACAAATGAGATTAAAATNGTGCAGCGCAGGGATTTCAAAGGGATATTTTCCATAAGAACATGAAAAGTCCTCAGAAGCCAGTGTA
>CRCNE00003904
CAGATGGGCAGGAGTATCAGGGATTGACTAATCCCAAATCTGCCGTCTCCTCACCAC
>CRCNE00003905
GAGCCAGCTGCCACATCCANCGCCTTTCATGCTCGTCTGCACACAACAGCTGCACCAGGCCTGCCTGCTTGCTTCTAAATTATTAAACATCTTTTTAGTTTGTTCCAGATGCAGAGCCCGATGTGCTTACCGAG
>CRCNE00003906
AATTCATTTTTCTTCAGATTAGTGTCATTGAAGATCATCAGTCCTCCTGTAAACA
>CRCNE00003907
TTCCCCCCCATTTGGTTAAAATGAAATGGACCTCAGAGAGC
>CRCNE00003909
AGCGTGTACATATAAAAATAGGAGGCCTGTCATTTCACATTCATTAAGTGTGAAACTCAGAAATTAATAATGTAAAAATACACTTTTTAATTAGTCTTACATTGAGCCCAATGTACTAAAACGGGCTCGNNGGCTCCCAGCAGACGCTNNNCTTAATAAAGCATTAGTGTGTGATGTGCAAGCAGTGACAGGTAG
>CRCNE00003917
AAAGTTCTGAAAATAAGCAAANGAACAGATTTATTGATTTTTGGTAGAGTCTGGGTGTTGAAGAGGGAAAGAATAAAGAACTGCTCTTTGCCCGATATGTCCAAATGACGTCCCATGGGAGACGCTTAATGGT
>CRCNE00003918
CAGGTGCCTTGCCTGTCTCTTGGATAGAACTGCCCTGAGGCTAGGGCTAATGGTATTGGCTGAGCCNTGCTATAAGAAGCTCACTTCTAATGGCCAACTTTGTGTGTGCCAGAAGACAGACAGATATCGATTGGTCCAAATGCCCTTGAGTTGGCAACATCTAAAA
>CRCNE00003925
AGCTGGTTAATCAAAAGTTAATTGTACAATTTTCATGTAGATGAGCGCGGCATATACATGACTCCCTGCTCTGCGATTATTGAAATAAA
>CRCNE00003926
AGTTTAATTTGTGGTAAACAAAGTGATTATCCACCGGGGGTACNNGGAAGGAGAGGCTAAGGTTAAATGAAATTTGCAAA
>CRCNE00003929
TCAATAGGTTTCCATTATCTGGTTGGGCAGTGTCACTGGCCTGTCAATGATCCCGCTACAGTCCCGGCACAAGGGTGAGACGAGCCCCCAGTCAATCGCCACTGACAAGAGGAAAACATGCTGACAGNCAACCAGGAACAAGTCAGAACACAGATTTGCACTTCAAGCGCTCGTCCGAAGGGGCGGTGTGAGGGGCCACCAAACGGCGAG
>CRCNE00003930
TAGTGGATGACTGCAGGGAATTCAGGTTAATATGTTGACAAGCCTCGAACAATAGCGAGTCATGTCGCTGTGCACGCTCGGCTGGTTCGGTTCATTTCAGCAGCTGACAGCAGGTCCTAATCATCAGCTGCCCTAAAGACAC
>CRCNE00003932
GAGAACAAATAATGGAGATGAAATGAACAAATGATTAGCATACTGTGAAAAGTACAATGTGTTTCTTATTTAGCATTTAGATAACTGTCTGTCCCAAAGAGCAAAGCTTCAAAGTTGAACCCAGTTTAGGCGAAGGGANATTAATTCTCTCTCCTTCATGCTTCATTGAATCTCTCATTACCAAACTTTGTCTGTATTGATGTTAGATTTGATTGAAGATTAGAGCATTTAGCAAATCTTGCTTTTGCGCATGTATCAGGNNTTTTTCAAGCNNNNNNNNNNNNGCCCGCTGGTCAATACCCTCACTTTTATCCTGTGTCTGCTTCATTTAAACTTCATCAACTCCATCAATGAACTGGAACAGAGAAACGTCCCC
>CRCNE00003933
TTCTTGTTTTGGGTGATGTCGATTTAGCTGCTAATTGGTGACAGAAACTGTCAAACGGGTGGCAGCTAGTGATTGCAGTGGCTTCTGTCAGGATTAGGTGAG
>CRCNE00003936
AGAAAGATTGAGAAAAAGGCTGACTGACTGGTCTCCTGGGGCCGTCT
>CRCNE00003937
GGAATATTGAGATGAGCAGTAATTAGGCTTTGATACTCTGGCAAATGAACAGTAATTAGAGGCTGCGAGTGAGGCTCCTCTGTCTGAGCTGCTCATCCAATATTCACATCATTATTGAACATTAGGATTAGCTCTC
>CRCNE00003938
AGATAGGTCACCCGTGTCTGGCCGTCTCTCAGAGGGGATTTTCTGGTTATTAGAGCAGCGCCAGATCATGGGCCAATTATACAGAAAACTGTCAGTCAAGATTGTGTGGCTACGTGATTAGAGCAAAAGGACAAAATCAGGTGAGGAGTGTGAATCTATCCGNGGGCAGCTTTGATTTGCTAATGAGGGGAAGAGGGGAGTGGACCGGGGCCACCGTCCCCAGCTGTAGCCCCGCTCGCCTGCCTTCATTTTCGCTCTGACCTTCTTAG
>CRCNE00003939
TGACAGCTCTGGCAGCTGATGCATGAGCTCCATGCTAATTCCTCAGCCTGGCCGTGATGGATCCTGAAATCTTGACCAGACGTCCCATTAGCCCCTGTCCATGACAGCCCCAATAAAGATATTATCAAA
>CRCNE00003940
AGGAGCCATGAATCAATCTGTGTAATAGGGGGAAGGCCAAATGTAATAAATAATACAATTACAAGCCAAANCTAATGAGCCGTTGCCAAGGTGAATTTCACAGAATAGTCC
>CRCNE00003941
GGGGAGCCAGCGGATGATAAAGCGGCGCCATAAGGCAACACCTGCGCAATTAAAACAGAGGATTCTTTCCCAACGTTACATTAATTTCAGCCTTTTGTAAAGGCCCAATGAGCACGCTAATAATCTAGTCTACTTGACTCCGTGTCTAGCCAAAACAGGGTGTCTAATTAGGTAAAGGTAATTAATTAGAGATAAACGGAGCTAATCA
>CRCNE00003942
AGGAGGCAGGCCGTTCCCTCGACACGCATCATTAGAGGGTTTTTTACAAGCGACAAGCAGGCTATTTGGCTGTCATTGGGATTGTTTGAAGAGAATATGTTTATCTGCCGTTTACTCTAGGGGGGCTGGCATCA
>CRCNE00003943
TGTTCATTAATAACAAAAAGAGGTTGAGGGTTAAAAACTCATTTAATTGCCTTTATGTTAATGACATTATGAATAGCCACAGAGGCAGAGATTCTAATTCTGGCCAGTATTTGGCTCTAACGCCGGGCCCCCNTAGAGGGCTGCTCATTTTGCTAGCATTAC
>CRCNE00003944
GTAATTTGATCAAATAGCATGCGCCCTTCCTTACCACTTATTGGCCAATTAAGTCAAGTTCTCATGCAGGGGGTCCGGCTGCTAGCGTGTTATCTGTGGATGAATTGATTGAAGCCATTCGGCAATCGCTGAACCCTGCTTTAATGATCTAGGTGATAATACTTGTAATTCTTCTCAGTCAGGGGACCGGCGGGCGCAGCTGTTGGCACGGTAATCCCTGTCCTGATACACTGAAGTACCAGAGAGGCACTAATCTGTCTCTCTGATTCC
>CRCNE00003945
TTATTTTGGTCAAGGCTGCATATGTTTCCCTCTGCCTGCTGGANNNNNNNGTCTGATTATCATTCCAATCAGTAGAGGCGGGCAGAGTCACATTAATTTGTAGTAATTAATAGCACTGAGGCATCTGACAGCGCATGTTAACGAGAGCCTTTGATTGTTTGGATCACTAACTGCCGCTCCTCTTGTTTGCATCACCTCCAAGGAATTTGTAATATCAAAGCGTAGCGCTATCTGATACTTGTCAAAATGCAATTTATAAAAGTTTAATTCTTTTATTGATTTAGTTTGGGTTTGATGCCTGCAGTGTCAGCTCCCCTGGTAGAACTTAGTGGATTCAAATGCTTGTCACCAGCACAGCCTCCTTTTTACTGAGAACAATTGCCATAGGCCAGCCCAACAGGCATGGTTTAATTGCCATTAATTAAAAGCATAAATCNNNNNNNNNNCTTCGCTGGCTCTGCTCTTAAACAGGG
>CRCNE00003947
CTCACCAGACGNTTTCTGAAATCATCTTTTTAGCGTGCTCCTCTGCGTGATATGATGTGAAGTGTGAGTGGTGCAGTGATATTTAGTAAACCGGCTTCTTGCTTTATTG
>CRCNE00003949
CTATGANNAGTGGAGAGGAAGTTCCAATTAGAATTAAAATAAGCTCCTTTAACGGGCTCTTAAATTGACAACTGAACAATGATTTTCGTATTGGTATCTGTCAGAGGTCTGGGAAAATCCTCAGTTGATAAGGCCCAATGCTTCCAATTAGGAGCTGAGCAGGACCTTATCCAGTAATGATTTCCAGCTCCCTAAAGATGTGGTGTGGACACTTATTGCAAATTACTGACAAAAAGCTACGCTGTATTGATGAGAAGGAGAACAGCCAGCTCTCCATGTTCCCATCTGG
>CRCNE00003950
CTCTGTGTTTTGTTTCAAAAAGGCAGTGCAGTGCGGGCGAGTGAGNNTGCCCTGCAGTGGCAAGCCTGGGGCCATGTCAGCCTCAGCTGCTCCATCACCAGGAGACTGGCCTAACATCTCTTGACTGCACTTTGCTGTGTTTCCCTGATATGGTCATATCACATCTGCCCACTCTCCTGTGACA
>CRCNE00003952
TTCCTCCTCCTCCTCACTATTGCATTTGAATTTCCAGATAATAGGCTTTGACTTCTGGCTGCACGTTTATAGGTCTTTTCATGTTATCTGCTTAGCTCATAGCATGGAGCTCAAGAACACAGACTCCCTGTGACAGGCCAGCCAGTCAGCCAGGCAGGCCTGTCAGGAGCTCTCATACACTAATGATTTCCCTTTAGTCTATTTTCTGTCTCATTGGCCGTTTCCTTCAAAAACAAAATTGCTCATTTAAATTCTCATGCCTGGGGCATTTTGGTCTTCAAATATTGTTGGAAAGTGAAAGGATTAGGCAAAATATGGTTTTTTAAAATGTTAATATATTTTCTGGTTCACTTTCTCCTCTGAGGCCAATTAGAGAATTTCTGCTGGCTGCATTAATGTCAAACTGACATTCCCAGCTATAATTACACTGTGCTTGAAACCTAACTTTCACTTGTAGGTAGATGAGTGTGCTTGGCAGTGACATGGAGACTCACTCTGCCAGCTTTTGATCATTTAATCATTGCTTTGCTTTCCCCCCTCTTTTTTCACCCCTGCTCCTGCTCATTGATGATTTCACCTTTNATTTTCGGTGTTGCAAAATGCGGTGTTATCTCTCATTACTCGCGCCAGTGTTTTGC
>CRCNE00003953
TTAGACTTCAGGTAATAGGAAATGGCATTGACCCCTCCTGATCCCCCNGATTACCTTTGTGAAGCGTGCACGCGCCACAGAATCACACGTCATGAGGCG
>CRCNE00003954
CAGCCGCGGCCCGCGCTGATTGACAGCTCTGGTAATTAGGTGATTGTAAAGACCCTTCTGACTGCTAGAACAACGTTGTCAGGGCCGGTCTGTGGCCGGAGCGCACNNAAATCAATGTGCTTTCC
>CRCNE00003956
TTGCCCGGTGTGGGATCCTCCCTAGTGAGTCAATTAGAGAGATTATTGTTCTTCCTTGAGGGGGGATCACGGAGCCCTGCAAAAACTGCTACAAATAGAGATAGATTGACATATCGAT
>CRCNE00003957
ATTGAAGATTACCAAAACAAACTTTTTTTNNNNNTTTTTTAA
>CRCNE00003958
GAATCCCTTTTCACATAACTTAATATGCCATCTTGCTCTCTCAGGGCTAATAATTGAATCCAGGCCGAGTTTAAATAGCTTAAAGGACAGGGAATACAGATGGGCATTGGCGTGATTAGCGCAAACTCCGGCCCATGGCCTCTGTGTTGGCTGCAGGATTAAGACATTACGAAGAGAATGACAGGGCTTTTTTAACACTTTATTCCCTCTCAATAACATTCTTTCACATATTNNNNNAATACCACCCCTAGGTAGCTACTTTATCATGCAGAAGAACTTAATCCACTGGTGTTGAGTCCATCT
>CRCNE00003959
GGTGCTAATTACCCAGAAACCACACAGAAAGTGCCCACTGTCACCCACTGAAGAGGTTCANCATCCCTTCCTCCACAGATAAAAGGCGTAGTATGAAAACATTTCGCCATGGACAAAGGGGGGAAGATTAACATAATCTTTGGGTTTGTATCCCCTGTAAGCTGTCCATGTGT
>CRCNE00003960
GGCTTTGTCGCTTAAGCCTGACAGTTGTGTTTTTCCCGCCTCTTTGTGATCCTCTCTGCAGATAGAAGTCTGATGTTTGGGCTAAACAGACAATAGTGGGCAAAAACGAGGTGTCATGCTGCTGACATACAGTTCTTCATGTTATGTCGATGGTAATTCAGAGCC
>CRCNE00003961
TGTCAAGAAAAACTGGGGTGAAGTGCTGACACGTCGACGTCTTAGCTGATAACGCTTAAATCATTTTTCCTCCAAAACTTCAGTCACCGGGCTTCAAAGAGATATAGCCATAATACAAATTTTTGGAGTAAGTAGTGGTGTTTGAAGTTATTTTATGGGATTTTGCTGTAAGGCCCAGAATTGATTTGCAGAGGGGATAAAAGGAAGATACTTTATCTTTGGAGCTTTGTCGGAAAAAGCTTAGCATCCATTGGTGGTTCCGCCAATATGCCTGCAGGGCA
>CRCNE00003963
ATATTGCGGTGCCCGTTTGCATATGTGCAGTGATATTAAAAGGGATCAGATTCATCTAGTGAANCACAACAATCA
>CRCNE00003964
TTTAATATCACAAATTACTCCCAGGGAGTGACCTCCTCGCTTTGAGCTTGATTACAGAGCCTTAATTAGGAGGGATTCCCAA
>CRCNE00003966
ATTCAGGTGCAAACCAATTTACAAGCTGGCATTTAAAGGACTTTNAATTAAT
>CRCNE00003967
AATCTACTTACTCAGAACTAAAACNTGTTTGCTCAGTCCGCGCTTACNNNNNNNNGGAAACATATTAGCAAAAATAAATGTTGGTGAGTGCTAGAAGAGGCCGATTATGTATGTCTCGGGCAAATTGGTGGTAATGAGTCAAGAGACTNNGAGCTGGTTCACATATATTAAAAGAGCGATCATTAAGGCATTTGGGCTTAGATTAATCCTGTTAATGACATGCCGGTGCCACTGGG
>CRCNE00003970
TTTTGAAGGCAGTCGTATTCTAATGATGACCCTTGGCATGCTGTGGCACTTGGGACTGCCCCCTGTGTGAGGAAGGCTGTTGAAAATTAATCCTTTCTCTTTTCAAACAGAATATCACCCGGCCCCTGATCACAG
>CRCNE00003971
GGAACAGACAGTGACACGGTGACCGAGGGACGGGAGAGGTCTGGATGTTCTCTGGCTNNNNNNNNNNGTTTAAAGATTGAAACCATTGGTGTGTGATGGGCTTCTTTGATGTTNNNTGCTAAGCACAATGCCTG
>CRCNE00003974
GCGGGAGACGAACATCTGATTTGTCACATTTGAAACGCTAATGTTTAAACCAAAAGGAAGAGCACACAGTAATGTGTTCATTCATCTGCATAAACACCACCTGTCCCAGCACAGACAGCTCCTCAAGCACCGAAAGT
>CRCNE00003975
GGAAGAAAGAAACAATTAGAGATCATTTGCTGAAAGAGGCTTTCCATTGCTTTC
>CRCNE00003976
CACTTCTGATATGATGTGCGNNNGGTGATGGACCTTTGTTTAGTTCAAAGGTTTATACCTCTTTATTCCNNAGTCCCTTTGTGGATCCTAGAGCCCTGAAATATGTATCACTGTCCCCTTTTATTCTTGCCATCAGAAGGGGAA
>CRCNE00003977
CTGTGTTGTGCTCAATACTTTAGCACTGATTATAACCTATTGAAGCAGAAAACCTGATCGAATATAACCTCTTTTGAATTCCTTGTTCCCTCAATGGAGTGTCAAAAANGAGCATTCAGAAGTTCGTGTAACAAAATGGCAGCCTGTCTAAATCGTTCGCTTTTCCTTCTTTGCATATGGTGCGCAAGAGAAANNNATTTCAGCAGCCTTTATGTTGGAGTANNNTAATGCTTTGATTCGGGAGCCAGTGTCATAACGGGCAGCAATAGGGAACTTATATCTTATTCTTCTTTTCAGTGTACATAAAAAANTCCCAGCTTAGTCCTCTTTNGTCTTTTGAATGCTTTGAACTCTTTTCAGC
>CRCNE00003978
TTTTGTGCTTTAGTCTGTGGTGTGCATTCACTGTAAAAGCACTCAATACCACAAGAAGACCACAAGCAAAACTGTGAGTGTCTTCGGCCNAGACCACACATCTNNNNTAAGCATTTGCATAATTTA
>CRCNE00003979
AAAGAGAGCAAGTCCAAAGCTGAACTGCTCAGTTCATTTTCCAGCTCACTGGCCTTCGTAATCCATCTGGGCCAGCTGCTAACAAGATTGGGTCTGAAGTTTACCTCCACANATGACTTAATCAGATTAAGAGCCACAAAGATCAAATAATGACCCCGCTTTGGGGCAAGTTCACTTGGCCCTTGATTACGTTGTGTGGTCCTTGAGATTTNATTAAGGAA
>CRCNE00003980
GTAACGGGATTATTGGCCGAGGCATAGAAACGTGATTGTCTCACAGCAGATGGTGCGCACTGCTTCACCTTTGAGAAAAGTTAATTAAGCCCGCCATATTGTGCCCATCCAGGGGAAAAANNTGTAGATGAATATTGAGCAATCGAACTCTCTGTCT
>CRCNE00003981
TCAGCCACAAATTGACAACAAGATTTACCCGCATCCATAATTGTAGTTCCTCTTATCCACAGTTACGCCAACTAATGACAGCA
>CRCNE00003982
GACCACAAAATGCCACCAATTTAAGTTCTGCCAATTTTCTCCACTT
>CRCNE00003986
AGCATGGCATCTTTCTCACAGAGAGTGACAGCTGAAAAAATCGGGGTCAGATTATATCAGCACGGACA
>CRCNE00003987
AATTGCATTGCTAATTACAAAGCCCAACAGTTGAACGGCATCAATACTCCATTAGGATTAATTAAGATTGGGAGTGACAGCTGACGATT
>CRCNE00003989
AACATAATGCTCCTTNGAAATGGATTTGACCTATGAACGTTAAGTGGTGTGATG
>CRCNE00003990
CTTGGAATAGATGTATTACTTATGACATCCCAGTTTTCATCCGTTCACAATTTTTACATTAGAGTTAAATCTCTGCAGCTGAATTCTTACGGCTGAGTTAGCCAGAGCCCATCAAATATTGAAGCGTTCAGAGCCACTGGCAGGCAGGTTGAGGGGAGTTCACGTCCAAAAGCCAAGCTGTAGATTCACAGACATCCCAATAGGAGTGTACAACAGAAAAGAGCACTGATAAAAATTTCATTAAAATGAGACGGGTATATTGCTAGCATTCTCTCCAGCATCACTATGAAAACTTAATCTGAGTTAATGGAAAAGATATGAAAGCCTTTCTCAATTCAAAACACAAGCAGTGCATAATTTATAAATTATTGTCAGAAAAGTGATCCCGCTCTGAGATTTACTCGGCGCGAGATGGA
>CRCNE00003991
TCTTTTTGACCTTTGATGCCAGCAGATTTTACACTAGAGCTGTCGATATTATCAAGTAAACTGGTCATTTC
>CRCNE00003992
AGGTGCTAATGTGTGTGTAGAGTCTCTGTACTCACAAGCTCGCTGTCACGCTCAGCTGCACCTGGGCTTGTTCTGCAGGCCTGTCAAACCCCAGACCGGC
>CRCNE00003993
AATGAATCAGTGTTGCTCTCTTCTGAGAGCTTGTTATGTGCCGTATCAGTGATGTGTTTTTTCCTCTGGCCCCAGTTCATCTGTCAAACCGGGTTTTTCNTCCTTCAAAATAATGAT
>CRCNE00003994
CTAATCAGAATGACTCTCTGTTAAATAAACCATGAAAAAAGCTTTCCCA
>CRCNE00003996
TGCAAAAGCGTCTCAACAGCCACCAGCAACTCCCTGCTCATGTCATCTGCGCATCACAAATCGTAACTTCTGA
>CRCNE00003997
GCCAGTAGTAGAATTAAAAGTAATGTGAAACAGGGTGCAAAGGNGGGGAAGAATTTGCCTTCGAGCNTTAACATAGACAGGGGTTCAAT
>CRCNE00003998
CCAGCTTCTCCATCATTTCTTTTTAAAAGGTCAGGATTCTTGTAGGTAGAACCGTGGACGAGTGGAGTGTTGCAGATGCGCTGAACAGCAGGGTATTTTCCGCTGCCATGACCAGCTAAGGAGGACTCCTTTAAAACACATCTGCCAGTAAACATTTTGGCCAAACTCCGGGTC
>CRCNE00003999
TCCCAGGACCTGTTTATTATGTGTCATTAAATGTTTTAAANNGTGTGCATAATTGATCTCCNCCAATAAGTCCTGATTGATTTATCGCCGTCTCAACTGCTGAAGCTACTNNTTAAAAATTCATAATAACTGTAGGTGTCTTCTCACAATCCATTAGCCGCTCCTGGCCCCCCAGTCCTTCCATTGATTGACCTTGTACAGGGATTCTTGTAGA
>CRCNE00004000
TGAAGCCCTTACTCGGAGATGATGAATAAATAAAGCATGTTCCATAAACAGCTTTCCACTATTATTTAAGCTTCCAGGGCCTCTCGCTCTGACAGCCTCCTCTCCCCGCCATCAAATTCAAGTGTGTAAATTTTCTAAAAGGCTCTGAATGTTTAATGATGATTTCAGGGAATGATGGAGTAATAGCTGAATAGTGAAGCTATTAGTTTTAATATTTATATTGAGTGCTTTGAATGATTAATGTGACAGGATGTAGAAACAGAGCTGCGGGACA
>CRCNE00004002
GGCCACTNGTCTAATCAAGAGAAGCACCTCTTCATCAAGATATTATTAACAA
>CRCNE00004003
AAAGGGAAACTCTGCCGAGCCTCCGGGGGATGTTTAACTGATTGCAACAATGAGTATTTAGAG
>CRCNE00004009
TAACAGCAGCACAATGACTGGTTTGTGTTTTCACATTGATTGAATGATAACAAAATGCACGAGTTACAAGCATCTCCTCATTTAACGACCCAT
>CRCNE00004011
TGCTCCTGCACAGTACCACCACTTCAAATGCAAACGAGGGG
>CRCNE00004012
GCTCTTAATGAGAGCGCTTCTATTCCTGATCACATCATATTTGTTTTANTACAAGTCCCTTTGAACAGCTAGGAGATATTGAGCCTTCTTTGATCACTGCATCTTTCTGCATTCCAAAT
>CRCNE00004027
TCTTTTATCTTCCNGCAGCGCATCAGGCTAATATTTTTGACAAGCGGCACAGGGGATATAAATGACCCAGGCTTCGGACAAATAGGAAAACTGGT
>CRCNE00004037
GCTGGCATTGACATTATATACCAGAATGGATTGTGCTGAGTGTACACCTCCTGCTGCTTATGAGCTGCTCTTTCATAATCT
>CRCNE00004043
GAGATGGGATCTTATGGAGGTAATTATTTCTGAGA
>CRCNE00004051
TTTGTCTAATGCATCCTTAAGAATAGTAATCTAAT
>CRCNE00004052
AAATACCACTTTCATTTATTATTTATCC
>CRCNE00004053
TCTCAAACGGATGCCGNGATCAATCAATAATTTTAATTT
>CRCNE00004054
AGGAAGAGAAGTGTGGGTTTGTGTGATTTGTTATCTGTTATTTCCCT
>CRCNE00004056
TAAATCNNACCATAATATAAATACACCTCCATTTTCATAGGGA
>CRCNE00004057
ATAATTGTGTTACAGAGAGTATTGATTGANAAAATTGTTGTACTCCGGAAACATCTAAA
>CRCNE00004058
AACATCAGAGAAATTNACTTCTTCACAAGAATCTATTGATCACTTTATATCAAAGGGGAATGTTTGACATAAGATTACCTGCCAGTTTGAACATTAGGTACACAGTNTTTTTGCCCGGGGCCATTGTACATCTGCCAAAGGGACTGTAAATAAGGC
>CRCNE00004078
TGCAGCCGATCGATACTTCATTAGGCTNGAATTGTCTTGTGTCCATGCAACCTTGAAGCTGTGGCTTAATTACC
>CRCNE00004079
GTGCAGTCAAATGGCAATCATGACAAATGACATCCCCTGTCTGAGAGCCACTTCTCCTCACTGGGCTGATTTGTCATCTCCACTTTTGACATTTTTCATCCTAGTATCAAATCACAATGACAGTCTGATATNTTTCTAATTCTC
>CRCNE00004080
TCCAAGCCATGCTTATGTCACTTGTGAAATTATGAATTTTGAATACAGGTCAGGAGAT
>CRCNE00004081
GCCTTTAAATCCCTCTTTTATTGTACACTGCACTGACAGNAGGNCAGCCTTGTCTTTCATTTCCTTGATGTGCNTTTGTACAGCTGTATGGCCTTTGTTTGTATTGATACTAACATTACCATAAACCACCACCCAGGGGCTAGA
>CRCNE00004082
AGTGATGATTCACTTTAGGGTTGATATGCTGTGACTGAAAGCAGCCNNNNGCTGTCAGTA
>CRCNE00004083
TGATTATTGGAGATCTTTCATAGTTGTATTGACTGGCTGTCCTNGCCGCTGTTACTCACCTGATCGTTTCATTGTTTAAATG
>CRCNE00004084
AATCAATGAACTTTAATATGATCAGGAAAGATAAATTATAAGAGTGCATTAGTCATACACTGTAA
>CRCNE00004085
AATTGAGTGCTTCCTTAATTTATGAGGCNAGCTTCCTCCATTAACAACAAAATCTCGGGAATTAAAGAAGAAACAGACCTTCGCA
>CRCNE00004086
CAGCCTTGACTTTGAAAAATACAGTCTCTGAATTTCAGGTCAGACTCTGACAACAATTAGG
>CRCNE00004087
ATAATTATGTTAGGAACCAATAAGACAGCTTGGAAATCAATATGCTAAGACAGACAGAGAACAGGGCCNTGGGCAGTGAACTGGGGATAGATTAGGCTCGCGGGTC
>CRCNE00004088
GCCAGGAACAAAGTCACAGACATAAGTGGTCCGAATAAGTGTGCAATTTCTGCCCATATGACTGTCCTGACACAATTGCCCTAATTTTCTTCCTTTGAAATGACTGATAAAAGACTTAGGTAATTGCTATGGAGACAGCATTTCTTCTAT
>CRCNE00004089
GCCTCAGGGCTTAGGGANNNNNNNCAGAGTGTCAGTTTCGGCACAGCCTTATATTAATACTTGT
>CRCNE00004090
ATCGTATTAAGTGATTGTGATTCGTCCTGACGCTGTATTGGAAATCAGTCAATCA
>CRCNE00004091
CAGCGCCTGACCTTGTCCCCTGGAATCAAACTTCATTTATC
>CRCNE00004092
AAGCAAGTGAATAATACTCAGTAATGAGTTAATCAATACATATTATGGTGTGGTTGGTNNACTAAAGTGAGAACAGAACCAAGAGAGCACAG
>CRCNE00004093
CCTCCAGGGATTTCCCTATTCAACAATCCAATTTACCATGGCTGATTGACGCCGATTGGATCCCGGGGAATCGCANTAACTCTTTTAAGGCCNCTAATAAAAATCTAATGG
>CRCNE00004094
TGATTCATAATCTATATTGATGCCTCAGAGACAGCAGGCTATTGATCTAGCCCTGTCTATAATCCTGTACCATATCCACAGCTTGTTAGACAT
>CRCNE00004095
ATTACAGTTTTTAATATCCAGGTTGNCGTTAAGGAAGATAAATTGCCATCCCA
>CRCNE00004096
ACACCGTTCTAATTAACATGCAGATATGCATCACCTCATTGGCAATTCAAATTGC
>CRCNE00004098
GTTTGAAGCTGCGGAAAAGTGAATAATCAATTAAGTATTGATTTCTTGTAAGATTTTGTANNNNAATTTCAANGGCAANGACAAAGAGGATAGCTTAAGG
>CRCNE00004099
ATATAATGTTTCATAACTGACAGTNCTCGGGGTTNTGTGTTGCCTGAGGTCGCATGGGGCGAACAATAAAGAGTAATTTGATTGATGGAAAATTGGAGTGGCCCATCCAACATG
>CRCNE00004100
ACGAAATGTGTGTTAATTTTCGAAGACTGGCNTTTTCGAAAGCAATTTAGATTTTCNTGTGTTTGTTGATATTNCTTTTAAATGTGACAACTCTGACATATGTTTCCACCACAGATGGATGAAT
>CRCNE00004101
TCATCTAGACAGGTGCTTCCTGTTCTANCCCTGACATGAAATTAAACACAAGTCCAGATGTGC
>CRCNE00004102
CTCCCAGCGCCTTGGGCTAGTATTTTTAGCTCTCATTTGTTTGAGGGGTTTTTAATCTGAGGACATTGAAAAGTTGTGCCCTCTG
>CRCNE00004103
GACAAATGAGGGTGACCTTTAACAATAAAATAGACACCCACCGAGAGGAATGAAACAGCANNNGTTTAAATTAAGAAC
>CRCNE00004107
ACAATGGACCCTCATGTGCTTTCCAGCTTAGCAG
>CRCNE00004108
TTGGAAGCAATAGCTACTGTCCANNTATAATATTTAAGGCCTATTCATGGAGTAACTGGCA
>CRCNE00004109
AACATAGGAGACAGTTGTTTCTGGCTGGCCCTCCGCCTGTCATGGCTGTCAGGAGAAATCCCATGAATTATGGCTCTTCCAGATGTAAGAGATTTCTAAGTTGCCTTGAACAGCCTGTGGT
>CRCNE00004110
GTTCTGAGCCCGAGCAGGTTGCTGTCAGTTTAAAAATGACTGTAATAAAAGTGACCATNNGAAGATGGATTTTGTGATTTTGCGTTTCTAATCAGTCATCTGTGAAGAGGACTTTTGCTTTGATTCAGCAGTGCCCTGACA
>CRCNE00004111
TATGGATTTTCGTTTATATAATCGATCGGAATGTCCCAATATATTGATCGAAAGTCCAGTGTTTTACAAACAAGCATTTNGTGAATCTCGATTTTACGTTGGAAGTGATT
>CRCNE00004112
ATATGAAATTAAAGTTAGATAAGTCCGCATTGAGGGAGGCTGCACCCAATCCCCAACTTATTTCCCATTTTGTGTTCCAGCATCACCGCGCTCCGCTCTTTTCAATGACAATGTGCCAAATCTAGGCATTTTCAAAAGAGTTTCCATATGCTATAAGCGGA
>CRCNE00004113
GCGCGTCATTTGCAATGTGGAGACTGTTGATCACCTCACTAATTAC
>CRCNE00004114
ATTCCCAGAGTGCATATCGAGAANNTAGACACACAAAGACATGCGCACTCAACTTAATCAGCCATTTTTTTAAACAGGGCTAAAACGATAATAATTAGCAGAATAAAGACATATCGGATTTTCATTTCCTTACCTCCTTTCCCTTACCCCNTCCACAACCGAAACTGC
>CRCNE00004116
GGAACTGCGGGGGAANNNGAAAGTAAGTTTTTTNNNNNNNNNNNNNNNCCCTTCAACTTTTATTGAGTAGTTGGTGNNNNNNNNNTTAAATTTAGGNNTCGAGTATTGATTTTTTTCCC
>CRCNE00004117
AGACAGANNGTCTTGGCTCCGATTGGAACGCGACAGTGACAAGGGNNNNNNCATCGATCGCTTCCA
>CRCNE00004118
AGACATGTTCTGCAGTAAGATTGGCTGAGGCTTCTCCTAGGGNTCGACAATGTGTCATTTCCATGAAGCCAAATTGCCCACTGCCTATATGATATTAATGTGCAAATCAATATTTCAGGGATTAAATTTCCCTTCTTCATTTTTTATGGTTTCTACCTCAATAAGTCTCAAGTCTAATAGAAGAGGCTGGATGATTTAAAATCCGCCTCTGCGGA
>CRCNE00004119
GGGAAAGTGCATTTGAATATGTACAAGTTTCATGTAATTAGGACTTAATTTTATTAACATATGCAAATTGT
>CRCNE00004120
AAATTTCATTAGTAGCCATGGAGATGGGGTTAATTGTGCTGACTAATG
>CRCNE00004121
CAATAACACTTGTTTAGACGCGTTTCCCTCATGTGGGAATTTGCATATGCAAAT
>CRCNE00004122
TAATCCTGTTTTTTGACAGAAATGTAAACTGATATAATTGCCTTTCAGGAAAGGGAATGCAGGGTTTGTACAAGTGTAAAAAGCATCGGAAAAGGNATTAGCATTTTTTTGCATAATGCACAGANGGCTTTGAATGGGCCACTGAATGGTTGACTGAGTGACTTAGATGAAAGCGAGATGGAA
>CRCNE00004123
TTTGCGTGACATTCCGTTTATTTGATAATGGAATATTGTGGCCCTAATTTCAACTCATTCTAATTACATCTGACAGTTGTTTGTTTGGAGTGAAATCCAATTAAAGTGTACACTTTT
>CRCNE00004125
TTCAAACTTAATTACCTTCTCCCCTTTTTTTGGTGACTTGGACTGAAAGTTTGNCACTGTGTCGGGAGAGGTCGTCACACATTCTTT
>CRCNE00004126
ATAATAGTCTGGACATAGACTGGCCTTTGTTTGTGTGGTTCATTTCGAATCAGGCGTAATTAACTCCAGAGTGTTTCCAGATTGCCAGC
>CRCNE00004127
ATTGAGAAAAGACATTAGCTATGTAGATTATGTTTCCCTTTGAT
>CRCNE00004128
TTTTTCATCAGTTCNTTTCTGCATGGCAACAAATAAACAAGTATAATTAGACTTGTGAAGGTCCATTCATGGCTTTGTTAGGATTAGATATATGTNGCAGTTTGCATGCTGTGACTCTCCTTTGTCTTTCCCTAACTCACTATGACATTTTGATAGAGGATTTGGTGTTG
>CRCNE00004129
GGTTGGGAGATGGGCAGCCATCCAGGANTAGATAACATCGCAATGGTATTTCAAATTGTGT
>CRCNE00004132
AAGAAACAAAGATAGCTGTAATTAATGACCCTGAANTCTGTGCCAAAAAGGTTTTCCTCTGACAACTTCAACTTAATTAAAGCTTAAGACGTTTCAATGG
>CRCNE00004133
GAAAAGATGTGTGTTACCACTGGTGCCATGACTCTAATCCCTGACAGTCCAAG
>CRCNE00004135
AAACGAACACGTTTCTCCCATTACTGACCGTCTTTTTATATCAGTACCAGGGCCTGTTNTGCAGTGACATC
>CRCNE00004136
GTGACATCTTTAGCAGGCACGCAGAAGGTTATGAAACTCTACCTTGGGAGGATCTCACAGTGCAA
>CRCNE00004137
TCCCCATGGAGTGAGCTTTAATTTCCTTTCTCATGACCAAATCAATTTGGCTTTCATTTAAAAGTTTTGAAGCTGCCAGAAGCTAATAAGTGTA
>CRCNE00004138
GTAATTCAAAACTGAAGAGCTGGNNTCAGGGTCCATTATATAATAATGCCCATGCTAATGCAGCNATGTTCAAATGAACGCTTAACTTGTTTTTGCTTTGCCTGACCTG
>CRCNE00004139
AACACATTTTCAATGGCATTCCAAAGCTGAATTA
>CRCNE00004140
ATCTCTGTTCCCCAAAGTGTCCTGTTTATATNNNNNATGATCTCCAGAACCAGATGGGATTNNAAACGGAGAAACATATGTGAA
>CRCNE00004141
ATATTGGAAATAAACAAATCTGTTTTACATTTGACATTAATTATATCTGGATCAAAGGTGCTGCAGAGTCTGGGNNTGCACCAAATGACNCTGTTNGGATAAATTATTATTTTGCTTTCAGAAA
>CRCNE00004143
GTATGGAATTGATAGCCAGTATTGATTATCCATAGTCGTGCCTAATCGTGGCTAACCGAAGGAAGCTTTGCAGATTTAG
>CRCNE00004145
GGGAAATTTGAGTGTGCTATGNNAGATTAAAGGCTGAAATCAGGGCCTTGTGAGCAATCATCAATTCCCAAGAACATTCTTTCATCTT
>CRCNE00004146
GGAAAAGCAGAGCAATTTTCTGCTATTTAAGCTTGGAGAGATGGCGCTC
>CRCNE00004147
TTTTTAGATTTAGGCATGCATGGAATTGGGGGTGAGATAATCGCGAATGTGAAATTGAAACCT
>CRCNE00004148
TTATTCACCGGAGCAGGCTGATCGAAGTGCGGCTCGATAGCACTAAACCAGCTCATGCTCCGAAGATTTGTCTTACAAAACCTTGA
>CRCNE00004149
CATACATTGATTTTTGTTGGCGGGGATCTCCGGGGCTTTCNATGTAGAGGCAG
>CRCNE00004150
CCACTGCTGTTTAAGAGTATCAATAAATGTTCCCTTATTTCCTCCTCAATGGCTAA
>CRCNE00004151
AATTGAAAGTTAATTTTAAATCAATGCAGAGAGTCATTTAAATATTGATCATGCTCTTTTGACTCAAATTGT
>CRCNE00004152
AGGTCTTATTTGTCTGATAGAGTTGAGCAAGAAAATAGATCTAGAGCTGGTTACTTCATTAGGTTC
>CRCNE00004153
GCAGCCTCCTCTGATAACTGCTGGTAATAGAACAAAATGAATTCTTATCACAGAGATTGGAAAGGCCATTAACCCT
>CRCNE00004154
TTGCATGTGAATGCTATCAGNTAGCCTCCCGCTGACCCATTTTNAATCATAGCCATCTGATGGCAGAGATGT
>CRCNE00004155
TTTTTTAATCAAATCAGTTTTTTGCGCTTGTAATTTTTNAAGCTCCTTTCATTAATCTTTGCTNGTTCTTGCGATTCCTCTGATGACATATTAATTTTGTATAAGCGTGGGATTAGATAGTGNCTGCAAGTGTGTCGTT
>CRCNE00004156
GGCTCTGTNTATATTTGATTTGCCAAATANNAGAATTCATATGTGCTTTTTTATGTATGAGATGGAAATATATGGTCNGAAATGAATATTACAT
>CRCNE00004157
GCACACCATACCTAGCTACATAATGTTGGGTTCAATGGAGCAGAGGAAATGCTGAAACAGGACAGAGCCTATTAGTTTNAGCCAGTCGTTTATCTTTTATCCATATAGCCGTGACAGGCTTGTCT
>CRCNE00004158
CATTTACTTTGTCGTTTNTAATCTAGTGTCACTGTGGATTAATTATAATCCAAATTGCATTTTCCATGCA
>CRCNE00004160
GGGAAATAATTTAGTTGCAGATTGACTGGAAGATGGNNNCGAAAATTGAAAGTTAAAATTAGAAATCCTCGTAATAAA
>CRCNE00004162
TTTTAACTGCAGTTCCAAAGTTTCTCTNAACCCAAAAAATTACAGTACCAAAAGATTGACTCAGGATTGTTTTTCCCATATTGATATGCTGGCAAGAAAATGATTGATTTTTGTTATGGACAGAACTGTTGCAGATGCTTGACTGAGCTTATATTGTATACAAAAACAAGGAATAGGAAAANNNNNNCTCACAAGTTCTTTTGNNNNGAGCTTGATTCAAGCCAAAAATTCTCACGATAGCAAATTGCACCTCAGCTGGATTGATTTCCAAATGCTAGCATGTACTGTATGGGATAATGATCCAGAACTTTCAAAGAGAGTTTCTCTTAGTTTAGTTAGGTGTAATTCAGTAGCTTTAAATTCTCAGGTCAGAACATAACATTTCTCATTTGTTGAANACAGCGAAGAAGCCTGCTTATAAANTGGCTTNTTACCAAAACATGTCAAGCTTTATTGGAGNGCATTTCCTTGATGTGTGTAGTGTACCAAGAGACAATATAACTGTTACAGNNGACAACGCGCATATCCTTTTAGTTTGCCCTACGANGAGAGTATGCTTTTACCACTGAGGGAATTTAGAATGGTGAAGTCANTGTGTATGNNCCCCCTGTGTTTGCCAGTTTGTATTGCCACAAGCTGTATTTATATACGACACCCTTTTTTCTTGTAGAATATACTAATAATCTGTGCCAACTCTTACCTTCTTTCTTTTACCTCTCANNTCACACCCTTTTTCCGAANGAGGTAATAATTCTAGTTTTGATAGACTCTTGAAGATTATGTGAATAGGACNNNNNNNNNNNNNCATTTGTGAATTNNNNGCTATAATGTTACGGTACTTGCTTGTGTCTGGACTATAGTGCACTTATTTGATTT
>CRCNE00004163
AATTATTATTTCTTTGTAGATCAGCAGCAGATTGATCCACATTTGTTAGACGTTTCACACCTAACAATCCAGAGACNNATTTAACAATTGGTGCATCCATGAAAGTAGTACTGTATACTTGAAACTGAAAAAGTGCAAGTTGGACAAAATGTGTTGAAAATGGTCTGAACATTTGCT
>CRCNE00004164
GTAGAACTGAACACAGTGTTACCCCTATACACTGCCATTTAGTGGATAGGCTGTTTNNCTTCCATTCNTACTCTGGGCACTTCTGTT
>CRCNE00004165
TTTTCAGCTTCCTCCTAGACAGAATACTGATTCGTCATGAATTACATTGCTTTACTGTTTNTATTTTATTTGCGTTGTTTTGGNNCTGTGTAACTTAAAGAATGTGAACGCTGTCANAGGGTGTTTAATTTTTNNACGAATCACTTTCTGGTTTAATACAGTCGGACAATGTGATTCATTCCAAAGTAACAGAAGGCTTAATGTATGAAAGAAAAAGGCTTGTGAACAAAGAAAGCTAAGCTGTTGTACATATTCGTAGTTGGCTGTGCATGGTACAAATTTATTAATATGAAGAAATGCAAAAATGTATTGCTTTTGGTATTNCCTATTCTGAGATGAACAAGTAGCATGTAATGCAACTGTTTGACAGGTTAAATCAAATCATGCTTAAAAATTGTTTCAAACGATGAAATTAAGTAACA
>CRCNE00004167
TGTTGTGTTTNNNNTAATAATATTTTTCACTGTTGTAGCTGTAAAATAACAGAAATCA
>CRCNE00004169
ATGTTCTCGTCATAGGCTTTTATTGAGCAGTTTACAAGTTATGAATGAATATGTTTTATTTGAGNNAACATAATATTGACAGCAACCTATCAATAGTAATGTGACTATTGTCAAGGGCCTGTCAATAGTAATGTAATTATGATTTAGAGG
>CRCNE00004170
CACTTTTGTCAATGTNGCTCTGCCTATAAAAATTAAGCATTTGAATGTACAGGGCTTTAA
>CRCNE00004171
TGTTAATTTGNNNNGTTGTTAATGACTTCCTTNTTGAGTGATAATTGATCAGCTTCATTAGCATATT
>CRCNE00004172
TTGATTTTTGAAATAATGAACTAATTAGACTAATTAAAATCAATAGAGGTGCCAATA
>CRCNE00004173
CTAATGCTGATTTATGGGCTCTTGATGGTCATTAGTTAGAATAAATTGCACTGAGGAGCCAAGACAGCATTATTCAANGTACAGGATACTAAGTGCAATGTAAGGTCAGCAATAAGAGCAAACCTACATATGTAGTTGAATGCCCTTGTAAACCTTNTGTTAATATATCAG
>CRCNE00004174
CAGCTGGAGGCTTTTGACATCTGCTGGTTTGGGATCCGACAGAGCAGCTGTCGGCAGCAGG
>CRCNE00004175
TGGCCGGGTGCCAGCTTGTGCCATCTGTGCGTCTGACATTTCNCTTCTAATTAACAGAAGGGTTAATTGTTCTGGCAGGCTCAAATGCAGTGTCTAACATCACCCAGGGGAAATG
>CRCNE00004176
CTGTAATGATGTAGAAAGAATTGAGTTTTGAGAAGCAAAGACCACTG
>CRCNE00004177
CAATTTGCATGTTATTACTGCATATACATAACTAATTGTGTTAGGCTTTGCTAATAGAGCAGAATGACGGATTGAAAAATTGAGA
>CRCNE00004178
TTTAATTTCTTTATATCTTCATAATTGATTAATGTTCTTTTGTGAGGAAGGAATGAATAAT
>CRCNE00004179
TGATTAGTCTTCATGTATGTACAGCTCACTTTAAGTGCTNNNNAAAAAGCCATAGGTCAGCTTTACATTAAATC
>CRCNE00004180
GGGAATGGCGCCATTGATTTCCTTAACTTANAGACCAAATGCTAAAGATTTTTGGATAAGCTTCCTCATTACTTAAGCTAAAATCAATAAGGAAGAGCAT
>CRCNE00004201
TTATCATGTGACCTTT
>CRCNE00004205
ACTACACGTCTCTCAAAGTTCAGGCAGAGGAAGGGCTGCTGACCCGTCGGATGATTT
>CRCNE00004206
GGGAGCATCATACCTGAGTTGGTAATGTAAAGAAATGGCCATTTCTAGGAGGA
>CRCNE00004214
AGGGGTGATAGAGAAGCTAAATTGTTACCTCATGTTTTCAANAGGCAGNNTTGTGGCCACNNNNNTGACAGTTAAAATGAGCAGAAATTGCAATGATTATTCACATTAACATACCTGACTTTTAACNCATAATGCTTATTAAAACTCCAA
>CRCNE00004215
GCAGATGTTTATAATCATGTCTTGAATAAATATTGGATGGAGAATAATA
>CRCNE00004223
CACATAAATGTTTTAAAACTCTTGTCATAACATTCACTGGNCGTACACATGACAGCTGGTATCTGTTGCTGC
>CRCNE00004224
TATTGCAGGAGAGCTCATTGCTCTCAAAAATCAAAGTTAAATGGGTCATCTATCATCTGAATTTGTGTCTGGCTGACTTGTCT
>CRCNE00004225
ATGATTTATGGCTTGAATTGGAGAAGTCAACCATGCATGTTTCTTAGTTTATCGTTTTATGCTGCCTTCAATTAAACCTCTATAAACAGGATGATGGCTTTACAACGTTGTCCGGCAATAAGGGCGAT
>CRCNE00004227
TGCAGGGTGAAGGTCAAGGAGGCTATCTTAACTCCATCAATCCTGCANGACAGTTNACAAACGACCT
>CRCNE00004232
ATTTATTCATGATAAAGAGACAGCGCTGGTGTGTTGGCACAGGCTACTTCATTTACATGCTGTTATAGACTGTTTGC
>CRCNE00004242
TAATCTAGTGATTCATCTTCGNNCCCTGCCCATCAACAAGTG
>CRCNE00004243
CACTTATACAATAAAAAGCCTTTTCNTGGGAAATTG
>CRCNE00004246
TAGGGTTGTTCGCAGCAGTCCATGCAAATCAAAAGCCTTGATTTATGCACCTTTCTAGTGGCGGCTGGAACATTAAATTTAATTTTGCTGTTGCAGCCGGGTTCC
>CRCNE00004247
GAATTCATTACTTCTTCCACAATATGCGAAANGCCACATTTGAATGAAACATTTGTCTCTTGTCAGAACAGTGTAAGATCTACTCT
>CRCNE00004248
TAATTCCATTTACTGCTTCTTGGATTGTGCCCCNNGTCATAACTGCTAATTCAATTGTACATTCATTCTGCCAACTCCTTGCCATTAAGCATGCATTTAATTGCTTCCATAAAGCTTTTAATATGCAGCTCACAAAACAG
>CRCNE00004249
AAACAAAGGCTGGTGTCAATTGCGCTGGTGTTANGGCGCAGTCTCTCAAATTAAAACCTTGTAGCAAAGCGCATCTGATGGCAGCGAGCTATTTAGCGGCCATATTTTACGGGGCAGCCAATGAAAAGCAATAACTGTTTTATTTAATGTATCAGCTTCTGGCAGCTGCTCAGGGGAAGGACGCTTAATAGAAGCTGTCGATCAATGTCAG
>CRCNE00004250
AACACAGGCTCGTACATGGCATGAAATCGGCCACAAAAGCCG
>CRCNE00004252
TTTTACTGCAGAGGAAACGGTAAATGGCTGTTAGTCTTCAGNAAAACCAATGGATCGTCTTTTCCATCAATCAATTAAAAAACACTTACCTCACACTCAACATGATTTATATCTTGTTAATAGAATTGTCTCACCATATCCCTGTATTATTATACCTCCAAATTCCATTAGCTATTTGCTTAATGC
>CRCNE00004260
TTAGCAATAGCCATGCTAAAATAACCTGCTAACACGTCGCACAGCGCGGCNNAATAATAACCTCCTCAATCATATTTTAAAAGTCACGTCAAGCCAGGCCTGTATAATTCATCTCTATGCAAATACATCAATGTCAGCCCATTAGTGTATTGCTAAAGAGGCTTTTTATTAAAATGCATTCTT
>CRCNE00004261
ATAAAACATGAGCCCTATTGGCCAAGAATTATAGCAACTATTAGAGTAACATATGGACAGCATGCACTCGGAAAATAAAAACCAACAGATAAAGTAGCAGGGTCATGGCANNNGGGTACAAACACTTAGGAAAATGGCAGCGGAGTAATAGATT
>CRCNE00004262
GCGTGAACAGTGGATTTTTCTCCTTTATGGTGTCATTAATTTACCGCGGATCATTAGCCCTCNATACAAACCCATGTTTTGACAAATG
>CRCNE00004263
TATTAATTTCATGGATTATTTGCTCATTAGGCATTAATCATAGTGCCCCA
>CRCNE00004264
GAGAAACAGCTATTCTGATCTCAATTAGATTATGCCTCTCTTCTTAGCCATCCCATAAATCATTCCCCCAAAGTGAAATTAACAGTTACTCGAGCGCATTAATAATCTGCGTCAGGCAT
>CRCNE00004265
ACATCATTTTGTTTATGAAATATAAACATTCCACGG
>CRCNE00004266
GAAGACCACTTAAAGCCTTTGTGCCTTGTACATTGCATCTTTGAGAGATTAGAAGTGTGACATTAAAATGGAAAT
>CRCNE00004268
AAAAGATGTGTTGACCCTTCCTAGATTGAATTTNAGCACAAGGCTGGATAGCAGCAGTTGCAGACATGATGGATTATTGTAATGACCACCTCCATGGCCTTTTTGTCATGTTTAAATGGCAATAAATTTAAGCAGAAA
>CRCNE00004269
ATGCAANAAGTGCTGTGACTAAACTCAATTTAATGTGCTCTCCGGTATTTGAAATACATAAATATGTCAAGTAAAGGGCCCTTAATAGACCTGTTTGGACCAGTGATTGCAGCAGTATTGTTTCCCACTGATTAGGACGAAAACATACCCCAAGGACCNNNNTCCCATCCCACTGCCATTTAATCAGCATTAGCTTCCTTTTACTTGCTGTTTAATCTGCTTTCAGTCCAGGTACTTTGAATAAATCAATAGGAATACATGATTGTCTAATGATTTTCGGAGGCCATCCCTTCGACCACTGCTGCATGATTTAGAATGACTAATTCCACTTTTTAACATTGATCC
>CRCNE00004270
CTTGTTNNGGGAATGCAAATNCACCGTCAATCCTATTTTATGCTAATCAAAGAATAGCAAAACATTTCAATGTATTCCTGTCTTGTTATAGGCAGGCTAAGAGCTTCTAAATCCCTACCATTTACCAAATTAAACTAATTTAAAGTGCTTCCAAAAGGCACATCTGTAGGCTGACGTGGGTCCANNNNAGCCTTTGAGANGTGGGCTTTCGCTAGGCTTTCTACGTCCCATTGATCCTTGAATAGTCATGCCTGTCAGGCAGCCATATCAACCATTATCATTCTAATTTTACTGCCTTTCTTGGTCCCTAATCTAATTTGCAATGATGCCTGAGCATTTCGCGAGGCCACAGCACTTTCTTCAGAATTTCAACAAGGGCATTAAAGCCCCTCAATTTACATTAATGAAGTGCACATTTAATTAAGG
>CRCNE00004271
CAATGCATTAGCCTGTCACAATATTGAGAAAAATTGAAACCAGGAAGAAAGACCACCAGATGCTTTATTGTCTTTGCAGTTTCCACATAATTAGCTGGGAAGAAAAGTCAGTGGTCTGGTTGCAGCGCTCTGAATGAACTTGAGGA
>CRCNE00004272
GCAAAGTTTAACTGTGCGTGACAGATGGCCGTGAAATTGGTTAACACACA
>CRCNE00004274
GATCATGTGACGGGGATTATTAATGGCCGCCGTCTCTCTGCCACTTGACACAGTGCTCCAGCTGTCAGTGGGCTCGTGNGGCCGTATGATTCTGGCGCTGGTGCGGTGCCAGTCCTGGGTCTGACCCATCCGTCACTGTCAGCGGCAGTTGGGTGATGAAT
>CRCNE00004275
TGTAATTGTATTAGTAATTATTCATTTAACTTGGTTATAAGGAGCTAAATGCTGTCACTGAAGGAAGCAACAGCTTTCGTTGCTAAAAGGCAATTCATTTCTGAGCTNNNGAAATCTAATTAGAGGCCAATGCTTAGAAGAGAAATCTTTTCTGGTGATAATCTTATTTGCCAGCATTAACATCCCAGCTG
>CRCNE00004276
TTACATCATTTAATTTACTATTTCAATGATTACATACCTCATTGCCTTGCCATTGTTGGGCTGATTGATTTNAATTAAGTTTGGATTAATCACGGCAGGTGATATTTAATG
>CRCNE00004277
CAATTATCGATGCTTTCATNNNATAAGCAGTGAACTTCTCCAATCTCTCTACATGGTAATTGTAACAGNAAGTCATATGCATAAAATTAATTATACTGAACCATAAGGGCCATAAATCAGTTCACTATCAATTCCAGGAAAAATGTTTCAAGCACAC
>CRCNE00004279
GTTTGATGTGGGAGGTCTTAACTNNTCACCCTGCTGGGTCGGACCCTGAGACTTCTCATTAACCGTGTCATCAAAGGCCCCCNNGGCCCAAGCAATCATAACATTAGCGTT
>CRCNE00004281
GCCAAAGCAAAGAGACAATCTCATTAATATNNATGATTAATAGTAGCTGGCAACGTGATTAATTAGTGTTTGTGACAGTAAAC
>CRCNE00004282
TGAAAGAGCACACAACTTTGCATATTCTAGTCTTGTCCCATTTCATTCTTCCCCTGCCCAGNAACAGCAGCCCAGGAATTAAACGCCTGGAACATGATTGATTACTTTTCTTTTTTNATTTGCAGGCTGAAA
>CRCNE00004284
GATGCANAATGACTTTCCAAGGTCCTTGTGATTGCTCATTAACTTTCAGCAGGCATAAGTCCTTACTTTATTATTGACTGCACAGAATACACAATACACTGACCTCTGCCACGCGCAACTAAATCTCTTCCTGCCAATCCATTGCACTGATTTC
>CRCNE00004285
GAATCAACATATTAAAAGCACCTGACATTTTGTCCTGATATATTGAATCGTTAGCGCGACAGAATCACTTAAGCTGGATCTACTAACATCAAGTTTCCTCTGGTTATTGACCTCTGCACAGCNGGCCCTGACAAGTGGAGCTGCAGCAAAGTTCATTAATAATGTGAAATAAATCAATTGTGCAGGAAATA
>CRCNE00004286
TCATTTCTTCATCATTCTTCACTCCATCGATTGGTGTTGTT
>CRCNE00004288
AAAGACCTAATTAGCTGTGAAATNNACATGACAAGTCAATTGT
>CRCNE00004289
AGGTGGATCTCTATTTCAACCTTGAAGGGGTTGGGCGTCCTGCCAGTAATGAAGACGTATTAAAGCTTAATGTAACTTAATGTAGCAGGTGTCTTATATATAATGTACAGTAGCTCTTTGGAAAGCATTATATTCGTCCCTACTACCTTAAAAGCCACTAAATCTTGTGGGCTAAGTTCGTCTGGCTATGATTTGCCTTCANNNTTAATCGATAGAAAAATTGTTAACACACCTTAACTGGGATCCATTAGTCTGTCCCCAGACAATAAATGT
>CRCNE00004290
AGATTAAATGCTTCTTCACATTAGTAATGTCAGCACAAAATGATTATCTTCTCTGAATAATTTATCCCCTTGCACAGAGTAATTTCCTTATCT
>CRCNE00004291
TCCATCTCGGTCCTCCTCAGTGAATTGATGGAATGACCTGGACTTGATCTTTGAGGTCAACATGCCTGATGGTTCCTGCAGATTGATAAATTGATTCAAAACTATTACCATGGTAAAAAAGCAATAAGGTCATAAAACTTGCATTGGTCCAGCTGNNNNAGTAAATCCGGGGCATTTT
>CRCNE00004292
GGAGCAATGAGAGAGCGAGAAATGACTTTGAAGAGCTCATCATCTCCAATCTATTTTTCCCCCCCGCGCTTCATGCCGCCGCATAGAGGCACTTCATTACAGGGGGAATAACTGTACACAGGCCGGGCC
>CRCNE00004293
CCCCAGAGGGGCTTCAGGTGCTTAATACCTCATCACTGGCTTCATTGAACGCTTTAATCTGCACTCCTGTGATCAATAGAATCCCGCTGTAAATTAAAAGGGCCATTCCGTGTAATCAAACCTGTTAATGCTCATTCTGAAAACCATTATTTGTGGAAGGCATTTAGGGGGAA
>CRCNE00004294
GAAAATGAAATTTTCGAGCCTGCCATTTCTGCGGCAAATTCAATTACGCCAGCCGCTTGTACAAAGAGCTGTAGCTTCCTTG
>CRCNE00004295
CCCTGCCTTTTTTCATCATTTGTATGTTTAGCTGTTTGGTCAATTTACTTTGCTGCCACGATGTTTCGCAGTTAAAGGCCATCCATCACATTCACGGTGAGAAAAACGTCCCGCTACAATATTACAGGTTATTAAAAGGATGATGAGAATGCAGCC
>CRCNE00004474
GAATATTTGTCAAGAGGCTTGACGAAAGTTGCATTTGCATAATGACTTTGTAGTTCTGCATTAATAAAATTTGCATATGAAGCCGTGTTAATTACTCCTGAT
>CRCNE00004475
CATTAGGCGCNNAGAGGATGAATACATTGAGATGAAAATGNNAACACGCCTAACTGGTAGTTGACCTTCGCGTTTTGTAGCAGT
>CRCNE00004477
ATAGAGCTGTATATTAAAGTACAGCTGACATTAGAATTAGCATAATGTGCTCTCGCCTCGGG
>CRCNE00004478
ATGGAGCCTTTANACTGTGCAATAATTTCTGTATTTATTGGATTTT
>CRCNE00004479
AAAACAAAAGGCAGCCACTGAAATTTGCATGGTGCTCAATTATACATTAGCGAACATCACTTGGCAATCTGTTCATATCAATTTAATTGGATTTTAATACTGCCTCTGATCTTGTTTTCTAATTAACAGCAGCGGCTGGCAATAAAGCAGAACCATGCACCCAGCAACACCTTTGATCCTGGCCATATGGAGTTCCT
>CRCNE00004482
TGACAGTGATTGATGTTTGAACGCTCTCCCTGATTCACTGATTAAACCCATCAATCTATATGCAGAAAAGGTGTCTGATGCAAATAGACCCAATCAGATGGGAC
>CRCNE00004483
TCACTTCTCCCATAATCATCAAGGCGATGCTCGGATGCCTCCTTAATTTACATAATACCATCCTGACACTTTTACTCCAGCTATCCATCAC
>CRCNE00004484
GATAACCAAAAACCATTAGCTGCTGTCAAACCCAGGAGAAGAGAGATTANNNNNNNNATTGAAATAAGATTAAAATGAT
>CRCNE00004485
ATATGATCAAAATTAATCAGCCCTCGATTTGAGATATTAAAATCAAATTAATCATGTGAAAAAGCAAATGATGCTTGACGCATCTCCAGCTGTG
>CRCNE00004487
ATTTTGAAANNNTTATAAGCTATTATGCGCCAGCGAG
>CRCNE00004488
TAATTGCTAACCATTCTGTCAGGTCAATTGACGCTAAATGAAAAAATAACAGAAA
>CRCNE00004489
AACCGAGAAGCAACTAATTAGATGTCAAAAATTCATAAGGGCCCTCTTTAATATTGCATATCT
>CRCNE00004490
GACTTCTATCACTTAATGAAAAATAGCTTTCCTTTTGGACAGAACTTCATAGGCNTGCAATCAAGCCGCGGCCCCCTCTTCTNNNNNNTGACGNTGCAATCGAGGCAAATCAAGTCAGCATCTATTAATAATATTTNCCCTGGCTTCTTTCATNNNTCCAGCGCATGTCCTACGACTGTCANGGGCGCGTGATGGAGCACTGCCTTTATCTCTGCTCAGGCCTGCTNCTGTCACTGTGATAAACAATTCTAACAAGAATCAGAATAAAGATCTTCCCAGTAGACTCNNNCAGGAGATAGAGGCCCTTTTTTCTCATTTTCTAGACGGCAANNNNAATTTAATCTAGTGGCTGGG
>CRCNE00004491
AGCGTCACATTCAAAGAGATGCAAATTTATCAGAGCTGGGACC
>CRCNE00004492
AATGACATTATGCATATGAAAATGTCCAGAAAGATGTTTGATTTATGTATGCATTAGATGCAAATTCTATTACAGGACA
>CRCNE00004493
CCTTGCCGCTCAAGTCTTGTCAGTCACATTTTCCCTAATTAACTAACATCTGCTTTCC
>CRCNE00004494
CACAGCCAAAGAAAAGCGGCTTGGTGGAAATTCAGATTCATTAAAACTTAATTAATATGCATCATTATGTAAATGAGGTTGCAGTTAATGAGTTCTTAAAAGAAGCCTTCCTTAATTAGTTCACTTTTTAATGGCATCATCATTTATCTTTTT
>CRCNE00004495
CTCACAGTTCTATATGCAAATAGGCCTGCACCTGGGCAGTGGAGCAGGC
>CRCNE00004496
GCCACCCAACTGCGCTCCACTCCTGTGAAAAACATCACACAG
>CRCNE00004497
GCAGCCAACGGGCAAAATTAATATGCAAATGTATGCAAGAAATTNNNNNAAAAAGCAGAATTACACAGGCAAATGAGGTAGCTACACTTGAATTGTTAGGATTATGAATAATTACTGCG
>CRCNE00004498
TTAAGAGGGATAAGACGACATCCTTCGGCNTGTAATGATTGTAATTACTGC
>CRCNE00004499
TGATTGAGGTCAAGCTGAGAATTCTTTACTGGCCTAACTAATGTGATTGCATCAGAGCAATACCCTTAAACCATATCGGGTCCTGATCTGCATACTAATTG
>CRCNE00004500
CTATTTTTCAAATGCAAAAATAAGTTGCTAATTTTGTCAGTGCTCTTTCTAGACAGTGCAGGTTTAATTGCTAATTGTTAACTGGGAATGAATGCATTTGCATATTAATTAGGGAGGCCATTTACATTTTTAATTTGCTGCCTTCAAAGGGGGTGAGATAAAAGGTCGCACAATTNNNNNNNNNTTAAATAATTTATGCTCCGCCGCTGAAAAGAATCTGAAAAGAAGTGCNTCAGCTGATTTTAACCCCT
>CRCNE00004502
TGACAAATGACCTTAATGAAATTGGACAATTCAGCATACATGCATAAAA
>CRCNE00004505
AAATTACTTCTAATAGGCTTCAAATCAACTACTAATTAAAACTGCATTAACCNTTAATGAATCGGAAA
>CRCNE00004506
GTGCCAATCAGCATCACAGGTGCTCATAATTGTCCCTCTAATTGCTTCATTA
>CRCNE00004509
GTTTCTGATTAATTAGCTGGAGTTGGTAATCAGTTTAATAAGGCTGGAGTTGCTGGTGAGAGGTCCCCT
>CRCNE00004526
AGCGGCAGCGACCAATCACCAAGCCATTANNCAGGCTTCAGAGGAAACTGTTTATGTGACTCCAGAGCTAATTAGGCTCATGAACTAACAAATCNGCTAGCACNAACNTGGTGAGGAACNCGATCACATTCATGGATT
>CRCNE00004527
TCTCGTGTTAAANGTGATTGTGCAAACAATATGAAGTAGCAGTGCTGCGTTATAGTG
>CRCNE00004528
TTCAAGCACTGAGCGTNNATTCCATGNNTATAGAGATACTAAA
>CRCNE00004529
TTTTGTGTTTNGTGTTAAGTTTGCTACAATTTTAACACAAAGTATACTTCCAAGAAGTATGTAATTGTCAATATTTTGTCAATAAAGTTTTATCAATATGTTGC
>CRCNE00004530
GTCTGGTCTGTTCAAGCTACAAAGAGTCCNTGCGAGCTTTTGTGAAAGTGCAAATCAGTTTAGGCAATTATCATACGAGTAATATGNNNNNNNNNNNTGGGGGAAAGGGGATGCATTGCCCAGTGGTCCACTTTAATCTGTTAATCCGTGGATCCAAGGGGGCCTGGTTGGACATAATTTAGTACAATCTGACTACCTCTCACAACGCGATAAGAGAAGGTT
>CRCNE00004531
TAACGGTAATAAAAAAATCTGCAGAGAATACTATTAGCTTTGNNAAAAACCCCTAAAAGCTTTATTACAAACCCAGCTTTGAAATNNAGAGGGATTAGAAGGCTGAAAGGGTCCCACAATAGTTAGAAGAAAAGGTTTCATGCTAATGAGGTTAATGCCCTTTGTATCTCCGGACTCCACAACTTCATTACTCNCTATCTCGGGCAACACCGAGCGGCTCAGAGCCNCACAATCCACTCGAGCTGTTCCCTACCCTGCCTNNAAAGAAGGATTTGATAGCAGCCCTGTTCAAACTAGATAATTATATCTTTTCAAGTTGGAATTAAGATAAAGAAAGTGCAGTGAAGGCGGTGAGCCTTGATCCGCTGCAAACAAATTTGGCGCA
>CRCNE00004532
ACGTCACGACAAACACAATCTATCCAGTTTCACAAATTGCTTTTGAAACTGATCCTTGTAATGGGAGAATGAACCCCCTCGCAATTCCCGTGGCCTTGCCATAAGGTACAGCGAAAAATNNACAAGACTAATGATCAATTACAGAATAATTACCCTTCAAACAGTTTACATTACAA
>CRCNE00004533
AATTTATAAACCTAAAGCTTTTCCAGTACTCAAAAATACCAAATAAACATTTCTCATTTGGCCCTAATTTGGTCACGCAAGATAACGCTGACATCCGAAAGCATTTAAAA
>CRCNE00004535
GCTAAGAGTAGTGGATCGGCATTGCAAGAATTTTTTAATTTCCTGTTACTCANNATAATT
>CRCNE00004536
AATGAATGACATATTGTGAAATCTTNTACCTACAAANGCAGAGTCTTCCTCCATGCAAATGAGTCTTCTGCTCTCTCTTGATAAGGATCTGTTTGATGGGACACATGCGGAATATGAGGCGACTAATTCCCTTATTAGTATTCAGCGCGGCTGATTGGCAAAAAGCAGGGAGAGCTGGGCTCAGAGCTCTCGCTGCAAAACTCAATATTGATTTGTTTAATGGTGTCAGCGAGTCAAAAATCACAAATCTCCAGTCAATTGTTTATGAGGCTGTTNAGCAGGGCAATGAATGGCCCTGGTTTAATTAATAACTCATTACAGAGATGTGATTATATGCTTGANNGCTCCTAATGG
>CRCNE00004537
TTATTATGCTTGATTATGCAGCTGGAATGGGGAAGGTAGGCGTTGTTTGTAGTTAAATAACTTCT
>CRCNE00004538
TCTTCAAAGCATAAACGGGTCAGCAGCTTTGCCACAAGGCTAAGATTGATTTCCACCCTCCCACTTCTTTGTTCCTGCAGTTTTAA
>CRCNE00004539
TGCACCAGCGGTTACCATTTAACACCTGTTCGCCCTAATTTCCATTCTGGGGNNNNNNNNNNNNNTACGCAGTGGATTTCAAATCATTTATCACTTCCTAAAGTGCTTCCATATGTGAGCTCCCTCCTCCTTTTTTCTGGGAAGCCCTTTCCCACCTCCGGCCAACCTTTTCCAAATGTATTAAAATTCATTNTGGGCCCAAAGAAGTTCAGACACTGATGTTTCATTGTGNNGTGATGTCTGGTAATTATTAGACCAAATTACGGGTCCTGCTTGTGACTTGACAAGGTAGACTTCATGTAAAAA
>CRCNE00004540
GGGAATTGTTAGAAACCGTACAGTAAGTGTTCTTAATTAGAGCTGTGCTGAAAAAATGTGCACTAATCAGATATTCTTAATAACAAAGTCCATGAAATTACTAATTAGAATTTCATTAAAAGGTACTGCTTTATCNGTCAAAGGAAATCGTAACCTTTAAAATGCTTTCAGGAAGGCA
>CRCNE00004541
AAAAAACATTAATTATTAGCCCCAGTGGGATCTTTTATATTCTGCCGAGCTTGGACAACACCAATTAATACAGCAATTATTATCCTGGCCTATAGCGAGGGGTTGA
>CRCNE00004542
CTGTCACTGCCCACCTCCCTCATTGCTTGCACCTGCTAAAACATTTGAGGTATTTGCACGGCAGGGCAACACATTTGCTTTTCATTTAACCTGCCTGGCTAAATCTTTGAAGTGCAAAATGGCAGAGCCGCAAAGGTNNNNNNNNNNNNNNNNNNNNNNNNNNCTTAATCATTTACCTCGTCGAGGCACATTCTCTGCAGCAAAGCCATCAAGCGGAAAACGAGGTTGGCCCACT
>CRCNE00004543
AATAAATTACACCTGCCGACTNNGGTCGAAACTGGCACAGCATTCCTTATATTACACTCAAAATTACTCCATTTGTTCCTCTAGATATTTTAATCCGCCCTGACCTCAAACTTCCCATGAACCAGCGCCCGAACAAAAGGCCGCCCACTGTCTTCGCAGTAAATCTGTTGTCTCCTTTCTGGGCTCTGGACTGGGGCTCATAGATCACCACTGCGCCACAGCTTGCTTCAATTTACTCAATTAACTCGGGTAAAGCACTTGTAAGTTCTGCAGATGTTGGTTTATTATAGAGGACTAAAATGTACAAGTGAGTTCAGGAGCCTGGGGTTACGGTGAGGTTGACGGAGCGGGGG
>CRCNE00004545
TGACCTAGTTGGTACATAGAGGTGAAAATTACGTCATTTGCAAATGTGCTTTCGTTTCAGGATATGTGAATAATTGTCTGAATGAAAAGANGATTACCT
>CRCNE00004546
TACTCAACCCAGGGTCCAGGTTATTCTGAGGGANNGCAAATCTTTGATCAGCCAAGCTGAAATGGCCAAGATAAGTAGGAGCTACAACTCACGCCGGGACCCACACACCTGTCTGTTATTGCGATTTCCTCTCTGGTTCCTCAAGAGCGGTAAATA
>CRCNE00004547
TATCAACTCCCNCACTTTCTTCTGGAGATCTCTGTCACTTTAATCCTGCCAGTCTGTGGCTGGTTAACAAGGAAATCCTGTGTCAATTATCACCAGGCACTTCCTGCTGGGCGAGCAATGGTGAATCAAAGTGGTCTGAGAGTCTTTNCACACCAGAGGGAAGCAGCAGGCCTAATTAAATGGAGCCTGTGTCCCGCCGGCAGCTCGTAGC
>CRCNE00004548
GAAAAACCAATTTACCCAGTGAGCGACATCATCTGCCGGGGCGTTTATCTCTGACACACCACCCCTCGGTCCACTGTTGACAGTACATGATATTCCATTAATCTGCCTAATGAAAATTTAACCAGTGTTATAAACAAATAATTGGCCATTATCCTCTCAAAGATCCCGAATAAATTACTTGGGCCTTT
>CRCNE00004549
ATCACATTCAATCTGTGTACCAAATTGATGGCGATGAAAATTGGAGAAGAGGGACACAAAAAAACACTTGTTTGCAGATTAATGTT
>CRCNE00004550
CCCAAAAGCCTGGATGGCTTCCTTCTCAAATAAGATCATTATTGCACTCGTAATCCCATTAAATAGATCATTTTGCAAATATCTAAATCCAATTAATAA
>CRCNE00004552
CGCTGAGCTCTTCTCGCTAATGAAACAGAAACACATCC
>CRCNE00004554
GAGAAAGCAATTACTGGATGTAAAGGCCACGAACGGAGCCCCCGCCGTCACTGAGAAATCAAATCTGTCAGCAATTAGGAGGA
>CRCNE00004555
TTTGAAGTGGGCATATGGTTGCTGCATTTGCATTTAATGCCCTTCAGATTACGAGCGTTAACTCCTGCTAAACACCTCGCTCAGTTGGGGCTAATTTGATGAGGTCATGCTGTGACCTCCTGACC
>CRCNE00004557
TGTTTCAATTATAATTAAGTGGGATAAACTTTATTAGAAAGA
>CRCNE00004558
GCAGGTCAGAGCGAGCAGGAAGGAGAAATTAAACTCTAAAGGCTTTTTATCGCCATATTTCAGGAACCAAGGGTGTAAAATGTTCTAATTTGGGATACATTAAAAGCCATAAANGGTCTTTCAAAAAGATTAATGGTACTTTGCTTGGATTTAAGATAAGGCCTTTAGCAGGCTGAGAGAGCGGGGTTCCGGCTGGGCCCTCGAGGCATTCATCTATACAGGCACTTGGAAGATTTGTAAAGGCGTCTGCATAACCTGAAGCTAACACACTATGACA
>CRCNE00004559
AAAGAGACNNNNNNNNNNNNNNNNNNNNNGCTCTCAAATGTCTGATTAATCAAGCCTTGCAAACAGCTTATTTCTTTTAGCCTGCATGCAAGTATGAAAATGAGATTCGGAGCGCAGTACATTGTGCAGATTTGTTCATTCTTATCAGAACAAAGCCGGCGGCAGCTTATTTCATGGATCACTGGCACTGTCATCAGTGTAGCGCAGAGCAGGTGACAGCACTTCTTTCTGTGGCAAGAACAAAATTAGCAAAAAGTCGGCGCAAATTAGCCTCTCATATTTTCCGTAATATGACATTATTTNTTCATTTAC
>CRCNE00004560
GTTCGCCGGCTTTGTGCGCATTTCATTATCTTCCCTCTTCTGAGCAGGCAAGGCTTATTAGCAAGCTTTGAACTNNNNNNCACACTTACAATAATGTGCCATCAACAGTTTTATAAGCTAATTAGAAANNNNAACAGTTTAATTAATGACTGACTGNGCAATAAAATGGCAATCAGGAGNNNNNNNNNGGAAACGAGGGTGCTAAGCTTCCACTACCACCAATTAAGGGCTAATTACAAACAAATTATATATGTGTTTTGCTGTGGGCTTTAATTCGGAAAAAATGGCTTTAATTAAAAGAGAAAACATGCTAATTAATTAAACAGCACNNNNNNNNTCTACATTGAAAAGTATGCTTTGTCTATC
>CRCNE00004561
CAAGCCAGCCGATTTGAGCCTCAAATGAGCGAGCAAATGTGTGTCTGAGGAAATAGTAATAATTTAAAGTCATCTGGATCTGGCTTGGGGTGGCAGAATTCATTAGAGCAGATTAGCTGAGTGTGTACAAAGTAAATGAGGTATCTAATACTAGCCAACACGGAGGTCCAGGGA
>CRCNE00004563
TAAGATTACAAAGAATAATTTGCAGATATAATTACACCAAAATTGGGTACACACAATCATCAAATACATGTATTGCTTGACCTGGGTGAGCCAGTGAAATAAATCCTTCTTCTATAGCCTTTGTTAATTTGTTTTTATCATCTCCAAGTGGTGTTTGTGCAGGCAGTGCAATTTGCATGTGTAATTCCACTGTGCAAATTGACAACAAGTAGATAATTCTGGGAAATGGGCGAGTTGCAAGGCCCCGGCTATCTTCCTGTGCCGATTCATTTTGAGGAACTGCTGAGGCATGAAACTCATACATCAACTATTTTCTGACAATGCTCAGGCTTATTGTCCCCTAAAATGTCATTACAGCCATTATTTATGGAGTTAATTCATTTATTAAACCATATTTANCGCAGACAGAAT
>CRCNE00004564
CCTTGCTCATTACACTGCTGTCATTTACTCTTCATCCTTCGTACTCTTTAGTGGCATTAAGACGGGATGTAAATTTGACAGTTAACGCTGTTAGAAAATGGCTAGTTCAAGAAGGGCAGGAATTAGAGATGGGCATTAGGCTCTGATAAGCTGCTTTNCCTCCACTGCGGCAGCTGCTTAACATTCATGGGAAAGTCATCATCAAACAACGTTATCGCAGCTCTGTTGACGGCTGAGGAACATCATCACTATGATAANNNNNNNNATAGCTGTGAGCCAGAAAAGCCCCCTTTTATTTCAGCGGTGTGTTAATGAGATAGGGCCTTGTTGGTATGGGCAAAGNNNNNCAAACTTGCCACTCTCCACCGTTTGTTTGA
>CRCNE00004565
ATCTAATCATCAGCAACTTCAAAAAGCATGCTGCCACTTAGCACTCCAAAAGCTAATGTCCCCGAGACATTCAGAATGTAAATTATTCAAACTCATTTAGCGTCGGCAAATTGGTCTAAGTTCAATCAGAAAACAGACTGACACTGAACAAGAGGAGCAGCCTAATTGTNACTTGTTTGTCAAATGAAAATTTCATTTGGGTGGAAATGGAGGCTCCCAGCAAATTCTTTTAAGGTGAGCTCCTGGTTGTATTATCAGCTAAACACAGTAAAATCCATAATCATATGGTGATAATGAAAATGGTGCCAGTGTTAACATTCAGGCTTTCTTTGCCNCTGGGCGAGCGGCGATAAAAATTAAGTACCATAGTCCTCTGGCAGGCACATTGACACCCAGGCTGGTCTTTAGCCTCCGCCATGCATTNTTTGCATTTTAAAAANCTTTATCAAAGCGCTGTTGCAATGTGGAAAATGTCAACGCGGAATGCTCTGAAGGCAAATTGGAATTTCATTAATTGTAAAATTATTGCTTTTGACTGATGTATTACTATGCTTGTTAAGAGC
>CRCNE00004566
AATTTCAATAATTTGTTTGAGAGGCCTCTCTCTCTGTCACTTTTTATCATATTATCAATGACCACTCAATTTTCCCCCGGCTGCTCATATAGCGTGGCTCACCCTGGCCCTATTACTGTTCTGTAATGAAGTGCAATGGAGTAGTAATTGGTTCACATTATACCAGATCAGGTAACATTAGCCTTATTTCCTTATC
>CRCNE00004586
TAATTATTTNNTTTAATCATTCATATATNNNNGTTCCAAATATTAAATAAAAAT
>CRCNE00004587
GAATCCTTCATTTTGCTCTTTAATCATGCTTTAATTAGGAACAGTAGGGCACCCAGTTACACTTGG
>CRCNE00004595
CATTAAAGCTAACGAAGTGCATTACACACATATTAAAGTAATTTTCTCTCCGCCT
>CRCNE00004607
TTTAAGTGGCTGACACTCAGGTTTTNGCAGCAGATTAAATGAAATTTTAGGCGCAGTTTGGCTTGGCTGCGAGC
>CRCNE00004612
GGGGCAATACTATTGCATTGNACGCAAACTTGGAGCCTTTCTCTTGTGCAATAATTTACATGTCGTGTACATTTTCTTTT
>CRCNE00004613
AGGCTACATTTGGGCTTGGCCACATGCATACTAATAACATCATTAC
>CRCNE00004620
CAGACAATGGGCAGCGTNNTGACGCTGGACACGGCGGTCATGTTCTATTTGCCGATGTGCATTATCTCCCAATCC
>CRCNE00004622
TTTTCATGTCCAGCCCCTAATGAGTGTCCATTGGT
>CRCNE00004623
TCCCTCCTCCTACTCNCACGGCTTTGCCCTGCCCATGTTCTGTATGTCTGTGTCCATCCATNCTCCTGACGTTCAAGTTCGCAGGGACGTCACGTCCGCACTTGAACTTGCAGCTCAGGGGG
>CRCNE00004624
TTTGGATGTCAAANGGCATTGATGAAGATATTTTCTCTGGAGTCTCCTTNNNTCTAACCCGGCTCTCCCGATGTGAACCGAGC
>CRCNE00004625
TAACCTCGGTTCAGAGGATTCCAGCACTTTTAACTAAATGGGTTCCAATCATCTCGAAGTCAAATTAGAATCTATTTTTTGATTCTCAGAGGTGTTGGGTTCATTAAGACNGTGAGATTGGCAGGATAATGAACAGGGTCATGC
>CRCNE00004626
TCTCTCATGTGGTCTCGACAGATGTATCTTGATTTCGTTGTGGGTTCTTGCACAGCCACATCTTATCNNCGTACAAAT
>CRCNE00004627
ATCTCACTGATAATATTCTGTNNGGCTCATTTGAATTTGAAGCACTTCTTTAATCTTCAAAGCCTTGATTGCTTTATGAATATGCATGGTACACGCAGACTNTGAGTTCATTACCTTGTTGTAAATTCTAATGACCATTANNGTCCCTCTAGGTAATTGCCAATTATTTTGCATATTTGATTAGCCCATTA
>CRCNE00004628
CAGACAGCATGATAGATGGCTTTGTTTAAGGGTCCCGGGGTGGGGCCTGAACTTGAGGCACTTTGTTTATCTTGAATAG
>CRCNE00004629
GGGGGAGTGCAGGGGCCCTATGGTGGTTGTCCATTAACAGATGAACTTGGCTGAGGTCCAGCTGTTTGATGAGACTGTGTCA
>CRCNE00004630
TATTATTAGCANNAGTGTCAGTCAGTTATCTGAGAGNNTAGTGCTTTTAGCTGCC
>CRCNE00004632
GTGTTGGTCAAACAGGCNCTTTGTTTGTGGCCAGTCACTCGGCACAC
>CRCNE00004634
ATAGCACTTGCCACTCAGCCTAAAGCNTCTGTATCTGTCCTGCTAATCTACGGNGCAGGTGGTTGAGTATAAAAC
>CRCNE00004637
TCTTTTGAGAATGTCNCACACNTAGCTAAAACAGGTGGTTGTACATATCTTTTT
>CRCNE00004638
CTGCTGCCATTCTGTATGCAGTACAGCAAGCTAATNNNGTTGGGTTGTTCTNNNNGTAGTGTGCTT
>CRCNE00004642
CCTTTTTCCCAGACATGCACTGACCTTTCTGACCAGAC
>CRCNE00004648
TAATGTATTCAGGACAGGCCAGGACCAACTGCTGCTATCAAAGGACTTGGTTGAATAACTGTAATAACTGGAAAATTATTTNTGATAGCCTGAAACAATCTTATANNNTATCACAGAACTTTATTAAAATAATATCAAATCAAATTAGCCTGTATCCCCNATAATGAATTAAGTAACAGGTTACGCTGATATTAATCTCGGCTAGCTCGCAGGCATTGNNNCGGCAGGAGCATTTAATAAGCCGGTC
>CRCNE00004649
CCCGTGCTTATTCNNNAGGGAAAAATACATCAAAAGACTCTCTC
>CRCNE00004650
CGTTTTCTCTGCCTTTGGNTGAAATTATTCATAAG
>CRCNE00004651
TGTTTGCTGGCTCCCAAACACAGCTTGTGGTGCACTGTGGGCGA
>CRCNE00004656
ATGTTTATGCATGANNNTGCCTGTTTCATATGTATCGGCCNNNACATAATTTCTGCTGTTGTCC
>CRCNE00004657
ATTAGGAGTGATGACCTGCACACAAGGGCCCGACACTTGCTCCACTTTACAGCCATTGTCAAAACA
>CRCNE00004658
AAAATGGCTGCCATTAAAAGTAAAACAGATTATTTTGGGCTTTTCAGGGTGTGCGGCTCTCTGACAGTCTTGGAGGGCCACTATGATCTTTCATTAAAACCTCACAGCGGGG
>CRCNE00004659
ATGGCAGCACGCCACATGAGCCTCTGCCCGATCTATGCTTGTTAATGACTAGCATGTGCTAATTACTGTC
>CRCNE00004864
TAATTAAAGATAATTTGATCTTAACGAGGCAGAAAC
>CRCNE00004867
TTAAACNNNTTCTCACTGNGTAGTGACATATTGTGAGTAA
>CRCNE00004880
ATATTTAGCAAACTGTTGACAAGTGTGAAAAATCGAAGGAAACAAAA
>CRCNE00004882
GGCTCATCATAATTTATTNTTCTGCTAAAATGTACAGCATTT
>CRCNE00004883
GCCATTCTGTACAGGTACAAAGGCTACAAAATNNNAAGCTATACAAACAGNNACACCGATACAATTTACCTTTTTACATGCCATCTGTTNNNNNNNNNTTGTCTATCAACAAGGNCTACTGCTCTACATTTCAGTAAAATATAAATCAGATGTTTTATAAAGATNNNNNNNNNNTCTACAGATGGAATGAAAATGTAAGTTTTAAAGGCATTTCNATAAAAGACCGACTTTGGAGTAAATT
>CRCNE00004887
GGGAAACCTAAACAAGGCCATACATTTAATATAAAATCGCTTGCTATTAAGCACAACACTNGTACAGTACTACTTTGATGCACTGTCACTAACAAAGACGTTATNAGCATGCTNAAGTATAACCTTACA
>CRCNE00004904
CCTTTTGATCCGCTGCTTCCCTCTCTACTGCACACTTCATCACCTTTATTTTCTGCCATAATTGCATGTGAAAGATCNCCCCTTTGATAATGCCTTCAATGCCAAATCACTATCTGAGA
>CRCNE00004910
TGCGGTTTCAGGAGATCCCATNNNCCTTCTGTCTCCCTCCCCGAANTTCCAACAAACAC
>CRCNE00004913
ACTGACATTAAGAATGATAATATCCATCAACAGGCTGTCAAAGNNCCCCAAGTGGGCTGTGGGAAGAACAAAG
>CRCNE00004929
CGACGCAAGAAGTCATGCGGTGACCTGTTTCAGAATGGTTACCGTGTGAAGACTGG
>CRCNE00004932
TAATGCTGCTCATGTTTGACAGGGGCCAGATGAATCCAGGAGTTATCTGTGGCGGCCTTTAAATCTATGCGGCAGCTGACGGCACAAATAACCATCTATTTATTGCTCTGAGC
>CRCNE00004933
TTCTTAAACAGCGGTGGCACTAATGACGGCACCAACCAATCAGAGA
>CRCNE00004934
TGAAATGTATCATCGCAATCAAAAATGAATTCAAATATTACCTTCCTTTTATCCTGTCCGCCGGAATTATAATGCCGCTAATTGATTTTGACTG
>CRCNE00004935
GTAAGCTTTTTCAAGCCCGAGCCCTGCAGCCAAACATCCAAATTACCAAA
>CRCNE00004937
TACCATATCAAGTATGGTTTTTACAGGCTTCTGCGCCTCCAGGCCGTCGTAAATAAATAATGATCAACAGATTGGCTGTGGGTTTTTGAAAAGCATGCCTTTGTCAGTTTGCATGATAGGGNAAAATTTTCAAAG
>CRCNE00004938
AAACATTAATGGCCTTCAGTTTGGGGGAGCAAAATGTGATTGGGCAAATTCCTAAAATATTTAAAGTGCGGCTCTGTTAAAGCTTTTACCGTTGGACGCATNCACGTCAGGAGCGATGCGGAGTAAAAGCCGGTAATTGGCGTCCCATTCTGGTGCCACTCAG
>CRCNE00004939
GATGGATGTCAAAACAGGGCCAATGCATTATGCATATAGCATTACTGATTTAAAGTGTTTACTTGTCAGCTTGAGGAAATGCAAAAATGTCAAGTC
>CRCNE00004941
TTTTATCCTTAGTTCTGGTTGAAATTGACTGTCTTGTTTTTGGC
>CRCNE00004946
GTTTCCATGACGATGCGGCATGCTCAGTGCATCAGTGCCAGCTCAGATAAACAGTGATCCTTTACAAAAACAAGAAGGTCATTACGGCAGCTTGTCAAATCAATGCTGAGAGTGTCCCGGCTGATTAAGCCATCCTCTCTCAGCTCTGACACCGTGTCAATAGTGGCGCGCCNGTCTGAGCACGGCCAGATGATTGGAGTGAAATGCCCATCAGTCAGAGAGCTGAGCCGGACTAATGATTCCCTGTGCTGCCTATTAGAGCTACATGACAACTCAATCCTG
>CRCNE00004947
AAACAGTGACCTTGTTGCATTATNTTGAAGCTGAATTAAATTGGCAGCAGCAGTTAANTCTTTACCTGAGGCGATTAACAGAATTTAAGA
>CRCNE00004948
TATTATTTAGCATTATTCATCTTGCTGTCGCTTGCACATTGGAGGTTAATAGAAATGCCAGCATGTTCACTGATTTACTTAGTAAAATTTTCATCCCAAGGTTGGGCCTGAGTGATTGGACAGTGACGGAGNGAGGGAGGGGTTCATGCATTATGTAGAGGTGGCTGATGTGACCTTGAGCCATCACGGCCC
>CRCNE00004949
GTCCATTGGAATATAATTGGTAGAGGAATTATTTATGACATTAATTGCCACATTATCGACTGCCTGTC
>CRCNE00004950
GCTCAGCCTAAAGCAGACTGACAAGCTAATTACACCNATCTTCCCCTTCCATGACAAATGCTACTCAT
>CRCNE00004951
CCTGACGAGGATGGGAACTGACACTCACCAAACTCGGTATGTCCCCAAGCCAGCTCC
>CRCNE00004953
TTTGGACCAGGCAATCCATCATGGAGCCGTGGCTGTCAGGACGAGCGCTGGGCAGCGTGTGTGTGTCTGTCACCGCGCCATAGCAGGGGCTGCTTAAAGGCAATCATGTCAATCTGGATGGCACGGCTCA
>CRCNE00004954
CACTAACATAATCCGAAAAGACACTGTCAGAGGCNGCAGAGAGAGACGGGCCCTGGAATTGCACGTACTGACAGTGAACAGAGATGAGGACAGAGATACTGGTGCCATATTAGTGCCAAGCATATTCCAACA
>CRCNE00004955
GCCCGTGGGCCCGGGGACAAACTCAGTCAATCTAAATTTGGACTTTTGTAGCCGAGCGACACTCATTTTCCCTGCCATCGTTGCGAGCTGAGGTGATCCAAACTGTGAAGTGTGAGG
>CRCNE00004956
TTTCAACTTTAGCGTATTGATTAAACTTTTAAATGGTTGCCATATAACCCAGGGACATCAGGAAGATTAATTTGCGTCAATGTTCATCTGTAATTCATTAGC
>CRCNE00004957
TCCCCTTATCTCCAGAGCCCAGAGCCACTGTGAGCCTCGCGCGCACTTGCTCTATGTAGAATAAATGTCATTGAAATTAATTTCACCAGGCTTGAATTAG
>CRCNE00004959
AATAATAACGGTCATACATCACTGCTCCCGAAAAGTCCAATAACCTAAATCTTCACTTGCCACACAGCCCGAGACTCAATTACTTTATTGACATGTAATCTTCATAAGGGGAGAAATATTGAGCATGTAAGGTCAGTCGGTTATGAAGACGTATTATCATATTATCTGCATGGGGGTTGTAGGGGGCTAGGACCTGACAAAGCTAATTATAATCGTACATGTTACCGGGCTCCGAGCGCATTATGTGCTTGGCTGC
>CRCNE00004960
ATATCCAAACCATATGGCTTGCCTCTTCCCTCATAAATTACAATGATAAAGTCCTG
>CRCNE00004962
ATTTCAATCTCCTCCGGCCATTTGGCTTTAATATCCT
>CRCNE00004963
GCTTCAGTCCGCCCTGACTAATTTCCTCTGGACCTGACAGATCAGAGGCCTTCCCCACCAAACAGCCCTGTCCCAGCCACAAAGCCGNNCTCGTAATCCTGCTGCTTGTCTACAATTAATCTTCCCAGTTGCCACATTATTAACACCACCACCCACAGTCAGGGGCTG
>CRCNE00004966
GCTCCGTCTTTTCTTCTGACAGAGATAAGATGTATAAATTATGAGCAGCTGACAAAGTCGACTCCAGCGCCTGAGGCTGCTCATCAATCATGTCCTGTGTGTCAGCAGGTAAGTGATGTGGCCCCCGGAGGCACA
>CRCNE00004972
CTGGCATGGTGCGGCATCCTTCACACGCTGGCAGTGTGAGTGATGAGGGTCACTCNGTGAGTAGCCAGGATTCAAAACAAAANNNGGGCTTCAGAAATGCAGTGTGCGGGATGAATTTGTCAATGTCTTGTGCCTTCAGGCACCCAGCTTTGCCTGACCCTAACCCTCCATTCCCAAGATAAATAACTCTGTCACAGTTCACCTTCACTCCCCCAACACAAATTTAACTCGTCATCCATCAT
>CRCNE00004973
AATGTTTGATGAATTGGCCAATCCGGTTGGAGTGATGGGCTTCATATGTGCATAAT
>CRCNE00004974
TGAATTATAGACTGCCTCTCNAAGATTCACAGCTCTCAGTGGTAGGAGGTTAATATTCTCACATGTCATTAGGTCCGCTGGCTCGGCTGACGGCTCATTGAATCAGGCAGCAAATGATTTCCTCATGCGGCAAAGGACAGCACACTTCAAAGGGAGAAGGGGCTGAGGTCAGAGCNNCGCTCCGCTGTGATTAATAGCCCCGGATCAGTCGAGGTTGGCCGTAAGGTAAGAATG
>CRCNE00004975
ACAGTCCCCCACCTGCGCTGTCACTCTCTGGGGCCCCATTANCAAGGCCCTTATTAGTNTTTNTACTTGGCAGATTAAAATGCGAGCGCCGCAATCTTTGATCTCTCACTTGCTGACACAAATCCTTTCAAGCCNNCCAACATTTNTCTGCTGGNGTAATTAATGCTAATTAAAAGGTTTCAAGC
>CRCNE00004980
TTCTGTTAACCATCAGCAATTATCTCCCTGTCAAAGCGAAAGGTAACAAATTTCCNCCATATCCAGCCAGGCAGCAGCTTCAGCTGGACATGAGCATCATCTGACAGAAAGTAAATCACCGCGCCAGCCAGCAGTTCTGACAGACAAATGCACTACCTTGGAAAACCTGGGCCTATCACTCTG
>CRCNE00004981
AGATTAAATGCCTCTGGTTCTGTAAGCACTGANNNNNGCAGTTCCAAAATATGAGCATTATTAATGGTCTCTACAGCGAGCTNGTTTAATCTTGTGCCAGGCCGCAGCCATC
>CRCNE00004983
CTGTGGCCCTTCCTCTCATTTGTCATGATTATTGCTGAATTCTCANGCTGTCATTTGCGGCTGTAGATCAATGCCTGTCCACTCCCCCTCTGTCGTATTGGCAGAGCAAACAGCCTTCCTCTTCTAAATGAGGC
>CRCNE00004984
GGCTGAGCAGGGCTGACAGGCGGATTCCTTTGCTTTTCGCCGTATTAAAGCCACTTTCCCGCCCTGACAGCCTGTTCTATTCTGCCACCTTATAGCTCGGGCTTCACACTTCTCTGGGCAGCCACTGCTTCTTGACAGACCACTGTCACTTCCCATCATCCTCTCTGTATATTCGTTGCTCCCCCCTCNCTCGGCACGCAGCCCCACTTTCCTACCAGTGCAATTANNNNNNNNGACAAGCCATCCATCAGCCTTAACTTTAAAAGCACTTTCCGCTGATATCCATTGTTAAAGC
>CRCNE00004987
GGGTTGTTTAAGAAACAATTAGGAGGGTATACAAAGCCATTTGCAGGCAGTCTCGCTTCCTCAACTCCNCTAACTGGAGTACCTTTCAGGGCTGATTTATCACTCTGTCGCCTTCAGAAGGCAACATAATTAATAGGAGCATGGACTTCTAATTTCAATGACTTCCACAGCAAGTGGATTTCGTTTGATTTATGATGGCCGGCAAGTTTGCATTTTATCAGTACATTCAGTCATTATTTATGCTGATGACCAATTTCAATGGGTCAGTATCATCTAACTCACTACTAATCAAAGAGAATTAGGGTTCACTGCATTATTCAGCAGCTACTAATTTATCTTCGGAACGAG
>CRCNE00004988
AGGAGTATCATTTAGCCAAGAGTGATAATTAGATGCAGAATTTACTGAAAACTGTCAATGGCCGTGTCAATAGAGGGACTCTCAGCATCCATCATCTGGCAAATCAATGCCAATTTTCAGCTATGAATTCAAGAAAATGATAGCTTTCAAATAAATGGCCGGAGCAGGAAATGCGAGACTCCTTGGGGAG
>CRCNE00004996
GACAAACAATCCAATATCCAAGGTTAAGAAAACAAAGAGAGGATAAATCACCCCAGTGTCATGTTCAATTTTTACAGCAGCATTNAAGCCACAATAACCGTGAGAGGAGCCAAATTGTTATAAAAGCACTATACAATCAACTGTACTCCTGAAAG
>CRCNE00004999
GAACACTTCAACAGGTCATTCCTCTCTGTCTCTCNNCCCGTTCGCCTGCGTTAAACTCGCCCTCCTCCACCCCTCCGTTCTCTCATCCACTTTCCAGGCTTCGTCCATCCATCAATCAGTGCAGTTTGTCAGTACAGACTTCATCCTGGATCCTGCAATCAC
>CRCNE00005000
CTCAATTTGTCTTTTCTTGNCCCACACATCAATAGAAATCACACAGAGAAAATGTATCACTAATTAAGGGCTCAT
>CRCNE00005001
TTTGCATCCAACACTTCTAATTAGACAGCAACCAAATGTTATGAATAGGATGGACATTATGGAATGAGCTAGTTATAAATGGGGCCTGTCAAACCTGCATTCAGCAACCAAATGAGTATTCGCAGTTCACTGCCCACATCTGAACACGGCCCAACCCNTGCCGGATAACTAATGATTGCCATTAACCATACAGTTAGCGATGATCGCCAAAGA
>CRCNE00005002
ACAAAACAAATTTCTCATATTAATTAACT
>CRCNE00005005
CTGTCATAAAGGTTAGGGAATGGTAAATGGAGTCTTCCATCTTGCC
>CRCNE00005006
AAGACTGGGAGACAGGTGTCAAAACGCTCCAGCAAGCAAAGCTAACGACTGCTAATCAGCTCTGTTGTTCTCTCGCAATCCACGTCCAATTCACAAGTTTCATCCCGCATGAAACACAATTACAGCGGGTTTGAAGTTCAGTGTGTACTTACTCAACCGTCTCTT
>CRCNE00005008
CATGATTGTTTTCCTAACAGTATATTACTTCGTTAGTACTTTCCAATGNNCTGGTTATTTTTAAACTGTCACTTTTGCCAGACTCATCCTGATTTGCACTCGTCTGTTTATCATAACAATCATTAATAACTGTCACTCGGTGTCATCAATATAACAGGCTCATTCCCTCATTAGCATGTCCCGGCGTTTGTTCCGCCGAGAGCNCTGGGTATTTTCTACCAACAGGCCCAGCCAATTACTCTGCCGAAATGGAATCGCATTAATCAAAACTTAACAAGGTGGCAAATTTAAAGATATCAGATTGCGGGAGACAGCACAAGTAATATGTCACTGTCAGAGGTGC
>CRCNE00005010
CAGATGGATGTGAATTCAAAGTTTCCTGATCTTTAGCAGAAGTTATNGGAGGGTTATCTTTGGCTGTATATCTCCGGGTTGGCAGGCCTCCCCTGGCGATGAAGGATTAAGCACCGCAGCTGTCTCTCCCTCCGAATGATGCAGTGCAGCACTCGCCGACACGACAGCATCACTTAATCTTAATGTCCGCTCCTCCAGCGCGGCCGCGCAGGACAAAGCCAATCAACATCACATGCCACGAGGATGGACCTACTGCTTGGCCCTGGAGTCTCTCACCCGCACCGACCGATTAATCAACTTCAGCCAGCCCAATCCCAGAGTTCACTTCT
>CRCNE00005011
ATGATAAAGGCCTGTCACATCCACAGCNATTATTAATTAACAGCACGCTGAGGTGAAATTCAATCAGGCCGGGCCGTACGCATCTCCTTAACAGGTTATGCAAATCCCACTCATTCTGCCAGTGACCATGTATGAGAAGGCAGTGCGAGACTCTACTCACACTTATTACTGTAATA
>CRCNE00005016
TTTTAACTTATTTGCGGCGCTCGCTCGTTGTAATTAATATTGCACAGGAGCCTGCANTTGTCATTTTTCAAATCATTTCCCTGGAAATGTTCTACACCTCTTAATGGCCTCGCTAATGCTGTAGCTGTCATGTTTTGGACAGCTGCGCTTTTGCAAGACAAACTCGGGCTGCGTCATGGCCCTCTCTCAGCGGACACCTCCCGCTCAAAGGCACATGGGCCAGGCCGACCAGCTGCT
>CRCNE00005019
ACTGGCTTATGCCAATAATAGCCCCATCAAAAA
>CRCNE00005021
TCATTAGGAATATTAATGCGCCGATAAGCGTA
>CRCNE00005022
ATTATTAATNNGTGACAGACTCCAGTGCAAAGCGAATCAATTAAATGGAAGAATCCAC
>CRCNE00005023
CAAGGCCTGACAGGTCAAGAAAAGAAGTCTGAAACAAAGGCACCTTATAACCATCATCTCCTCTCTTTTAGTTGTCAGATCAGCTTTGCTAGTCCTGCTGGTGAAATGGCATCCCCCTCCCCAGCTGCCACAAGGT
>CRCNE00005025
AAGAGAGATTTATGTTGACACAGGAGGTGGAANATGACCACAGCTTTTGTGATTGCAGTAATGAAGC
>CRCNE00005026
ATTACCCATCTGAAGTAAATCTTGCTAATCTCCAGAGATAAAATCAACATCATCAATGGTCACATGTCATATTCATCAATGC
>CRCNE00005031
AGAAGAGCTGTCTGTCAGCTTGCTCTCAAGTCATAACAAATCACTAGCACTCAGCTGAGGCTGAACACTCACCGNNNCGTCAGGNGGAAGATAAATGACCTGCAGGCCTTTGAAGTGCTTTGGCAGTTCAGATGGGTCCGCGGCGCTGACAGAGAAATATACACAACAGCGCAACCAATAATGAGAACATTAAACATTCCTGCCTCCTGACAGCCTGACAGAANCAGCCAGAGCTGACATCAATCATCTACAGNAGGCATAACCTTGACAATTAGTC
>CRCNE00005033
GCCGCTCTGATCCCCGACTTGCTTTTTCGCCCGCAGGAGTTCACTTNGCTGTCCATAAATCATAGGCTGCTTACAGCTCAAACAGCCCTGAGTCATCAACATGCAATAAGCTGAGTGACAGATTCCATCTCCACTACATTAG
>CRCNE00005041
CTAAACAGACGCCATTTTGTTACNNNNNAATGTTGTAGTTTACATGAATCCGACATGACACTGATTACAACCCAATGGAGTCTCATTAAACC
>CRCNE00005042
ATCCTTTTAGAATCAGCTAATTAGCAGCAAAACGACTTTGCTTAATTA
>CRCNE00005044
TGCCTCAGGATCCTGATTTCCTAGCAACAGCCNGCCACCAAACATTTGGCACAAGTTCAACA
>CRCNE00005096
GGCTTGTCATCTTTAAGCAAATATGTTAAGCGTCGTCTCGCGCGCTTTTCATCCCAACGCAGAGGAAGGACCCCAAGGGAGACGCACGCATGCAAACGCAACAAAT
>CRCNE00005098
TTTACTGTTTTGCTGTCGGCGACAGTAATGGTTGTTTAATTACTCAATAAAAGCATTTT
>CRCNE00005101
TGACAGCCTTGCCAGCCAAAGCAGCGATCCCTTTGACTAAAACCTTGTAAATTAACACAATTAGCTCAGCATCATCCTGCTAATTAGC
>CRCNE00005105
AATCTGGATCCTAATTTATANNAAATTCATTTGTGTTTGATTTTCTTNNNNNCAANNAATCTCAGGAAAGTGATTGTGATTTGTACAGTACCTCAAA
>CRCNE00005108
GAATAAATTATGCAAATCACAGAAANGGACTCTNNNNNNTGAAAGCCTAATTTTTCCGTAATAAGCATACTGTTTCATTTAATTTTTTGCCTCTNNNNNTATTAAAAGTGACAGTTCTTTTTGCNGCCGTCTGATGGCTATATCTGACACAAGCCGGCGGAAATGACTGGNNNNNNNCCGGCTAAACGGCGAAGCAGTTTTTCTCCAGCTTTTTAGATGATGGTTACATTCACANNNAAGTAATTATGCGCCGGAGAGTCCAGAAATAAGCTTTAATTACATAGTAATCGCCTCTGATGGACACTGNGGAAGTGTGAGAGCTGCCAGACTGCAATCCATCAATGCCAAACCCCTGGCCACTTTTAATTCTCCTTCATTTGCATCATAACCTCCGCACCAAGTTGCACAAATGCTGTTAAATGTTAATAGGACCTGTCTCTCTACTCAGAATGAATGCTTAAGCCGTTTT
>CRCNE00005110
GATTGGGAGGTTTGTCAAAATGTGATGACATAAGCAATCTGTACACTGTTATTG
>CRCNE00005119
TTTGCTTTTTTGATTTAATTGCTTCAATAAAAANGAATCTNNGTAATGCATTTTTAATTACACTGTCCAAGTGACCTATGTAGAGAGAANTTTTACAACAGTGGGCCAATAATTAGCCTGTCATAGCTCAGTTAGCGAGTATTGTGAAGCTGTCCT
>CRCNE00005131
GTGAGTACCCTGCTTTGTTAATTACGAGGATAACACATTCACTCATCAAATAATGGATGTGCTTTGCAATTTCAAGTTTTAATAATCAATTACTGAGAGCAATTCTCCATGGAGTTGCAAAAGAGTCATTAAGTCTCAAAAG
>CRCNE00005149
AGTTGGATGGTCTATGCGTGGGAAGCCGCGGTACAATT
>CRCNE00005150
TTTAAAGCAGCTNTAAGTGCTCCTCCATGCTGCTGATTTCCTTGTAGGCNNNNNNNNNCTTAAGAAGTGATCACCTTCCCGCAATGCCCTCCGGATTAAACAGGCCAGGCCCGTT
>CRCNE00005151
CCTTTGTAGTCAATAAAAGACTAACTAGAAAAGAATGAGNGCGATAGGAGAATCAATCTACTGGAAGCCTCCCCACAGTTTTCTCATCACTTCTTGTGTCGTGTGTCATCTC
>CRCNE00005156
TGCAGCTCATCTTCGCTGAAGCAGAACTAAAATCTGGAAGTAATCAGCTAGCGGGGGAACATGAGAAATTCTCCTGAAAACACTTTAGCGTGGCTGGAACCCACTGCTCCTCGAGATTGGATTCAGGTATCTAATC
>CRCNE00005158
GATTGATGACAGTCATTCAGTGATGAAGCTGTATTCATCATGCCTGTCCAGAGCTGCACTGGCCAGATGGAGTGTGACCATCCATCCACTGCCAGGGACACATCTGTTCCTCGTGTTGCTTAGAGTACTAACAAGTCAGTGGCTCCCTCAAAAGC
>CRCNE00005159
TTATTCACTGTCTTAAGACTCAATCCTAATCACCTCACTATAGCGTGACTGACAGAGACNNGCTCTTCAACGTGATTGAAAGTATCGATC
>CRCNE00005160
TGTATTTAACATTCACACACAATGCTGCACGAAAGTGACAATTGCTTATCTCCATGGCGATCAATAATGGCTACGGGTTTAGTTCGCCGAGCGCGTGTCNNTCTAATGCGGAGAGGATGTCATTATTATTTTCTGTCTCCTAATGATGGTCATTATGCATAGCCACTGATTGAATTCCATTTGTTACCTGCGTTTGAGTCTGAGTAGAATAATTACCATTTAAGTGTCTCCATTAAAATTCATACACG
>CRCNE00005161
ACCTAATCAATCAATGCCAGATTACAGCTAAAGCCACTTCCATACCCATTAAAGGAGGACAAATGCAGAATTGCAACTGAACAACTTCTAGTTTTAAGCCAACAGTGGGACTTCCTGGTTATTTATCAAAGTCATTGCTGGTGAGNNGCANNNNNNGCCACGCAATTGTACTTCCCAGCCNAGAGAACAGNNNGGGGCTTTTGCTGAAAGGAGTGTGTTTATGCCCTCAGCTGTGGCGCTGTCAGCCTGCTGGAATTTACTGTAAATCACATTGCTTTTATTGCGAGATTTAGTATCTTATCCTCTGTGGGCTTCATCCACTGCGAGCTTGTCCCCATTAGGACGTTAGCCCGAGACCATAAAGGGACTCGGCAACACATCATCATATAATG
>CRCNE00005162
AGCAGCTGTTTGGGGTTTGAAATTCCAACATGGCAGAGGCAGTGGTCAGTCTTTCCCCACACTAACTTGGAATGGTTTCAAGTCGC
>CRCNE00005163
GTGTAATTCGATAGCTGAGAGGGGAAAAGTGGCTGTAANNNNNNGCAACCTTTGGAATTC
>CRCNE00005165
CGTGGCAGCTGGCTGTGTTATCTTCGTATGATTCGCTGTGCGCTGACAATTCTTCCACTGATCTAAGTTAGAGTGCATTTGGAAGTGGTTGCAGCTGTCTGTTGCTATACTGAGAGATGTGTTTGCTCTACTGCAAAGATGAAGGACCGCGAATCCTTGACATCCCCC
>CRCNE00005167
ACTCAATCCCCTGGTGGGAAAAAACAGTTTTAGCAGCAGAACTGTTAATCTAGGCGGTGCGGCGCAGATTCTCCAGCGTTCCC
>CRCNE00005168
CACTTCAGTAAGTTCGTAACAGAGTACAGCTCTGAGATTTCTATTTCATACTGACCAAAGATTGCTTCGGTTGCCTCATTCAACCTTTTGTGCGGCCTGTATT
>CRCNE00005169
TTATTAAACACAGTTACCTNNAATAAGCATCTTTGGTGGTGCAAATTGCCCAAAATGGTAATGAGTCTGATTAGGCCACGTTTCAATTATGACAGCTT
>CRCNE00005170
TTCCTTTCAGCAGCACAGTAATGAATTGAGAATGGTGCGAGCGGCTGTCCAATTTACGCTCTGGGAAATTGGACAGACAGAGCGCGAGGCCGCCGCTGTTTGCTTAAAATCGGCCGAGGCTCGCCAGATTAATAGATCCGAAAAAGGTCA
>CRCNE00005172
GGCAGACAGAAAGCTGTTGTAATTCATGCCGTGCTGTGAGNTTTGTGTGATGAAAGCAGTAGAGCGCTGCCTNGGGAGATTGCTTTGCTGCACTCCTCCAAGCAGATTTGAAACTGTCTGGGACTGCTTTAGATGAGAGTTGGATTATAGAGTGACCTGCGATGTCTGTGTCACTCGGCTGTGTG
>CRCNE00005173
CATTCTGCTGTTTTTGAGATTCTGTTGCTATGAAGTGCCTGAAGTGGTGCTTTATTGATTTGTATTTGGATTTGTTTGCCTCACCATCTACATTGGTGGCATGTGCTAATATAGAGANNGCTTTAA
>CRCNE00005175
TTTATGACCATTTCTACCTCATTGCTACATATTGNACATGTAGTACCTCTGTTCTGTCTTNNNNTTTTNGAATGTCA
>CRCNE00005176
AGGCTTGTTGTTGAACTGGAGCAGTCTACCTCAGAAANGACTGTCT
>CRCNE00005178
AACTAAAGTTGTATGAAAGAAATTACACTCCAGTTATTAGGGCCTATTTTGTAAATATCAAAGATCCACTTGTCCTAGCGTTAGCTTCCTCATTAGCATTCTGATGAAAGTGGAGTGGAAAGTGTGTGAACTCGGAGGTTATCTGCGACGCCGNNGCGCCGCGNNNNNNNNNNNNNNNNNNNNNNGCGCGCNNNGCTCAAGAGGATGAGGCGCAGACCTCTCTCAAATCACTTCCTTCATAACAATTAAAATATGCAAAGTGATAATTTTCTTTAAGTAGCCTTAAATGTGCAATCGATTTAAATGTGANGGGAAATTGCCTAAAGCT
>CRCNE00005181
GCATGGATGGATGCCAGATGAAGAGGAGAGGCATATCTGGATGTAATGTCATTATGAACGNCTTCCCTTTAAGCTCAATCATAACTCCGTTACGANNNNNGCACTACAGCTNNNNCTTTATATNGACACAAATGAAGTCGTCCATCTTCCCCTGGATTGAGTCATCAATTTCCCCTGGCGATAAGGCTCGTTTGCAGTACCTAATCATCTGTCT
>CRCNE00005182
CATAATTGTGTCTAGTAAAGTCACTACATATTAAATAGCTTCTTTTTCTTT
>CRCNE00005183
CTCGATCCATTCCAGGCACATTCAAAGGCAGGGGACTCTGCCCGAACTCCCTCCTCTTCATTATCATTCTCAGGTTATCCGCCGCCAAGCGAAATCTGGAGCGCAAATGAATTAGTGAGAATTAAGGAGCCTCTGTGGTGTGAACCCTCTCCAAATCTCTGCTAAGATGAAAGGTACACAGC
>CRCNE00005185
CATCACACGCTGCCCTTGTGCCGGACATCAAATGACCACTCAACCCCCTGAGGAGCGCTCAAGTT
>CRCNE00005186
CCTCCTGCTCAGGGTGCGGGGTGAAGGAGAAACTATCACACTCTCCTTGTCAGCTGCAAGGGTAATTACTGCTGGCTGAAATTACTCAACATTTGTTTATTAGTTCCCCAGAGCACCCTGTAAATAGATTGTCCGTTACAGTCGGATCGCATTA
>CRCNE00005188
CAAATAAGGCCCTGGAGCCACTGGACATCCATCACGGCCCTCCAGAGTCACATTACAGGACCCTAATGGCCACTCTGTGTGCGCTTATGATATTCATTTTTAGTGTTTTCTGAAGAGCTTTAATCAGTAATGTGA
>CRCNE00005189
ATAAATAGTCATGAAATAAGAAGTTTCTGCCAAGGATTGAAGTGAAGAAANNNNNNNNNNTTCTCTCGGAGGGGCCAGCAGGCCACACCAAATAATCCTTGACTTAGCGTCCCATTCTGAATCCCATATTAGCTACAGAGATTTAAATGTAAATATGCCATTAGGCTGTCATTACAGTGATCAAACTGTGCGCGGCACAGGTCAGGNCCCAGCCACTGTTAATTTTGCAGGCAAAAGCNNNNNNNNNCCCTCCTCTCTTGAAATGTTAATAACTTTCTATTAGTTAATGTACCGTGACTAAAATTCAAATTAGACATAATTTATTTTAATATCTGTGACTAGCTAGCCTGACCATTTAGCAATGGTCTGTAGAAGAATACACGATTGTAAATCGGACTAATTTGCAT
>CRCNE00005190
AATTCAAAGTGAATTTTGACNNNAATACACCATAATTTCTTTAATTTGACACTCACCAANNTAGTCACCAGGAAAACCCGCTTTTTGTGACAAAGTACATAAGGCTTGGTCACATATAAATCACTGAGAACTAGAGAGNAAATACGACCGCAAACTGTAANGAGACATTACATCTNNNNNNNNNNNNGTTTCCCAGTCCTCATATAGTGAATATTGCACAGTGCAGTGGCTACATGGCAAACTAATGTAGCA
>CRCNE00005193
AGGTCTACGCTAAAACAGTAGCTACNTCTGCTTAAGAAATGAATTACTNNGTCTTTGGTGTAGCGAAAGCA
>CRCNE00005195
TCACACATGCATAAATGAGNNGATTGCACACNNCTTAAACACACCGTGTCAAGCTTCAGCACTAAATAAACTAGCT
>CRCNE00005196
ATACATCAAATACTGCATGGTCTGCTCAGGCTAAGATGAATCCAT
>CRCNE00005198
TTGTTGCATGTTTCATCTGCAACAGCATTAAAACACTTTTAATGGTATTGGAGTGCTTTAGCNCTTTATTNACTTGTNNNNNGTCAATTTCTTGCCTCCTGTGTCATTTCTTT
>CRCNE00005204
TTTCAGCAGAACCCCANGACTACAATTCCAGATGGTGANAGTAGGACCAGATCTCAGCTCATC
>CRCNE00005205
CCGACTCATTACTTCTGTCAGCGGCGGCCATTTCCAAATTGAAAAATCTGAAACAATAAATGATAGCGACGCCGTTAATAACTGTTAAGAAATCGCATTTGGAAAATTGCGTTTAAGCAATAACCTTTTCTCCCTGTAATTAAATGACAGAAAGGTCCCAGCTTTTAATTAAGTCAGCAATTTACAGTTATGAAGCTATACTTCACTATGCAGATTAG
>CRCNE00005206
AGCTGCCTCCAAATCAATGCATGTCAAAGAAATATGAAAACAATCAC
>CRCNE00005207
TCTGTCGGATTTGTCGTGTAATTTGTAATTATTACCCATCATGAGGTCTCCAGCTTTAACCCGTCCTTAATTAAAAGCATATTTAA
>CRCNE00005208
GCAAGCAGTAATCAGTTCAATTATCTTCAAAATATTTACTTTAGGACAAAATTTGTCA
>CRCNE00005209
CGAGTCTATTTTCCAGATGGTTTGCTGTTGTTATTGCCTGATTTAGTGTGAGTTGTCGAACACGG
>CRCNE00005210
CTCGTTAGCTNNNNNCCCATTTCGCCCTGTCGGCTCACAGTCTGCCACAGACACTGA
>CRCNE00005212
TCAGGCTTGTCACATTGAGGTAAAGTGAGTTTCTAACATCCAGGGCTTTGCTGTCTGCGCCGGACAAATTGATTGCGATCAGCCCGAGGGAGTTCTGCTAATGTCTCTCTCCGGGGCCGG
>CRCNE00005213
AGCCGTGCGGTTTCCAGCGATCACCTGGAGAACCCTGCAGCGTTGCACGGTTTCTGTAGCTCTTAATTGTGGTTACGTCAAACAAAGGGCTGAA
>CRCNE00005214
CAGGCGCGGAGGGGTTGCTTTGGAGTTTACCGAGGTGTGTGCTAATGTCCAAGNCAATCAA
>CRCNE00005216
TTTCCCGCTCTGTCACCGGGGCAGGAGGNAAGTGTTTTGCTGGGAGATGATGACAGAGGTCAGGCTCAGCTAATGGGCCACTGAAGAGGAGAGGAGGCGAGGCACAGACCANNNNNNNNNNGGAACACATACATTAATACACGAGTGCTATCACCAATCA
>CRCNE00005217
CTGACATCTCCGCTCACTGTCAATCTGTGTCTGCTTCGCAGGGA
>CRCNE00005218
TTGAATGGGTTCTTTATTGCAATTGTCTTTTACCAATTGAGCGCCCCACTGTGCTGTTGTATATTTTTTACAGCCCTTAACGACACATACCAGTAGCACAANNTTACCTCCAGATACTTATAACAAGAAATTACTTTT
>CRCNE00005219
ACTTTTNCAGAGCACTGATGCGAAGTAGACAGCGTGTGTCACTGTACA
>CRCNE00005220
TCTTGGGTGTATATAAAGTGNNGGGCGTCCAAATCGACACCATATGTCTTCTTATTAATTGATTAGAAACAGAGTACCNNGCGCGCAATGATTGCCACTGGGCGAGACCGAC
>CRCNE00005221
GCGCACAGCCCCTGGCTACCTTNAAAATTAAGCTTCCCTTAAAGGGAAAATGAGTAGAGTCCAATTTAGTCTGAGTGATATCCAAATGCAGACAGAAAGGGTCGTTTTATCATGCTACTATTTGTCGTGACGATGCGATTTTCAAAAGCAGAGCGATGTCATAAAGTGACATGCCTGCCACAAGTGCTCCAACTGATCTTTTCAATTAGCCTTCCATGCATGATCCAGGGCGACTTCCGCCTATTTCCAGAAATTAAGCTCAAACTTGACGTGCAGCTAGCTTTATTTTAAAGACAAATGTCAGGCAGGCTCATCATATTTTCCCCNNTCTTCTATATTTGGAGCTTATTTATTGCAAAGGAGCTTGTGCTCTTGGACTCAATTTAACGCGAGGC
>CRCNE00005223
TCACACAGAAAAATGTGTTATGGGAACAGTTATGTCGCTATGTAATAGCTCATTAGAGAACGTTTTGTTTCCCATTAAGGCGACAT
>CRCNE00005225
GTGATTAATGACAGTAGAGCATAAAGGTTAACACGGCGAGCTGAAAAGTCTGTTGACTGGAATCCTCGTGC
>CRCNE00005226
TTTAAGAGTTACCCTTACTCTCNGTGNCATTGTGTGGCTGTGAAANGCATCCCTCTCCTATTCAAGTATTGGTGGTCACCTCAATAGCTCTGCAAACGCCCATATGGTGGCC
>CRCNE00005230
GTAGCTTAAAAACGGTAGATTGTGTCTTCGATATAATTCAGTTTTGTTTATGTCAAAATGTAANGTATTTGTCTTCCCTAGAAGTCTCGCAGAACAATTTCTATAATAAAANTTAATTCCATTTTATAATTCNTCTGAATGTTCAAT
>CRCNE00005231
AAATTAATTATCTCAGATACATGTAGCTCTTCGGTGGGTNCTGGGCTTATTTGCATTGAGGAATATTCAGCAGAAGTAATGGATGCACAATCGAAAT
>CRCNE00005232
TGACAGTTGATGTCTTCATATAAATGTAAGAATTTACATTCTAATTAAAAAGAATTTACATCTTAATCA
>CRCNE00005234
GGCTCTTTTTTCTCCCTCTCCAAATGCACTTGTCACTCAG
>CRCNE00005240
CAAACAGAAAATAAAACAAAAGCCACAAAAAAATCAAATGTACAAATATGAAAACAGTAACAGTTCA
>CRCNE00005246
AACATACGTGTTTGGCAGTTGTTTACAAGTACATATCAGACTTTAACCATTGTTGATTGTAAAAANNCAGACCAAAGCCTTTGTATTTCATCGGTTACAC
>CRCNE00005280
GTTTTAGCAGGGCTTTGACTGGTTGAACTTTGATCTGATGTCTTCATTGAGCAGAACTGCANGGTTACCCAT
>CRCNE00005291
TTAAATTTTAAATTAATTTAATTAATCATTTTAATTTAATTTGA
>CRCNE00005292
TTATTGATGAGCTCCGACTTTTAGCACTTTTNCACATGTCAAAACGAAGTCAAGTGTATGCAACCACAGCTTAATTTTATGCTCCGTGCGTC
>CRCNE00005310
GGTGCTAATGTCATTTTGAGTNCTTAAANNNNTTACTAACTTGCTT
>CRCNE00005332
AAAGTATTTCAGCTATTTTAAATGACATCTGTCAAC
>CRCNE00005333
GATTAAGAGTAATATGTAAATGACACCAGCTAAATTTAAAACCCCGGGNCCGGGAAGGAAGTGCCAATTGAAATAGATGCTTCAGTGGTCGTAGACAAT
>CRCNE00005334
TGGATTATTTAAAGTGNNNACTAAACCCCCTGTTGTAGTGTNCAAGTGG
>CRCNE00005335
AAAGAGTGATATNNNNTTTCATCCCGCCGATTCTCGG
>CRCNE00005341
ATTGGCACCCAGTCATGCAGAAGCAACACTGTTTAATGCAAAGCTG
>CRCNE00005343
AGTCGGTCAATTTAATTCCTGACGATCTAAAAGAGGTCAGGATCATTTCATATAGCCCTGGCTGAGCAGATCATTACCAGTCACAAATCTCTTCGTTACATGCCTGGGATTTATAGCTAAGTAAATAGGGAGCCGTCATAAGTTCTGAAAATAGCGTGTTGGCCCAGCGATAATAGCTAAAGGACGATTTAATAGAGTTCGGCATTTATTTGTTATCTGTATGCGGACAGAGACCGAATTGGCGCTATC
>CRCNE00005344
AGTTTCGATTTCAGACGTAGCAGAAGGCATGGCCACGAGAGATTGGGCAGGTTTGAGCCGCCGTCGACCAGATTTCGNCGGACTACAAAGGAAAGCAGATTACCACTTGTATCGAGTCGCGTATTGGGAAAAAAAAAANNNNTCTTTGTTTNNGAAAATCCGCTGATTATCATAAC
>CRCNE00005346
TCTCTTTGTTTAATGTGACAGCGCAAGAACTTGATCTTTGTTTGTTCAAAAAANGTCGGCATGAGTCTCGTGTTTAGCTTCTTTTAATGTGTTTGTCTGNTGATTTCTAAATGCTAAACATGCAAACAGATAAATCGTCAAGGTTAATTCTGTACCCAGCCGCATGACTGATCT
>CRCNE00005347
AAATTCNNAAGAAAAAGCTTTGAAGTGGCTTTCCGGCGCNGCGAGTCTGCTGGCCGTCTCCCCGAGACGTGTCACCTTTGCCGAGAGGGAATAGGAAAATCACGTTTCGAATGGTAATGATAACATACTAATCACTTGAGCTCTTTGAAGANNNCGGGGGAGCGAGCTACTCTGTCAGTATCCCCGGCTGCCTTGTGCTTCCAGGCAC
>CRCNE00005348
TGGTCTAGGTGTATTAGTTTAAGCGGTGCATGTCAATACGTCCCCTCCATCTCAGCTGATCCAGAGGGGCT
>CRCNE00005350
AAAGTTCACGCAGAGCCAGGTAGAGAGTGTCTCCACAGGCCATCATCTTTATTAGCACCCAGATAAGCTGATTAGGCCTTGTCAATCAAAGGTGCCAATGACTCAAT
>CRCNE00005351
GCAGCCCTGCAGTTGTCACCAAGGCAGACGACGCGAGGACCCTGTGATGATGTGACGACTGTATTAAAGAGTACATCAATTTGTTTGAGAGCGGTTTGATTTTTT
>CRCNE00005353
CTCTCCTAATCGGGCCTTGTCAGCGNAGGCGTCTTATCGTGGAGAGGAAAATGACACCGATACTATCGAAGAGCCCAGAGTC
>CRCNE00005354
GCCGGACCCGGCCTNNNNNNCGCCGTATCTAGCGCCGCCACAAACGCCAAGCGCCGCTTTTTTNCATCTGGACTTCAAAAACGGTCCCCGTCATTAAAATTGCACCCGCGTTCGGCTGCAGGGATCAGCCGCTCCGGAGCGAAAATGGGATGTGGGANGAGGAGGCTCGCTAAATGTGCTAATTCTGTCCTCACATGTTTACGGCTTAATTTTAATCGGTT
>CRCNE00005355
GCCTCACATTGCAATAAATCGCTATTATCTTNNNTGACACCGAAGGACTCAGCTGTTCCAAGGATTTTGGGGTCTGTGTGCAACAGTATNTATATGGAGACACACAAGAGNTGTTTACGCTTGAATTGCGGTAACCAAGGTGCACTCAC
>CRCNE00005357
TTTGACAAATATAATTAAGGTGTTTCAATTTGGAGTCCTGCGATA
>CRCNE00005358
TTATTGGATAATGAACTGTTAGGAAGTGTTAGATCTT
>CRCNE00005359
AGGGATGAACACCCTGAGGTGTTGTGTTTTACAGATAATTAAAAGGCAACANNTTTGTGTTTGGCTGTTTGATCTGCCTGTCAACTTTTTGATTAGAGGCGTTACANGGCTTTAATCAACAGTAATGGGATCGTTA
>CRCNE00005360
TGATTAATAGGGAAAGTTGAGTGGCCGGCTAATAAAGATTTGTCTTAATCAGAAGTGATTTGTCAGAGCAGAAGCGCGGCAGGGTCAGGGCTGAGCCAATGAATAAAACAGAGCCCAGCGGAGTGAA
>CRCNE00005361
GACTGTAACCAATATTTCTGCATATGTCTCCATTTTGTCAAGTCTCATTA
>CRCNE00005363
AAGTAAATAACACGCACTTATTTCAATATTATCATATTAATGTTAAAGTTCAGCTGTCACCTAATGGGAAGACTAAATCAGACGTAGCATTTA
>CRCNE00005366
GCATACCAGGGGCACCATTTCCCGCCTGGAGACAGACAAGCTCGAGGATCTGATTGGCCGACCGCCAGAGTGTGCTCACAAAGGCTCCTTTGACTGCAGGTCAGTTGGTTA
>CRCNE00005367
TTTTAAATTTTAATAACGCGGGTACGATTTTGTAAATCTTTCCTGACAGAAAACTCCTCATTATTTTCATCTGTCTCTG
>CRCNE00005369
CTCCACATGTCAGCACATGGGATAATTCTGTCATTTATCAGGA
>CRCNE00005371
GATTAATAGTGACAAAAGTGTTGGGCTGGAGTAATTAGGACAAATTGTTCACATGAATCA
>CRCNE00005372
GCTTCAAAGCACCAAATTAATGGCCAACAAAATAGTGCGTCTCCGCATGTCCCATGTGGGGCCAACCTATTGAGAGTTATCATTA
>CRCNE00005373
TCTATTTGAAGTTGTAATGGTGTCAAAAAGTCAGAGCTGACTGACAGCCGTCAGTCCCACTGGGGCTCATTAAATNCATAACAACTTGACAAGGAAATAATTGAGCGCTGACGATAAGTTGGGGCCCANNNNNNNNNTTTAGATGTTTTTATTTTCTTTNCATTATTAGTNTGTGGCTATTATGTTCATTAAGAAATTGCATTAAA
>CRCNE00005374
TTATTATTTAAACATTAGGTGGGTCACGTG
>CRCNE00005375
GAGGATGAAAACTTGTCAAAAACGGGTTATATCTTATTCCGAGGGGCAACAATAGTGGCAGTTACAGACAGACTTTAATATTTCATTATGCCTGACGTTAACCCTGCTNAAGTGACT
>CRCNE00005376
CCGTAAATCCGCTGGGTTTATTTACTGCCTCCCTGACTTATGAATGTTAAGATATTTGACGCCACCCCTGGCCCCATAATTCCTTAGGCCTGCAGACTTT
>CRCNE00005377
CAAAGTTTGGCACCATTAAACTGAAAGCGGGGCCTGTGAGACATTAGCGGCGCACAGCACATTCTCAGGGCTTAATTAGTCCAAACTGTAATTGTTCATGGTCTGCCAATAGGAGTAATGCTCAGGAAGAGTGGAGTTGCGCTAAATCGGCCCATGGTTTTTAAAACAATAAATCACTCGCATATTTGTGTCGTGATTCAGATAGAGTCCCGACCTCTCCCATCTCGACATGTGGTAAATTGTAAAGTCAATGAATCGCAGATGTGGG
>CRCNE00005378
TACAGTACGGTTTTGTTAGTGCTTGGTAAATGAATGGAAAAGATTTGTGCTGTAAATATTTACTGAG
>CRCNE00005379
CCAGACATTGACATACGGGGGAGTCATTGAACTAATTGTTGTTTGAATTACCTGTTATGATCCTATGACAAATCTCCTCCTCTCCTGCCATTGGAGCAGAAAATGTAGGCTGGNATTGGCATGATGTTANGCAAGTGTGTAAACCGTGCTTCAACAAGATGGATAAATGCAATTATTGGCTAGGCCAGGAGAGGNGAAAATCCATTTAAAGCCTGAAATGCTAACCAGGGGCCGTGGTTAATTCATTTGGNCCAATTTGCGGGTGATGTACGAGTGTCGTGGCACATTAGTCA
>CRCNE00005381
GCAATAAGTTGATTGCTTTACAGAGATGATGTAAGCCCCTGCCCTAGGGTACATCAGGTTGGCTTTCGCCTGCTTTATCTTGTAAAGCCTAAATTAACAGCTGGTTTGGTTTGAGTTCTTCTGGATCTGACTAAAGGATTAGGCTTCGTTCTCATGTGAGTCAATCTGGTTTGATTTATTGCAGGTCTATCAAAAAAGATCAATGGAGGCCCTTTTGAAAGTAAATCCTTAATCGCTCTTTGCACTTACGTGTCA
>CRCNE00005382
TTTGGCATAGACTTTTGCATATATCACGGGCTGCCAGGCTAAGAGCCTGGGACTTCCCCACGCCACACTCCAAGCCTTTGATCCCTTGCTTTGGAGGTAACATCAAAAGGAGAGGCATAGAAAGGCAGCTACTACTGTGAAGTTCAATGTTCAACTTGATGGCTTGGCTGAGGG
>CRCNE00005384
ACAATGTCTCCATTGTTTTCTGGGCTTTCACAGGCAGCAGGGGACGGCTGGAGTGTTAACTATTT
>CRCNE00005386
TGCCGGGAAGAGCCCAGTCCTTTGACAGATAGTAGATAACCCAACCGTCGCTTGTTTGGACATCGCTNGTCTTTCACGTCGTGGAAAAAACAGACAGCCGAGAAAATAGGAAGCAGCTAAATAATGTCAAAAGATCAGAAANTCAATGGGCCGGAGGAATGTGATCCCGC
>CRCNE00005388
TCTGGACGTTTCTGGAAGATAAATTTAATTTNCTTTGCTATTTGGAGGTCTTCTTTGAAAANNNNNTTGTAATGAACACATTCAGAAACTGGAGAATAGATTTACTCTTAGCTTCAAATAAGTCTGTGTTATCGTACTCTGTCATTCGCTCCTTCCTATTTTCGAGCTGCTAATTGATGTTTTTGATGTCGGCGAGAAAATTGAAGAAAATGTCATGTGTGAACCAGCGCGGAAGTTAATAAGATTGACTTCGTTGACGGAATTCACAATGAGCAAAGGAAAAGCGTATAATAGGGCCTNNTGCTGCCTCGCCCATACATCT
>CRCNE00005391
ACAATACTTATTCTTAATGCTGTTTTGAGTTTGAAAAGGCATAGGGCTTTAAAAAAGGTTAGATAAAGATATGTCTTAGNNNNAGATGCACTGATATCAGTTAGGGTCAACGCATATGCTTGGCCGATGTGGAAAAGAGCTTAAATTCNAAATCCNCCTTGAATAAAAGGA
>CRCNE00005392
TTTTAATTAGGGTGCGGATTAGCCGAGTTCGGTTCACTGGCTCTGATTATTTTTTTCCCGCCCTTTAGGGGAATGAGCTAAAACCNCTAATGCGGCCAGTACCCCCAAGCGGTCCTNTTTTTGAAGACACCGAACNNNNNNNNNNNNNNTCGTAGACTCTGCTAGTGTTCAGCCCTCCAAGGACCCACAGTAAGGGACATTATTCTCGGAATAGCCAATTAATTCCGCTGGCAATGATCGGTTAGCGCTTCTCCC
>CRCNE00005393
CGGCATTTGAAATGCTAACACAATGAAATATTTTTCTATTGGTTGGTGTCCCTTGGCTAAGCCACCGCCGCGGGCAGAGAATTTCATCGACTGATGAGACCAGAGGCGGACCCGATAAAAAGGTTACCTGTACGTGACATACACTCAAAATGGCTAGCGCTACCTTGAACTCGAAAGTTCTGTAACTTTTATTTGACTTTTCAT
>CRCNE00005395
AGGAGTGAGGCAGGTGGCTCCCCATGGCTGCAGCTTCATGACAACATGCCATTAGAAATAGCAGGCCTGTTGATCAATCCAGCCGACATGACAGCTTCGCCGCAAGGCCTGGCTCTTTGAGCACCATCTCTGCGGCAGCTCCCTCTCCTGTTTCTCCTCACTAATTGGTGAAAGTTNCTCTTATATATGCTTGTGGCACAGGG
>CRCNE00005396
GATCAAAGCAGGTTGTTTTATGTGGCTTCTGCGAGACTTTGAAGCCACCGCGTCACCTACAGCACTCACTTCATCAAGTTCACCAGTGTCTTAATAGCAGATCAATAAGTTTCAAAGTCTGAGAGTTAATTTGATACCAGTGCTGATGTGATCGTGCTGGG
>CRCNE00005397
GAACAAAAGCCCAATTTAAAATGTTCATCTAAGGGTTGCTAATGGTATTAGAGGACTGACCGANTGGTCAGCGGTAGCCNCACCGCACCACGG
>CRCNE00005398
CAGGAAATCTTGCTTCATTAAAAGTGCCTTAATCTAGCCTCTTGTCCCNTGGGAGGCACCTTAAGATGATANNNTTGTGNNNTCTTATTTTTTAAATTGTTGNNNGGGNNNNNNNNNTCTTGAAGATTTGGTCCCTGTCAGTCAGAAATAATTGTGTGCTTAATCTCGTCCCTGATGGATGACTTGGAGTTCAGCAACGGGCCAGCTCCAATGACAAATACAATATTAATATTCATTAACTGCTTTGACAATGCTAATTTTGATGCGGTAGTAAAGGGCTTTCCAAAGTTAGCGGCCAAAGCATCAGAGCTGCGCAAGGTGGCAAGATAATTTGTGCTGGTTTACTGAGCTGAAGAGCTTTAAAGTCTTAAGCGNNNAAAAAAGGGGGCTAGGTACCANNNNNNNNNNNNNNNNNNNNNNNNNNNNNGTTCAGACGCATTGGAAGCCAGGACTGCAGAAGTAATACGATCAAGAGGGTGCCACACAAATTTGACACCTCCGATGCTGCATCTTTGAGCA
>CRCNE00005399
GCTGTCGGTCAGCGGCGGCCGAACTGCTAGTTTACTTAAGAAATTGCACGTGTGGCTGAGGGGGGCCGTGGGAGCGTGGCGGCCCGACTGAATAGAGGGAGGGGAGGCAATTAGCTGNCCACGTTGCCGGGGCTCTTTTACTTGTCAGGCTGNNNNNNNNNNGCTTTTGTGCGAGTCTTGTAGAGGACATTCCCAGGGTTTTGTTTTGGCATTTAGGACC
>CRCNE00005400
GGAGCTCTGGCCTCTGGGTTGTCGCTCTTACAGCAGGTTGGCTGCTGGCAACTTAGTCTTAATGCCTGGGTAAGT
>CRCNE00005401
ATGCTATTTTGCATGTCTCTGTATTGTCCAATTAGAGTAATGAACTGTGATTGCCAGTATTTTACCCACAATTCCACACGGGGGCTCTCCCCTNGGTAACTCTTGTCAACACTTGTTAATATGACAAAAGGCTACAAATTAAGCTCTGTTAATTTAATGTTTTCTCACCGCGATCTAAATACCGAGAGAGGCCCCAAGCGCAGCCACGGNNCCCTTTGATTCTCTGCACTTTATTTTGGTATAAATTTACATTCATTATTGTTTGTCTTTGGATGTGTAGACCTCAATTAGCGTGATGGCTCCATTAAAGGGGCCGGTGCTTCGTCTTTAATTAGCACAACAAAACACCTAGTTTCAGCTCAGGGAGAGNNNGGGCCNNNNTCCATCGACACCAAGCGCGGGGTTATGAAATTTAATTAGCCATTCCTATCANGATTTGTGGCATTCAAATTGTTCAGAGTTTGCTTGCCTTTGATCTGCGCTCTGCAATCCCCTAGATTTTTGTTCTGATCAAATGAGAATAAAG
>CRCNE00005405
CCCTGCGCTTCAAAGGGATGGCCGTCATGTTTAAACCATAA
>CRCNE00005406
CCCCAGAGAGAACCTCCAACAGAAACTAGTTGTTCCTTGTGAGTTTACGCTCATCATTATATTCTGGCTCCAAGCCATATAGCCACACTCAAGCAGATAATGAGCTGTTT
>CRCNE00005408
AGTCCCAACCTCTTGTCTTTCTGTTCTAATACAAGCAGTCTTTGAATTGGGAATATGTTGATGGTAGGTATTTGTTTCTGTTAAGTA
>CRCNE00005409
AAAGAATTGGTTCTCCTTCATTATTTGTATTAAATACGAGCTTGTGAACCAATCATTTTACAGCTGNNNTCCAAA
>CRCNE00005410
TGAGGAACAACTTTAATTGTGATGTTACTTGTTCTTGTTTAAATGTACAGAAATACGGGGGGTTACTGTGTATTAATATG
>CRCNE00005411
TATTCAATACAAACTGTCACAATGCTANNGGACCAGTAGTATTTATTGCTTTAGAGATTGCTTGTTGTATCTTGTATGTTGTCCCTTTTT
>CRCNE00005413
TTTGCTGTGACGTTACATAGATTGCTATGTATGTAGTATAAATGTTGCNTATAACAAANTGTGTTTGGTAGCAGATTGTC
>CRCNE00005414
GTATAAACCCTCAAGGGCCAAANTTATGTATATTAGGAGGTTCANNNNNNNNNNNNNNNNNNNNNNNNNNNNNCACAAACTGCCACTTTTAAGTACACTACTACATATAGGTAGATAGAAAAAANNTAGGCATGTTGATGTTGCAAGAAGCTGTAAAAAANGCTACAAGAGAATCATTCATTCGGTGCCATTGTAGTTGACATGACGCAACTGTAACNCCGTCGATAACTTNNCTCTGGTTTATTAAGATGCTAATGATNNNNNNNNNNNNGAATAGTTTGAATGTTTCCTTAACGGCTGTGATGTTCCTGTTCTCTTTTATGCTCTTA
>CRCNE00005415
AAATGGTTCCCAAAAACCATGTTTTTGTAATGAATAAATGTTAATGCTGTACAGTCTCTGTAGCATGCAGTTCTGTATTAATAAAAGCGAGTTAGTATGTG
>CRCNE00005416
CATACGTGATCAGCACATTGGNCCAAATGATGTCATCCATCAGAGTGGACACTGCAATTTGCCATCTATTTCCTCATCCATCAAAC
>CRCNE00005419
CCTCTCTCCTTCCTTTTTTCTCTCTTTTTTGTGATAAATCATTGAAGCGACCAACAAAGCAGTAGCCATGGCTAAGCT
>CRCNE00005432
CTGATACCGCATGCAGGTGGTCGAGTCAGTCGCCAGGCAGATCAAAAAGTCAA
>CRCNE00005433
GACGGCATTTGATATTCTGTTTCAGGNCCGGGTGGATTGTCTT
>CRCNE00005450
ATCGTTTCACGCTTCCTTCAGANGTCTCTTTTCCACCTAAAACGTTTAGTCTCACTCCAGTGAACAATTGCAANCGGCGCAACAGGGNAGCGGAAGAGTCACATTATTTCAAACTACCATTCG
>CRCNE00005452
GAAAGCAATAAACCTGCTGAAATGGTGCCATCTCACAGACATGATTGATCAATTGAATTCTATCAGACACACTGACCGCTGGGATTAA
>CRCNE00005454
GAGTTCATTTTAATTTCTCTCCGATCGCAGAGAATTACACTGGTGATAAATCAG
>CRCNE00005455
TTTTGGTGTCGTGCGATTAGGGGCCTCATCTGTTATTGATGTGCGCGGAGAGGAGAGCCATTACAG
>CRCNE00005456
AGAATTGACAACATTTACAGGCTAAAATGAGAATCATCCATCTTCACTAGGCTGNCTGTCAGAGGCAGGGCCAAACTTCATAATCCCCAATTAC
>CRCNE00005457
CACAGCTGTCCCTTCTCAACATCAGTAATTTGTTTTTAATGAGAANTCATNCACTGACCCTTGACTAATTCATT
>CRCNE00005462
TTAATAAAACCAAAAGCTAGCGACTTCAATTTCATTCTGATGAAAATTCTCCTCTGGGAGTG
>CRCNE00005463
TGTTCAGCAAATTAAAAATTTGTCATTAAGTGGAATTTACCATAATGCTGTTTTATCT
>CRCNE00005464
CAAATCCATAGCCTTTGGGGTAATTAAATAAT
>CRCNE00005485
TTCTCTATCAAAGCGCAGTAATCCTGATTTACACAGTGGGCGAAGAAAAA
>CRCNE00005486
GAGGTCCCGGATCCTTTTTAGTGCGCGATTAATCATGCTGACACCTCCGATGAAATGCCTTTTTATTGGCCTCGNTTTATTGAGCCGNNNTTTTACCTGAGTTGGTTTAGCTCCTG
>CRCNE00005487
TATTAAACAAATGAATTAGTGCCTGGAAACGTGTCATGGATATTACCTTGCAGCAGGAGGC
>CRCNE00005491
TGGCGGTGACAAGCAGCGCTCCTTAATAATGCTATGATTTATGGGCCGGAGCGGTGTGCTCGCACATATCATT
>CRCNE00005492
ACTCCTTTAGCATTTTCAGCCTCATTACTTACATAATTTGTTCTGACATGCACTCACAACAACTGAAGCATGCT
>CRCNE00005498
CAAATAATATTTACTTTTTTAAATATGTAAA
>CRCNE00005528
CCACACCAGAATCCATGTGACTCNNTGACATCAGTGCTC
>CRCNE00005531
AAAGGTCAAGATTTGCTGTTNNTGGAAGCCCAGCTCAAACATAAATGCTCTGTAATGCCGGTTCGGGTGATTGCTTTACTCTCTAGACAATGTCAATTTTTGTGGAAGGAGTCGCAGATNNNNNNNNNNNTAAGTCGCCGGCGTGTCAAGGGCCCTNCGTGGGCGCCGGTGTCTAGTCTGGGAAACAGGTCCTAAAGCCCAGGCCTATTACCGCAGCCACCCACAGGACAGATGTTTAAAGCTTAGGGGCGCAATGGAGAATAATAGCACATTACATTCTT
>CRCNE00005532
ACTTGATTAAACTAATCCCGTCTCTATCAAAGAGTCCCGGGGCGAGCGGACCTGCTATTATTCATAGGCCTGGGGTAATTACAGACGGGCG
>CRCNE00005533
CCAAGGAGATCGAGTAATTAAATTGGTACTTTTNNNTACAAGTCGTACTCAATAAATCTGAATAAATTAACAAGGCATTACTAAGACTGCTACATTAAATTTGCATAGTGTATTTAATGAATATGCAAGCGCCAGTGAAAAGGTCCGCGACTGTGAACCCCCCGAATTAGCATAACTACTTCCAGCATGTTTCTTAAATAATGCTCTCATTTGCACATCACTGAGTTGGCTAATTCTAACTTCAGTCAGGCTGGCCTCGTAATTAAGACTCGCGCTTTAATTTTTAATGAAGTTTGTGTTACATCAATCCTGACAGTAATGAGGGGGACGTGGAAACAAAAAGGCCTCTAATAATTAAATTCGCTAAAGCAGTTCTAGGGATAATAATTCCTGAGGAGGAATTACATGACTAATTATTAATTAAATATTCATAC
>CRCNE00005535
ATTGAGACATCCTCCACACCTGATGTGCTGTATAATGAATGCCTAATTNNNNNTATGTAATTAGTCCATTAACTGTAATCCCAGCATATGTTCGGCATGCCCTGAAGGCGTCATCC
>CRCNE00005536
TGAGAGCCCTCTGTCTGCTAATTAATTGACATTCTCTTGAATATTCATACGCCGCATCACAAATACGCTCTTAATTGCACCGTAAAGCANNTCTCAGGGGGAAGCAGATCGCCGCAGACTTCATTA
>CRCNE00005537
GCGGCGGAGGGCAGACGTGTGAAAGTGGCTGTTTGATTCTCTTTTTCATCCGCGTGACCTCAGCCTTTGTGTCCCATCGCCCTGGGAATGTCACGCCTCACTACTCTACTTTAAGATGCTTCAGAAAGTGCCTTTGTTTTTC
>CRCNE00005538
ACACAAAATTGTCCTCGGTCCCCCCANGCTGTAAAAGATACTTAAGAGTAGAGCCCCCGGTTCACAAGTGCAATGCAATTTGGCTTAGACCAACCTTTGTTCGGCTTGNTACAAATGACCAAAC
>CRCNE00005539
GTGGATTTATGGTGGGAAATTTGCATAAATTATGAGCAAATCCGCGAGCTCGTGTGTG
>CRCNE00005540
TGAATGGCCATTGCTCAAAATAGGCTTCCNATTTGGTTTTCACATTCATATAATTGACTTATGGATATTTTATACAGTTTTCACAACGCCA
>CRCNE00005541
CCGGTTGCCGAGCCTTTTCACCCCTTTGCTCTGTCTTCAAATGGAAATGATTTCTATTGGCCCAAGGTGTCCATGTAAATAGGTGTAAATGAAACCAGATTATGCC
>CRCNE00005542
CCTCCTCCCAAGGCGATTGTCATGTGATAGCGAAGAAGTGGCACATTAATGAAGCGCCTCTACAGGGGTCTTTTCTGCCCATGTCGCCACATAAAACTATCAGATGGTTAGAGGAAGGACATGGAGGCAGCCACTTAGCTC
>CRCNE00005545
TTAAGCAAATACATTANNGAATTCCGTCACTTTATGCAATTGAGCTGATCAAATAAAGGNGTCCCTGGCCACTTCATTCACCCTCATTCACTTGAATAGAAAGTGCAAAGAATTGCAAACTTAGACTGGGCCACCGATGTAGATTTAGTNCTTTTTTNCAGCAAGACAAAAAGGCCGATTTCTCACAAACACATAGCTGACTGGGGGACTAGGAAACGAGTTCTGAGACCCCTTTGGAATTTAAATCCAACCCCTCCCC
>CRCNE00005546
AGAAGAAGGTCATCCCAAGCAGGAGGGATGAAATATAGAGCGCGCCACGCAAAACCACAATGCGCTGGTTTAATTAAAAGAATTCATTACAGTGGGAGCCCANNNNAGGTAATTAGCATGCATAATTTATGATTTGCTTAATGCAAGCCGGCCGAGGCGTCGGTAATAAACTCGACTTAACCTCCAG
>CRCNE00005547
AGCCAAACGCCTGTGTGTGCATGAAATCACTGTGTCAACATTTAATTCATGCTCCTAAGCAGAGACTGTGAGACAAATTACAGCACTGGGTGGGACTGCCAATATT
>CRCNE00005549
GCACCTGGGCCATTATCAGGCGACCGGGATCATCTCCNNNNTCTCAGCACACATTCAAATGTACAAGTAGCAGATTAGGCTTACTCAATCTTC
>CRCNE00005550
CTTGTGTATTCAGAGAACTAATTCAGAACTGATTCCTCTAATACACTCCTGAAACACTTTTAATTGTGTGGGTTTGCATTCAAAAGGCGCGCTTGCAGCTTTTTAATTGGCGAGCGCTTTGAANNNATAATTGAAATGT
>CRCNE00005551
TTCTCCAAAGTTAAACAGCCATAAAAGCTGGAGGAACTCTGACCTTCAGCTTCTAACTAAGCATGGAAAGCCAATGGTGTGGA
>CRCNE00005552
TTGCTAAAAAATAACTGTATGTCTTCGCTGACATGTATAGGGCCGNNNNNNNGCAATTCAAAGCGATCCCAATTTATTTAGCACTAAAATCTTTTATTGTGGGCCGTAAAGCATA
>CRCNE00005553
TGCCCTTCACAGTTGTCGTAGCAGGACCATAAACAGCATTTATAATAATCTAGC
>CRCNE00005556
CAAAAGATTGCTGAGTGTTTGTATGTAAATGTTTAATTAACCCG
>CRCNE00005558
TGCTACATTATTCCTTTTTATTCTTTCACTCAGAGCTATTGCTTTGAATTACAGAGGAATCTTTGTTAAGAATGAGAANNGGAGAGAAATCAAAAATTCATC
>CRCNE00005559
TGGAACCAACATTTGCAAAAGTTCCCATCTCCTTAAGCAATTATTAGCGGTGATAGTTTGACATGCTCAAGAGTTGTCAACAACTGACTTTAAACAAAGTACAAAGCANNNGAAATAAACAGAGCCCGGGGCGAAATTAACTTGGGG
>CRCNE00005561
GGTACTCTCCTCTTTATGACACAGAAATTAATCTGTCACCGCAGCTCGACGTAAATCTCAGGCCTNNGCTTTGCAAAATACTGTTTTAACCCCCTTTACTCTGTATTTTATNCTTTTATTGGCAATAAANCATAAAACAGCACAAAGGGGTAATGTCCTCATCAATATTATCACAAAACGATAATAAAT
>CRCNE00005564
TACATTGTATATTATTTTAAANNAATTATATAAAATATATTACATATATATATATA
>CRCNE00005566
TTTGACTTAATGAATTGATTCCAGCTCGTCATTAACACACCCCACTCCACAGCTCCATACACATATGTCTTAATTAGTTGCTCATTGGCTGTTTAATTACTAGAAAACAGCTGACAGCTGCCAAGTTGCTTTCTAATGGCAGCCATTATGAAA
>CRCNE00005567
CTTACCTTTCATAGCTGAAATCACAAAATACATCATT
>CRCNE00005570
AGTAATTATTAATGACAAAAGTCTATAAGCATTCCATTAGGTGCAAGCAGCTGTCATAAACATCTTAATTAATTTACAAAGCAAGCGACTGGGGAATTACGACGATGTGAAAATCTGCTTCCCTCTGCCGCTCCATAGCACTGGAACAGATCGGGCTTTTAAATTTTTAAACACGTCTTTCATGTTCTCCAGAGCACACAAAAAAACAGCCTTTGAACAGTCATCTTGTTAGGAGACGCACCTAACAG
>CRCNE00005571
GATGATGATTACGGTTACATAATGGCATCAAATTAATTTACTTCCCTCA
>CRCNE00005575
CCCCCACTGTGCCAACAACTCTCCTCTTCTGTTCAATTAATGAACCATAAATAACCCAATGAAGGTGTCGAGAACGAACGCAATTCATCA
>CRCNE00005577
GTGCAGCTGGCGGCCTGACAAATAGGAAAAAATAGTCCAATTTGAGCTGGTCGTTAGCAGTCGGGAGCGGCGCGTTCCAGATAAATGAGCGTCCGGCGCAAGAATGGCAG
>CRCNE00005581
ATGGCCGGGAGTTTGAAAGGCACTTTGTCCAATTAGAACCGTGCAGCAAATTTCCACCTGGCCCTGACAGAGATGAAGTGGCTCTTTCGAGAAGACACAGTGGCTTTGAGCCAGGTAAGAGAGAAGTCCAAAAGGTTCTCGTCNNNCAGGCAGCAATTA
>CRCNE00005582
TGTTTATGGCAAAACCTGTTACATAACCAGCTTACATTCCACATTCACCAAATCAGCCTCTAAATATACCCTT
>CRCNE00005583
GCATCCTACTCCATATCACTTGGCCCGTTATGAAAAATAGTTTGCTATTTTGGAACCCCCTGGCAGCCATAGTGGATCACCACAGACCCCGAGCTCATTTATCTTTTGTCAGAGATGAAGCCAAACTAACGCCATCTCCCGAAGCGGCTAAAGAATGAGGAG
>CRCNE00005584
GGCCTGGAAATAATAATCACAAGCCCATCTGCTGACCTGAGACTGCATGGCCCCAGGGCCCGCGGCGCA
>CRCNE00005596
AATAAATCCCCGTGCCTGCATTCTGACAGAGCATTAGTCA
>CRCNE00005610
AAGATATGTAATTCAATACTCAATTTAGCCCCGTCTCGGTGGATAGATTTATTTATTTATTTTTGGCACGGCTAATTGATAGAAATTAAGCCATTAATCAAGCCACTAGCCATCATTCAGGCCAAAGAAGATGAATACAAACTTTCATAATAACCACCTTCCCCATTTTAGACCTCATTAGCATTAATTTTTAATGCAATTATGCTATTCTTTTACGCTGAGCTCATAAATTACAACTCTTTTGTTGCCGGCTGGCCTTGTAAAAGCCGGGCTAATGCTTTGTAGTCTGATCTTTAAGGCAATTACTGGCTTCTTCAGTCTTTTATCTCTCTGCATTTCCAATAACCT
>CRCNE00005611
CTGAAAATGCATCAACTGTGTAATGAGCAGCTATTAGGCGCATTGATTTGCTGATTTCAATTGATAGTTTTCCGACCAAAGTGGCACGTCAATATTTG
>CRCNE00005613
GGTCTCTGCGTGATAATTAAATCTTCTCAGTCTGATTTTCTGCCAATTTTATTTCCCCTGGGTACAACTTACTGATTCACTGCTTATAAGCCAGGCATAAGTAATCA
>CRCNE00005614
GGGGTCAACAGCTTGTAGACCCTCATTTACACAGCATTTGTATTCATGACAGGAGAGCGCTAAATATTTAACAACAGTCTTGAAGGAGGTACTNNACTGTTGAGCTCACNAGGTCAAATCATTTGATTTCTAAAGAGATTATCT
>CRCNE00005615
GGACTATCAATACAGCCTGTAAATTAATTACACCTCTGTTCCCGTACGTAATTTATTCTAAAGCGTTCATGTCTCCCAGGAGCAATTTGCCTTTATTGCTGTTTCACTNGGCTGATGAGAGGAGTCGTGCAAAATTGAGTCCCTCATAACATTACCTTCTATGA
>CRCNE00005616
ACTTCATCTACACTTAATTCCAGTTTGGTTGGCAGGATGG
>CRCNE00005619
TCATCTTCTAATGCTTATTTTCGTCGCTTTGCTTAAAATATTGATAATCAATTAGCGGCACGTCTGTTTTGTTACAGAATTTGTGTCAAAGTCTATCACACTGTCAAAGCCAATTCGAAAGCTCATTCAGAGTTCATTTTTCCATGGTCGCTCAGCNNCTTTGGAGGAGTCATTAGGCGTGGGGAACATAGCCCGGGGTGTAATCGCCTATTCTCTTTCATTACGGCCGAGATGAGAAAGGTGAGGGAGATTATTAGAACTTTGGAATGATCACAAAGCCCCGCACGGGCTGTCAGATTCCCCCTCCGTGTAATTCATCTAGC
>CRCNE00005622
GACAGAGAAGAATGGGCCGCCTGTGGGACAGGGTCAATCAGAAACTCATCAAATGCGTCATTTGGTCTCTCCATTTAGACAAACGGCACTTGTTTATGGGAAAGATATCAGGTGTTCTGGAATAAGGAGCGAGCGCTGAAACTGCACATCCATTAATCAGGCCTTGATTATACACGAGCAGGAAGGTTGTTTATCCTAATTTCATTCATTGCGATCAACAAAGAAAATACACGAGTATACAGCCATT
>CRCNE00005623
ATGGCACAATCATTTTCCCGTATTAAATAAAGCGATGATGAATGAGCCAATAAAAACTAAGACAAAGAGGTTTTTATTACTTCAATT
>CRCNE00005624
AATGTGACACCCTCTATGTATGTGGTCTGCTGGCCTCACATCTGT
>CRCNE00005627
AAAGGCAACAAGATCACTTTACAACGTCTNCGTCTTTTTCAATCAATTTTGCATGAAAACACATTGTGCTGGGTGTGGAGGACCCTGCTGTCATCCTAGAGCTCTGATCAATCTTTTATGAAAACAACACCACAC
>CRCNE00005628
ACGCAGCTTCTGCTTTGATCCTTACACACAC
>CRCNE00005632
ATTTATGAAGTGATGGTAGATCTGAAGGTCGCTCNCATAANAGACTTTTATTGTTTAAATGTGG
>CRCNE00005633
GACAGAGAGCAGACACTCATTCCACTACTAGAAGAAAACGCACACTTAATTAAACAC
>CRCNE00005634
CCTGCCAATTAGAAATAATTAGGCAGTTATTGCAGTGGCGAGTCTTTTTAAGTGCACATATAACAACGCAATGATGCTGATTAGCGGGC
>CRCNE00005635
AATAATTATGCCAGTGATCACAAAGCCANCCGCGCGCCTCTGTACTTCACCTTAATGCATTTCAAAACGCCACTTAATTACGGCCCATAATTAATCCGCCATTAATTGCAGGAAGAGCCCCGGTTTACCTCACTTCGTTTCTAATTATCATCTTATAAATAGTTATGGTTCTAATTAATGTGTTCATTAGGCAGGATATTTTCTTTCAAAGTGGCGCTCGGAGCCAAAGATTCGGCGTGNTGCTCTCAGAAGCCTGGTCAGCCAGAAGGTGAGGCCATCCGACTAGCGCTGGCTCNNNNNNNNNNNNNNACTGCATTCAACCTCCTAATTGGCATTTAAAACGCAATTTGGAAGAACTTCAAGAAGGGCTTAAATGGG
>CRCNE00005636
CCTAATCTTCTTCCCCGCAATATTTCCATGCCGCAGTTATTGTTCTCATTNNCTCTGAATAATATCCTCCACTC
>CRCNE00005637
TCATATCCTGTCAGTGTATCAATCAAAGAGAGCTGTCCACTCAATTCACACCTGATTTATCAG
>CRCNE00005640
CTGTAAAAGTTTATCCCTCTGGCACCATTATATAAGCATACATATGGGACCGCCGCAATGGAAGACGACACTTTAAATGACATTATTATAAAATGCAATACTCCTGGAATGATCCCTTATTGAATTAGGTCCCATGATCCAAGATGAATTTCCCGGTTCTCTAATCCATCAAGGGGGGAATATTAAAAGATAGGACTCAACCGGCATTAGAATCGCTCTCAGTCTTTACTTTCATTATTTTGAATTAGGGTGCTGCTGGGGGAGAGCCTCTTAATGAGAATTACAATGATTCAGTGGCCCCGACCTGCCTTCTGACAAGTGAAATATTAACTCCTCAGTCATAGCTGTCTGAATTAAAATACTTGGGAGCTGCGGACGTGCTAAATTAAATTGGCCTTTTATGTTCCTTACACGGCTGACCCCC
>CRCNE00005641
CTCCTTATTGATCTTTAGCAGTGATTGGTCGAGCGGTAATTTGAGACGGACATTGACGGATGGCTAGCAACTGTTTTTCTTT
>CRCNE00005643
GGAGTAATTTCAGTGTGTGGTGAGTGGACAGTACCTCCACTGGGAGTGCTGGCAATCATGGGGGAAACAATGTTTACATCGATCAGCTGTCAGGAAGATTTATGGCTTCATTTTGCTGTAATAGAGAATTAGTGGGAAGATTATCAGGGACTCAACACTGGCGCGTGCTACCTGTGTCTAGGCCNAGCAATTTGTCTCNNNCCTGAAGCAGCATAANCATTTGTGACAGCACCAGCACTCGCCCTAATTCAATCACGGGAAAATGTTGGAATTAATTTGTTACAAGAAAATTTAAATATGTTC
>CRCNE00005644
CTGATTTATAGTNCTGGGCGAAATATCGATCCTCTTCTATCCGGGGCCCNTTGCGGAGGGTTTAATGTGTAATAATTTCCAATTTAAAGCCGCTCTCGGAGATCA
>CRCNE00005649
CCTGGGATAAACACGTGTATGGGGAGCGGGGGCGCTGTGGCCCCAGCAGCAGGTGGCCCATTGCAGCCTAATGAACACGGCAATCTGTTACTATCGCCACAGCGCTTTTCACCAGACAATTAGGCGACTAAGCGTGTAATTATTCTGGGCCAACAAGAAGAGGCTCTCCTCTAATTTCATCTTTACATTTCTGTTTACTCAACTCACACCGCTCTCATTAATGAGAGATTTTCCAGTCTATGCTAATTGGTTTCAATAACATTCATTTTAGTTGAAAGGGAACGATTCTGTTAATTGAAGAGCGC
>CRCNE00005652
ACCTGAGGTTGCCAAGGTTACCAAATGGAATCCTCCCNTCAGACGTCCCTGATCTGCATAAT
>CRCNE00005653
TGATGAATGGCACCTTCAGAAGATAATATTTCTGCTTCACTGTAATAAATCTTATG
>CRCNE00005656
AGACGATTTTAATTTGCACCCCACCCCTNGGTGAGCGGTGGCGACTGGCCTTGACCCAGTGCTGACTGTATGGATTAATGTACTGTAATGACTGCTGAGGCTATCATTGCAGCAGGCATCATTAATTATCCTTATTGATTGTTGCTTTCAGAGATAAAGCATTCTGCTGACTGGGAAACACTCT
>CRCNE00005665
TTTTACAATGTGCCATACTTCAGGACGGCGCTAACAGCATTTAGGAAAGCAGAGGCTGTTTATCTTTGTGTCTACAGTAGGCACCGCCGCTGCATAATAATACGCTTTCCTCACCCAAAATGTTATTTAGCCGGCTGACGCTCATTTCTCAAACTTCACCACTTTCACCATTCCACAAACTTTTATTTCCCTGATTATTGCCAACAAGATTTCATTACGCATTTACAATGTAAACAAGCCTGAGTGATGA
>CRCNE00005666
ACTCAACTCACATAAATCATGTAGAAGAAAAATGAACAAATGTGGCGTCTAACTCATCTCCTCAGCATGCGGAGAAAATGAAATTCAGTGGAAGAGCTATCAAAACTGCAATCAGCAGGAGATCAGATCGCCAGCGCTCAATCTGCACTTTCCCATTTCATTTCCTTTATGCCCTTGACATTCACTGATACCATTTAGATAATACATATACAGTAAGACACCAGTTC
>CRCNE00005668
ATCTGATCAAATCATTAGTGTAATAAGCATGTAAATCTGCTCGCAAAT
>CRCNE00005669
ATTTAGGATGCAGATATCAAAGGTCCAGCAAACAGTGGAGTGGATAT
>CRCNE00005670
CATCGATTTCTGAATTACTGTGCAATATTAAATAATTAATATACTTGCCATGATTGATGTTTTGCCTTAGCCCAAAATTACATTATCAATCAANNNNNACTCGGTTTTATGTAATAATATTGAAAATGTGTCAGGGGCTGTTC
>CRCNE00005675
AACCAGATTACAGAAGGCAGTAAGTGGATTGTTCCAGCTTTCTCTCGCTCACATGGGGTGTTTC
>CRCNE00005677
GCAGTGAGGCTGAAGCTTCCCCACTGACTGGAGAGGAGTCGTTGGCCAGGCTTTCCTTGTCACTGGGAGTTAAAGCAGTCACTGATCCTAATGCTTACACTGTTGTTGCAGCATTCCGATTTATACTCGCTGCGTGACTTGTCAGCTTTAAT
>CRCNE00005687
AAAATGTAATATTTTATTTTGTAAATAGTCATAATACAGTTTAAGGGAATTTGTG
>CRCNE00005689
TTCGGGGCCTGCATTAATGTCAGTTTGATTACCTG
>CRCNE00005706
CATATTTCTTTGCCACAGGAGGTGGTTATGACAAATTAGAAGTCTACAAATGTTCTGATAGTGTAAAGACTCCAGCTGTCACCAGGGAGATGGAGATCAGGTTTCCAAGCCGCATGCTCTCCTGGCGCCACCGCCAGTTCCATATGGTCATCCAAATGCTGCGTCTAAAT
>CRCNE00005707
CTATAATTAAACAGTGCNTTGCTGCTGATGTCATTACCCCAGCGTGGAGGTGGAGAGCGGCCATGCCAAGGCACCTGTTGTTGTGAAGAGAGGCATCTGATATCATTACCCACCCAGCCGGATTGCCA
>CRCNE00005708
AAATTGAAAGAATATGAGGATAGTTAGTGGCTGTATTCCCAGCGG
>CRCNE00005709
CTGTCACGGGTGTGGAGCTCTACTGTTTAATGTACACTCATGCTCCATCACCCTTCCCGTTCCATTATTCCAATCTCCAAACTGCCGTTTCATGCACACTTGGGCCNGACCCCATGCTGNCTCCCGCTATTTATTGAATACATTTTTTACTCCAAAAACATTTTTCCACCTGAGCTGCCACTTACAACTT
>CRCNE00005712
TTTGTGTAAATAATCAAGGGCTGACCTGTGGGGTTAAACCCCGTAATTGAAGTGATACTTCAAAGCGACGACCACCACCTTC
>CRCNE00005713
CCTTCCCTCATTAATTTTACCGAGTCCTCCAGATGGGAAACAAAATATTAATTTTATTCANGCCTAAGGCGCGG
>CRCNE00005714
TTCAGTTTGTCATAAATGTAATTAATTGAATGGCAGGGAATGATGAATCGATCAGAA
>CRCNE00005715
AATTATGCAAATTAATTGGCTCTACCAATGTGGCATAAAATGCTAGTGCTACTACACTGCATGGTACATTAGTCAGTTCATCCAATAAAA
>CRCNE00005716
TGAAATACACGTGTCACTGCAAAGTGACAAATAGCACATATTAATTAGGTACTAGACTGGGCGAGATTGCTGTTATTAACAGGGAANNNNGGGGAAGGTCGGATTTAATTGCCTGTGACATCAAAGTCAAGTGACTGGTATTTCAAGCATCATTTAAAATGTTTGATATGGAAGCCATTGTTCTCACATAAAGGAGCGTCTAAAAATACAAAAGGAGAATGATGGGGAG
>CRCNE00005717
CCACGGGAGATAAGTCTAACAAAATTAGTATGCAAAAGAGCCACTCTCTCGAGGCCTATAATTTTCTTTGCAAATGATTTCCGTNTTTGAGGATGAAA
>CRCNE00005718
AAATAATGCCTGGGCAAATCAGTCTTTGGAAGTGTTATATCATTTATTGTGAGGACTTCTGTGAACTTCTTTTTGAAAAATTAATGCCTTTAATTTTGGTTGATGGCAACATCAGCACAGCTCCGTAAATTGCAGTTTAATGAGATTTTGCTACAGGGGATAATCTGCTACTGACAGAAAANNNNNNNACATCTTGAAAACATCTGTAGACCTATGATTTCACTCTGACGATTAAACCCCC
>CRCNE00005719
TTGCTTGATAAATAAGGAAATAAGTCAACGCTCCACTTTATATTCAGTAATTAAAGTGAAAAATATAGTCACAATGCAAATCCTTAATTGGACTCCAAGAGAGAGATTCAGAATTTCTCTTTAATAATAAGAGATGACTGGGGACAGAAAANNNAAGCATGCTGAAATGTGACTCTGGAAGTTCAATTAATCATAAANCGGAAAACAACCAATTTAGCAAAGAGCTGTTCATTCAGGGAATCACAGGGCTCAGGTAATGTTCTTTTAATCATCTC
>CRCNE00005722
CAGATCTGTTATGCGCTAAAATTCTTTAGTTTTCCATAGAAACATCTCCTTTCCCTGGGAATATTGATGTTTTCTTCCTCGCGGGGGTTATGATATGGTGAATCAGAATCTCAAAGC
>CRCNE00005723
GGAGGACAACATAAAGGCAAAGGTCAAGTCCTTTTCCAGTTCAAGTGTGTGCTGATTCACCTA
>CRCNE00005724
AGTATTATGAAAAATAGCCCAAGTCCAAAGAATGTCACAGTGGTCGACTTATTATTTAAA
>CRCNE00005725
ACAGATATAATGTTGTTTAATAGACCGTGATGATGCAAAAGACATTAAACTTCACAAAGATGTGNNTCAAAATTCCCATAATAATCCATATGTTCATTAGAGTGATCTCGGAGGCCCGTGGAACATTTCATTAATTTGTAATTTATGAATGTTTGACAAATAATACAGGGTATGTAAATATGAGAGGCGTAATGTCTTTTCTGCGGGAGATGAAGAAATGACCCAAAGTGTAGTGTTGCTGCTAGAGTGATCACA
>CRCNE00005726
TTTCCGAGCCGTCGTGTGAAATAGTGCACATAAACCAATGACTTAAAA
>CRCNE00005727
ATTCATGCAGCTGCTTTGAGATTCAAGGCCAACAAGCGTATCTTACATTGAAAGAAGGTTCCTATTCAGAGTGCAGGTGCGAAATAGTGCGGTACATTCTGCTACATTATCTGAAGGTTGTTAGAGATCAGTGTTC
>CRCNE00005728
ACCGCTAATCCCCCNATTAAAAGAGCTTTGTTAAATAATGCAGGACAGTTTCCGGAAGTGTGATTATCGNNNCCTCAATTATTTCACAAAGAAATTATATTTCACACTCAAATGAGCC
>CRCNE00005729
TTTCCATGTCATCAGCGTCGTTTAGACTACATGCAAGAATCCCCNNNAGATNNNNNNNNNCTTCAAAGGATCCTCGCTTCAATTGAGACCAAACTATC
>CRCNE00005730
CCCATATTATTTAAATTTGACTCGGCTTTTGCTATTGAAATCTTAACTCACCATGAAGATTCACCGTCGTGNAAAAAAATGTCTCTTTGT
>CRCNE00005731
TGGTTCGTCTGTTCATGCGGCTTTGAACTCCAGCCGCCGGAGTTTCCTGCAGAGAGNNNNNNAAATCCCACTTCACAACTTCCACAACCCACAACTTTT
>CRCNE00005733
CGGGGTCACGTGCTGCCCCCCTCCTNTCCCCATTCATCANGGGGTGGACTGTGTTGTCTTTTCAATTCATTTATCTGCAGGAATGATTGCGACTATCAGTCTGAAGCTCACCGCCTGACTGAGGAGGTGAAAGTTGCGCCACAGGAAGATAAACCGCAAAAGACAATATTGC
>CRCNE00005734
TGAAAAGAATGTTATAGTTTATGTGTACCAAANTGTGAATTACCCAGTATTACCACAGTCTACACGTTTACCTAACCGANNNTTANNNGTATTAATGTGCTTTTGNNNNNTATCCAGTGCAACATTTNCGTCTCCANGTCCAGTCTGAGTAGCACNNNNACAGTTGTTGTTATTTAATGTCATGTCGATAAACCGTGTAGTGAAAGCCTGAAGCTCCGTGTCAATCTTGTTTATGTACGTG
>CRCNE00005735
TAACTCANATTTTCCATATTTATCCGCATGTAAAGGACCGGTANACACATGTTAGAGATAATCGGTATTTATGGANAAATGCGTTCGTAGGGTATGTAAAATTTAGTTCACANNNNAAATAATGTTTGGTTACTTTTCGTACAGTATTAAAGAAT
>CRCNE00005736
GAAATATGTTCATATTNNCTCCCTCCACGGGTTATTAGGTTTTGAGATATGTGAATGATGGTAATAAAATGAATTGTTCGACTCTATTTAACA
>CRCNE00005737
CTGGATGGATCCACCTTGAATTTGTTGAATCAAATTCTTGCACCTGGATATAATTGTTGTGCCGCTGTGCTGGGACCTTCT
>CRCNE00005738
TGATAGATGGAGAACCCAGCGCAAACAGTTTGAGCGAGTCGGGTCTTGATTGATCAGTGCCCT
>CRCNE00005740
AGGTGGAAGAGAGGAAATAATTGTTTGATCTGTCCTTTNGCCTGTCGCTGCCCTAATCACTCAAGACTGATTCAGAAAATGCAGGCTTGAATGTCAGAGGGCCACCTGC
>CRCNE00005741
CTTGGCACTCTACAGCCGCNNNNNCTTGATTGAGCACCTCAATCTNNNNNAACAAGGT
>CRCNE00005742
GCTTAATATAATACTGTTGATTTAACAATGATGTATTTGAACCTCCGGG
>CRCNE00005743
GAGCATTGATTAATTGTACATTTAAGTGGATGCACAGCCCTCCTCTCTATAATAAATTATAGTCATTAATCAATAAAG
>CRCNE00005745
TTGATTAATGATGAGCTGTNGGGCGCAGCCAGCAGCTAANGTCTCAATTATGAAAAAGCCAGTAACTAGCGCAATGTCGCTGACGCCTTTATTCCNNNACTGACAGCGGTGAAAAATCACAATTTTTTTCTAATCAAGGTAAAATCGTTCGTCATTCGTTTATTGGCAT
>CRCNE00005746
AGAAGATGAGTGAGTTTAATATGCACTGGAGGCTAAAAGAAAGATTCTATTACCGTATGTANNNNNGAAATTACCTCATAAAGAAACTAATATGGCAATTTAGGGAGCAATTTTTAATAAGACTTTTATGATGCACGGTTGTAGTTATGCTAATGAAGTTGTCAT
>CRCNE00005748
ATGTTAAACCATTATNTTGTTTCAACACCTGGTTAA
>CRCNE00005749
AGCTTCTGGGACGAGTTCAGATGCTCCACACTCTAGTTCTCGGAGAAAGNAGTGCAAGGTGGATTATGCTTGAAAAGAGGATTTAGTCAAGGATGTACCCTCAACGTTTTTTT
>CRCNE00005750
AAACTCAATTGCTAGCTTAAAAGCTATCGCCTTTGTTGTGCATTTCTCTGCATATATTTGTGTTGCAGTT
>CRCNE00005751
GTGGCCCAGAGGCTTTTGCTGTCACTGCTGATGACAGTAACTTTCTCCATGCAGATTAAATTGGTGTTTACAGATTTGCCCTGGGTGTA
>CRCNE00005752
GAGCTGTGGCCCCCGGCGACGGATTGATCCACTTCAGCGGCTCAGCGGGGGTGCTGGAGATCTGGAGGGGATCAGCAGGGCTCCAAATCAATAAGGTTAATAGATGTGGGGGCCACGCAGTCAGAGGTGAGCAGCCTGGCATTTTCTGTGCCAATGAAGAAAATTCCTGATG
>CRCNE00005756
GAACTATGGCAGACTGGAGAATATGAATAGGCTTTTTACAGGTCAGAGCTTCCATTCAGCCCACTGACATTGTTATTATCTGNACGGTCATGGATGTGGCTAATTAATATTCCCATCATA
>CRCNE00005757
ATGCGAGCAGCAGCCATTGGCTATATACACCACCATCTACAGAGTAATTACCAGACTATTTCNAAATAACGCCACAGCAATCAGCCGGTGATAACATGCAATTAAGATGCGCTCCCAGAT
>CRCNE00005758
AAGATAAAGTGGCCATCTCGTGAAATGTCAAACAGTAGTGATANNNNTAATCAGATTCGTTTTCAATTAATATGCATGT
>CRCNE00005759
GGGAAGAGTTCTGCTTGAATGAGATCTGGGCATGGTGCCAAGCGAANGGGAAAANATCTTCTTCGTCTTCT
>CRCNE00005761
GCCAGAGGTTAGNGCTGCCATTTTCCTCCCTGTTNGCTGTGTCGCCATGACGACGGATATAGAAATCACAC
>CRCNE00005763
TTCTCTATTAATCAGAGCTCACAGTTCAAACTGGTCTTCAACTTCCTCCCCAATCCGCACTAAGCCTGTCATTTCTGGCTATTATTTACTTTAATGGGCTTTGGCTGATCCCTGGCGCAGTGGCGGAGGGAGAGAATAATACAGCTGNAGGGTAGCGGGGCCTTAGACGGTGCGGCCACGACTTTGCCTGCAGATTAGCCATGGCAGATGGGCTTTCCAGGGGCTTCCTGTGAGCAGGAGTGTTGATTGAGAGGGTATAATGAGAGAGGTGGTGTCCTCACAATGGAGCCAGCCACCTCACTACACCTCTCGCGTCTAAACAACC
>CRCNE00005764
GAGCACAGGAAAGAGCACAAAAGCGACTGTAAATAAGCATGAGTCCTAATCCAGCATTAATTGGTCCTCTCTCAGACTGGGTGTGCACTT
>CRCNE00005765
TCTCTCTCTCTTCTCCACAGTCTGTTTCCACACAAGAGACGCCTTACAATCCAGTGGCACCAATTATCCCCCTCCTCTCAGCGCTTTTAGCAACTTTTTCAAAACTCTTTTCACTTGGCTCTTGTCAAGCAATGAAAGAAAAACTAACCACCATGTCAAGAGAACTCAGCTGCCTAGCAACNNTGGGCCACAGTTTAATTCTGATTTGCTTCAGGTCTTGAGTAATGGNAATTGACAACGTTAAGCCAGTCAGTAATGTTGTTTGTCACCTCTGAAATGCAAACAAAACNTCCATTGTTTTNCCAGGGTATTGGGCATGATTGATGTTTGGNAGTCACAATGGCATCATTCATTTCGCCCCTGTGTTTTTGCGAGGATTGATGTCATATCTTTTCATGGCATATTAAATGTTTTGGAGGAGCATGAAACNTGTGTCGCTTTTCATC
>CRCNE00005766
TCTTATAACTAGCGAAGTTTAATGATTCCATTCAAGTTGTGTCCATTTCACCCAGA
>CRCNE00005768
AGTAACCTAATCAGGGCTGGCTTTATCTGGTAATCCACATTTAAACTTTAACCTGTAGGGGGGCTCTTTGTGCTAGTTAATGTAAGCATAAAGGCAGANNCCGGCCTGAATGACTAATCAGATTAATCATATTTCACAAGACTAAAGAGCTTCTCTAAA
>CRCNE00005795
TTTTCAGCCTCATTTGCATGTCAAAGCAGTGGAAGGCACTGTGCAGANNTTAGTATGNAGATGACATAACGATGTAATGAATTAAA
>CRCNE00005797
GATAAAACCACTCTTTCCTTCTGTAATACCCACCAGCTAA
>CRCNE00005798
TGGGTTAGTGTGTAACTGCTCTGTCAATACCTGCTTGTCAAGGC
>CRCNE00005799
AGACCCCTCACTCTGNTGAACCGAAGCCACTTATTGAGCAGCCAATAGCTATTTACCTCCTGAC
>CRCNE00005802
CACGTTAAAAATAATTGGATGAGGGAGAGAACAAAGG
>CRCNE00005817
ATGAATTATGTGGACACATTGATCAGNNCTGATTGAGA
>CRCNE00005819
ACACGAGGAGAGATGAGCTATGAACTGAAGAGCTGTGACAGTTTCAGGTTATATGATTT
>CRCNE00005827
TGATGAAGTCTGGACAGGCAGAGGCATGCTCTTGCAGACAGCAATTTCGGCACACCATATGCGGCTCGCAC
>CRCNE00005837
GGCCCCGTGCCTTGTGCAGGTGTAATCATGC
>CRCNE00005848
TGTCCACTGTCAGGCCGAGGGAACGGAGGTGAGGTTAATATGAAAAAGATTTTTGCATTACCATCGGCTT
>CRCNE00005858
TGCCAATAACGAGGATGGGCAGGAAAGGGAATTATTGGTATTGATCTACCCAAGGGGATCATTAGGAATCACTATCAATCCACAGCTCTGTGCNCGCACAGTACCGGCCAGCACAGACATTGCCAATTTGTCCCTATTAGAGGG
>CRCNE00005859
TGACATTTCTCNCATTTGGTGAAAATTGTGAATTGCC
>CRCNE00005860
ATCTAATGGGCGTCTGGACTGATTGTCCTCAGCCGTGGCAGTAGAGACAAAGNCAGATGAATTGTGAAATGTATTCGAAGAGATTNNGGAGACAAGTGCATGTCAGCACCCCC
>CRCNE00005861
CTTAGAACTCAGTCAGGGGTTTAATTGGAATCCAGACTTCAAAGAA
>CRCNE00005864
CAGTTTGTTCATCCAAATCTGGCCATTATATATCATTATCACTACTTTTGGAGGAAATCCATAGGATCAATACATTTGCC
>CRCNE00005865
CATATTCTCAAATTATTCTGGGGGGCGAGCGCTCCCAGGCAGCNTTATTCAGCTAAGGCNCTGGTAATTAAATTATAATTTAACCTGCTGA
>CRCNE00005866
CTTTGAACCTAACAGATGGTGAAGGTTAGGTGACGTCCCCTCGCCTGGCCTTTCCGCAGTAATTGAGGATAATTTGAGCACCCAA
>CRCNE00005869
ATCCGTTCTCTCAGGCCCTGCTGTCCAATGAATATNGAGCTGTTCTCATACACATTATTGCGCTGAGGTTTCTGCCGCTCATTAATCACATGACCTTCAAGGGCGAGCTTAATGACCTTGCAGGAGCATATCAGGTGGAGATGGCTGATGCTGGGGAATTAAATTGTTTCTGG
>CRCNE00005870
AAGTGCAGACTTGATTAATATTTTCTTCTGTTTGGTAACCATGGCAATGAGGTCAGTGGATATGATGCTTAATTGAATCTTTCCCGAGCTTTTGTGTTCACCTCGTGTGTCCAAAAACTACAAA
>CRCNE00005871
AATATTGTGNTAATAGTTATTGCGAAATGAAGTGGCATTGGGATCAATACCTC
>CRCNE00005872
TTTAATAGTGGACCTCAGAGCGGTTGCCATGTCGACC
>CRCNE00005873
CCCCAGACCTTCCTGATCTATCAGAAAAACTAATTACAAGATCTAATTAGGGAGA
>CRCNE00005875
CTCACAATGCCTGATCAATACAGCTATTGATCGGCTGGCAAAATGTTTATAAAATC
>CRCNE00005876
TGTTATTTCTTCGTACAAGGTCCCGTAATTAAGTTTGACATAAGCGAAGGGATTAAATATGTGGTTTGGGAGGGGGAGAATGG
>CRCNE00005877
ATTGTCTTCACTTAGCCAGGGGTTTTATTCTGGGATTTGAATATTTACTATTTGAAATAATGGAGGTTGTAAAAATAA
>CRCNE00005878
TAATGAAGTGTTCAGTATTGCCTTCCTGTCAGTCAGTAATTAAAGGAAGAG
>CRCNE00005881
CTGAATCTTATTGATCCAGAAGGTGGCTAATTAGCCCTTCCCGTCGTGCCTGTGTAATGAAGCACATGCGCACTGAATTAATCACAGCCATTTTTTGCAGGAAACTAATTAGCAGGAATAAAGATCCAAAGAGTTTTTTTNCTTTTCAATCATCAGATCTCACTTTCA
>CRCNE00005882
CGCCTGCTTTGCATCCAAATTATTTTTATATTGCCT
>CRCNE00005883
ATAATTTATGGCTGCGAGGTCCTTGATCAATTGATAGCAGCGAATCCTTTGGTAAATAGAGTTTCAGACATATTGCCAATANGACTTGGGCTNNATTGATCGGAGTGTAAATTAAAAACTTAATCAGGTCTCCGAGATAAGATTT
>CRCNE00005884
CTGCACGTGGATCAATGAAGGTTACTGGCATCATATCACAAAGTGATAGCCAGAGCCTTACCCCTGGCGATTTATCA
>CRCNE00005885
TTTTATCATCGGCCTTACAATCAATAATGCGGCTTTTTAAGGTTTAATATTTCAATGGTATTGATCATCTTAACAACCGTGTTTGCGGT
>CRCNE00005886
ACTGAGTAATTAACCCACAGCTAATTAACCACTTCTAATTACACCG
>CRCNE00005887
TGTTGCACAGACTGATAGCTTGAACTAAAGATCATTGATTTTACGGGAAGCAGTGTTTACAGCCAGAGTGCCNATCGACCTGNNAGGTGACTTTTTGCCT
>CRCNE00005888
GTGCAGTATCAGAAGGCCCTCCCAGCTTTATCAATAGGAACTTTCCCTTCCCACATCTTCCTGTAACTTGCCTAGCATTTATACCATTGATTTTTCAATAAGCGCCC
>CRCNE00005889
GGCAGAATCGCTCTCGACAGCTGTATTGATTTTTGCTGGACTTGGAGCTTCACCTTCTACTCTAATCATTCCATAATAGCCAATGGATGAACACTCTCTGAACAAATGGCCATAAATCTAACAGGCCTGATTCCATTTAGGCACCTATCC
>CRCNE00005890
TCTCAGGGGCCNGGTACAATCTGGGGTAATTGNAGATTGATTGGATGTTATTTTTCCTCTTGCAAATGTAGTCCATTAGCTTGGCACATGCATAATCAGTTTAGAGCACAGTTAACTGAATGTAATCATGTTCTTCGGTGTCTGCTCGCACAAAATCCACTCCAGATGCCGCTTGGCCGTGGA
>CRCNE00005891
CTATAAATTCTCTATCCGCTGGCTGCTTGATGTGNNTTATGTCATGTGGTAATGCCTTTGATTTCGACATACCTCCGTTTGTAAATACATGAGCCTCTTAAAGAGCTGTGGTTACTTTTACAAGCATGGTGCTCCCGGCACTTTGGT
>CRCNE00005892
AATCAACACTAGCCAAANTGACTGCAGGCATTGATTGCCTTCTTTCTACAATTATGTTCCTATTGTTTACTTTCTAGCTGCTTATTTATTCCAAAGGAATTCAATAATTATTGCTTTATTTACTGTTAAAGT
>CRCNE00005893
GTGATCAATATTTAGCATCCCATGCGTGAAACAGGCAGATGTTTGGAGTTTCCTTTTCAGAAACGAAAGACTTCT
>CRCNE00005894
TTCCAAGGAGGCAGGGATAATGAAGCCAGCGGCCGGGAAATTGCGCAAAAGGCAGTCACNAGATCTGAGG
>CRCNE00005895
TAGAGAACATATTTAGCCGAGCAATTAAGGACAATTAAGCTTTNCTGCTCGCTGCACTCCAAATATGTTAATGACTATAGTACAGTGGACAAGTG
>CRCNE00005896
TTTGTCAGAAAGGTCATTCATAACTTGGTTGCGCCGTTGATGTACAGTGAGAGATATTGATTGATTAATGCATNAAGTGCTCGGAATCCATTTGGCTCAGTGAAAG
>CRCNE00005897
ACAAAAGGCCTGTTNTCTGCCAAGTAATGCATTCANNNAAGAAGCATTGATTCTCATCAGTGTCAGTTGAATTACTCTCAAAGCCTTGACAAGGANTTGCTCTTATTTTA
>CRCNE00005898
GAAATTTGTCACAAGATCTCATTTTCCTCATTGCCAGACGTGATGCTTATAATTGATGTGG
>CRCNE00005899
CCTTCATGCTATTATCTTTATGGTATAGAAAAGCATGCTTCAGGCAATCAGCATGAAATTGTTAATTGCTCAGCCCACTT
>CRCNE00005900
GAATGGCAGCTGCTCGGCAGGAATTGATTGCATTAATTGATATGCCAATATGTAAGCTTGTTACATCCACCATTGCTTAGGATGATGGCTAACAAGTCCTGCTGATCAATGGAACCAATAAAGGCTTCATCCATTAATGAGCAATGTGGTAATTAATGTTAGCCCTGAACCAATTA
>CRCNE00005901
GCCTGCACTCTGAATGGTTGTGTATTGACCCTCGCAGACCCCCGGAGGATACTCTAATTGAAAATTAATATTGAATCAATGCCGCAGGCCATTTGCATATTGATTATAAACATCCAGGAAGGCACCAAGTATACGCAGGATCAATAGGGCCCTTCTGCAG
>CRCNE00005902
TGCATCTGATTGCTTCATTACAAGCCCTTTCATTGACTTGGCTGCACTGAACTGATGAACTGAAGCAGTGGACAAGAGCGCATAATTGGGAGAAATGAATTCTTATCACAGCTTTCTCATGAGGC
>CRCNE00005903
CCTTTGTTGTCCCTCCTGACATTGCGGGCTAATTTTTCATGGTTATTTGAACTGGAAAATGNNNNNNNNNNNNNAAAGAGAGGTTTGCGATTATTTCCTATAAATGACAACACAATCGCATTACGCTTCAGTACAAACACAGNNAGAGGATATTGCCTTTTCATATTT
>CRCNE00005904
ATTTCCCTTTTTACCAAATGAAAAATCAATATGTTTTTTTTTTCACGGGTTATACATATTC
>CRCNE00005905
CCTCCTGCTTACGGAAAAGGCCCATGAATTAATAATCACTT
>CRCNE00005906
AGATAGGGGTAATGAAAATAATTGTGCTTCATTAATTCTGAGTCTGGCTAGATGATAGCCATTTGGAACTATGTTTGCCAATTAGACGGTCCAAATTAAAAGTGACCTTGGGATACTCTCAGCACTCGGC
>CRCNE00005907
AATGTTTAAAATATGTTTAAAGTATACAAACCAATTTCAGAAAAAAANNGATGTGTAAAGACTAACTGCAATTCCAAAGCTTGTAACCAAAAATTTAAA
>CRCNE00005909
GTTTTCACAGCGCCTTCTGTTTCTGGTTAACACGNAAATGAGCTCCATCAGAAG
>CRCNE00005910
TGTAACGAGCTATGATGTATTGAGCCTTTGCTGTTGCCATGGAGAC
>CRCNE00005911
AAAGTGACAGGAAATTGACTAAACCATTGGAAATCAATGGAAAGTAAATGCACTTCTTAAGTACAAGTGAACAGCTGAGAGCTACCTTCT
>CRCNE00005912
AGCTTTTGGAAGAACTACAGCGACATCTGCATGT
>CRCNE00005914
TGACATTAATTAACATGCGGGTTA
>CRCNE00005915
CAACAAGAGGAATCCATTATGCAAATCGCTTGTTANTTTGCATAATGTCTTATGCCAGGAATATGCAAATGAAGCATATAATTTATGAGTGCCTGCATCTGTCTCAGAGTGTTACNCATAAGTTACAAA
>CRCNE00005916
GATCAATAACTTTGGTCCTGTCTGCCTAATTGCTCATTGGTTGACATTG
>CRCNE00005917
CATTGTTCGGCTGTCTGCAGCCATCTCCCCAGCCAGACACTCAGCGCTGCTCAAGTCACTTTTAATGTCTGATAATCAAGGTGAATTTTCAAAAAGCTGCCATTTTCAAATGATGGTGTATAT
>CRCNE00005918
GTTCCGCATGACAGACACCCCTAATATAATCTGTGTGTCTGAATTCTAATTTATACCGTCAGGATAAAATAAATAGTCTGCAGTTAATTATNAGGGAGCCAGCGCCTGCCTTTGCCCGGGTGATTTATGAAGTGCGTGCCGGCATTCTCCAACGCATTTTTCTTAATTTATTTTTAATCTGTCTTTCTATTAATTCTGCTGCAAACGTCTTAATGATGTGCGAGGTGTTTGTTAATGAG
>CRCNE00005919
GTCAATCCATTTAGCCTAAGGCCACTGATTTGTTCGTATTTACTGCAACACCCAAAGAAAAGCCGAGGTATTTTTCCCTCTCTCCTTCCTATTGATTGGGCTCTTNNNNNNNNNAGAAAATCTGCTCTGCTGTCTAAACACTATTGATCCCCCGCTCTCCTCGCCAGNCTCTTGCACCAGTGTATAAAGGGACTGGATGAATTGAAATTTCATTTCCGACAACTTGTTCC
>CRCNE00005920
ATAAGCCGTATTAAGAAAAATGGTCACGCGGTTTGACACAAATTGGAAAATGACATTTGGAAAGCGCCCGCCGTGGTTGGAAATTAGAGATATTAAAATTATAAATCAATGTCT
>CRCNE00005946
AAAACTACAAGAATGCATTACTCTGCATAATGAACAGCTG
>CRCNE00005947
TTTTTTTCTTGTTTTTGCATCTATGCATAAATTNNNNAAAAAATCTGCTGAAATTTATTATTCATCTGAGATGTGATTAATATGCAAAATTATGCAAATTAAGATGCAATTAGGCTCCAATTCTCTAGTGGAATTTTCCATTATAATTTAATACAAAGTAACAGAGTAATTGGTGTCACGTGTAATTACGGTTACTCAAGTGTACTTTCAGGCATGCAAATGATGCGCTATATGTTGGTTATCCGATGCAAATCTGACAAGT
>CRCNE00005948
TAATTGAAAAGTTAATTATCTTTCTGAAGCCATCAGCTGTCA
>CRCNE00005953
TAAATACCTGTTTAGCTGCCAGCGTATGCATTTATTAGACTGTCGCCAGCAAATAAGAGGTCTGTCTCGTTTTT
>CRCNE00005954
TAACTCTATTAATTGTTGATACGTCGCAATCCACGAGGCAGAAATTAGAGGGCTAATTATTTGCTCATGTGACGCTTGCCCCACTGCAGTGACAGAAAAGTAAT
>CRCNE00005956
AACAAAGCGCGTATTGATCNCTGAAATGAACCGACACAGCAGTCTTTATTGTTAGATCTTTATCTATTAAAA
>CRCNE00005957
TCTGATAGCGCTGTGCTGTTTACACAGCCTCGTAAAACCTCA
>CRCNE00005958
CCACATGCAGCTGATGTATAATTCATGCATCAATACAGCAGATGTGTTGTATAAAGTAATTAACTAATCAGAACAATCAG
>CRCNE00005959
CTCCAGATGCATCTGCTTCATGCGCCAAATGAAATCTGTCTGTCTTAGAGGGACGCTNTGCAGCAG
>CRCNE00005960
TACCTGTAATTTAAAAACAGATGGTTTNCATNNCTTTTGAATATTTATAACAATNAAAAACAATTTCT
>CRCNE00005961
GAAGAGGCAGAGGTAATTAGCAGGGCTCTAATGAGACAGAATGTCAGTGATCTG
>CRCNE00005962
TGTCAGACCACACAGGGCTTGTTCTGAGGCCCATTCTCGCTAATCTGATCAGGCAGGCAAATACGCGGGGAAAAGCGGCTTTAATGATCCCCCTAATTACCTCAAGTCAATACCAACTGTATTATTAGACTCCAGGAAAATATTCCATTAGGGTCCCCCCCGTGGGANNNCTCCCCGCACGTAGCGATGTCACGCGCCGCGCGCCCCCNATGCTTGTAATTAATTTTATTTACACACGCAGGAATGCACAAGGTCGCACCTGCANGCCCGGAGCCGCCTCGCCCGGCCCCCGACTCGCCCGCTTAATCAGATCTGTCATAATTACCATTCTGCATGCTTCTGACACACGCTGCGAAATATTTCAATTTAACTGCAGCCA
>CRCNE00005963
GTCTTAAAGAAACNTATGCCAACAAATGCCTTGTACTATATGGCACTGCCGATGTTA
>CRCNE00005964
CATATGCAATTTGTGTGAAAANNNTCGATGTTTGCAATGTGTCTTCCTTTTGGTTATCGATCCAATTCAAANNGCTATTCCTTGTATAAATATGATGTATAAAAAAGTGGTTCTTTTTTTATGAGTTTATTGCAATGAGAACACCAGTTATTTTGTTACGACTGACTGTTTTNATAAGTGTTTCTCCGTTTNCTTTATGCAGANNTGTTCTAACTAGGAGTGGTTGCTGATTGTTAATGACACGATTAAANCTGTTTGTATTGTACTAC
>CRCNE00005965
GATGGTTTATTATTCCATGCTAAAATGAAGCGGGGAGCAAGGAGTGGTAGTCAGCCAAGCGTCAGAGTTGCTCTTTGAAGGCATTAAAAANGCTGAACGCACAACAAAGACCAGATGTTCCAGCATGCTTTATTTATACTGCCATCAGCTATGTTCTGATGTCCACGAAA
>CRCNE00005966
CTGAAAAACATCTTTATTCAGCTTCCTCACTAATGTCTGTAGCACAGGCATCAACATGCTTTGTGCGAAATGAATTACTGCTAATTAAAAATCAACAGAAATGAGCATGCAACACTCTGTGCCCCATTAATATTTTAACCAGCAGCAGCAGTAATTAAAGCGCCGCTAATTTTTTCCNTCTCTCGCTCAGCATCCACNAACCAGTCAATAAATTACATCNNNNNNNNNNNNNNNGTACAGGTGTGTTTCCCTGTCAGGGCTGTAATATCATGATAAATCGACATCATCCCTCATAGTTAAC
>CRCNE00005967
TCTCTGGGAACAGATGTGCCACCCACTCGCAACAGTTGTAGTCTTCCCACAATGCCCTGGTGGG
>CRCNE00005969
TCCCTTTAAAAATCAGCAAATCCATTCGCTAAACAGCTGCACCTCTGTACTGAACAGATAACAACCTGGGCCAGGCCGGCTCTGCAGNNNCGAGTCAAGCCTGATAGGCCCAAATCTCTGGCCCNNNNNNNNNNNNNNNGAAAATGCTAATGACGGAGGAACNACGTCCCAAGCCAAAA
>CRCNE00005970
GCTCTTGTAGATCTGTCAATTGCTATTTTGACAGATATTTGCTTGTAAGTACACACAACACTTGTTCCCCGTGTCTTATCTGCGGCGCTGCAGAACACTGACCTACATTGCATCAAGCACAATATGATGCACAAACCCGCGCCGCTCAA
>CRCNE00005971
TAATCCGATGAGTTATTTATGGCGCATCNNNNNNNNNNNNNNNNNNNNNNNNNNNNNNNNNNNNNNNNNNNNNNNNNNNNNCCGTCCTCATGACAANGCGCTGAATTATGCATGACTTAATTTNGAGATTATTGCAT
>CRCNE00005972
GCACATACATTATGCATAAAAAATTATTTCAATTTTGATTGTAGATGCTGATTTATTGAGACAAGTCTAGCTTANCTGCCGTAATGGAGTTGGGATATGCTTCTGTT
>CRCNE00005973
GAATTAATGATTTGAAGACACNNNNNGTCGTTGGTAAATAATTTATTCTGGCCCCAAGGATGGTTAGGAGCAGAGTAAAAGACTAATAAATCATTTGTGGCGCTGCTAGTTGTCACTTTCGATTATTTCNNNTGGCTTTGTGATAAACTGCTGCACCTGCCAGCTG
>CRCNE00005974
AACCTGCGTGCGTNGGATTTCCTCGGATAAGAGCCGTCTTGGCAACCGCTGGGATCCTCTGGAGAATAGTTATAGGGTGATTAATCATTGTTTAGGCGCGGAGTGTGTNGGGAAGAATGGGAAAGCGGCGTTTCACACCTCTGAGGCAATTAATCCCTGTGATCTCCACCAGGTTTGTCTTGTAGATAAGTCAGGGTACAAAACTGTTCCTAATTTATCAACCCACTCATGCCATCCGGCATAAAACACACAATTTATTTCCAATCATTTATAGTCAAATTTTAAAAANGAGTGACTTTGCCACATCCAAGTGTGCCTNNTATATTAGCTTCATATAAACTAAGTACCCGANGATTACAATGGGAATCTTGTTTTATTGTGCACATCTGGTGGAGTCACAATGCATTTTCTCATTTGCAAGCTAAATTTCGGAGCGAATGTGGCATAAATCATTTTACTAATAAGAAGCGTAAGTGACGTGAAGTCATCTT
>CRCNE00005975
TGCGCGATGATTAAATGCTTAATAAAAAATTCATTGCTGTCGCCAACATCTGCATTGTANGCTCTAACGGCTCACTGGAGTGTGCGGCGCTTGTAAACTTTCCAAANACGCNNNNGAGAACCCTGGAAAAGTTCAGCGCTGACTTCGCCTCGCTCATTACGCCGCCACTCCTGCGCCTGCGATTAGACAAAGAACATCTTTAATTGCTTTAAAATCGAAATGCATGATAAGAACGGATTAATTTGATTTGTCTGTTTCTACAAGTAGCAGATGGTTTATGTCTTAGGAATGCTCATGTTGTAAAAGCAGATCCCNAGCCCGCCTCTGATTGGTCAGCGCTAATGAAGCGTGCTGCGCTGATTATTGATTTAGAAAATGAGGATGACACCGGCAT
>CRCNE00005976
GGGAATTAGCATGTTGAGCTAATAAATATGCATGTAAAGATTCTCCCAGAGGAATAACACGCGTGTGATTGATAGCTTTGCAATTGAAGGATGTGTAAA
>CRCNE00005977
ATCCATCTCACTTGTTAAAANGTTTTACCAACTTTATAATCCTTAATGCCACATCTGCTT
>CRCNE00005984
TGACACGCACCTAATCTGATAACGAATGGGGACAGGTTGCCTT
>CRCNE00006076
CTCATCAACAGGTCGCNAGGGATGAGAGGAGGACATATTGTCCTGACAGCGTGTGCCACNGCGGCTTCAATCAGACATTATTNACACCATTCATATTCATTCAGTCTGACA
>CRCNE00006077
CTAAGCCACAGCTCATTGCTTTCCAATTTGCATGCAAATG
>CRCNE00006078
CATAAAAAACAGCAATTGTGTTAATTTGCTCAAAGCTGTGTGGGCACAAAGGCCTCNTAAACGAGCCCAAATGAGTATGAGAAGAGCCTTGATTGTCATTGCTGCCTTGTGTCACATTAATTTGGAGACAAACATTAGGCCCNNNNTGCACTTAAACAGCAATTTATATCATTTAAACGCTTACCGGAAGGGTCTTAGCATCACTCATTTAAATGTGAATGCGCTGACAGCTAATTTNNCGTTTAATTTGCACTCCAAGCTTTCTTAATTAGAACTTTAAATCAG
>CRCNE00006080
TGACAATGACACACGGTCCGCTCTCTTGTGGCAACTACGGNTGAGNNANNACACACACTGAATTAAACATTGCGCGNATTTAACTGATTGATTGCGGTAATAACAGGACCCTCATTAAA
>CRCNE00006083
CAGACTCACTTCAAAGTCTCTAGAGTTCAATTAAATGTGGATTA
>CRCNE00006084
AGCAAAATGAGGTGATTGAAGTTCAATTTGTATGCTGTTATTAAGTGTTTCCGCCTGGCTGAGTGTGTTAAAGNATTGCGAATGGGACATTTATTATTACCTTTNTGGTCAAATGAAGTGGCCTGGGCGATAAGGTGATGAAATTAATGAGNGAGGAGGAAGTGGGTGATCCATCAACATCA
>CRCNE00006086
TGGGGTTAATTGGAGGAGAAGTGAGTCCTTTAGAGCACTTNNACTCATTAAACATTTGGCCTT
>CRCNE00006089
AGCTCATTGATAGTGACAGAGCTGCTATGGTTGGCCATTTGNNCCTCTGCACAAACTACTTTCAGNCTAACTGAAAAATCAATA
>CRCNE00006092
GTAAGCATTGGATCCATCGGCGTACTGCGAAACTCCGGTCTACAGTCCGGATCTGTGCCCAAAC
>CRCNE00006093
GTTTAATCTGTCATCAATCTTAATTTATGCCAGCATGACAATG
>CRCNE00006095
AAATCTCTTGTCATGGAAGGTATGTTGGTGCACTGATATTTAGAACGCTCTTCCTGTAATTAACTCTCCCCAGAGAATTNTGTAGTTAGCAGCAGTGAAATTACAACCAGCTTCNCTAATACATACCACATGCCCGAGTGCTCACACCA
>CRCNE00006096
GCAATTAAATTGTCAGAATTAACAAATTTGTTTTTAACACAAGTGCAGCCAGGAGTGAAGGCAGGAGGTGCTTATTGATCACAGGAACAGAGANCATTAGTCTTCAGGTATTTACACTCCTTTGAGTCGCCAAAGTCCGTCGCCTCCACCTGGCCGAATCAATCCCCAGAAAAGATGGTGCTTTCCAGCCATAAA
>CRCNE00006097
TTATTGCTTTTAGATCACATTCTTATTGACTTCTGTCACATTG
>CRCNE00006104
TTTTCATTCAAATATTGATCAGGGCCTCTTCTCGTGACCTTGCTCTGTCATGGCAGTATACTTTCTTAAGGGCATATGAAACTCATAAATC
>CRCNE00006105
GCATGAAATGACAAAGCACAGGATAAAATAGTAATGCTAATATTGATAGTTTGTCCATTACAGGTCAGCTAACTGTCCTCCGGAACAGTTACAAAGCTGTTAGTTTNCGATTTCACAAGGCCGATCAATACGTGGGCATACTGTTTCAATTTTGCCTGCATTGATTTTCTCTNATAACACCACAACCCTGCCGCATTCATCTCTCTGAAAGAAGGGAAGATTTGATTTACTGAAGAAAAATTGGAGTGCACATCACAAAGGTTTCTGCCGGCGTGGGCTCCTGACACAGNNGAAAGATGGATGTCCCCNAGGCAGGGGTGCCTCCAGCCCCGAGGAGCTCCATTAGAG
>CRCNE00006106
CAGAGTGAATTTCCATGCTACATTAGTCCTACCATCAGAATGCAAT
>CRCNE00006107
CAGCCACTTTACTGGTGTGTCATCTACATGAGAGATCGTCTGTCTTTTGACCCAAATAAACA
>CRCNE00006109
TCTCCTGAGGACGGGGCTGCTGTAAGCTGGATATTAAGACACAAATTGCATTCAGGCGGGTCAGTAGGTGTCAGATGATATTAGATGCCTGCCATGAGCAAACAACAACTACCATCAGCCGGGGAGGAAAATAATATTTTCATTTTCAGCCTNTTTATTGAATGGAAACTTTGGGGAATACGTCTTTAT
>CRCNE00006110
GCCCATGACCTTCTGGGTAATTGAGCAGAAGNTATTGATGTAACAGCANGGGTCTGATTGTGATTTATTAAANNNNNNNCACNACTCCGAGACTNNGTGCCAGCGTCACCACGTGCCCATCGCATGCTATTACAAAAGTCATCAATAGCCTTGCTACATAAAGGCCNAGTAATGGG
>CRCNE00006111
TAATGGGCCCTCCTCTCCAATTTGAGGATCGACTCTTCATGTATGACAGAAAATCCATAGAGATAAATCACATTAGAGGGGCTTC
>CRCNE00006112
AGAAAAATGACGGCTTAAAAGNNTACAATAGCGAACAAAAGTCACCGAATGACAAAGGCTGACAGGCACNTTCAATTCTGGAGCGATACTGCTNNGTCAGCCGACGCTTCGGTGTATTGATTT
>CRCNE00006113
TTCTGTATTAGGGTTCCTATTAGAAAGAGAACACTAAAAGATAATTGGATTTCCAGCGGTTATCTCTGTGTCCGTCAG
>CRCNE00006115
GGGCGCCGGCAGAATTAAGTGCCAGTTGGTGTTAGTGTGTTTT
>CRCNE00006117
TTTGATTAGATTAGCATTACACAACAGCATGACAGATATGACAAATAGGTGCATTAGAGCATGTCATTTATTCC
>CRCNE00006121
CCTGATAGCAGCAGCGTTGTGATACCTGACAGAGCATTCCTCAGATAAA
>CRCNE00006122
CTTATTATACGTAATTAATTGGCCGTTATTGTTCTAAATTAGCCTGCTACAAGCCTGGCCATTAATCTTC
>CRCNE00006123
GAGAGCTACAGTGACAAACAGCTCTCCTACTCCAGAGTTGGCAGGAAATCTATCACGCCGGACAATAAAATTGCAATTGAGTTTCTTTAGC
>CRCNE00006157
AGCCTGCAGAGTCATCCAAGTGTTAGTATGGAAGAGACAAGCCTTNNNNNTCCTTATTAACATGCTTCAGTTAACNNAGTTCCCATTTCCAG
>CRCNE00006159
GGCTGTCAGGATCCATACGCATCAAAGTGATGGGTCAATGCGTTACTTGACAATGCAAGCAAA
>CRCNE00006161
AGCCAATAATTCCTCTACAGCCTCATAATGGGCTGACAAGTCAATCACACTCAGACTCTTCAGCTNNNNNNNNTTACAGCGTNTCGCCCTAATGACACCCTCCTGGAGAGCTG
>CRCNE00006162
AAAAGCCCTGCCTTTACATAAAAGACTACATTTTAAATAGCTTTTGTCATTAATGCTTTATTAATTGCCCGAGGCGAAGCTAACCCGTCAGCGAGTGTGCTGGAAAAGTATGACACTTTTAGGTCAG
>CRCNE00006164
CTGACACCTCTGTCAGCTCNAGGTCATTACCACTCCTGCCTTTAATGAATTTTACCCCCNTTCCAAACTCTGCCTTACATCTAATTAGCTGACAATAATGTTTCGAACTCACGCCGGAGCTAAATATA
>CRCNE00006165
AGTCTCTGGGGCTCAATTAAAAATGGATTATATGAAAATGCT
>CRCNE00006168
GCCCAGCTGTAAAAAATGGGGCTTAATGAACCTGTCTGGCTGGGCCGTCCGCTGCCTGTCAGAGGTGTCACAATGGTGACGAGTGTCAGGGACGAGCGGCCCCGGGTCCCAGACAGGCCTGCCAGCTGGAGGCTTCTGCCCCAATCTAATCACACCAGCAG
>CRCNE00006170
TGACAATCTGCTTGGCATGCGGCTATTTGACTAATTACACTGGATTACAGCATATTAATGCAAGCTGTTTTCTCCAGGGTTACTGACCTAG
>CRCNE00006171
CCTTATTGTAGAGAAGTCACATCAAATTAACTCTGAGGGCCATTTGCAGGGCCCTTTTCTCTCTGCCGAGCTTTTCAGAACAGATTAAGCTATGAAAACTTCAGAATTACTAAAGCACCTATTAANGCATTA
>CRCNE00006174
GCAGGCAGGTGTACAACACGCTGCAATTACGGAGCCTGAAATTAGTTCATCGCCCAAAGGCAAAC
>CRCNE00006175
GAGGAAAAGCAGCTTTTCCTGGCAGGGTTGTGGGCGCGGATGAAAGCGGAGCGGCCCACCGCTGATCAAGGGNATCCACGGAGCTCTGCGGCAGCCATCAAACCTGCACCTCTGCCGTCGACTGGCAGCTTCTCCTTCTCCTGTCAATCATTCATTATGCCAAGCCCGAGTCGTAGAGGAAGAGCCTCCTTGCCTTGACCTATCATATTACAGCTTCTGTAAACGGCTAATCCTCGNTTCGTCAGATGGTGTCAACA
>CRCNE00006176
TCCCACGTGTCAGCCTGTCGTCTTACACAAAGGAACTGGCAACTTATGAACTGCCTGCGCCACTACGTCGAGTCCATAAAACAACTGGC
>CRCNE00006177
GCAATCTGCATAGAGAGANNCATTTGTCATCATTAGCCCAGCTCTGACAGTTGGCACCC
>CRCNE00006178
AAATCTATGCAAATAAATGCACGTCATTAATCAGAGAAGCTGACAAGCAAGGCATATTG
>CRCNE00006181
TAGATTGTGAANTCCGGTGGTCTNNGCAGTTGTGAATGTTGNNNTTCTGTGACACGNTAAATAG
>CRCNE00006183
AAATATACCTGNNNAAAACAATGCACTTGAAATACACTGGAATATAACATTTTGTGATTTNGATTTT
>CRCNE00006184
TCCAAAGAGCCACTTTAACGTCTCATCAATCTTAATCTGCTCTCCTCGGCCAATTATGCCCGATACTGTTGCAAGATTACAAGTGGATTTGGGTTTCAATTCCCAGAGCACTCCTTCACTGCTCT
>CRCNE00006187
TGCTCACCTGAAAATGAGACAGCAAGGACAGCCGGAGGTAAAACAGCCTGTTAAAGAGCAGGATCAATATTAACCTGACTTCCATTTCATGCTTGCCCAATTCCAATCAGTTAACAATA
>CRCNE00006188
ATAAATAACAGCAAGTCCCATTAACAAATGCGGTATCAAATTACAANGTATAAATGGCGCAGCTTGCCTCCATNTTTACTGTGTTTTTTAACAAGTCCAGTAAATCAGAGGTAGGGTCCT
>CRCNE00006189
GCATATGTGCAGCTGTGATTAAAATAACGTGCTGAAATATTCATTGAAATGATTCCCAGGGCCCTGGAGCAAGCTGNCAGAAAATTGCGTTTTTATTCATTATTAATAACAGCGAATTAG
>CRCNE00006190
CAGCATGTGGTAACCATCTTTGTAAATGATTATTCCAACATTAGCAGGGACCTGGGCTAATTTTATTGCTTGCAGCTAATGCAAACCATTAAGGGCAGGGACCAGCATCAG
>CRCNE00006191
ATTCAATAAGGCACCATTATGCTCTCATTAAATGCATCCATT
>CRCNE00006194
CTGACATCCAATTTTCGCCTTGATTTATCAGTGTAAAGCCAAAATTGATAGTGTGTCATTATTGGGCTCAGAGCTGTCCNAGAACGTCCTATCAAAGCCTTCTCCTTCTGATTTAGCAGCCCAGATCAATACAACCCTATACTGTTTCAATTTGAGAAGTATTGAT
>CRCNE00006195
CTTTCTATTTTACAGAAGCCACATAAATGGGAAAGTTAATGTAGCATTGAATAAGACTAAGCTGCTCAGCTGTAACA
>CRCNE00006196
GATGTTGTCACTCCCAATCTAGNGAGGTTCTGACAGACAATCGAAGAAGCCTGTCCACGTCTGGCAGCTCATTTGGNTGGCAGGTGGCAAACAATTAGACACAGCAA
>CRCNE00006197
TGCGGACGGCCTGTGTGAAAGCATTTCAAAAATAATACACTCTGCCATGGCAACTCATTTCTGCCTGCCAGCCTCTATTAGGGTGCTGAGGGGTGAGGTAGACAGGAGGGGAGCTGGGGCCGCGGCGGGGCGCTTCTGTTTAATCTGTCATCAACGCCCTGGAGACCC
>CRCNE00006201
GATAAATTTCAGATAGTGTCAATTGCAGATGAAAGAT
>CRCNE00006207
AGATGTTATTGACCTCTGGGTTAACTCATGTCAGGTAAGCCTGGGAGATAATGGACAAAGAGCATTTTCTTT
>CRCNE00006215
TTGTCATGACCAAAAGCATGGATGTCACGTGTCA
>CRCNE00006228
CACATGTTTTAGCAATTTCCTCANGCCTTCTGTGAAATTATGCAAATATTTTAGTCCCGTTTCCTTGAGTCTGGAACAGCAATTAAGACTGTCTGTTT
>CRCNE00006229
CTGTTTGGACAGGCAGAGCACATCAAAGCGGCCTGCTGCTGGTGTTAAGAAAATACTGCATTCTGGGTCAGTGCAAATGAATCCACAAGGAGCACGAAACTGTTTT
>CRCNE00006230
ATGAAAGGGGATGCCTAANNNTAGATGAATCTGGTGCAATTTGCCAAAACAC
>CRCNE00006231
CACTTGCAATAGGAAGGCCATTGTCTTGGGAGAGTTTGTGCTTTATCTGTGTATTCATTATCTGTATTACAACAGCAT
>CRCNE00006232
GGCCTCCAGCTTGATTACACTCATCGGTGGGTATTTCCTGTGTTTAAACCCNACATATGGATTGAGTAAGGCAGTGGCTGTGGAACTACTGTTTCACTCCTCTACATTTTCTTTTTTT
>CRCNE00006235
AAGTGTTATTTGTATTGTTAAATTTACATTAAGCCCATTTTAATTGCATCANGCCGCTAAACAGATCTCACAATAATGGCTCTAACCGAGAAAATTGCGATCATCTGTGGAAGGGCCTNNGCAGTATAATGGACAAACCCAATTAATCTAATCTTGTTGTGTTCCATTATGGCTGCACTTTATCATTTCAACAGATGGAGCATGAAGAAATTAA
>CRCNE00006237
TTTCAGTGAGACTAATTTGCTGTCAGACATGCTGTNGCTTTCGCAATAGCAGGCAGACTCCAGAAATTAATTTATCCAAATAACCAAGCCCTCCTGGGCCATTGAGAAGGGGACACAGCAATGGCCTAAGAAGGCAAAGCTCCCTTTTGAAGTCTGGAATGTTTTGACTGACTTAAAACAGGCAACTGGAATGAACAGATCATTTTCACTGACCCATGGGATTTTT
>CRCNE00006238
TTTACCCTCCAGGCAGGCATCTTTTTTCCAATGACAGTAATTTACATATGATTTATTTAGAGAACAAGAGGCTCGGCTAATTTTATTTGGAGATTTTCCTTTGTTTTAAGAGTCATTAGCAGCTCAGCCTAATCTAATTTGGACAATTTCATCAGGCCATTTTGGAAAACCTCTCCGAGCTCATCAGAAAGATGCATTTATTGCTAAGTGTGCTCTATTGCATTAGCACACAATAAAGCGACCAGGGACTGCTACAGACGTTTGAGTGCAATTCAGTTAACACTCTGCCAATTCGTTTTTTATTGGGACGCAATCAATTTTTATTCATTTTAAAACCAAAAGGCTTTCTTTCATTGTATGCCATCTCCAGCTTATTATGGGGCTAAACAAATTACGCAGTTGTTTGCACAAAATGCTAATGTT
>CRCNE00006239
TTTCAGCATATTGATGAGATGACAACTGCCTATTGATTTGTCTTTACTTNNNNNNNAGAAGAATCCATTAAATAATATATG
>CRCNE00006240
TCTGAGATCATTGNGGCTTTCATTTAATTAAATTATCCCATAATGAAATCTCCTATAATGAGATTAATTTTAATTATTCATCAAGAGCTTATTTGAG
>CRCNE00006241
GATCAGATGTGTACCTTAAATCTTCCCTGATGGACACTCAAAGCCGGNNTGGACTTCTGGAAATAATTTAGCGGGTTGAAGAGCTCAGAATTAACAGATTTAATGTAGCTGCGCTATCCATCGCTTGAGCTCCATGTCAGATTGAAC
>CRCNE00006242
AGTGAAGTGTAGCATTTTGTAAANNNNNNNNNNNNNNNNNNNNNNNNNNNNNNNNNNNNNNNNNNNNNNGACATTCTTTGCAAGTGGATTTATTTTTCCTGGGCCACCATGTGGATTCAGCTGACCAGCTTAAGTTGGGATTAGTTGTTTTAAAGTTNNATTTTGATTAAAGTGTTGTTTTTCAAAAAACTAGTAACTTGCAACACATGTTTAGCATAGTCTATGAAATTCAAA
>CRCNE00006243
TTCCTGCTTACCTTGGCTAAGCCGCTTTGCATGTTGATTGGGGGAGGACTAATCCAGTTTGCAGCTGTCGTAGACCAATGATGAATCACCTTTCCGTCATTGGGC
>CRCNE00006244
GAATAATGTTTTCAGTGGCGTGGCTCTCGGTACATAAACAAAGAAACAATTAAGACGGCCGCCAGAGCAAACA
>CRCNE00006246
TTTAAAGAAGCCCATCTGGACTTGATCGCTCACTCCCCAGAGAGGCCTACAAAACTTCTGCTACAAATATTGTGCGCTGATGATAGACATAGCCCATGGCAAGAGAACTGATCAAGCACAGCAAATGGACTCCCAATTG
>CRCNE00006247
GAGATTCCAATCGCACTCATCTTGATCAAAGTTAATTGGCACCAATTGNCCTGTTAAATATTTCCGTATG
>CRCNE00006248
TTGTGACAAAGCTTAAATGTGGCTTTTTCACAACATCTGTCCTGTATTTTGCTTTCGTTTCATGTG
>CRCNE00006249
GGGCACAGGGTCAAAGTCTTTTCCTCTTTGGATCTCGGGGCTTGCTGGGAGAGGCTTGGCGAGAGAATGGCTGCATTAGAGCAAGGGTTGGGGGNTCAAGATTTTAATTCTGTTAAAGAACAGCTGGTTTGAGTTTCTCTTCACGTCGCTCTCCCCTCCCTCTCCCCACAAATCCAGAGAGATNGAAAAATTTGTTCAGAGGGGAACCAGTAAAATAAAA
>CRCNE00006250
CTATAAATGGAAAACTAATAACAGATTTTCAGTCTGCTTTCTCCGAAANNNNNNNNNNNNAGCTGGCCTCGGGCTGTGTTGGTGTGTGGCTCGGCAGCAATCAGAGGTCATAATTTCATTGGCGGTTAGCATCAGGTTCAATTTTTCTAGTACGTTACATTTACCAGAAAGTCTGGTTTGTGTTACNNNTGTGTAC
>CRCNE00006252
CTGTTGTGTGTGTAAATTTGTAATCACTGGACTATTCCTTCCTATATTGATTAAGGTACATGCTGTGGAAAGCTG
>CRCNE00006253
TTATTATTTGATTNNGTGTTTAAATTAATAAAAACTGATTTGTGAACTGTTACA
>CRCNE00006254
CACAGATGCTGATGTATTTTTCCCCTCTCCCGTTGCCAGGTTTTATGATGGAAACCGATACAANCGGCGTGATAGAGTTTCGGGATAAATTATTCACGCTTTAAACGCACTCTGCNCTGGCTTTCTT
>CRCNE00006257
TGACACGGCATATCCGCGGCCGGCCGCTCCTCCCGCATTGACAGATTTTCTAATTCACTGCAGATTCTCATAAAACTGGGTGGCCAACCACAGCNCCGAGCCAACAGAGGGGCCATTCATACTGGGTGGGATANNGAGGCCTGGCCAAATTAACCTGGATTAATTTAAGGGAGCANAAAGGCTCTTCACATTCAAATAAAATGAAGATCAATAAATTAAATGTTAGAGGTCAGGATGTCAAGTTCCCTGGCGATGAGCGACCGCCATGTGGAAAG
>CRCNE00006258
GATGGTTCGAGGGTAAATCACTNTGTGGAAAGGTGAAATGTGGCCAGCACGAGTCAACATAATCCACTCCAGACACATGTGTAACACAAGAGAAACAGGTGCAAACAATTGAAACAGCTGTCAGTAAGCTAGAGTGATCTCTTTTGATAGCTTAATTGTTAGGCAATCCCGGCACAATTTTGGCAACATCGCT
>CRCNE00006259
CATCAAAGAGCCTTTAATGTTTCACAGTGNCCTNNCTCGAGTTTCGTCCCTGTATCAAGTTCAAAACTAGTGCACGGTGCATTTTAACAGTAGACTTAATGGATCGCAGTCCATAATCAGATTATCACTGGCCTAATGTACAACAAATTTCAC
>CRCNE00006260
TTCCCATGCTTCCATCCCGGGACCTCTGNCGGCCCACAAACAGAGGGAACACCTGTTTCCCCAAGCCCAGTCCCCCAGCACCTGAAATCTTAG
>CRCNE00006262
TTATATAACGCATGAAAAATATTTATGAGGTTGATTTTATGAGGTGGCCAAAATGAAGA
>CRCNE00006263
GTCTTGCGGGACAGATCTGTTAGCCATCAGCGAGTCCTTTTCATCTGACCGCTGCTCCTCCGGTAAGCTGAACGAAGGCTTTGTATACCTGCGNTACAGACAGGAGCTCAGCATTCAGAGAGCAG
>CRCNE00006264
CTTTGAGGAANNNNAATGGGGCCTGATTGCTGCCATTTCC
>CRCNE00006266
CCATTAATNTGGCCCTTGATACACAAACCCAATCAAATTTGTA
>CRCNE00006282
AGTAGAACAATTGCCAAGTGTCAATTTCANNNACAAAAAAATAAAGACAAATTGAAAGAGGAAACAATTGGTTCACAACAGGACACGCGGCTGTTGAGGATAACCTGCCTTCAAAGATGCTGGCCTGTCCGATCAGACTA
>CRCNE00006288
GGAGGGGCATCTGGGATTGATGAGGANGAGGTGGCCAATGAGA
>CRCNE00006289
TGCTGTATTGCCTCAAGGAACAGGCGAGAGAGGAAAGCAGATTTCTGAGGATTAGTTCTCCAGGTTTCCTTTATTATG
>CRCNE00006304
ATGAACTTTACTACGAGCGTACTTGAGCATGACTTTGTCTCAGAGCAATGCAAATGGAATTGCCCCCTGATGGTTTGGAATGCACCCAGCTGGCCTTTAAAAGGTGATAATTGGAAAATACAGGAT
>CRCNE00006306
CTGGTTAAATTCACACCTTGNNNCCACTAATCAATTACAGCGTTGATCCATTAATCAG
>CRCNE00006307
CACCTCTTGTGTAAATTTTTCGGTTCTTCAATGTGTCACTTGGCCGTGAGTGCCATTGTC
>CRCNE00006308
CCTTTTCTCCATGCTCCTNCTGCCGCAACGAGTTGTGTCTTTCCCTCATGATCAGCACTTTTGTTGCCTTTGTTTCTGGCTGTACCTCAGAAGTCCATCTTTCCTTTTATGTCCCTCCCATTCAAGCCGAAGGGAACAGTTGTGCTCTGTTGTGGAGATGTTCCACTGGATTTTCACCAGTGGGGTTTCCTTTCAAACCCTTCAAAGTGCTACAATGGAGCTCCAAAGGCCTGAATGGCTATTGCCGAGTGCACACTCTTAGTAGGATCCCTTATTTTGTTTTCCTGGAGTCAATAAAAATGCTAAGTT
>CRCNE00006309
TCTGATCTAACCTGACAACTCCTGAGCTACTGTTTCCTCCTCCTGCTTAACTGAGACCACATTTCC
>CRCNE00006310
AGAAGCAGGAAGTTTTTAACTAGTGGTTTTAATTAGTGCTCATATNATTTCCTGGGCCGTTCAATGTTTCTTCCCTTGTTAATTGCTGACAGGTGT
>CRCNE00006311
TTCTTCCCCCTTTTTCACGTAGATGAGCAGAGGAACCTCTAGACTGATTTGTAGCTAAAAGATGGACTTACTTGTTTCCTTTTGTGTGAAAATCTTCTCCTCTCCTTTTCTATCCTCTCTCTCTGTGCTTGTTTGACTGACAAGGCTTATTGGACTATAACAGGCGTAACTCTCCCCCCCTCCTCCTTTTGTCCGCAGACAATTCTCCCACAGATTCGGAGCCGTGCGTATTCTTTGGCCGCCACACTA
>CRCNE00006312
CCACCACCACACGGTGAAATGAGCACTTCAGCAGGCCGGAAACATTTAATCTGGCCCTCTTTTGAAGAGAATTAATTGAAACTT
>CRCNE00006313
ATATTATGCTAAGCCGTTGGCNNNNGTTTTTNNATGTTGCCATAGCAGCATTACTCCTGCAGGGTTGTGACCTCAGATGATTACAGTACAAAGCTTATTGGGTCTTGAAAACCCCTTTGAAGATGAAAAGTCTTTGATGGTTTATATTTATGCAAATCTCTCAGATATGATTTATCCTACTGAGATTGAATGGGGAGATGATTAAAATTCCCNCCATTAGAAAAAATCCCTCAAT
>CRCNE00006314
CTTTTGTGTGTTTCCAGATGATAGATTTTGGAATTTGGGCAACCCCACTGGCAGTCCACGGCTAGCTGTGAACTGGTCTGTTGGAAAAAATCGGAATGCTTTGGTCTTCAAAGCACCAAACTTCATTTTAAAGCCTTNCTTAGGTAAGCTCAAATAT
>CRCNE00006316
TGCATGTATGCAAAGTGCTTTCAGAGGAAAATTAAAAGAAAACGTTTTNNNNNNACATANTTTTTCNATTAATCTCAATGGGACCCGTGTGGCAGGGAGGATTTTGCTCGCCTAATTTCTCGCCGAGGGATCTCCCAATAATGACTTCATTCTTT
>CRCNE00006321
GCTTTGTCTTTTGAAAAGTGGCGTCTGAGAGTCTGACTCTTGGAGTTACTGATTTGCAGGCTGCATGTTAAGGTAGACCATGTAAGTGATTTCCACGGGCATTGCACTAAAGGAGAACAAATCGCTGACAAAGGGGGTAGCTTTTCGATTCAATAGCGTCGTTAGGACGACCGAAAAGTATTCCTCAGATAATAAGTTCTACTTCAAAGCGTCTCCCATTCAGCTGTGACTGCTGCANNGCTTTTATGAAGTCNCCCCCTTTTCAGTCCGAGGGGACTATCTCTTTGGTTATTTTTCACCGTGTTTATTTTGCACTATTCAAAGGGCACTTGT
>CRCNE00006322
CAGTCTTCCGTTCTGATGTGGGGCTCTTTGAAGTGGTGCAGCACTTGCGCTGGTCAGTTCTGAGTCTATAGTCTGGGACAGGGGGCACTTTGGAAGTGTGACTGTGNNTTTTAATGAAGGAAAGAAGACAAGGCACTTTGTTTTATATTCTCCATACAACTTTCTTTTCATTGTCAGATAGCTTTNATGCCTTATNATTCCCATGAATGATTCATGTATTGATGGCTTTGTGCTAT
>CRCNE00006323
AAATATATGTATATGGCCGTCTATAGAACTTCTTTTGTCCTGNNCCTCTAACTCTGCTTGCTCCTTTTCCCACTCTGTCCTCAAGCGATTGGCAGAACATACANNACAGTTGGAGGACACAGTGGGGAATAGAGTTTAGAAATGGCACTGCGGGTATTGGACAGATTTCGGTGACTGGCAGT
>CRCNE00006324
GCGATTGGCTGTCTTTCAGCGCAGAGGCTCAGCGGGGTTCCGCCCCCTCACT
>CRCNE00006326
TTTGTGGTTTTCTGGAGAAATAAAGAACTTCTTAAAGAGGTCGGCAGACGTGACTTTGAACTTGGATCAGATCCTGTGTTTCCTGTGGAGAGGGTAGAAATAGTCTTGGNNAAGAATGG
>CRCNE00006327
TTGTATTATCATAATGAATATTGTGATCCCATTNNNAAGGCAAACTGATTGTANNAACTAAACAACTATTA
>CRCNE00006328
TTAGTTTGCTGGGCTTAACTTGTGATGTTTTNGTGCTTTNGCAAGTTTGAATTGTGAAATANTATTTGGAAGATTGTGGGGNNCAAATTAATGTCGTGNNNCGGTTAAATATNCTGTAACTACACCCTTCTTTTTGTAAATATCGACTGCCATATTTATCCATTTGTAATTAAATTATGGTATTTACTTACTACAGATGAAACAATATTTATAAAGAATGTTTCTTTACTATAAATATGTACAATAATGGGCTAAACAGGGGCATTTGTTTTGTTATATGTGTTTTTGTTTAAAGTTTNGAGAAGTGTTTTCTCCATTATTGTGATAAAATNTTTACTGCATACAGANNTATAATAAAACGTGGTGCAAGTG
>CRCNE00006329
TTTAAGGTATGATATGTTAATAAAATNGTGTCAAAATGTCTGCTTCCCATTCTCTCTTTATAAACAAACT
>CRCNE00006331
CAGGAAGATCCATCTGTTCTNTTTTGCTCCCCTGCACTGATGGAAGACTACGCTAATCTGGTTACTTGTCAGGACAGGTTAGTGAAAGGAGGCGAATGGAGGAGGCTAGAGCTAAACTGGT
>CRCNE00006332
GTTTTCACCATATGGTTGCAGATCAAGTAATGTCAAACATTTTGCCCTTGCAAGTTTTTGCAATTTGCAGTTTTCAAACGTGAGACCTGTTGAAGGCACAAGTGATAATGGACGTGCTCTACCCCCTACTGCCTCTGTCCCACCATATCTTTCTTCAATTAATGCTACAGCGGGAGCTTCATGTAATAACACTTGCGCTTGTGGCCTGTCCA
>CRCNE00006333
TTGTCTATCATTATTGCTGTGAGCAATCAGGGTGATGTCAGCGGGACAGAGGACGNCGTTGACAGCTGTAATTATGTATCTCCATGGTGATCACTTTTGGCCNNNNNTGTCATGGAGGCCAGACTGACTCCTCCTCCTCTGGCATTTAATCAGATTGGGCTGTCACTTGTCAGGTGGA
>CRCNE00006334
ATCAGGAGTATTTGCTGGCCCCATTTGATCCGTTCAGTACACTTGGGTTTAATGTCTGGCCAGTGTTTTTGGAGCAGCAGGTAGTCACAGGGAAGCCGTT
>CRCNE00006336
AAAGATCAATTNATTAGGTGAATTTGAAGTTGCATTAGAGGNGTTTTTTTGACGCTTCCTANNNNNGTTGCTTTAAGTACNCCATCTGTCTAAACATCTCTCANNCTTTTTTCCTCCTTTTTTCTGATCATTTCCTCGACTTATTCATGAGCCATGGGAGCCACGCTTTGTAGTCTCCATGTAGCCGTTTCGGCCTACCCCCACTGAATACAGCTATGTGC
>CRCNE00006337
GATTTGTATGCAGAAAATCACTGCTGTGGCCACAAAGCGCAGTGCATCACTCCAGATCATTTTNTGGACACCCTGCTGTGTGAGTTATACAGAAGGATCCCTTAATGACACTTTGACTATTAACAATGTTTTA
>CRCNE00006338
GCCCTTAATTAAGATCACAATGCAAATTCCNTTCATTAATAGTGACATGGACAATNTTCTTCTTGGCTCCACAGGGACACGATTATATGCAGGCCCCGTTGAGCAGGTTGCGAGGTGTCACCACGTATTCAAATGGCGTGCTTGTTTAATTGTAGTAAATGTAGCATGTCC
>CRCNE00006339
GGACCGTGTTGTTGGACTCTTGTCTTTTATGGCGGCAGCAGTAAACATGACAGGCTGTTTGGGTACCATCTGTTTAAAATGGCTGCCGCATGGTAACAGGGAGATGAACTTGAGAGCTGGTTTGTGTCTGTCTCCGTGCTAAC
>CRCNE00006340
TACATTGAATAGGTCATTGGTAGCCAACTAGGTGGAACTAATTTGGCACAG
>CRCNE00006341
AACCACTTAGCCTGTGTTAAGGATTAATGACGGCCATCGGAAACAATTTGGAACTTAATCAGTTTAACTGAGGAGGGTAAATTTAATATGATAATTGATCCTCGTGAAGCGGAGTTGCATAGCAGGGAGGTNTATGCAAATNGAGTGACCCTTACCTAGTGACT
>CRCNE00006342
ATTTCCATAATTCACANGCTTCCCCTGCCATGACAGCTAGACGCAAATAAGTGTTTCTAATGATATCAAATGGAGTTGTAGAGGACAGTGNTTTTAATGCAGTNGAAGAGGCTCCCAGTGGGACTGTTATTGCCACTATAGAACATCAGTTACACAGTTGCAACAATAGACTCTTAATTGATTCATTTAATTAGCAGGAGATGGAGCCAG
>CRCNE00006343
TTTCCTGCCATTCTTGTTTGCGACTCTCGGGTTGCTATAAGTAGCCCAGCATCCTGTTCCNCTGCCGTTTCAGGTGGATTTACTTTGTTTGTGTAGCTG
>CRCNE00006344
CCTTTCTCGCCCGTGGCTACGTTTCTATCTCTGCATCAATTAGCACTGTGATTAATACAACAAGCAAGCAGTTTAGAGGTAATGGCAGACAATTAACATCTCATTGCACCATAAAGGGCTATGCTAACTACCCTGGCCACTGCTTTTCTCTGCCTGGAATTGAAATAAGTGTTT
>CRCNE00006345
GAAAAGTCCTTGGAGTGCTGTTGAATTAAATGATGCATTCTGATTGACAGCTACCTTGAGACTGGGCTGATGGAGTCGTCAAGGCAGAATGCTAACAGGCTG
>CRCNE00006347
GGGTTGGACCCNNCCTTTANNCCCTCAGAGCCTTCTGTTAAATTTGGCAGAAAAA
>CRCNE00006348
GCAGATGTTGTGCATTAATTGGCGTGTGCGCGGCTCTGACCCAGGGTCCCTAACTGAGGGNNNNNNNNNNNNNNNNNNNTTTGAATAGCTTATCTATTATTTGTTGTAACTCTGCCGACTCGGTAGGCACTTCCAGACGTG
>CRCNE00006349
CCAGTGTTTCAGTGGTGATGTCGTAACAGCAGGTAANNGCTCTAAACACCATCTATCAGG
>CRCNE00006350
CCGGCCAGAGCTGTGACTGATGGACCTGTCTGTAGTATGGATGTTTAGCGCAGTGGCAAGCCATATGCCACTGGCACCGTTTCCTCCTCGC
>CRCNE00006351
CCCTTGTGAGAGGAGCNACAGCTGTTACTGTAAACCCTGTCC
>CRCNE00006352
GTGCAGTCAGCCTTTGCAGCTGCAATTTCAAACCTCTTTAAATCATTTTTCATGC
>CRCNE00006354
GATCTGCAAAATGTACATCAATTAGACTGGAAGTCGGAAAGCTGACATCACAACCCATTAGTTTTG
>CRCNE00006383
ACCTTCAGAGCTCTTGGCGAACAGACAAGGGCACAAACAGATTGAGAATTAATTGGTGCACTTAACATTTTGTGATTATAAGGAGCTCAGATCAATAC
>CRCNE00006384
GCAAACCCAAAAGACATTGTTAAGATTTACATTTTCAAATATATGCTGACCTTTTTCCNNCCTCCTCTCCTCAGTTGGCTTGTCATCAGGNCTGTAATTGAATCGATATATTTCCTGATCAGGCCTGAGATTGAATAAGGTCACAGGAAGCCATGTGTGGACATTAAAAATCATTATTCTACTCAAATTGAGCAGCGATGGCATAGACCATTCAGGGTTCAAAATGAAATTCTATTAGAGTCTATTACACTTTTACAATTATAGAGACATTCCAATATTACATTGGGAAATGAAGCCGTAATATAAANGCCCAGGGGTGTATTACAAAGAAATGACCGTACTATTTT
>CRCNE00006385
AATATGAATATTCATCCTCATTTATATTTCAAGGCATTTGCAGTCCTGCGGGAGGCCAGCGCTGCTTTTGACCAATTTCCATCCCCATTACAGAAATGACAGCCTTCACTCCTGGGCCCTGACAGAGGTCTG
>CRCNE00006386
GCCTGTTCCCAGCTGTCCACAAACACTCATTAACAGAGGAAAATATCCAA
>CRCNE00006387
GAGAATTTTTAATCACACAAAGGCCCTGCTAATTAGGCAGCTGATGGGGCATGGAGAGCACAAGGACGAATTCTTTAAACAAAGGACTGGAAACTTTAGGAGCTTTAATTACTCGGGCAAAGAGTTCATTCCTGAA
>CRCNE00006388
GCAATTATTTTGAAAATAAATTTAGCACAGATAAAAANNNNNNNNNNNTTGTGCCTCTTGGGTCAGGTAAATGACTTCCTTGTTTTTANTTGAGAAGACAAGGTGTTTATTAGCAGCCTTGTTGGCTTCTTGTGGGGAGGTTTTCTGAGTTTGAGTAATTGTCCAATTAAATGTAATTTGGGGATGAGCGCTAACCCAGCCGAATGTACGGTGCAAGTGAGACTGCTGCCGGGACGCGCATTAATGAATCCCAATGAGACCT
>CRCNE00006389
ATTCACAGGAATCGCCACTATCCGCTTTGAAAGAAAATCAATAAGATATGTCCATTTATG
>CRCNE00006390
CTGCTCAAATGCTGCCGTTTGCAATCACTAAGCAGCTTTAGTGTCTCCTACCACAGTCCTGATTTAAAATTCATAAATGCTAATCCTTCATAATTTACAGTTTAAAAAGCAGCCCTGCGCGTGGGCCCTGTGGCCATGGCTCAGTCAGAGTAATTATCCCAAGGAGCTGGGAATGGACTACTCACCGAGACTTTTAACNNNAGTCAAGGAAATCCCCTCCACTGGCACCCAACCCAATTACTCCAAATAAGTAAACAGATTAGCAAGTCATTTTCCCGTGCAATCTGGACAAAGAGGCCGAATC
>CRCNE00006391
GAGAGAAATGTAAATACCCGACTCCAATAACGCGACAGCACACTAATCATATTTACAAACTATATTAAATCTGTCCATTGTGCTTGCCGCTGCTAAGGATTGGCTCCCCATGTAATTGTCATTGTAACCAATGTTGGCTTATAGGGAGGGAGAATTTAACTGCAGTGATATAAGGTGACTGGTAGGCTTATTATTACTGTATTATGACCCAGTATATGTTTATTAAAACAATTTGTCATGCAGAACAGGACTGGGGGAATGGAAACATTAAATCC
>CRCNE00006392
AAAGGAGTAACCTAGATGAGAATTTTGTGCTTCAGTGGCTATTGAAAGATGAGGCAATAAACTGCTAAACTTGAGTAATCACACTCT
>CRCNE00006393
CCAGTGTGCATTTCCATGCCGCAACGTCAATGGGATTAAAATCTCAATTCTGCTCCAGTCAATTCTCCAGTAACAAGATTTCATTAAATGCAGGCAGGGAGGCAAATGGACTCGAAAGCATCGAAACAGCTGGCGTATAAATTATAGAAATGTGCTTTCTGCTAACTGAACACACCTTCGGCTCGCAGACGCATTATTATTTAATGT
>CRCNE00006394
TCTGAAACCAGGCACGGGGAAAGATTATGCAAACCAATTAACATATGAAAATAACATATTAATATACTGTCTGTGAACTGTGTCCAATCAGTTCCTTTTCACTGGCGTGTGTACAAAACAATTAAAATTAAATTTATACCGCTTCTTCCTTAACGTATTC
>CRCNE00006395
GTTACATCTGCTCTAGTCTTTCATCTCGCTCTATTGTTAGGTGGGAGCTGTCACATTAGGAGGAGAAT
>CRCNE00006396
TTTTCATCGGCAGCCCATTTATCTCCATACTGTCAATTAGAGGCAAAAGCAAAGAACTAATTAGGAACTGTGCAATTTTAATTAGCTGTTTTGATAATTAAACTAATTGGTTCCCTTGTGTTTCTGCAATGTGCGCCGAGCACTTTTTTTGATATCTGGGCTGCAGATTTCCCATCCGTTGGTTAATTAGTCACTTTTGCATTAAAAAGGAGCCTTTCTTAATAGCCTTAATTTGCAGTTGAAAAGAGAATCTACCATCAATAATTTGTGTAATTGGTAACCGTTTGATTGTAATTTAGAGGCACGGCCGGACAGCTCTGCATGTCTAATTCTTAATGACTGGGATTAAAGTTGGATTAAATGTTTGGGAAGAGGA
>CRCNE00006397
CTGTGCTTTTGTGTTTTGTCAGAATTAATGAGAAAAGTTCCCTTGCCCTAGGGGTAATTAGTGTCCTTGGAGTTAAATAAGCTAATACTTAGACACCTCTGGCACAAGCAATTATGTTTGTGTATTGAATAATTGATTCAAAGAGGGGGGAAGGGCTGCTAATCAGATCTGAGCATAATGAATTGATTTAATTAACAGGGGAATCCGTGGCTCTCTGGGAAGCGCGCGCATTTATTC
>CRCNE00006398
GCTAATGTACCCAGATTAACTCAACTGTAAATTGTCTCCTTTGGATGTCNNTGTCTTGCTAAAAGTTCCCCATATGATTCATGATTCAGATTGCTTTTAACAGCTATTGGCTAAGCAATATGGTAAATGTACAAGGTGATGCAAATGGCATTAGTAGGAGAGGATGCACAGGAGCATGTAATGCAGTCAATACTACATTAACTACTGATGCCCAATTACAGAAGCAGGGAGAGTGGCTTTTAGGAGCATTAGGACTTACAGAAAAGCTTAGATCACCTGCTGCTCATTGCCTAAAAGCTTCACCCTTTGCGTGCTGGTGCCG
>CRCNE00006400
GATCTGTCTGCTGCTGTAATAAAACTCAGGGCTTCAGGCACCGGTTTTTATTTTGAAATAATAAGAATTGCTTCATTCTTTNNACTCGAGTTACCATGGTAATTCTGTCTTGTAGCAATTTTATATTGATTTAGAGAGTGGACAGTAATATTTCTTTTCCGTTATTCCCCTTTCTGTGGGTTGATTTCTAATTTCCACTTGGAGATTACTTTTATACATTCCTTAAGTCTTTTCACTTTT
>CRCNE00006401
AATTTTCTCTCTTGTATTTGCTATTTTCTCAGCTTATTGGCTTGTTCTTACTCTAAANTTAAACTTGCCAATTTCAAATATTGAAATTACATCAATGTTT
>CRCNE00006403
GGTATGTACAGTCTGTTTTCTNNNNGTATATAAACTGGAACATTTATTTTATGANAACTGTAATGCAATTTTATTACCAGTGTGAATTAAA
>CRCNE00006404
GTTGCCAAGGCACGCTTGGGATGCTGGCAGCTACAAAGATTCAATTATACAAAGTGCNNNNNNNNNNNNNNNNNNNNNNNNNNNNNNNNNNNNNNCAGGCCCCTCCAGAAATTGCGTAGAACAATAAATCTGTTAATTAGCTCATTAATATTCAATTGGGGTCAGTGGACTTAATGGAACCTTTTTCATGGGCCAAGGAAATGTTTAAC
>CRCNE00006405
CTTATCAGCGCTCCAGATGGTGGAGAACAATGCCGACCCATTATCGTCCCGNNCCGCAGCGTGTG
>CRCNE00006407
AATCAGCTTACCCACTCCATTCCCCCATTTGCATACAAAATGCTTTATTTTGGCAATCAATGAAAGTGCTCCACTGTATGTGTGGCTTATCACATGCTTGCAGGGAATGGATTCCTTCGCCATCTCGTTAAATTCTGTTGATGCAGAACAATTTGAAACATGGCACAGGCTGCAATGACATTTAAAGATGCCTCGGCTTAATTATATTTTGCAAACATTTGGGTTGTTTGTCCTCGGGGATAAAGTGTCTCCACTANCAAAGTTAACTTGTTAATAA
>CRCNE00006430
TAAGTAAATGGTTAATAATCTACACTTTAATCATTGCAATTGAAAGCTGATTTCATAAATTAATT
>CRCNE00006440
GAGAATAACAATCCTGTCAAATTAACCACGGGCACCTTAAATTATTCAAATACTGTAAATCC
>CRCNE00006441
TCATAATTTGTCTTTTCATTGTTGCCAATTTACTGGCAATACCATCAATTAANTGGTGCCAGCT
>CRCNE00006442
TCCATCCATCAGGGCTTAAGTAGCTTTCCAACAGGACATTGACCTTGAGTACCTGGCATTGATTTCCTGT
>CRCNE00006443
TGATTGGGAACAGATTTCCCAAATTCCAAATCCGCCGCCTCCTGCCTGAAATGATGGATCGCTCTCTGGTATCCCATCAATCCTCACCTGNNCAGGAGAGAGGCTGACACCTG
>CRCNE00006444
GAGTAATCTGAACTCCATGTCCCAGAGGGCCACTCTTTTACTTCCTGCTCCAGGAATAAGCAGCGTATCGATTAGTTATCAGCCAGTAATTGGGCCACGA
>CRCNE00006447
CCGATTGGCTACGAGTCCGAGTCAATTTCGTATTTCAAACCTGNNACGTCAGGGCGCCTATAAAANCTCAGCATTGCTTTTATACTC
>CRCNE00006448
CTTGTTAGCTTGACAAATAACTTCTGTGGGCAGAAAGTGCTGAATTTTAGCTTTCCGTGTCTATTTTCTGCCGGCTGACATTAATTTTGCGAGCTCTGCTGGAACTAA
>CRCNE00006449
CTGTAAATATCGAACAGCTATGCATGCTGACACTCTAGCAGTTGTTTCAGGTACTTTTATAATC
>CRCNE00006450
TCAGAAGGACTTGTGCAGCCACTGTGAAACTATCGGCCTTTTTTATCTTTCAGAAGGACTTCCGAGGTGATCCGGAGAACGTAATTATTTTCNAGCTAATAAAAGCAACATATGCTAAGACAATNAAAAGTCCTTATTGGACATCTATTCATT
>CRCNE00006451
CCATTAAGCGCGGATAGTNNNNNNAATGATATTAATTTGCCAAGACTGTGTCATTTTCACAGGAGAGCAACTAGCAGAA
>CRCNE00006452
GCCGCATACATTACTGCTGACACTCCACNATTTAATTATGCTGCTGTCAGCCGCGGCCCCTCTCCTCAAATTCATTTTAATAAACTTTCTCT
>CRCNE00006455
CAAATGTCCCATTGTGTGCNGGCGCGGCGGTGATTTATGTAAGGTGTGGCTGGATGNAGGGAGATAATGCCAAGAGAAATGCTTCATTTCATAAATCTA
>CRCNE00006456
GAAGGACACTACGTAATCTGTATTCAGCCCTGACATTGTCCACATCTGATACGCAACATTAGCCGCTAACTCCCTCCATAGACTAGTGTCCTTCAGTTTATATTACTTTATGTTAATAGNAAAAAAATTACATACAACATCATTTGTCATAGTTA
>CRCNE00006457
GTATTAAGCAGATGAAGTCATACAGGAAATCAATGNNGTGTATTGAGAGCAGAAAAA
>CRCNE00006462
GAGAGCCAGAGTATAAGTATGTGCATGGGGTTACAGGTTAATCCTTATTGATT
>CRCNE00006464
GTAGAACCACAGGCTCTGGGAATTCAATTAAAGGATTTATGCAAAGGTTGGCTAGCTTTTGGTGTTGCAGTTACTGTTTGTATAATGAGCTTTTCATATTAAAAATCAATAGGTAATCTAGGGTGGAAGATCAACTGCTTACGTACAGTTTTGAAATCAATTTGAAAAATAGTCCATCAGC
>CRCNE00006466
CACCAATTTTTAATTTCTTCCATTAGAATTAATTACGAGGCNCCAAAGGCAATTTGTGTACTCCATATTTAATACTNGCCTGCACTATTAATTAAAAACTGGTTGCTGGAAAATTAA
>CRCNE00006468
CTTTCCTGTGCAGATTAAAGTCTGCGGAAGAAAATAAAGTTTATTGCCTGGAAAGAAGAGGAGAAGGCATGTAGAGNGCATTAAAGCATCCGAGGTGAACAATTAGACAGAT
>CRCNE00006470
CTCATTNAAGTTATAGGTATAAATGCTCCAAAGCATGAAATTACCCTTGAGCCCCCTTCTAAAAAATAACCTGGTTTGCAAATAAATGATCCGTGCANAAGCAGTAAAATGCACATTATTAAAATAATAGGAGGGATTTAAATTTGCAT
>CRCNE00006471
AACATTAATCAAACTCTTCACCTAGTGGGCAGCCATATGGCCTAACAGCATGCGTATCGCACAAACTTGCTGATCTCCAGTAACAGGGTGCAATTAATTCCGCTGGCTGCATCCA
>CRCNE00006472
TGGGCTTTATTTGTGATAATTCATCATGACACAATATTAATGGGCAGCTATGCCCTTCAGAGGTGAG
>CRCNE00006477
TAATGGCTTATTCTTTCTGCTCCAGCACCTACATTTCATTTGTTTATTTTCTGGCTCTCATAAATCTGGGGGAGTGTCAGGAGCGCCACAATATTAGTGCAATAATCAAAGTTAATTA
>CRCNE00006478
ATTTCATCCAAGGTTAATAATGCTCAATAATTTGACTAACCAACCATACCTGCTGTTCATTACCGGCCCGATAAACAGATTCATCA
>CRCNE00006479
GAGAGGCCTGGTAATTGAGTTGATTAGTGTGACCTTGGT
>CRCNE00006500
TCTAATTTCATTAATGTGATCTCCTGTCCATTGGCTGACAGCTTAATGGTCATTATTTGTGGTTCCCTTCAAATAAAGCTCAGACTGTAAATTGCAGTCTGTGGCGATCGGGATCTAAGTGCCACCCCGCATTACTATATAATATCTATCCCTTTAATTAACTGAAAGCCACACTGACATTTATTGGATCGCAAGTTACTTGTTAATGGCAATAAATTG
>CRCNE00006501
AGACTCTCTGAAGGATTAACACTTAATTACGGCTTAATTAGCATAATTATGCATGCTAATAGCATCTCAAATGGATAGCGGTTGTCGAGAGGATTGAACCATCTGTAATTGTAGGGGATTAATACATCATTTTTTATTTCCAGCATCATTGTAACTCTCTTCCTCCTGCAAGTGCCTCTCATTAATCAATTTCACTTATATTACGTTTAAAATTTG
>CRCNE00006503
CATTTGCATTATCGATGAGGTAACCCTGTCACCTCCAACATGGACTTTTAAAAAGAGAATAATTTTATGTTAATTAGATATTGATGCCATAATGATTAATTGGCTCCTGAGTGTTGTTAATATGCA
>CRCNE00006506
TGGTCAAAAGTTCAGCAAATGCATATGTAAAAAGGTAGCGGAGCGCCCGGGG
>CRCNE00006522
GTGTGTGAGCTGGCCAGATGATAATGTGCCATGACACTTCTGAAATGAGACACTGGTTGCCATGGCAAAGAGGCAGAANGGGACAGTCTCTCAAGAGGCCCAAATAAAACAAGCTGTAAATGATGTTTGATTAGAATTTAGA
>CRCNE00006526
TCACTCATGCCTCTTTGTAATCAATGCCCACAGAAATAGGATTCCTTTGGCCGATGGCAATTAATA
>CRCNE00006527
GCTTAGAGAAGNCTGACTGNNNCTTCTCATTTGCATATTTATTGCACTGGTCCTTTAGCCAGCAAATGATTGATGTGGGGCCGTCCTCCTGAATT
>CRCNE00006528
GGGGGAATGCCAGCNATACAGTTGATTAAAGTTGAAGA
>CRCNE00006529
AACTGTTGCATATCTAATACTAATTAGAATCCTGCAACTGGGTCACCGTCATTGTTTTTCAAGTACTGTCAAGT
>CRCNE00006530
TTTCCAATTATTGTGTTGAATTGCTAATTTAGTTATTGTGCCTCCCGTAATTGTGATGGGTATTGGGTGNNTGCGATTCAATTTGTTTTAAATATTTGTGGG
>CRCNE00006531
GTCCATGAGAATATTTAATACCGTTATTAATCATTTTTAATCCGTTTGCTTTTAATTAAGAAACAGCATGTTGCTGTCCTATCAGCGCGTGCCAGGGTGCAGATTAATTGTAGCTTAAGATAGCTCGCCGTGATTGGTGTAATGTATTAGCTAACAAGACGCCGGCTT
>CRCNE00006532
TCTGCCTCAGCAAAAGTTTTCATTAAAATTTTAGACAAATGATCTCTGTGTCCTTCTCCCAAGCTGCCTGGGGCGTCATGCTATTTCTATGCAAATAACAACCTCACG
>CRCNE00006548
GCTCTTGTCAGCCAGTTTAATGTCAATAGTAAATTGGAAGGCTTGTTAACCTAGTTG
>CRCNE00006562
CAGCGACAACCTTTCCCTGGGAAATGATATTTTTCCAATCC
>CRCNE00006570
ATGATTGATAACGGAACGGTGACTGCTGTACTATTTGTCTAATGGTGGTGCAATTAAATCCCCTTGTAAATGACCCATGCCTCATTTCATCCTAATCTATGGAATTTTGATTGAATTTGTCAGCGTTAATTGAAAAATACTGCTATTTAATGTCTGCATTGCGGTTGCGTATCAGCCTTGTCTTTAATGAGACTGTGTCCTTGTGACCC
>CRCNE00006572
GCATGCCTTCCCCAGTTAGCAGGGTTGCTAAGGG
>CRCNE00006573
GCAGTCATGTAAAAAATTATGTCTATTAGCNCTAATCTAATCAAGAAGCCCNTTTTACAGATGAATTAGAACGGGGCAGCCAATTATTT
>CRCNE00006574
CCAGACCTTGACAGGCGGGAGGTCAGTCTAATTGCTGCTGGCCATATTTAACATTAAGATAATCAGCCCATTAATTACCCTTTGGATCATTAAATCAGTCGCTTGCAAAATGAAATTTCGAGCTCTATTACTCACTTGAGAGACCACGAGGG
>CRCNE00006576
GGGAAGTCGATATTTTGGCGGCCAGCAGTCAGCACTAATTTGTTATGATG
>CRCNE00006578
AAACACAAATTAACCGNNNNAACGAAATGTCAAAGCACACAGTATTGCTTTGTGACACAGGTCATTAATTCCTATATTAT
>CRCNE00006579
TTGTTGTAAATGTTGCGCAGACTACCAACGCGATTTAGTTTCCATGCCCTATGCTTGGCTGCATCC
>CRCNE00006580
ATGGCTAAATTGGGANGACTGTTACTAATCGCTTATTGAATAATGAAAGTGACACAGCTGATAAAAGATTTCAATACTGTNNNAGATTATTTATAATATTTCACTT
>CRCNE00006581
CTGACAGCTGTGACTAGCGGCAGAATAAAATAACATTCAGTTCACATCAATATCA
>CRCNE00006582
CAGCCCCAAGGACGGCTGTAACTTATTTTACAATCGTTTAGTCTCAGCTCAAGTGGAAAACGTGACAACTTATCTCTGCTGACAAGATGCCATCCCAAAGTGAACAATTAACCACC
>CRCNE00006583
CTGATTGCATTAATATTCATGACAATAATTAGTACATGTATTATGGGTCACTGAATATTCATGCTATTAGTTTGG
>CRCNE00006584
CAAAAGGGCAATTCAAAGCCAAGAGCTCTCAACANCGGTTTAACAAGCCACAGGAGAGCCCT
>CRCNE00006585
AATTGGGTTGCATCTATTGCCATCCACTTAATCAGCCGCATTAATGTGATTTCTTTTTCACATAGTTGAGCAATTAGGAGCCCTGATTGAGTTTCATCCTATTAGCCTCTGCAAACACTGTAATTGATGCCTGTGTAGCAGA
>CRCNE00006588
GTCACACTCGTTAAAGGCTTGATAGCAGGTCTTTAATATTCACCGTCTTAATTAGGGCTGCAGTTAATTTCATTAAATTCTTTCGGTGCTAAATGAAGCAGATTATGAGACATCTTTTATTGCGAAGCGTGAAATTACAGCCTGCCCGCTGCCAATGGCAGGGCCAAGCTAATGAATTACAGGGTAAATAACACCCGAATTAACCATCCAATTTAAC
>CRCNE00006589
AATCAGAGATGCAATTTGTTCATTAGAAAATTACAAACAAGGCCACGGCGCTGACATGAGAGGGCACGATTAGTGCCNGCTAATTACCT
>CRCNE00006590
TCCCTTCCCACTTCTTATCCTAATGATCTCATTTCTGCACACGGGAGAGCCTGNNGATCTAATTGATGTCAAGTGCGTGCTTTCACTGTTAATCAAGACGATGGCATCAAAC
>CRCNE00006593
CAGCCTGAGCAGGTCACTGTTGTCTAATGTCCGGTTCTTACNNNCCTTCATCCTTTCCCTGCGGCCCAGTTCTGTCACAGAGTCTGTTTTGTTCAGGACTTCGCCAACATCCAAGGT
>CRCNE00006597
CACAAAGCACTTAAGCGCACTCATTACCNNNGCCGTCCCGATAGCAGCAGGCCATCGTGGGATTTTATAATTTCTGCCGACATTATGCACCAGCGATCCTTTCATGTTCCGTCAGGGATCGAGGCTCG
>CRCNE00006598
AAAAATATGCACATACATTTAGCATTTAAAATCTCCACAGGCTGAGCACAG
>CRCNE00006599
GGATGTAAATGTGGAATAATGTAGCAGGAGCNAAATTTGCATGGTCAAATGTCAAAAAAATGAGGCCTTCCCCTGAGCCTTGTCAAGAGGAATAAGACGAGTGGCCTCCTCCGCCGNCCTGCATGCCATTATGGGTTAGTTCAAGCTGTCATCANNGTCACCGGGAGGAAGAAATGG
>CRCNE00006603
GCACATTACCTTGACAAAAGCGGCCGCAGTAAATTAGCCGTCGTCTGCATTATTAAAATAACAAGGAATATTTCATT
>CRCNE00006604
ATATCCGCCCTAATTGTCCACTTTA
>CRCNE00006605
ATTTCTCATGTCCCATTAGGAGGAAGTGGCAGCGCGNNNNNGCCCANNAAGCGTNCCTCATTTATTTTAATAACCTGCCCGGGNAAGACATGAAAATGTTAAAGTTANNGACGACTCCGACATGAC
>CRCNE00006606
CTGTGATCTGGGGCTTTAGGGAGTTCTCATTAGGCNNNAGCGGGGCTCGGATCGAAGAGNCCCAGTTCTGGATAGTGGATTTTTAATCCTCTGGTGGCCCGTGTTGGGAGCTGGAGTTATTTAGAGACNTTTGGTTA
>CRCNE00006611
TTACAGGTGCTCTCATTTCCCNNNTCCAGCAGATCGGCGCCGCCTTNNNNATGACAGCAGGCCAGCNNNAATTTGCATGTTCGACAGACAACAAACGGCCTTGTGCATGTCAAAATAGGTGGCGGTGCGTGACAGTTCCTACACAATGCTGTCTCCTCTTGGCTTGACCCCGCGACCCCTCTGCACGTCT
>CRCNE00006615
ATTAAGACAGAATAAGCCGGTGACTTTTCAATTCCAGCCATAATTTGTTTCTGTATTGCATTTTCCGACAGCCGGGAGTGATGGAATTTTTCCT
>CRCNE00006616
TGCCGATGTCCTGTAATAGGTTATCACAAGCCATATCTTTTGCAAAATAGAAACTCGGACATATGTACATCTGCGGTAGTGTGTCAGNNCCTTAAATATACTTCAGAAATGCATTCGCAGCACTGATTGGTACTCT
>CRCNE00006617
CCTAATTGAATTCTCCATTACTAAATAGAGTTTGGCGTAATG
>CRCNE00006620
GCATCTGTTTGTATTAGAACTGTAATTGCNGGTGATAATAAAGCCATTGATTCAGTATCTAAGGAAATAGTCAATCAGGACGCTCCATTTGTCTTACTCGTCCTGAC
>CRCNE00006622
AGAAAGTATGTTTGCCTAGTATTTCATCATCCCCTGGANGGCAAGAGAGGGAAAATAAGCACATCAGTTGTCATTATGACAGCATAAAAATGGTGCCATCATATTTCAACTACACAATGC
>CRCNE00006623
GATGAATTATGGACTNNNGCTCTTTTCACACGTTGACTATAAGTTAATATTATCTCCCATGGATAATTATAGCCAAGTTCAATTACTGACCTAGAATTACCG
>CRCNE00006626
TTGACTTCTTAAAAAATCCAATTAAATGTATTTTATATTAAAAACTTATTTAAAAAAAATA
>CRCNE00006627
CGACTGGATATTACATTTGCTTAAAACTCAATCACGCGAAANTGAAGACTCCATTTGAGGAGGTTTTAATAAAGATAA
>CRCNE00006629
TCCAACTTGACACAATGGCGCAGATGAAAACCGGACAAATTTACTTTTTTAGGTGACAGACAGCAATTNGGAGGGAAATTAAGTTGT
>CRCNE00006631
TCGATGCATCGGAAACATCATTTGTATCAGCAGTTGTTTCTTTTAATTAAGATCTGACCCAAATCTTTGCCATTGATTTTTGCCATTACCTTATTGA
>CRCNE00006632
CAATGCCTGCTCAACTCCGATTGCACAGTGCCACAAACAAAATCCAATAGNNAGGGCTAATCTGATCATCTCATCCCNNNCACTTTTCATGCTGTGTTTCNNCCTCAGAACGCCTTGTACTAGTTCCAGCCTGGGAGTGTGTGATAAGACACTGGAAATTTAGTCATCATCTTCTGCGCAAAAAGGGGCTCTGAGAAGGGATTATGATATTGCTATAACCTTACATTGGATGTGGACAGGGGCA
>CRCNE00006634
TGCCACTGTTTATCAAGCCACTGCAAATCCAATTAGCCCGTGGCCTGCCTCCCAACCCTATTAACCTGCTCAGCTGTGAGAGCACTCAGNAGCCGCTGCCAATATCTCATTTCTCCAGNNCGCCGATAAGATCAGCTGCAGATATTCAATGGGTTTCACTTTAACTCC
>CRCNE00006635
GAGCCTTTCACTCGGGCCGGCCGCTGACTGACACATGGCCCNGGCCAGGAGGACAACATTGTTATTTGAGTTCAGAAATCAATTTGTATCAAATGTACACTGTAATTTATTTGTTGGCTTTGAAGGAAACCTGGCTAAGATAAATGGGAATGGAC
>CRCNE00006636
CCGAGCTGATAAAGTTCTTGTGAAACCCATGATAGTTCC
>CRCNE00006637
AAAGTGACAAAACATGTTTAAAGTTGCGCGCTGATCTCTAAATCTCAAAAAGAACACCTTGTTGGACATGATAGAACATTTCTACCTTTTCCCTCCCCGCTGTCACCGCGCCGCNNTGACATGAAGCTTTAGTGTTT
>CRCNE00006641
ATAATTTCATTTAGTTTATTAGACAAAANTATATGATCTGGACAAACTCCGTCAAC
>CRCNE00006642
TCCGTCGGATGTGATCAGATCAACAATTGAGCTCCAACTGATGTCTCTGCCCCTNAGGTCNCTGGGCTGATCTCTCAGATACAATTTGAAGTTGATGCTTTGATTGGCGTCCC
>CRCNE00006644
GATAGATAGATAGATAGATAGATAGATAGAAAGACAGACAGAATTTTAA
>CRCNE00006646
GCATTGATCTTCGCTGNNNAGAANTCTAATCCTAACTATGAAGTTCAATAACAACT
>CRCNE00006647
CCGTGAAATCTCTTGTTAAAGTAAGAAAAATAGTGTTTGCTCAGTAATTGAACAATTT
>CRCNE00006648
AAATCTNGGATCGATCCTGCNAGTGTCATTGTGTAAGGGGGCTATTTATGTGGGCATCCAATCTCCAGCTGCCGTTGTATTGGAGCNNNNGGGGAACAAGGCCAGAGATT
>CRCNE00006649
GAGCGCTTTCACAGCCGGTTAGTCTTTAAGTAGGAGATGTATTGAGTTCATCC
>CRCNE00006651
TCTGGCGGAGAAATGAACGATCCTATTTATGTTAATGCATACACGAGCGTTACACAGGTTTTNCCCATGATAAGGCTATAGGTTAATGAAATGCTCATTTCATTCGAGCAGTTGTTTTCTCTGTGAAGTTCCGATAAGTAGCGAACCAATGAAGCCTGTAATTACAATCTTACAGAAACCCCGGCCAATCTGTATATAAATCTCGCCATCCAATTACAAGATGTAATAATTTTGCAGTCAAGCTGGTAATGAGGTCTAATACTCATGCATGTGATAATCCCCCCTGGATGCTGACTCTATCAGATGTTAGCTTTGTAATTATGTGAGCNNNNNNNNNNNNNNNNNNNNNNTCATTATTTCATGTTCGAGTAGAAAATGAGGTTGGTGGGAAGTTAATTTTCTCTATGCTCTGCGAAGCGTAGACAAGAATTTAATGATTTAATTACAGTTGTTAGCCTTCTTTT
>CRCNE00006652
CCTCATCGCCAAGGTAACCGCGGCCCCAGGACACACAGCCGGCAGATAAAAGGCGACATCAACAAATATTAAGCGCCCGGGCTTTTTCTCCACCGCTCGCTAATCCACTGTATGTGAATTTGTCATATCAGATTACGATGACAGTCATGGTGAGGTGGNAGTGGAAAAGCATCCACCCACNNNCTCAAAAGGACAATATAGTTTTNNNNNCTCTCCACCTTTNNCTGCAAATTTCAAAACGGCTTCTGAGTGGTGTCTGTAGCCCTCTGATTTCCATATATCCTTTATGGAGCCACAGAGCGAGAGAAACAGTAAATACATTCCTCAGAGTAATCCCTAGAA
>CRCNE00006653
CTCCATCTGCTGCTGTCCTGCGCNTGGTCCCACTGGGAAANNCCCGGCTAATTTTGCAGTCAATTAGCAGAAGGACGCCTTTTGTTCT
>CRCNE00006654
GGGGCAGAAATGATCCTCTGTGTCACTCTAATAGTCTCGAATTACACTTGTATCACTGTCACTAGCATATGGGGNATGTGTAAACCCCCCNNCCCAGCNNNNNNNNNNCCACCATCCGCTTTCATGGCATTTAAAATCATAACATTTNGGCCAAGCTGGTTTTGACAGAAA
>CRCNE00006656
CTGATGTATGTTGATGATATGAATATNGAGCACATTTACATGTAAATAGGAGTGTGAGATGAAGGGTGGAGCAGACANNNNNGTGAGAGGAGTCCGGCACGCTGATGCGCCATTATGCTGTTTAAACACAGTTAGCCGTGTTCAGGAGCTGAATTAGCGTGCTCTGAGCAGCAGGAAATCATGTCGCTCTGATTGCAATTTACTTTTCCAATTGATGCTACAATTTCATCAGGTTCAGCTGTCAGTCCTAATAGTGAAGCAGCGTCGCTCGCTAAATTGAAGA
>CRCNE00006657
GGGTCCGAGATCATGGCTAATGTGTCACCCGNAGGCCTAATCTTCTTAGTGGACCAGGATAAAATGAGTATCCATTACCGAATCAGCCTCCATCCGCCCCC
>CRCNE00006658
GCCCTCCGCTCGCCAGCCATCACACAATTGCCTTGATTGGGCCCTTAATCAGGTATTAGCCACTAAAGCTGTAAGGGAAAGCAGATAATCTCCACATTTTCTCCATCTGCACTCG
>CRCNE00006660
GGCTCCGGGGACCTGCAGCGTCTCCTCTGGCCCTGAAAATTGATATTGAACATGNNNNNNNNNNAAGAGNNNAATCTCGCGAGCTGCTAGCAATTAGCTAAAAAGCNATTTGCAACTC
>CRCNE00006661
AGATGACAGATGACTTCATATGCCATGCAAGCAGGCCCAGACAATAGCTTTAGCTNNATGACAGATTGCCTGGCTGTAACCCACTTTATGTTAAACTCATTCTCACTGTCCAATTTCACAAGTGTAATTT
>CRCNE00006662
CCTTTGGTAATGATTCNNNNNCCCTTTTCTATTGTATTGTTTTCTGCATAATCGGACCGGTAGTCAAGGGTTTGGGTGACACAACCATCTGTCAAGTTCATTTGCTTTGTNAAGGTGCGCTTGGAATAATGGTCCATACAACTGGAGGCTATCCGTTATCAAAGAAGA
>CRCNE00006666
TTATGGGTTAANNGCAGCCGTAATGCGTTCTGTATGCCTTCTGTCACACTCTTTGCATATACCATTCCAAATAATTGGGATTTATACATTATTCATTGTGTACTAATGCAGGTGAAATGACTTT
>CRCNE00006667
GCGACATAATATTTCTTCTGGCAGGGGTCAGCGGCGNCTGCCCGTACATCATCACCAACTTATTAGAGCTCCAGGCAATTAGCCGAAAACAAACAGAGCAGACAGAGACGGCATTGAG
>CRCNE00006668
GGCGATGTCAGAAGATTAAACTAACACTGAGTGTGTTCTGTAAATGAAGAGGAGCAGGACGCGGAGCCTCCGGAGTCCATTATAAGTCTGAATAATACATCAAGGTAGTGTAACTGAATAACCGATCTCTCAGGG
>CRCNE00006669
TTTCCCTGAATCCGGAACAGCGTGTAAACAAATAAAAGCGCGGCAGAANNNNNNCAGTTTGGTATCTCGCTAGATTAATTAATGTGCCCGTGAGCCGGCCNNNNNNNNNNNAAATTATGTGCATAAATAATATCACTAATTAAAAAGATGCAGATTAACATGCAAATAATGTTAATGAGAATCTGCGGTCCCACGGTGGATTCGCATAACATCAACAATTTAATGTGTTGGAAGGCTCGTGTTTGCATTACATTAATAAAATTCAAAGGGCTGNGCATNCAGAAATTCTGCGCCACGCACGCCGGCTCTGTTTCCCAGCAGTGGGTTGTAAATTGGGCGGGCGGACAGAGCCCTTCTTCTGGCAGATGCAGGACTTATTATCTCAAAGAGTCNGCTGAAGAGCTGCCGTGTGCCAGAATGACCAGCTG
>CRCNE00006672
AAATTAAACCACAATTATCATAAAATCCATCACTGCGATTNGCACACACTCNNNNNNNTCGTATTTGGATAGGTAATGATTTTCTAATATGNNNNNCCAATTTGCATAAGTAGCCCTGAGATGGGTTAT
>CRCNE00006673
CTACACACATAATGACGTGCCAGGAGGGAATCATTAAAAATAATTTACACAAGCCTTCATTTACANGGCTCTTTTGATAGTGCGCTTCCCCTGGTGTTT
>CRCNE00006674
TAATGCGGCATTTTCATGCTCGCCACGCTCCGTGTATNCTGAAAGAATAAACAGTGGTATCAATGGCTGGCCAGAAAGTAGCAGCACAGAAGCTGCCATGAAAATTGTTTATCTAGCT
>CRCNE00006675
AGTCATTCCTTGACAAAACAGTCATCTTATTTACACGCTCCACAATAACCCGCCGCAAACGTCCACAAGAGGAATANNNNNNNNNCGGCGGGGGGAAATAATTAGCATATTAATCTTTTTTATGCCGTCATCTTTCAGGTCGGCGAGAGCANCGGTGTAATTTAAATCTAAATGCTTTCNCTGGCATTAGAATTCATTCTGGATGGGTCAATTGTTCTGCAATAAAGGGATGGAAGGTGTACTTCATGCGGGAGATTTATGTTTGCCATTTGTTCATATTCATGTGCTACTGAATACCCNTCAATTCAGATGCTGATGGCAGCTCATATCAGCCTCCGTGCAGCCACACACATCACTAACCAGCAGCAATGCATTTCATTTG
>CRCNE00006676
CTGTATAACAGCTCTATTGGCCCCGTAATGATTAGTGACAAAAGTTTAATTAAGCAATTATGAAGGCAATAATAGAGTTGTCGGGTTTGCTTAGCTCTAGACTGTTTAAGACTTATCTCCGTGCCGCACATCATAGCGGCAGAAATCTGCTTCAGGAGATTAATGCCGCCAGAACACAGATGCCCACTCTAATACCCCTCCAAGAC
>CRCNE00006677
AAGCAAATTTATTAGAAGGAACAATGCAAATTTAGAAGTCATCTCATCCAGTTAGGCACCCGAGCAATATCAGTGTCAAGGTGAATGTGACAATGAAAGCAAAATATTTGCATTTGGTGCAGCGGCTGCTGAGGGGAGAATCAGAGCCAGAAGATGACAGGCCTAATTATTTCCACTCGCACAGGCCGAGACAGCTGTTTCTTGTGTCCTGAACAAGGCTGTCATGCAGGTAACCAAATAGGNTCTGCACACGAGCCCGNNTATCCGACACAGACGCGGAAATGTCTGCCGCTAATGACCAATGCTAATGTCGCTGCCATGTCTCGCAGAAAGCATGCGAGTGTCA
>CRCNE00006678
CTGCAAGCCAGTCAACATTTTGCTCCATAATTATGTGTTAGNAGAATTAATTCNNTCGGCTGTCA
>CRCNE00006679
TCATATTAGGCTCCTAATAAGCATTAACTGCAGAAGTGGGTCAGAGCAGAATCGTCTTAATTGATTTCTTCTAAAGGAACCTGACAGCCAAATGTCAATGCTGGAATATTTCTTCATGCATCATTAAAAGCAGATTGGCTTTTAACAAAAGGAGA
>CRCNE00006680
GAGAAAGTTAAGCTTCAGCGTTGGCCAGCCAAGATATCGGCTATAAGCTGACAAGTAATTAAACCAGCATATCTGTAACAACTGTCATCTCTTATTTCTGTGGAGCCTGGACGCAAACCAACAGGAGGAGAGC
>CRCNE00006683
GATGACCTACTGAGAGGGTACATGAGTAAACGTGTAGCGATACAGCGATTATTACTGTTACCCCCTCGGCAAATACCTCTCCCTTAAGNCCCATGCATGAGGAGCGTTTTGTTTTATTACCTCGGAAGATAAGT
>CRCNE00006684
TAATTATAAGCGTGTTTTNAAATTGATCCTGGAAGAAAGATGGGTTCAAGTGCAAATTAATTTCAGATTACCACAACAAAGACAATCAATTCTGGACGTGCGTGCCAGCAAAATGCTTTGGAGAGGCCTCCAGGT
>CRCNE00006685
AAAAAATTCAAGTCAAGCCTCATTAGCTTCTCATTACCTTTGCAAACTGAA
>CRCNE00006687
CAGTGCTCCTAGAGTATTTTAAGCTAGTTAATAATCATTATGGATGTGCAGTGAACTGGGCAGAAAGAATAATTAACTCACCTGAGCCAAGCTAAATTAACCC
>CRCNE00006688
AAGCGTCATAACTCTCTAATCTGTGTGTAATTAGCATTTGAATGGTCTCGNGCACTAATGGTCGACCTTCAGCAACTCTGACCCGCTCATAATTAATAGTAATATCCCGTCCTCAGCATGTACGTATCTAAGCATGACCAAATGAATGAACCTCAGGTACGGCTAATTTCTGCCGCAATTATCTTTTCATGTCGGGAGATTTAGCCGATTATCTGCACAATTTCA
>CRCNE00006689
TAATGGGGAGCTTAGCAGAACTTCCACCTGATTACCAATGCAAATATTAGCAAGTCAAGTTCAGTGTGTGGCGACAGATTAGGGTTTATCCCTCGTGCACACCACTCCATTCNTCTACGCTCTGGAAACATTTTTGCTTATCAGCATGAGGCAACGATCAACAC
>CRCNE00006690
TGCTTTGTCTTCTCCAGCTCGCTGAACAACTTCATTTGATGTGATGAGTTCATGCGAGGGTCAGGACAGTCCTC
>CRCNE00006692
CCATCAGATGTGACTGGATCAATAGCAGTGTTTTGGCCTCTGT
>CRCNE00006696
ATGCCTATAATTTATGCAAGTTGTATTGCAA
>CRCNE00006697
AACAAGGAGACTTTTACTAATTTATATCTCTCGTTGTAAATAAAAA
>CRCNE00006698
ATTGAACGATCCATAAAATCGTGTCTAAACATCTGCCAGCTCCGATGGG
>CRCNE00006700
GAGGGGTTNGGCAACTTGTTTGATGAGCCATAAAATGATGATAAATGAATTTATTGCTCCACTGATCATCAAAC
>CRCNE00006702
GCAACAATGGCNCGCTGAACTTTTGATCCAATGAATAGTTAATGACAGATTTGATTA
>CRCNE00006703
TGATGGCGGGGGCCACTTCAACAGCATTTGCATTTCCATTCATCTCTGCAGCATTTATCATTATGAGGNAGCTGCCAGATCTAATTAAAGAGNAGAGCTAACA
>CRCNE00006706
GATATATTGCGGCATAATAACACTTGATCATCACATTTGANGTCTAACTGAATAATGANNGTAAGAGGATAGGNCTTGACATATGTTTCAATATGGCTNNNNGAATGATGCATTATTCTGCGCCGGGCGAGCAATGGATTTAATATAATCTCAGTGTCCATTAATC
>CRCNE00006707
CCCTATTCAGNNNNAGGAGATAAATGTGATTTAAATTAATAGCCGGTCCTAAATAACTCCTCAGATGGTAAACGATGCATTTATCAGATACAGACAGCCAATGTCCCGTGATTCATGGGCCCCNNTTACAACATGAAGGGAGCCTACAAAAATTGTTATTACTTTTTAATAAAGTGTATCAGGCGCTCGTCAGT
>CRCNE00006709
CTCATATCAAAGGGCTTGTGAAGGCAGGGGTCATGTTAAATTGTAACGCAAATGTTATTCCTCAATTATCCAACTGGGCTAAATGTCAACCGCTCGAGG
>CRCNE00006710
ACTAAAGTGCCGGGCAGGAAATTGAAAATGTAGCAGGACAGGAAATAACGGCGCTCTGTCATAATCTACGCCCCGAANCATGTGTT
>CRCNE00006714
CCTTGTTGGCAATGATTGATTACCCAATATCTAATTAAACCTGATCCGATCGCTTATTATGCAGAGAGNNGAATAAACAAACCCAAGTCAACTGTCAGGCCGTGTGATTGATGATGCTGCCAATCCCGCTATTGTTTGGCCTAATGTCTTGACGCTTGTAACAACC
>CRCNE00006716
TTTCTCATTTCCCCAAAAATTAATCATGAAATAATGAATTTAGCAGCTACAGGCAGCAGTTGAGGGGGTCTGACGCTTCCCNGCAGCTCAGAATCTGTCCTTGTCTGAGNGCCTAGATTGATTTATTTATTATTTATCAGATTAATCATGG
>CRCNE00006717
AATCCGCAGGGACTAACCCTTTGACATAAAGTCATATTGTGTTGGAGTTTTAGTCCCTAAATTTGTCCATCAATTATTAAGCATCCGCGGCGATTGTATAAATGTAGGAAATTACGAGCGGCCGCCGTTTGCTCTCAGGCAGAAAGAATGTGATACATTGGCNNNTACATCCCCACGTAATGT
>CRCNE00006718
GGGCCAGAGGAGGCTAGACACATTATTTTAAACCTTTCATAACACGCATCAATATTTCATAAGAAATAAATAAAGAATGTCGGGCTTGTTTGGAGGACAGCTGTAGC
>CRCNE00006719
AACCCTCCNNATTTCTTTTTAATCATCCACTTAGTGCATTGTGGGTAGAGGAGCTGTCAAGGTGAGC
>CRCNE00006722
TCCGTCACGCTGAGATAATCAGGTTTGTGTGAGGAGTATGTGCTCTTTTGACAGTCATCATCCCCTCATTGATCCATTACACCCAAGCCTCCATTGTTCCCCAAAGTGTTTGAAATGCCTATTGGAGGAGAGGGGAGGGGCCAGCTTTTCTCAGACCTGTCAATCAAGACGGACATTTTTCTCACTGTTGCCATAGCCCGAGGTGAGAGGTCAGAAAAACACTGAATGAGGGTTGACGAAGCGATCATAATGGCGTATTTGGGACNGTCCCTTTCAACGGGGAATTCGGCGAACACACTAACACACACAGTGAGTAAATGAAGACATGTTTGGATACCACTNGCCCCGCTGTGAG
>CRCNE00006724
ATTTTCATGTAAATGTCTCTATNATAGGGAGAGACAAGTGTAATCAATCATCTCGGTGACAAGGTAGGAGGGC
>CRCNE00006725
GGGATTATTGGTGCTTAGTAGTGGAGGGATCATAAAACAGGGAAATTGAAAGTGATATTTAATTGACACTGCC
>CRCNE00006726
CCACTTAAAAAAGCATTAATCACCAGCTNAGTTTATAAATCAAGCGG
>CRCNE00006730
TTGTTTGATCATAAATTGTNGGAGTGCAATGACTTGTCTCCTCCACTTTCNCTCACTGG
>CRCNE00006731
ACCGGTCTCAGCATACTATTAGCATATATATGAGATTTGAGACATTTTCTAATATTCTCCAGCAGAACTCATCTGTCAACGCTTCNTGATGAATTATAAAAAGGCTT
>CRCNE00006732
CCTATCTCCGNCCGCTNGCATCTCCAGCACTGGATTATTTTACATTTTGATTGAAATGATGTCGCAGGCAGATAAAGGCNNNNGGCCTGACCATTGTAATTGAATCAGCTCGNAGTTGTTTATTCTGGTGATCTACAGCAGTGATTTGCTTGTCCTTACACCCAATGCATAAAAGATCCCCGCTTGTTTAACACCCTACTGATTAGATCGCT
>CRCNE00006734
ATTAAATCATTAAATTCTTGTCTACGCTTCACAGAGCGTAGAGAAANTTAACTTCCCNNNACCAACCTCATTTTCTATTTGAACATGAAATAATGATTTTCTGCCAGTCTAATTACAAAGCCAACATCTGATCAAGCCAGCATCCAGAGGGGATTATCACATGCTGCAGTATTAGAGCTCATTACCAGCTTGAGTGCAAAATTATTACATCTTGTAATTGGATGGTGAGATTTATATACAGATCGGGCCNNGGTTTCTNNGTAAGATTGTAATTACAAGGTTCGTTGGTTAGCTACTTATCA
>CRCNE00006735
TTTCATTAAGCTGNNTTACCCTATCAATAGAGGAGCGC
>CRCNE00006736
GCCCCTGCGTATTTATTAGGCCAAACATCGGCAGGTTTTTTTCTGCCGCCACAG
>CRCNE00006737
TTTATTACCGTCTGACAAATGGGATTTCATTTATTTAACCTCNACTGATCTACTCTGGCGAAATGTATAAACAAGTCATCCGTTTTATGACNNNNNNTCCGGAGTCGACGCCTCAATTATCTAAAGGNCTAACTGACTGTTAAAACANCCCATCTGCT
>CRCNE00006739
GGTCTCAAGATAGTCATCAATCACCCGCAATCGAGCTGTCA
>CRCNE00006740
GGGGAAAAGAGGAGTACATCATCATTAATTTGACTNGTGACCCCNGGGGCTTCTCACATGTCTGAACCCGGGCTTCT
>CRCNE00006743
AATTAACGGCGNCTNTTTACATAGAAACCGAATCAAACTGTAATCAGCGGCGCGTTACTTTTCATTAAGCGGCTCTGACAGCAGCATATTCNGGCTCGACAGGGGA
>CRCNE00006744
TAAGATAATTCCTTAAGCTCCATTAACAACTCTTAGCCGCGGGAAANNNNNNNNNNCAGAAAACATCTCCAAATCTAAAAGCTTTATCGACCTC
>CRCNE00006748
CATTTCTGGAGATATGAAATATATATTGTCGTTTNGTAATGGTCCTTTGTG
>CRCNE00006759
AACAAAGGCCTTTTCTGCTTAAATTACGCTAATGATCCAAC
>CRCNE00006776
GAGCATTAGGGAAACTATAGTAACCAATAAGCCGTATGTCCGTGAATGGAAACTATGTATC
>CRCNE00006786
TTATGTGTGCACCGAGTTCCAAAATCTGTAAAA
>CRCNE00006793
ATGCCTTTGCTCCAAAGGTAATGTGTGTGGATCAGAGAAAGTNTTGTTTTTTTCCCCTTCAGGGCTATTCAATAAATGAAC
>CRCNE00006794
GAGTGTCTTCGAAATGGGTTTTGTATTGATTTTTGTAACTACCCTGTTAGATGACGTTATGCCGTAACGTGTGATTTCTAGATGGGTCCAGCCCCGAGCAGGTTATTGAGGTGATAACTGTCATTTGGCGGGACAGAAAAGCAATCATAGCTTTTTCATTACTTACTGTTTT
>CRCNE00006795
GTGGGATCACTTGACATATTATGGCTTTCTGTGATTTAANCTGCGCTCTTAAATTAAGTGCTGGAATATCAAGCCGTAGCTTTTGGAGAAATAAACCCTGTGTCGAGGGATCAGATGCCCTGTAGGTCA
>CRCNE00006800
TTCACTGTAGTGTGACAACCTGTCTACGCGATTTTACAGCTGCCCAGCACTGGG
>CRCNE00006801
TTAAAGGTNGAATTATTGAAATTCAGACTTTAATCTCAGGTGGGATCCCGGGG
>CRCNE00006802
CACACACAGCNNNNTTTTAATACATTTTTCTTAATAGTTGTTGGGCGGTGAGTGAAAAGGGNCAGCTCTCCTCCTCTTGACATTGACT
>CRCNE00006805
AGGTGTCAAAGCTGATCATACTGTAAGAACATTTGTGCAGT
>CRCNE00006806
CTAATGACATAATCACCTAATTAGGTGATTTTCAAATGCAAT
>CRCNE00006807
ATATTGATCCGGCGTAGCTCCATTACCTGGAAACTGNNNCCATGCCAGATTGATGTCTCTTTAAAGTAGGTCCCTGGTCAGAGCTACCCTGGGAATCCTGCTATCGACTTTGG
>CRCNE00006811
GTGTTGTGACCCATAATTGTGCGCAGNGTTGGGCTAGCTCTTTC
>CRCNE00006816
CAAGCTCATGTATTATCAATGGGGCTAAAAAGCAGGC
>CRCNE00006818
CTGAGAACANNNAGAGCGATGCGCCGGCAAAATCAATCCCTGATATTAGCAGGTAGTCTCTAATAGATTTTAAA
>CRCNE00006821
CCTTCAAATGTCAACATTTGTTCTCAATAAAAAGAGTTATTGTTTCTGTAAAA
>CRCNE00006822
ACACCCACCAGTTCAATTCATTAGAAGCTCTCAGCGATTCACAGCAGCTGTTTTCCAGCGCTTGGCTGAGAACGAGCTGAAGAAAGACGGGC
>CRCNE00006857
AATACAGTACATTACTGTAGGTGCTGATTCAGACTTTATGA
>CRCNE00006882
TTTTCTAAAGGTGTGTGGNNCACATCTGCGCTGNNCCATTGTTTATTCATGCGCCGGAGCCTTTGAAACGTGCTAAAATGCTTCCCACTCATTATAAAACTCCTGCCACCCATGGATTAGCACTTTGATGTCACCAATCCGGCTTCAAAGGNCTCCTTCAGTACCATTAATCAGAGTTTAGTCTCTGAAGACCCAGCCAGGGAAAACATTTGGACATCTTGNNNNNNNNNNCGCAGAAACTTTTGAAAAGCTCAGACGGTGCTGCATATGC
>CRCNE00006883
TTCCCTGCCACTTCCTCTCTCCCATTCCCAGCCCATTACANGACTCTCACATACCAGAAACAAGATGGCTTTTTATACCATNGGCCCGTTTCATCTGAAATGTAAATGAATTCCTCCTCAGTGTGGCCTGATGGAGATCAAAGCGGGCACATTAACCTTCTTGGG
>CRCNE00006885
GAAGAAGTGAATCAAAAGGCTGGAAAAGCGTGGTAGAGAGTAAACGCTGACTTCTNCCCTGAGGTGATTTGTCTTTTTCGCTGCTCTCTCTACAGATGTTGGAGCCCCCTTCNNNNNNNNNNNNCCAGTAAAGACCTGAGGTTCTTTTGCTAGGACTTTGATATCCTTCTCGAATTCAATATGTGAAATAGTAGAGCCACTCTGTGACTTGGAGCACATCGCCGAGCTTTGAAGTCTGATCCAATTTTTGCTGCTCGCCATTTGATGTTGAAAGGATGAGATAAAGAAAACGTACAGCNNNNNNNNNNNCGCCAGTAACTCTGCTGAGCATATGTAAGATTAAAACAGCCCCGCGCCTTTGGAGGGCGTACTTAGAAATGTTAAGCAGATTAATTCTTTCCTATAGCTCTTTTATT
>CRCNE00006888
GATAAAAGAGTGAGTGGAGGACGCACATCAAAGACTTGCTAATGATGCTGGATGCCATTAGGGCTTGTAGTGGCCTTTGTTTCGGCTTCCTAACACCTGCAATTTGT
>CRCNE00006889
AAATCAGAGCATGAAATTGCGATTAGCCCCTGTTGTTTGTGCAGACCAGGAATAGGCTACAGGACTTGGCATGGCCGAAGGTGTAACCTGTTTTGTTTGGCC
>CRCNE00006890
GGGCAGAACACAATGGCAGCTTTCTGTCAGGCAGGAACTTCAAAGAGCCGCTGAGTGACTCCTCTGAGTTGGACTTTGTTGTAGATCACTGAGGAAATTCACAGATGTTTTC
>CRCNE00006899
AAAAGCTTTTATTTCTTGAGGGANTACAAAAGCTATAATTGCTGCTGCTTTGAGATGAGGTGTCGATG
>CRCNE00006900
GGGTCACCAGGATCACTTGCTTTTCTCCAAATGGGCATTTTCGCTGGCAGGTGCATTACACCCCTTATTTTCAGATTGTCTTTTCCGCTGCTAATGCCTGGCAGGTTGATTGCTCGGGTCTGGCTGGAGGAGAAAGGGCCGCGTTGCGTTCGGGCCCCGGACTGAAAGACACTGATTACTGTTTTCCTCCGAGCCTGATTGAGGCCCTTGAAAGGAAAGATTTTAACCTTCTC
>CRCNE00006903
AGCTGCAGGTGCACCGATCCCCTTCTGATATTAGCTGATGTCTGAATGAGCAGGAATTAGCGGCGTGTTGCATTAGCCTTTTGTCGTG
>CRCNE00006904
GTTAAGTCGAGATCAATTCATTAAATTTANTTGCCCGGTGAGAAGCTGGGACACATTACGATGGGGGGAACTTCATCTGATATTCATGGTTTAAGATAAGTAGTAAATGTATTCAATTAAGTGGTCTTT
>CRCNE00006905
CTGTGTAAATAGGCTTGCAAATTGTTCGTGGCCTTTGACTTGAGTCTGTAATTGCATGTGTCTTGGAGTATTTTGCTTGGCGGACGGGTGGGTCGGCCCTTGA
>CRCNE00006908
AGATTGATCTTCCTCTTCCTGCTGTTTNNNNNGGGGCTCTGTCATTACCCTNCTCTGTCATTAG
>CRCNE00006910
TTCCCTTTCAGAAAGAGCCATGAATGGATGGAAAATTATCACAATTACTCACATAATTGAGCCGTCTTTGTGGCAAGTGCAGCTCGAGGAGCCCNNTTTTTCCATCAGCCAAAATGGTTTCATTATAGGGGTTTTNCATATTCCCTGACACGGGGCGCAGGGGGGGCCGCGGTGCGCGCAGGAGTCGCTGGGGGAGAAGGGTGGATCATTAAGGTCACAGTGGGGATAATTATCTTGACTATGGAAAGAGCATCCAGCACCTTTTTTCTCTTCCCCGCCACAAAAGCACCGTCCATGGCCTTTCGGCACAANNAGAACTTGGAAATAAATGGAGCTTCCACCTACAACTTATTCA
>CRCNE00006911
AGACTTGTATCAACATGACAATTTTCCATTATTAGGACTAATGGCGGGCTNNGCCTNTAGGAGATCAAGGGGAGNNNNNNNNNAGGGGGACGCGTTCAGGTGTNGCTGGAGTACTGACCTCTNNCCCCCGTCTTTGTTTGGGACTTAACTCCGAACAAAAA
>CRCNE00006913
AATACACAGCTAATTANNNNTGCGTATGAAAATTAAACAACAGTGTTATGCTAAT
>CRCNE00006914
ACCAATCCGCATCGCTCTTGGAGGGANGTGGACCAATCAGAGAGCACCTTGGATACATATTCATGANNTTCCCTGATTCAAACCTTTGAGCNGAGTTTGTGTGGATCCACAGCATCGTACCTAGNACTTTTCACAGAGACAAACTACATTTTCTTATGAATGGAAAGTGAAAAAATCAGTTGAGCTTAAATTGGGATCCATCCTTCACTCAGA
>CRCNE00006915
ATTAGGCTTGGTAATTATTTATTGCGTAATGCTATAAACAATGTATGCAATTAAGGCTAATTATACCTAAAGTGCCGCCTGTAAAA
>CRCNE00006917
CAGCTGTGGAGCAGAGAGGGTCAGCGTTATTTCACTCTATTCTCCTCTTGATTANNCGCGCCGGGCCCATCAAACCAGACATAATTACAGTCATTCCCTCCTTACTTATTCTAATGCAGCTTCCCNATCTACGGGATAATTATGAGCA
>CRCNE00006918
GCTGGCAAATTGCTTGCAGGTGTATACCGAGAGATTTGTCAATGGGAAGAGGGATCAAAATGAGCAAAAGCACAATGTCGGAGTGATGANAGGCAGA
>CRCNE00006919
TCCGAGCAGGAATGAAAAATCCTGCTTTATNNTTTCCCTCTTTATAGCTGATGGAAAAAATTGCTGATTATTAGCATAAATGTTTACTCCTCATTACGCTGATGACATTGTGCACTCGAGATCTTGGTAATCTTTGGGANAAATTATGAGTAATTTTTAAAAANNNNNNNNTTTAANNNNNAGCAGCAGTTACCATGCAATTCAGGCTAATTTTGCGTAGGCTCCAAACGGATATAATTATCGCGGAGTCAAGATGTTATGCTAAAAACTATGCATTGATATTACCATTTATTATGTACATACAACTTTGACAATGTTGATGCTTGAAATAGCTGGAAATTGTCTTGCGCAAAAATTACAGTCCATATTAGGACATCTAAAATTGCGAAGAATTATATAGTAATTGCAGGCTTTCAGATCGGGGAGCCAGAATGCTCAANCTGGAGCAATTGTGGATAAAATTACAGATCAGAGTATAAATTAGGGATGGGG
>CRCNE00006966
GCTGTATCAATATTCTAATAATACCCAGCATGCCAGAGGTCCTGGCT
>CRCNE00006968
GCCCCTGGGCTTTGTAATATAATACGGGCCCTCTTTATCAAATTTAACAGATTATTGGAAACAGGTTGTACACATGAT
>CRCNE00006972
TGTTCTTCCCTCAAAGCACCACAAGAGCAATAAATGGATATTGTC
>CRCNE00006973
TTTGGGACCATCTGATATTTTGTNGTGTCCNNNACTGTCTAAANTTGGAGGCGGTTTTATCTGTATTGTATAAACCTGTGCTGGCAATAGCTCCCATGCCTGTCAATGTATTATAGTTCTTTGTTGCCCAGNNNNNNNNTAAATATTTGATACGCTTCATGTCGATTTTT
>CRCNE00006974
TGAACGGAGCCTAACTGTACATGTCCTTGGCATAATTGCAATGCACAGTGCANNGCAGCAGGTGAAGCGAGGCATTGTCTGTCAAGACNTGTTTTTGTTGGCTNGCTTCTCAGATTGTGTGTGGGATTCTAACCTCGGGCACAATAGCTCTCTCAGAAA
>CRCNE00006987
GGATCAAATAAGAGGCNAGTTGTGTTTACTTCCTCATCCATCTAATTTCTGTAGCGATGGCCACGGCCGCCTCATCTCC
>CRCNE00007011
ATAATTGCGATCTCNNACAAGTTCGTTTAACTCCTCTTTTCTCTATTAGTCTCCCTTGAGCTATTAATGTCACTAGTGATCTATCCAAA
>CRCNE00007012
AAGTGCTGTTATTGTTTATGATCTGCTCCATTTTATG
>CRCNE00007013
AAGAAGAAGCTGAAAGAGGAAGATNNNNTTTCTATCAGTATTGTGAATAATAAACTTGAAAAANNNNNNGAAATCTNNNACAGCTCCATGCCATGACTTTTNNNNNAAAAACTGACTTTTCACTCGACTAAGCGACCAACTTGAACTTTNNGAATTTCAACACGATTCACGGTTATATGAGGGAATCTGTGTTCATGTATNNGTATATATTTATTTATGTGTAATTTAATGGGAAATGTAAATATGGTACGTCTGTTCAAACNNNNNNNNNNNNNNATTTATCTGGTNNNNNNNGCCTCCTGTTTTAGTGGGTTTGAATATTCGCTNNTAGTTCTTCATGTGGTTTTATGGTTCTTAGAAAACAGAAGTTT
>CRCNE00007014
TTCTCTGGGATATTTCAATTCAGCCCTCTTGTAGCATGTTGANGGCGACACTGAAGCAAGTGAACAAATTGAAAAGAAATAAACATCCATTT
>CRCNE00007015
ATTCAACACAGTTACTGTAATTGAGTTTAACTCTCCCTTGACGATTGCTCCATGCAATAAGCAGTTGAACCCATTGTTTCCCTCAAATAT
>CRCNE00007017
CATTCTCAGAAGCCAGCCNNGGGGGGAGTGTCGCCGCGGGCCAAACATATGCTTCTTTCCATTGCACTAATCCAAATTCAGCGTGCAGGAATAATTGCTGGAGTGGCCGTGCTTTCGCAGNGGCTTTGTCCCGTTCTGGCTCTCGTCAGCCANGGCACACGCCATTTCAATCA
>CRCNE00007023
GTGCTAATTGCTGTGCTAATTAACACGTGATTGCACTGCACTTGTTTTGCACTTGCAGGTGATTAAATTTTTAACAAAACATATTACTTGGCACAGTTA
>CRCNE00007024
TTTCCTGAGGGCTCGGACTCAGAGAGTTGTCACCTTGGAGTATTCCAGGGCCTGNTGAAGCGCTCCAGTCCTCTGTGNNAGAATGTCACGTCCCGCCCAGGGCAGTTTTGACAAACAGAGTATATATTGATACATGATAAAGTATGCTAGAAATCACCCCACTGCTAAAGGCTACTATAGTTTTAATATCATCATTTGAATTAACAAGCATTCTGTGCAGGAATAATGAGTCTTCATTATTCAAAACATCATCCTTAGCCGCNNNAGAGCTCTCNGGGCTATTACGGCATGAGAACTTAATGAAGAGAAGATAAAGAAGGGTTGAGATAAAAGTTTCAATGGCCTCACTCAGTAACCAGAATTAAATTTTAATG
>CRCNE00007026
CTAATAGAGGCTGACAGTTAGCTTTGCTCTTTTATGATCTTTGCGTCACTTGGAATCAGTCATTGTGAAATCAGGC
>CRCNE00007028
CATTTAATCAACTAACATTGATATTACTTCTGGCAATTAGAGGCATGCTGATAATGATATGAGTTTTCAGCTGCAAATAATTATGCTGCCTCCGGGCCATGCTTTCCTTCTTCACTNNNNGTATCTATAAACAATAATCAAAC
>CRCNE00007029
CAGAAGAAAACAGTCAGACGTAAATGAGGGTTGACGGTTTCATGAAGCACAATTGGTTGAAGGCAGATTCAATGTGACTGCTCTGAACTGGGCAATGATCCGTACAGTATGCAAAATTCACTCTGGAACTGGTCTATGCCCACCAGCCTT
>CRCNE00007031
TTTCAGAATTAACATTTTCACTTCATGTGCTTCTAATAATCACTAACC
>CRCNE00007032
AAAAATTTAAGGGTAAATGTTCATTGTTAATTAAGATTTACTAATTAA
>CRCNE00007033
GCTTTAAACANTCACATAGGCTTTTTAATTACAAATGAGTTGTGACAGGTCTGCTGGGTAGCAACCTGTCCCATTTTAAGCGTGATGCTAGCTGACAGCTCGGCGCTGTTCTCAGAGCGCCGCAACATGTGGAAGAAATTGGTCTTTTACATTTCACAGCTTGTCACTTCCTCTCTGCTGTGAACTTTGACCTCCCNACTGTGCTCCTAACACCCCACATGGGAAGTGTCCCCA
>CRCNE00007034
GTATCAAGCTAAGGTTTACTTAATTGGATGCTCCAGGCAATGCAGGAACCCTCTTTTTAAATTCTGTGAATGTTAATATGCTAAATAATGCAAAGCTCCTGCACTTCAAGCATGAGACACACATCTGGCAGCTTACCATTTAAATTAC
>CRCNE00007038
TAATTTGCCATTATTGAACTGATAAAATGCTAGCACATTAAACACATTTGCCAGCANNNTGATGAAAATTTAGGGTTATTGCATTCCACAATTTTTACATTATTCAGGCTGACGATTTTTCAT
>CRCNE00007039
AAAGGGTCACTTTCCCAACTCAGCAAAGACATATCCCTATTAAACTAATTTGCCTACATGCAAATTTTTGTCATNNTTTTCCCTCATTAAGAATTTATCAACACGCTAGACAAAAAAATATGTNNATGTTGGGAGGGGAGGGAGCAGCCAGACAGAGCTGAAACTAATATTTTGCAACTCTAATGATTTTTTNNGCATCCTTAATTAGATAGAGTATGCTTGATATGATTAGGTCAGGATGTAGTAGTTTTCATTAAAAATAGATTTCAGAAACTGTATTCCAAATGTTCCCTCACAATTAAATAATGAATCCGGCACATTCCTTATTATGGACCCAATTAATAT
>CRCNE00007040
ATTCAAATGCACCTGTCAACTTGATGAAGCACTCGCCCGCAGGGAAGCATTGTTTACATTTTCACTCCACTCTTCGCAAAANGTGAGATTCTAATTATTTNTCCCACTGTAAATTAAAGC
>CRCNE00007042
TAAAATATCAATATTGGGGCCACATTAAGCAGGATAATATTCTGCCTGCCTTGATTTGCATTGAGTATGTGTCTGCTGCCCGGTGCTTGACGTAATGAACTCGCCCACAAATCAGCCCTTAATGGGACCCTACTTATATATACTGCTTAATTAAAGGTTGTGGGCTTATTAACATGTGTC
>CRCNE00007044
TCTTCAAATAATCCTGCGTGTNGAATGCTAAAAATGTAATGAACTTCACGCTCCATTGTATCTGACATTGCTTAATTAATGGGTGCATTTAAAGTACATAGGNCTCTGGTAATTGATTTATATGCATGATTTGCACATACAGCTGTTGGTTCCTGTAGGAAAGTCATCACTCAAA
>CRCNE00007046
ATCCGTCATGATGTAACATAGAGCAACTGGGATCAGTATTCCTTGCGNCTGGCATCTCTCCAACACATCCTATAAATGAGGTAATCGTCCTTGACTATAAAATTTGCATTTTCAAGACTTAATTGCTATCATTACATTTTTTNNCGTAATTCTATTAATTTAACAGAATGGGGTACTNNNGGGTTTTTATGGTTATAANTTTGCATTAAAACAATG
>CRCNE00007047
TGTTTGTCTTTGGCCACTNNNATCAAAGTGAACATGCAATATTGTGATAATCTATAGTTGATGAATTCANNGGGCCGACTTGCCTTAGCTAAGTTCAGCTAATTTTCAGACATGGGTTGCCTCCGTAATTGAGTTTCCAATAACATTATGATTATTCCAACCCACATGATAATTGAATT
>CRCNE00007048
CCTCATTTGCATACGCTGACATTTTGAAGAAAATATTTCAACGTTGGTGGANNGATGTGTAATGAAATCCTGCCAGCAGCCCGTTATNGGAATAATATTACCATAAAGGTAACCTATCCA
>CRCNE00007049
CTTCTCTATCTGACTCTTTNGCAGGCTAATTGTGCGCCGCAGTGGAGAATTTGTTAGTGGTGACACCTNTGCAACCCAGTGGGAATGCATCTCATTATCGGCCANNACGTCCAAGAACATCAGACATTATTAGCTGTCATTAATCTGC
>CRCNE00007051
GCGTGCAATGACTTAAACGCTCCATTGTATTAAATATGAATGGGACTCCNNATTGTCTGACCCCGTGCGAGTGGGGAGGCANNGTGTTGTCGNATTAGCCACATGATTAAGCAGATGACACGGNAGGGGCTGTAAAGGTAAATAAAGGCCGCCTTCTGTCACTTCCT
>CRCNE00007052
GGACATTCAGGTAACTAATCTGCCTTTAAATATGTCTCCAAGGGAACGCAACTAATTAGCACTGAAATTTACTGCCTTCACTTTTATTGACTTGTCCTACTTNCTCCGATAATTAACTAATGAGGGAACTAATGAGCTATGTCATTCACTCATGCTGTTCAATTAAAGTACAGAATCAATTATTGAAAATAG
>CRCNE00007053
CTAAAGTAATCAAGATTAATCTCNGCTAGCNTGACACGCGCTGTTTGCTAAGGCACACACACTACAATTGCTCAGGGCAAGCATCATTAGGAAATGCAATAAAATTAGGCAAACTGATTATATTTCAAAACTCAGAAGCA
>CRCNE00007054
ATGATTGATGGGCTAATTTCCAGCTCTGAATAAGGCAGTTTTCTAAGTCTGTTGATTCTCCATTTATTAGCTAATAGAAGCATTTATCAA
>CRCNE00007056
GAGAGGAAGGAAATAAAGACATCAGTTGGATGNNAAACGAGCGTAATTGGAGAATAATGTAGTTANNNNNNNNNGTTTGCTCTAATCTTCTGCATAATATTAAAATGTTCTCNNNAGTGCTCCCCAGCTGCAAGCAATCA
>CRCNE00007057
TCATTAGCCCCTCACACCGTCAAGCTCCAAACTCATTTAGCCTCATGCTGGACCTTCATTATGATAGACTTGTATCAGATGG
>CRCNE00007058
TGTAATAAAAAGTCAATGAACCAGGGGGAGTCCATATATTCCCATAACAAAG
>CRCNE00007059
TGTAAGAGTGCCCAGCAATTACTAAACTGGCACTATGCTGTNCTGTTTACACACACACATATTCCTACTGGACTTTATTAAAACACCATCTGCTGTCAGC
>CRCNE00007060
GAAGCCCTGCTCCATTTTATAGACTCCCCTGAAAGAAAGTGATTACAGATCATTATCCAATTGAATCTGATTGATGGGGAGAGGTCAAAGTAATAT
>CRCNE00007061
GATTTTGCTCCATATTGACATGAGAGCATCANCTTAGTTGCT
>CRCNE00007062
ACCTATGTCACAGCAGGCAGAGTTGCACATTAGTCAATTAATAGTCTGGTAAATGACACAGNTTCCAGTCAATTTATTTACT
>CRCNE00007063
CTTGTTGCCATGGTAGACTAACGTGANNNNNCAATGGTGGNAGATTTGATTGCCTGCCCNCAGCTGAANNGTGAAGGGAAGAGACAGNAGTAAATGAAACTCCATTCATCTTAATGAAATACAATTATTTTCCACTTATTAATCATTGAGAAATCAATATGTCTCTTCTTGGGCGAGTCTGGGCTGGATTTGTCAT
>CRCNE00007064
GGCTCAACCCTTTGTTTTCCCTCTCAATAAAGAGAACGA
>CRCNE00007065
AGCGTATAAGCAAAGCCATGTTTCATTGCAAAGAGCTCATGCTTTACAGCACTTGGNTGCCTCTGATGAGAATATAATGTTCTACTGCGTCTAAATGCTCCNAGGTCAAGACTTGATTTGCTC
>CRCNE00007066
GTTTCAAGTAATGAGCGAGTGCACCTTTANCCGCCCTAGGCCTTCATACACAATTTAGCCAGAAAGCCAGTGCTGATCATGATTTAGCTTTTGACACCGCTGGCCCCGAGGCGGCCACAGACTAATACAGATATCTGACTCGCAGCCCACCGCGGAACGCGAGGAGAGACAGAGAGAGAGCCNNNCTTTTATTGACTAAATGATAAAGAGCTTTGTAATGATAAATAACAGTCATTTTATTGTGGAATTCCCNAGAAAAGACACATACTACA
>CRCNE00007070
GCCCCCCAGTGCAGTCTATTTAGCTGCAGTTCTGATCAGCATCTTTATACACTATCAGCCCTGGGCTGCAATTTCTGCANGGATGCTTTTATAAATGAACATAATCAGAAGTGAGCCGGCACTCTCTGATTGCANNGCAGGAAACAGAGCTGAGAAACTTTACTGGATTATCATGCCACTTGAG
>CRCNE00007071
CTTTGTCTTATTTCACTAAAATAATATAATTGTCCCTCATTTTATTGCTTGTAAAGCCATCTCCTTTCTGCAGGCGATGTAGGTGATCAATGTATCGTCTAAATGAATCAATT
>CRCNE00007072
GAGTTCACGTGTAATTGGTTACGGTCACGCTACCCAAACAGGAAGGAATCTGTAACTGATTAGAATTCTTCCTCCTGCAATAATAG
>CRCNE00007073
AGCCTTTAAAATACTGTCTGTGTGAAATGTAAAATTTATGAGTCCCNNCCCCATGTCCCTGCTTGATTTATGTGAAATAATAATACACTATTTAATGCTTAAACATGGCTGCGAGCAATCTGTGGCTATCAAGATGTACAATGGAGTAATGNNGCTGCAAAAGACAAATCGCCCTGTGCACTGAGGATGCTTGTTTAAAGGTGCACNGGCAGATATATTAAACTATATGTAATTGTACACTAACTCCACGCTGTAGGCAGAG
>CRCNE00007074
ATATGTACCTTTCTGAATAATCAATAAATAGCCATTTTATTATTTAGAAGGATCTGGTG
>CRCNE00007076
AATGAGTTATTAAGAGAATTTTTTGAATAGATGGAAAAATTGTAGCCTGGCTATTTANGTGTCATAAAGTGCAGCNNNNCAAGCCAGTGCAGGGGCTCCTCGGGACAGGAGGCAATAGCATTCCAATCAAATCTCAGACGGATGAGAGATGGGCCTGTCCACTCTGAATTTTTATATTGTGGAAGGGGCTGGAAAGAAATAATGCCGTCCGTGAGTGAATTAACCTCTCGCTGTGGA
>CRCNE00007077
AATTCTTAATAATAAATATCACACTAATAATGAATGGACCAGTGGCTGCAGTTGTCTTGAGGGCATAATATCTAATTTCCTCTCTCTGTTTCATATCTCCGCTCCTTCATGTCAGTACAGTCTGTCATTAAAGCNNAGCGCAGGTCTGTATCGCTCTTATTTATTTTTCAAATCAGTGTGTAAATCTGAGCC
>CRCNE00007078
GTTGTCTTCAGAGGCGAACGGAAAGCNAATTTAACGCATCAGTGGCGGTTGGCTATTAATTT
>CRCNE00007080
AAGTATCGCCTCAGTAGTTAATTGTGTTTTCGTTNTCAGCGGAGAATAGATTTCCNTCTGTTTATTATAANNNNNNNNNNGCATAAGGACGGATTTGCGTCACCNGTGCGACTTGCGAGTTGAGATAAAGTTGCACAAATATTGAAAAAAGGAAGTGCTAACAGTCATTATAAAGT
>CRCNE00007081
CGGAGGAAATAAGGGTGCTCTGCTGTATCCTAAAATACTAAAGCATCTTCTATTTTTGGCCNTAAATCTTGCAGGAATATCCGCTCATTTAGNCCTGAATCAGAGCTCATCAAAAACAGGATGA
>CRCNE00007084
TGTCTGGAAGTGTTCCGCACATTCCGATTTAGAACCAATTTACGTCCGAGCGGAATGACCNTACAAATTAATGAGGTTCTCGCCTCCAGTTCCAGAGCTGCCGAGGTCAAATAAATCATCCGTCCCGGCTCCAATC
>CRCNE00007086
CTCCGTCTGCAATTACAGCCATTACATACTTCAGGCACTTTNAAAATAAA
>CRCNE00007087
TGGCCGCCGTTTCCACGGGAACGCCTTGATGGCTATAATTACTGTCATGTTTCGGGAGTNNNNNGATGAGAGACACCAGAGGTCCAAATAAAACGTAAAATGCTTTCGATATAATAGATGGGTATCTCTTTGTTTAGAAAT
>CRCNE00007089
CCAGCTGGATTTGACATTAACACNCAGGCCGTGACTGACAGAAAACCCCGGCCTTGGGCTCGGGCCCCCGGGGGCCGCCACAGTACATTCAGNCTCTCCTTTTGGCCTGTTGATTTACCGTCCTCAGTGGCCACGCGCTGATCCATTTCCCCTTTCAGTTTGCTCACAGGGCACCCCGAAAACCGTCCCCCAGCAATATATTTGCTTTATGATTTCCTGAGGAGCCCGTGAAGGAAAACAA
>CRCNE00007090
ACTTCCTCAGCCTTTCCACTTCATTGATGGTTATGTGAGTTAAAACAAGGCCCGTAATGGAGACCCTGAGGCCCCCGNGGGACTAATTAGAGCCACGTGACTTCCTCCAGGGCTTCCATGAAAATAACTCCATCACAATGGCCTGTGATATTAATATCAGCTTTGGGAAAGTCAAGC
>CRCNE00007092
GGCAGTATCCCGCAGAAAGCGCGGCCATAAATTTTATTACTATTAAATGTTTCTAACGGGAGTTGACAAATATTTGAATGGAGTCGCT
>CRCNE00007094
ACATTACAAGCCCTCCGCTTTATATGAATGGGCACTAACAGACATGTTTTTGCCATTGTNGATTTGTCCAGATCTNGCAGGCATATCCTGTGGTCCATCAGAAAACAGCCTTAGTTTCAATTTAGTGTCTCCC
>CRCNE00007099
GATCACGACTATTCTAGTGCTNCCAGACTGACNAGCGGCCATTGGAGCAAATTAATGAGCCGGGACTCTCATCACTTCTAATTAGAAACCACACTAAAAACTATTTCTGGCCTGTGTTCCTATGGAGGGAATTCAAGC
>CRCNE00007119
AAATGGGTCAAATCAGACAATGAAGCCTCTGTAATTAA
>CRCNE00007120
GTTTTAGAATTGAGAAAATTCAATGTGACATGCTGAGAATGAATTGCTCAGTCAAGCTGAAATATCCCTCATTCTAATGGCTTGGG
>CRCNE00007122
CTATTAATTCTTGTCTGCTCTGACTTGATGGAAGGCTAACAACATTTTATATNTGTTGATACACTCTAGGCTGTGGCTACATGTTCTCAATTAC
>CRCNE00007126
TGGAATTTGTGAGCGCCTTGATGTATTTGACATCTGCGCGACAG
>CRCNE00007138
ATGCCAACATCTGTTGTCGAGTCACAAGTTTACATTGTTGGTCATTACTTTCCNACAATGAGCAAAATGTTTTNATTAACATCCCCGGGGA
>CRCNE00007139
CTAATTTGTATTGTGAGGATATAAGACAACTCTCCAGTG
>CRCNE00007145
TTATCTCTCTCCACTCAGCTCTGTTAATATAATGGTGAACAATATTTCATGAAGGGCA
>CRCNE00007148
TGTCTGGATTGCCTNNTCATGGGCGAGATGGGAGTCAACATGTTTTGAAACATCAAAGGGGAACCTGATACCTTAAGTATAAGAAGATTAGCCCTTGCCATGATCTTGAGCTTAGGCTCCTTCGAGACTCGCAGCATCCAGGCCCAGAAGGGACAATTA
>CRCNE00007176
ATGTGTTTATATATGTATATATCTATTTTTATTTCTTAATT
>CRCNE00007193
GATGAAAGCTCTTGCACCTGTCAAACAAACTGCTGGAACTGTGATAAATTAAAGATCAAATG
>CRCNE00007205
TCTTCACTAGAGTGAATGTGTCTATAAAATTCAGAGAGAAAAGTAGGTTGCTAAAATGCACTTAATTTGGCATGATAGATTGGGTGCACGCTTCAGTGACTGTAATTGAATCTGTGACCTATTTCCTCGGAAGANNNNAAATTGTCTCTCGGGTTTGTTTTTTTCCATNACATTTCAATGGAATTCAATAC
>CRCNE00007207
AAATAAATGCTTGATTATTACGTGTAAAATGTTGCTGATCAGTCAGCTGAAAAACTAATTTCATTTTCTCATTAGGAGCCTGAGCCTGAGGCACATTCTCATGTCAATGTTTATTACTCTGAAAACANGAAAATTAAAATCATCAG
>CRCNE00007208
CCCCATTGTTTGGCTTTTGTTTGGCAACAGCTGTTGGGGTGGTTTT
>CRCNE00007209
TTTCTGGTCAGCTGTGAGAGCTCCAGGCACAACAGGAGCAGATGGCGTTTTGCCCTGCATGAATGGAGAAACGGAGGAGANGGAGCTGAATAGACTCTCTCTNGAATGGTGTCTGTACAGCACCTGCCCCTTGTAGC
>CRCNE00007210
CCACATTTATTGATTTCTCTCAGACCACTGGAATAATGTGCCGTATAGTAAGTTTGAGTTANTTGGATATGACATAGCATGCACATGTAATCTATCACTTTGGTCTCCCAGTGCACTTTATCAGCTTTGTTGC
>CRCNE00007211
TGAAATGTAAGCAAAAATACAAACAAANTGATTTGCTGCTACTGTAACTCATAAAAAAGTAGAAAAGAGCNNNNNNNNACTATGAGNNATAAAGCAGGTGACAGGTCAGCTTGCCAACGTCTGCGTTTAAAGCCTCACATATTAAAACTTTACAACAAGAGGTATGAAAA
>CRCNE00007215
GTGCACTATGGGTATTTAAAACTTGTTCAACATGATTTCATTTCATTTCAAGTACTGGCTGAGAAAACTAAATTACAGAATCAATCACACAGAAGGTCAGGCTGAGACTTCATTACAAGTATTGCATGCCTGCATGAATATCTTTCATTTCTTACTGGCCCAATATGTCACAATGGCTGTC
>CRCNE00007216
TCCACTTTCTGAGATTGATGTACAACTGATGTCACAACTACTCAGCTTGGAGATAAGATAACAGAAACGTG
>CRCNE00007217
TTCTTCCAGATGCATACGAGCTTAACTGACCATGAAATGAAAATTCTTTAGGCAAAAAGCCT
>CRCNE00007221
GAGGGCAAACAATTGCAGGAACAAATTAAGATCAGAGCAAAATGAGAAGAGCATTA
>CRCNE00007222
TCTGAGTGGTTAGTATGCGAATGTAATTACCGAAGGAACTGTAGCTAATCAACTGCGAATGGTATCCATTAATTAGTCTATGCCCTG
>CRCNE00007223
AAGTCTGTGAAACACAAACTGTTAAGCGCCAGCTCATACATCAGCTTATTATTCTAGCGAATACTCCACCATATTAAACAAATGGATCAGCCTACAGCTGCAGAGAGAAGCCTGCATGANGGGGCCAGGGGTTATTGTCTAATTTAAATCTTGGCTGTATTCCCGGTCCAGTGCCACATTCCAATTTGTGGCTGTGTAGCCTGGCGCCACTGACAGGAGTCCTTCTG
>CRCNE00007227
TGCATGCATAAANTTTTACACATTTATTTCCATGGTAACCATTCACCGTGTCATTCACATGTCAAAGTGAATCAGAGGAGAT
>CRCNE00007229
GGTGATGATATTACATTTCATCACACTTTCATTTTCAACTGCAGATGAG
>CRCNE00007230
ACTCTTCANNNNNNGACAAGATAAACATTATATTACATCATTACCCTTTNACAACACATGTAAATTAAAACCATTA
>CRCNE00007231
CCCCATCAGAGCCCTTCCTTTGACAACTGCTGAAATGTGATTATCANGGCAGCTGTT
>CRCNE00007232
GTTGCAAGCTCCATATTTCTCTCTATTCCACCGGACAGCTTTACAAATAGATGAAGTACAACAACATGACAGTTTTTGTTCCTGAATTACTTTGCTATAGCAGACCACGTGAGTTAAAAAACCAACAAACCATAACTTTTCCTGACGTCTCCCTCCCCCNTGGTGACCATTGATGGATTCTTCCTGACAAAGCATTCATTATCGCACACAGCAGA
>CRCNE00007233
AGAATATGTTTNAATAAAAATAATTAAACCTCAATTTCTTCTATAGAACTTCATAGAAAGTAATTCAAT
>CRCNE00007234
ACTACAAGAAGCATTAATTNGACTACACAGGCCACAACTTGCATGTATTGCAACTGTCCA
>CRCNE00007235
CAGGGTCTCTACAGCTTCAGTGACATTCATAAGCTGCC
>CRCNE00007238
CTCACTCACCCGTCCTCTCGGCCTCTTCACCGTAGACAT
>CRCNE00007239
TTTAAATGACAGTTAAAAATTGCAATTGGCAGC
>CRCNE00007240
CATAAAGCGGGCAGAACGAATGACTTCACGTCTAGATAATAAGTAATAACAATGTTAGTTTGAATAAGAAAAGCCAGAGCTGGATTCAGATGCAATATTCATTGTTAGAATATGCACGACTGGGGAG
>CRCNE00007241
TCCCACACACAGCAATAGTCTTGTCTTATCCCTTAGGCTATGGCCCGGCTAGCACCTCAATGNNNCAGCAATTATTTGCTATAATGACTGCAGTTCAAATAAGCCTGGAGATTTTATTAAACCAAATGAGGAAATCTTCAGTGTATTATCACCTCGTGATTGACAGTGACAAGTGTTGGGCCTGCTCAGATGTGAGTGTGATGAAGAAGCTCTCGGCAAAGCTCTCAATAATGTTCCCCCTGATAAAGTTGCCTATTGAACTCCAGC
>CRCNE00007243
CATTTATTAGAGCCGTGCACTAAGTACAGGCCATGTTATTGGATTTGAGTACCGAGTCCCAGACACGTTCTCTGGCGCTGGATATATATTNNNNNAAGATGAAGCAATCTCATTTAATAACACCCAAACTAATAAAAGGCAGNNNNNNNAGAAGATTGGAAATTAAATTTATGAATATTGCTCAGCAG
>CRCNE00007244
CTGTACATTTAATTGATAGCTGCTGGTTACATGAAAGAAAACACACANNGAGATTTAATTGGCATAAAACTTAACATTATCATTTTTAAAAGCTGGATTAAAACCTTAATCCGAGCAAATTT
>CRCNE00007246
AAATAACCAAAGCTGAATATTTCAGCATGGTTATTTCAGTCTTCAGT
>CRCNE00007247
GGTACACTGCTCCAGTTGGCAATATTACATGGATTAGCATGATATNATGAAATATTTAGTGGATTCGTCTCTTCTTTCTAGTCCTAAAATCTAATAAATCAAATGACTGCCAAATGACATTAAAAAGACAGGCGGTGTGAGAGGGAAANNNNNNNNGCTTTTCATATTCAAATATAGGCCAGGGGAAATGCAGCAAAGGAAAAGGTTACTTGATTTNAGCACACAAC
>CRCNE00007249
TTAATTAGCAAGCCCCTGAGCTCTGGAGGGAGAAGAACAGACATCATCTTGAATCATCCTGACAGGACGGCATGGCCCAATTACAGCAACGCTCCGTTTCACTTTGATGTGGTGGAAAGAGAGATAGATTGGGACGAAT
>CRCNE00007251
TCGTGGCAGGGAGGCCACTGTCATCATGTCTCAGGAATTAGGCAGACACATGCGTTGGTGCTGCAGTAGGAGTNGAGGCGCCGCTCTTGGCCTGCGGTTGGGGAACATGAAAGGGTTTGTGGGATGAGCAGGAGGGCTGGCC
>CRCNE00007253
AATCATTCTGAGCGCTCCGGTGTGGAACCTAAATAATACAGTTCAGGTTTTGATATAACTATTACTGCCTGGGAAGAGTGCTTTGAAGTTAATTGAAACCACTGGGCAGCAATCTCCTTTATAGCACTGACAAATAACAGTTTCCTACAGCTTATCATTGAAGG
>CRCNE00007254
AATGAAGACACTGATCAAAGTCTGTAATGCTAATACATAGCAGGTG
>CRCNE00007256
GATAATGATACCATTACACTAATGGAGGCAGCAAATGAAGTAGCAGGCGGACACNCATGCTTTATTGCCATAGGGGGTCGTTTTCTNGCTGCATTCCTAATGGCTGGAACCGCCGGTATTGATCAGGCCATCATGGCGCTAATCCACACGCGCATTACTTA
>CRCNE00007257
ACCTCTGCCCTTCGCTAATCAAACACTTCACCTTAAGGGANAACATTCATTCAGCTCTCTCATT
>CRCNE00007258
AGGGAAACTAGATATTGATCTGGNATATTTAGTCATTTCTTTCTG
>CRCNE00007259
GCTTGACCCTGGCCCCTGTCTCTATCCNGCTCTCCCATTGGAGCTCAGTGATATACTATTCTGAAAAGCAAANTCAATGAGTGAATATGAAGTTT
>CRCNE00007262
CTCTCTGTCNAGGGTTTGTGACAACATTTCAAGCGTTGATCAAACAGAGCCCTGACACCTGATTAG
>CRCNE00007264
GTGTTACGTGGGTCAGTAGGAGTAATTATTTTTAGNCTGCTGAACACACACTGAAGATAAATAGTTTTTGAAGAGAGTGTAATGCGTGGATGACCCGTNNNGCTGACACA
>CRCNE00007266
GCTCCGCCCTGTTAACCCTTCTGATTGGCTCTAATTCTTAG
>CRCNE00007267
CAGGCTGTTGTGATGCAAATTTTCACCCCTCCATTTGAATGACATCCTGATAAAA
>CRCNE00007268
AATGCGTTTAGACAGCAATTGGCCTTAATAACCTTTATTGACTTCGGTAGGTCAGTGCCAAGGATCTAATTATTCAAGTGTATCAATTT
>CRCNE00007269
GTATTTATGATTCCCTTTGAAGTCCTTATTGAACAGGGTAAGCTGAATTTTAGCAGGCNCATGATAGTGGGGAGGGTAAATACTTAAACCCCTTTAGAGAATTTNCATGCGCTGATA
>CRCNE00007271
TAAGGTCATTATATGATAATGAAAATGATTACTGAATTACATGGGGGTTTA
>CRCNE00007272
TTAATTATTTCCAACACCGCTGGAGCAGGCCGCTTCATGGCAAGCATATTGTGTCTGGCAGGCNGAGTGGCGGGTTATAAATGATCCTGAAGGTGANAGATGTGACTGCGAGGAGATAGTTATGAAAATTTCATCTGTCTATGCGTTACGGCTACAGCTGCTGCTGTCAG
>CRCNE00007274
GACAGACGCATAAACAGATGCAGTCTCTGTTAGTAATGACAGGTGATTATATGTGGCAGCAGTGCCAAGGCAATTAAACGGCNGGGCTGACGGCACCATTTGG
>CRCNE00007275
GGAAAACATATGGTGCCATTTGGAGCATCAGACTGTGGCATGCTGTTCCTCCTTAATTA
>CRCNE00007278
CTTGTTATCATAGTTGCTGTTGTTTGTATGTTATTTTAGCTTCTTTTCCAAGTAGCTATTTTGCAATTTGGACAGAAATACAATTA
>CRCNE00007279
ATGCAAGTACAAANCATCTCTGACACCCTTNTATTAGCTAGAAACAAACCCTGGAGGCTTGGGCCAAACGGGANNAATATAGGAAAATTGAGCTGCTTTGAACCGAGGTGTTTTTGATAACTACTTGGTATGCTTCCTGAAGGATAACCTGTAGGCTTGGCTTTTTCAAACCCAAATCCCTTTGATTAGGTGCCAAGCCANGATAGC
>CRCNE00007283
CTCTCCTCCAAATGAGTCTTGACACTGTGGAGAAACGGCTAATGGATCTGTGTAATGGCTTCTGATGACAAACTCCACGCTTGGAGAACCATGTAATCTCTCCACAATTAATTAAAGTGC
>CRCNE00007285
AAATGCAGCNGTATAAAAGATGAGCTGAATATGTTTGNGCTGAATATTGCCCTCCTTCCCCGTGCCGATCTGTCTTGCTTAGGGAAGCAATCCTAGGTGCAGTGGATAAACTAATATCGGAGCATCACCTCAGAGAGACAATACAAACGATGGGGTAATCTTTCATCTCTTTATGCATACAGGGAAATATGAAAAATTGCAGTTTAGGAATATTT
>CRCNE00007286
GATGAGATCAGCGNTTCTCATATCTCGCACATCGGGTGTAGATTTATTGAGCTTCGATAAGCAACATGCGAGCCATCACTCTGGGCCAANTAGACCTCCTCCTGCCTG
>CRCNE00007289
CCTATCATCATGCACAGATGCCTATGGACACATAAATGGCCCTCT
>CRCNE00007290
CAGCGTGCCCATCGATCTGAAAGGCTTCATTAGATAAGTGCTGACATCACAGATTGATGTCTCTTTAA
>CRCNE00007294
CATCAAATATTCATCCAGGCAAGCTGCTGAATGATTTTCTGTCTGTTC
>CRCNE00007297
ATCGATGCGGAGAACATTACAGTAAAATGTATTGATCAGACACAGAGAGAGCCTTGCGTGCCGCCCAGAGATGGCCTAGTGATGCAATGCTTAAAGGAATTTATCCACTGCCTTCTGCATTAACCTTTTATTGACTGCTTTGCCTGTCCATAATTAACACTCACTTTAGCTAAAGTGGTTAGTTTCAGC
>CRCNE00007298
TATTATTTATGAACTGATGTGCTACATCAGGGTACTTAGTGCATGTTAACGGATGTTATTGTCAAGCCCTGATGCAGTATGAGGATGATATATTG
>CRCNE00007300
TTGGTTTAAATATTTGGTGGGGNNNNAAAATATTGAATTTTTGTCCNNCCCGGTCAAAGTGCNNTCATATTTAGTTAATAACAAGAGGAGAGAAGGTTGTTTGC
>CRCNE00007301
CCATCTGTCTCCTTTTACTCATAAATAAAGTGCACAGCATTGA
>CRCNE00007302
CTGTCCGGGGAGTCATTATTGCTTTGGTAAATATTTCATAGCCTTCA
>CRCNE00007303
ACAGACATGCAAATAAAAGTGTCCATAAATTGAGTTTGTGNNNTTTGAAAGAGAGCAGGGCTATCTGGGATATTAGGGCAGTGCAGCGTCTGATTGGCTCCAGTCACCATGGCATCACTTCAGTAGG
>CRCNE00007304
GCCAAGTAAAATAAAGACTTCTTTATTGCNAGTTCGAAATANCATTTGATTGAGTTCGCACAA
>CRCNE00007305
GCAATACTCTGCTTCAAAGANAACATTTCCATAATTGCCCTGTAACTTGGCCATAATGGNNNNNNCTGANGGAGGCTGAGAAAGGCACAATCTTTCAGATGGCTGAACGGCAAAGGC
>CRCNE00007306
GTAAAGTTGCAGCGGTTCATTTATTNAGCCAAAANTATAGACTTTCTTGTACAATTTCGGATCACAAGTATATACATTTTCTTTACGTTATATACAAAA
>CRCNE00007307
GGACTAAGGTCAGGTCCTTACAGATTGCTTTAGATTATTGGAACTCCTTTNTTGTGATTGACATTTTTAGTCGTTCAGAAGCTCCTCCTATT
>CRCNE00007309
CCATAAACTCTGGTAATTGCGGCATCAAACTTGAGTTTATTATTTTCCNNNNNGTGCAGGTGTGAGGATGATATGAGGCCCAGGTTGCATTTACATACAAATTGAAGGTTTTTNATTAATCAGGCGGGCAGCAGGAATCACAGAGCACCACTCCATCAGCCTTTTAAATACATTTGGTGACATTTTTACCCAGCATTAGCATGATAGGGCAAGCGGAGGATAATGTCCCAATGATTGCTTTTCCATTGAAAGCACAAACGGTTTCATTTTTCCTGTCATCTCAAATAAGTGTTAAAGAGGGTTTGGAGGCTATTGTGCTAGCGCTCCGTATGCTGGGGACTGGGAACCGCTGATGGCCATATTAAATAACCATTAGCGCCGGCGCTCAGATCATCGCGCACCCACCGTGCCTCCTCTTTGCTTCCTGCTCTGTGATTTTCCAAATGAAGCCAAGCTGTGCTTGGCTCTCATAAAGCACTCACACCCTGCTCCATTTTTCCTCAAACAAAATGCATTACAACGGTAATTTTGTGACTGTTAAGATAACTAGCGTTAACAAGCACTTAATTAAAATGTACAATAAATAGCCGTCTGCGGCCTTATCTGAGCAGGAGAGCTGTGTGGGGAGGGGG
>CRCNE00007310
CAATCCTGGCTTAGCTTGAGCACAATGGCTGTGTAATTACAGGTTTCTGTTAAACCCAAATCCAATCATATACACGAGTGGAGGATC
>CRCNE00007311
CTGTCAGCGCGGCGGTGTAAATTTATTTGACATGTTTTTGTCAGGATGAAAGTTTAATGTGGTGGGTGTGACAAATCGCATGCAAATGTTGTTTT
>CRCNE00007314
TAATCTTAATTGAATCAGGCTTTCAGAGAACTGTTGACACTGAGAGATTGCACTACCCTGGGAGGCCCAGG
>CRCNE00007316
ATGCATAATGAATGTGCATTATTNCATACAATTATTGATAATGCTTTTTACATCAGTGATTATTNNNCATACATTAATTATTGCAAGCGCTAATGTCTGGGCATTAAAGATATTGTTATTA
>CRCNE00007318
CCAGGCATGGATTAAGTTTAAAAGCAATAATAAAGAATGGACCTGTTGGCTAGGTAAAAACCCCACAATCTGATTCGTCACAGCAACTTTCCTTTTCATGTGCGGACTGTGTTCAACCGAGCATTTAATTCAGCAAATCCACGGTTGTGATCCTTCAGGACTTCAGCTTGGGGTTTGTTCAATTTGTAGCGAGCGATCCTCTTGTGATCAAAGCCTGAAGAGCTCTCCCCAACATGCTGCTTAAATTAGACTAACACCAAAGTTTCTGGCTCTGGGACAGTATTTGGAATGTTTTACCAGAGAAGAACATTCCTTTGCACAGATGTTTCCAATAAAGACNNGAATGCCAGCCTCACATCTTTAATGGGCTGACA
>CRCNE00007320
CTCTCATCAGGCAAGCCATTAACAATCACCAGGAAAGATGAAAACAACGCTTGGTTTATTCACTAAATGAAAGCACATAACTAGATGCTATCCCAAGAGTGCATTTCCAGTTTTAATAATACATCAAGGAGC
>CRCNE00007322
GCTTCAAATTATGGGCATGAATAATACAATACCATCTAATTAAAAACTGTTGTTAAATATGCAAAATTCTAATGATAATGAGATTGTGCAATACCTTGGAGTANAAGCACATTATAAATTACTTAGAGAAGAGCGGCGGCTTGACCCAA
>CRCNE00007323
TTTTGATTCAATGTTTCCCTAGCTTATTGCTGTTGTGCTGCTGCAGTGACCATATGGANGGTTGGCTACTGATGAGGGTGCACTTGGAATACCAGGGTGGTTAATTAAGGGCTGTTTCCAAGGACACTGGAG
>CRCNE00007328
GTATAGGGTCTATCACACTGCATTTGTTTCAGGGTCTCTCCATTCACTTTCAAAAGGTTAAACAACCTTTTCACCGGCCCGTCAACATTCCCTGGCCTGCCT
>CRCNE00007329
CTTGTCTCCGCNNGTTCTGTTGTTGCCTGCGTGGTGTAATATCCATGACAATCATGTTGGGCCTTTGAGNTGGGCTGAGCCTGGAGAGGGCCGAGGGGCCACTTTCAGGCTGTAAAGAGCTTTATTTGTGAGGATTTGAAAGAGTAGTGTGAAGGGCCCTCCACTCTAAATCCTCTTCAGCAACTCATCNCTGCCTCAATGTGCCTTTAACACACACTCGCACATCAGTACCACCCTCACGTT
>CRCNE00007330
CGGCGTATCTATTTTCATGGACCATATGGAAATTCTGTTGTGTTTG
>CRCNE00007331
CCCCTGGGACTTTNNNNGATTTGTTAATGAATTGCTCTATTGACTTGAATCTTGGCTTGCTTCATTAGAG
>CRCNE00007332
TAGACAGATGCANCAGACCCATCTCTGGGATTCTGTCAGTGATCAAAGTGAGTGTTGATGTGGAACAGATTCATGGGCCATGTCTTATCAGC
>CRCNE00007335
AAAAACCTAATTTTACAGTAAAAATCTCTAAATTTTTACTGTANATTTTTTTGTCATTTCACATTACATTTAAAA
>CRCNE00007336
AACCTGAGCCCTCTGTATTTATGATGCACTTTTGTGAATACATTACAGCTGTCATGATGAAATAAGTGACATACTTACACACCGCTCGGCCTCTCCNNNNNNNNNNNNNNNNNNNNNNNNNNNNNNNNNNNNNNNNNNNNNNTAATTAATACATTCATCTTTTTTACGATATCATTTTTCAGACGTATATGATCACAATGTAAATTAGAAGTAAGGAGGGACCAGAGGAGAAATGGAATTCATTTGCAGCAGGTCAATCGGCCGACAATGGGCGGCAGGAGAGGCCAGAGGTAATTTA
>CRCNE00007337
TAATGGCATTCTATGGATTATTGATTTTTGATTTGCTTTTCTGCGCGTGGCAGGAGCCCNNTGTTTTAGCGGCACCATTACCTCCATAACGATTAGAGACAAAAAGTTAATTATGTAATTATAGAGGCAATATCGGGGCGGCCTGCCTGGCTCTTCCCAGGTCCTTTTAAACATTATCTCCTGCGTGCACATCGGAACAGACGGAATGTGAGACTCGGAGATTAACGCCTTGGAAAGCAGATGCAGTATTTAATTCTCCCTGAACCACGACAGCCTGGGAAACCATTAACCAATCATAACATTCGCCC
>CRCNE00007338
AAAGGATGGGAAAATTAATGACTACAATGGAGTCTTCGCATTTTTCTTNACTGCTAAAAAATACCACAAAGGACAAGGCCAGTGACAAGCCCTATTATTTGGTTATGCTTGCAAAGAAGCGACAGCTCCTGCTG
>CRCNE00007340
CCGTCAACNACAAAGACAAATTATCGCGGGGGGAATTTCACANGCCAAGAAAGACCTGTCA
>CRCNE00007342
ACAAGTGTTGTNAACTTTTCTCATGTCAGTTTCTCCTCAGGGGGAAGCCGGAGATATGG
>CRCNE00007343
TTTAAAGACACTGCTTTGAACCGAATTCATGGCCTATTTGCATAAGCAGATTTGGGCTGAGTGAATGGCTGAAGCTCTGTGTCTGGTCATTAATATGCGAGCTAATTCAGTCCAATGTAAGCCCATTGAGAGCGTACTAAAGGCCAGTTATCCGAGCCCCATTGTT
>CRCNE00007344
TGCTCCCTTGACTCTCAACATGTGGTTTTGAAGGCTAGAAACATCGGCCCCTTTTAACCCATTCTGAGGAGATTAGGCAGCGCCTTCAGTTGAGCATTAGGGAAACTATAGTAACCAATAAGCCGTATGTCCGTGAATGGAAACTATGTATCTTGTCAGAGAGGAGCTGTCGGGACATCACGATCCCAGACAAGTTCCTCTGCGGG
>CRCNE00007345
CTAAACCGGGCTACTGGCAGCCAGCCTGCTTCCGTCTGTTGGGCATATTGGGCCGTTTAGTGGGGTGCTTGTGAAGATCAAATGGGTTAAGATGGTCCTTCTCCGTCTGTTGGGAGAAAAAGAACATCAAAAAGGTGTAAATTTCACTTCCCCACTTTTGATTAAGTCAAGCATGAAAAGAAATGTAATACTCTCGAGTGGCAAAGGCTCTACACTATTGATGCAGTTACTTCTGCTTGAGAGGAGCCAGTGAGCCTGCAGGGAGTGGAGCTGAGGCTGGGCCGGGTAANAGACACGGCCAGATGGAGGGCTTTCTCTGCTTCTGAAAGGANGGCTTAAGAGCTCCCTTCCTCAATCCCTCTCTATACTGCCTGGGTGCTGTCCCAGTCCTG
>CRCNE00007346
TTTTGAAAGGACTTAATAGAATCTTTACCCGCTCCAACAATCCACTCCCTCTGAGCTGCATTAAGTAGTTATTGTAGAGGGACAATGACCTAAATAGCTCAACATCAACTTCATTAGCCATGCGGCCAANGACCGAGAGCATTTCACGGTGGAGGCTATTGTCAGGGCTCACCCCAGGTGAGCATTAAATTGCAAATGATACTCTGAAA
>CRCNE00007347
AAGCAAGTGAAAAGGCAGTNNGGAGAGCTGCTCTGACCGTAAAAAATCCAATCCATCAC
>CRCNE00007348
TGTCACCCTGCCGGATGAGAAATTGGGCCTTTNACATATTCCTTGTCACCGGCGGCTGAAGTGAAGGCACCCCAGAGGCCGGTGTTGGTTGCTGCTTGCCTGGTGGNACTGGAGTAAATTAAAGCAGGGATTAGGCTGGGCTGAGATACTAGCTGACAGGCTCAGAGGATGCAG
>CRCNE00007349
CTCCTGTTCATTAATTTCCCTAAGCAGATTAGTGGATGTGTGTTTGTTGTTGTTGNNNAAGCTATCTGATTTGCCTAANGCCCTTTGTTTTTTCATGTGGTTTACACTTTAAAGCCCCCC
>CRCNE00007350
GGGGGTGTTTAGCTTTGTAATTTCACCCTTGAAATGTGTGATTACAAACGGGACAACTTTTTTNAATTTTCTCTTTTGTCTGGATCCTGCAGCCTGCCAGTCCACTCCCCTTGCAAGGCCTTTTAATCAATCACACAGATAATCAAACGTCACTGGCTATCTGCCCCATGTAATTACTTTTGCAATTAAAAATCAATCTCCAGTCACCTCCTCTAATTAGAAGGATGGCTGTATCCCCATCTAGATTGATTTTATAATACATATTGACTTCAAATGCTATAATAAGGCCATATTCTCCTGTTTTGATGC
>CRCNE00007352
GGCAGAAAAAGCCTGGCCTCAGCCCAGCAGCTATTAATCACTCCAGAGAGGCTCCTGTCAGAGCNNCAGCCCCTCCCCAACTGATAACACTGCCCAGCCCAATTTAACCTGATGGAAATGTGANTTTCTCTTTTCCTCTAGCA
>CRCNE00007353
AAGCAGANNNNACGGGACAGATACATAGTCAAATGATGATGAATGGCTCTCCGCTGAATTGTAAGGAGTGTACAAATGTATCGAAATGC
>CRCNE00007354
CAGCAGGGGGGCGCTGTGATAATTTGATGTGAACTGGCTTGATAAATCACCCCTCCATTACTCTGTCTTTAGTATCTGTTTATGCCTCTACAAATTGAAACCCCACTGGCACA
>CRCNE00007355
TTTTGTCTGTTCCCGCTGAGGCAAAGAGGAGTAGACATGTGTAAGCAATAAGACCGAAGGGTCCGTGTCTACCACAGGCTGAGCGGGAGGAATGCAGAACCAAACTATAAAATAATAA
>CRCNE00007356
TGCTTTTTATTGGACAGATATAAAATTAACAGCAGTCAAGAGCTGAGATGGTGAGTCAGTGCGCCTCAAACACACATTTACAATCGCAGGTCAGCTGTATGCTCCAATAAAACTTT
>CRCNE00007357
AAATATTTTCATATCAATAATCGGGCAATTTCCGTACATGCTAATCCATCAAAGCGAG
>CRCNE00007359
AGCTGGTGGGAGGGTAATTATCACAGATCAAACCCCGCTAGTTAGCAGGCAG
>CRCNE00007360
GCAAATGCCAAAAACCAGCCAATGTTTCACAAACGCTTGTTCAAGGATATCCTAATTGCTATAAGTGGTTCCTTCAGGACTGACACATCAAACGCNAGCCAGCTGCGTGATGTCATC
>CRCNE00007363
ATTTGAGAGCCTGGCATGTTTTCAAGCAACATATGCTGCCATAATCTCTTAAAAAGCACCATCCAAGTCCAAATTTAATTATGTAATAGCAGGAACGCAGTCAGAGTGCAGACACAGCAG
>CRCNE00007366
AAATGAAAAGCCTGCCTTACTTGTTGCACGCAATTAAGCCGGCGTGNAGAGACAGCGAGGGCAGTTTAACATTTCATACAGGCTGTAATTATGCTTTAACTATTAGAAAGTGGCGTCCCCTAGGAGCCAATTACTTGAAAAGCTCTCATCACACGCAGGATATATACAAACAAATCCTTCAAGCACAAAGTCAGTCTTTAAACATTAAAAGGGATGAATTCAGGAAGCCATACCAATCAGTTTNNGATGTAGCTAATTACTAA
>CRCNE00007368
ACAGTGTCCCTGCTTCCTATTGTTAGCCAATTACTGTGCAATCTCTTTCTTCTGACTGAATAGCTCACTGTTAGCAAATAATGAAAAGGCAATTATGGCAAAGCTGTGTTCACATTACGCTCTTCATTTTGCGTGCTGGCGTAATTATTGTCAATCCTAGAGGCTTACTGTTGCATGCAAGAGGCAGCAGGGAAGAAAATGAACTGGGCTGGTGCATGGAAAATTAGAAATGTCACAGTTACCTTTT
>CRCNE00007372
CAAGAATGTGGACAGTATAGGTCACACACAGGGAGACGTGGGTCACGCTCAAATTGTCCATCAGTCAGACAGGCAGAACTGATTTAGATGCTAAATAATGGTTTAGATATTCAAAAATTCCATATATATGCGAAAGGCT
>CRCNE00007373
TTCATTATCAAAATAGAAATTTGTGTCCTAAGTGCAGCAACATTGCTAATGCTAAATATCCAACTCCCCCAGGAGCTAATTACGCCTGAGTACTGGCAACACGGATTCCATTTTTTCACCTCCAATAACAACTGTAAAAGCAATTTGAGCATTTTTCAATTAATTAAACACATAGTCTCCAAGTAACCTCTTGTCATTTTGCCCTCCAGGACCAAAGCTAATTTGTGTAAAATAAAA
>CRCNE00007374
ACACTCAATCCTCATTAGGCTCAATCAATACTCCTTTAGTCCCTCCGCTTACTGACTCATTTC
>CRCNE00007376
CATTGAAAAATCAATGTCTGCTTCCTACAATCCATTTCAACCAAATCAATCATAATCTAGCTGGCTGGCAG
>CRCNE00007377
CAATCTTTGTCTGAAATCTCTCAATTTTAAATCCATTCTCATAAAAAGCTCATCATCACATCGTTTAGCCT
>CRCNE00007379
CCCAGCTCCAGTTTGCCTTTTCTTTCGATGACTACACCCCGAGANGGAGGAGCGAGAGGCTCATAGTAGGCGTCAGAATCCTCAGTTTTNCAACTTAGCATCCTGGCAGGACACTCTCCGAAGCAAAGCCCC
>CRCNE00007380
ATTTGTATTAAAGACTAATATGTATATTTAATGTAGCATTTTNGTATTTAAAATGGACAATACACTATCTTTGAAGTAAATTATGAAAAGAAA
>CRCNE00007381
TCGTGTTATATGCAAAGCAATCAGGTGGCGAACTCCAGTAATGAGTTCGATTTTATGCCAAATTTAGACCTCATTACTATTT
>CRCNE00007382
TCTACCCTCACCCGCAGGTAGGTGTCACACTTGCTCTTAATTT
>CRCNE00007384
GATCTGATTTATTAGCTTGTCAAGAGAAGCATTGTTGGATAAGGCAATCAAAAAGCACTTACCTAGCCCCAACTTAAATGANNACACTTTTTCACTAGCTAATTCTTGCTACTCCCATAGAGGGGTTGGCAACTTGTTTGATGAGCCATAAAATGATGATAAATGAATTTATTGCTCCACTGATCATCAAAC
>CRCNE00007386
CCTGCCGGATCAATACTACCATGTCAAAACATAAAATGCATGCTTTTGCTCTTAAGTAAAAGGTGTCTAAGATTTTTNAAAAGCATTGATTCAGNGACGGGTCAATGAAAATCAGGGCAGATNNNNNTTTCCTGTGCAAAGAGG
>CRCNE00007387
AATCAAAGATTATTCCAGGAATTAGGATATGAAAAGCACGTTAGNNNNNNNNNNCTCAATTAAGGAAATTAAATAGTGTACATT
>CRCNE00007388
CATTAGAGCAGCGAGAGTTGAGAGTAATAGAATCAAGTGAATCGCTCTCTAATTGAAATGCACTTAAAAAGNGATCATGCTGACAAATGCGATTGTATCGAGGCAGTAA
>CRCNE00007389
TACTGTCCAGACACCGGAGAGGTGACCTGATCCCAATTA
>CRCNE00007390
GTGTCATAACACTTCTCTGAGCTACCTATATTTATGGCTGAAAGTGAATTCTTGATGAGCACTGAGATATCAAAGNGCTCCACGATCAAAGCTTCTCTAATAAGCAACCC
>CRCNE00007391
ACATCAAAAGGACACCTTTGACATTTTAGATCGCTCCCAAACGATGATGCACAGGGATCTTTTGCCACTACAAAGAAAGAACAAAAGAACAGACATGAAAGAGAAGTCAATAAACATATGGCAATTAATAAAACAT
>CRCNE00007392
CTGACAGCCCCATTCTTCCACGTCACNTGTGACAGATAAATATTTCACACACAAATAAATAAAGGATGCCCTGCGTTTTCCCTCTCTGTGCTTCTTCACAGACCAGTGCCC
>CRCNE00007394
TAATCTCCACTGAAGCCTGGGACCCGCNACATATGCAAATCCACATCTGTTCCGCTTCAAAGAG
>CRCNE00007395
CTCTGTTTTGACACAATCATTACAAATTGATTGCAAAATAGCTAACAATCATGATTAAATCATTAAATTCTTGTCTACGCTTCAGAGAACGCTAGCAAAATTAACTTCCCACCAACCTCATTTTTTCCTGAACACGAAATAATGATTTTCTGCCAGTCTAATTACAAAGCCAACATCTGATCAAGCCAGCATCCAGAGGGGATTATCACATGCTGCAGTATTAGAGCTCATTACCAGCTTGAGTGCAAAGTTATTACACATTGTAATTGGATGGTGAGATTTATATACAGATCTGGCCAGTTTCTGTAAGATTGTAATTACAGGCACCGTTGGTTAGCTACTTATCACTGTGCCGGGAGGAGAAGAGGAGAATCAGGGAGCGAGGGAGCGTTTCATTAACCCTTAACCC
>CRCNE00007396
AATCAATGCTGGCTTACATTTTATGAGACAAGGAGTTAACTTGTTCAATTATGCCACAGACAGCTCTATTCTTTTGTAACAAGTAATCTGGGTGGGGAAATCGATACTGACAGGCTGGTTGCATGCAGCCTAATTTCATATTACCAGCAGCCAATGGC
>CRCNE00007400
CTGCTCCACATGCATTATGGATGAGGCTGCCCGTATGCACTTGGGCTATCATG
>CRCNE00007401
GCCGTCCCGGGATTAGAATGACGTCACACTGATACCCGTGCA
>CRCNE00007402
ACGTTGGTTTAAGATTGCTCGGTTGCATAGAGCTCCCTTTAGTGCTGAGCGGACTTTCATAAAATTGATTTTCTGAGTACACCCTTTTAGCGGCTANNNNNTAAGCTTGAAATATGAACCCTTCATTGCTGAGA
>CRCNE00007403
GCCACGGGCGCTTGACATTCTGTGACGGTTTGTAATGCAAATGGCAAAAATGGTATTTATTCCATATCTTAAAAGTCAATGAAGTGACGGAGGAGAGAAAATAAGCCAGCTACAGGTGGGGGTCAATTATCATTTGAATAATCGAGGCAGCAGCGNTGGCAGAGCCGAGCCTCTCTGAAGTGTGACACGTTTTTATCTTCATGCATTTCAATGAAGTCAGACCTGTACATAAAAGGTTATCACCTAGGAAACATATTTGCCTAAGCACAAGTTAAACAGGCGGGTGAGATCAGCATAGATATTCAATTTAGCCAGCCAACCTTGAACTATAAATATTTCAATAAAACCCAATGAG
>CRCNE00007410
CCCTCCCCTGGCACACAGACAGATTACACAGTGATTATACGCAACTCAATATTGCATGACAACCTCCAGCGCGTGAGGGGTTTACCATCATGTTTCATTCATTTGGCTTGAATGAAGCCTCATTTGAAGCATCGGAAAAGCTTAAGATTTATGTGAAATTCATAACGGAACAGATGTCCTC
>CRCNE00007413
AGCGGCAAGAAATGAAAGCACAAAGCAGCAAAACGCATCAGCATGAATATTAGAGATGTCGTTAAAA
>CRCNE00007414
CCAGCAGAGGGTGCTAGTTGTTATTANNNCATTAACTTTCAGAACTTAACCCCAAAAATACTGAATTTCA
>CRCNE00007416
CACGCTTATCCAGCCGAATATTCATGAATATTTAGGAGATGGTAATGAGGGAGTTTTGCATTGTTGCATGAGAATGG
>CRCNE00007418
CAAAGAACACTTGAAAGCTGTTCTGGGGTATTGAG
>CRCNE00007427
CTGCAGTGTAAAATAAGCTCATTTATATTCCATATTG
>CRCNE00007443
TAATTGAATTCCAGCAANACACATAAAACTCTGATTGGGTTTAGTTATTTCATTTTGCAAACACATGTCTCTGGTGAACCGTGTAAAGTGAT
>CRCNE00007444
ACATCAGCCATTGTACACAGGACATGCTTACAANNTGTAAGTATACAGAAGTGAGTTATTTTT
>CRCNE00007500
TTCCCAACATTCTATTACCATCGGGAAGTTGGCCAGTCAAACGGGAATAAAAATTACACAGAAAACATC
>CRCNE00007501
GAAAATCAGCCTTGTTATGGCTCGGGCACGTCTATAAAGATTGTTCATTTCATATAAAACAGCTACC
>CRCNE00007502
TTAAAAAATGTTACACAACGCACAGACGTCCCTGACAGGCCAACATTATCCTTCCAGTTACAATTAATTACCCCCACGTCCGCCTCTTGCATCTCATTTCCATAACTTAA
>CRCNE00007504
GAGACAGAGTGAGCGGTCACATTCTGTGATGTTATCTGTATCCCAGAACGCACTGCAAGTGGACGCCTGACATGTTCTATACATCTTTCCACAGGAGCACTCATTAAACAAATACCGCTTGATATATAGCTCTCAAGAAATGAATTT
>CRCNE00007505
ACTTGCTGATCTCATTAAATAAAGCTAATGTACTTGTAAAACAGTCGGCGGAGACAGTACATCATTGTAAGTG
>CRCNE00007506
AGGTGGTTGCTGGTCAGTGGAGATGTCTCAGGCCCATAAATCTTGGCCTCTTCCTGCCTAGTTATTGTGTATTTCTTTTGGCCAGAGATTGATTGTAGCAGGGGAGAAGATGAATTTGCCCATAGACNCTTCTTTTCT
>CRCNE00007508
GATTGATTATTTTAATTGCCAACACTTTGCTTTTTTTTTGTAGCATCTGAATACTTAATGTCAGCTTT
>CRCNE00007509
GCCAATTAGCAGCACTTGTTATTATTTACATTTTGCACAATA
>CRCNE00007510
GCCATTCGTCAAAGTTTTATCTGATTCCAAAGGTATTGGATCTATCAGTCACAACCTATGAA
>CRCNE00007511
GTGTATGATTGAGCACCGCACCCGTTTAACTTCTTTAATATTCACATGTTAGCATGGATAAATAACGACTGTGTCCGTCTGCTCTTGAATATTTGATTGTGCTTCTCTAATTGGCCAGTTTC
>CRCNE00007512
CTCCTGCCACTTTCCAGGTCACTAATTTTTCAGCTATGAGTTCATTGTGCGCAGACCGATATGCTGTCTTTTTTAATGAGGTTATTTCTGGGTTATTACCTCGCTCCTTGCTAGGCCATCTTATGTGAGAGACCTAATTGATGTAAATCA
>CRCNE00007513
GTCTCTTCTTTAATTTAGTTGTTATAATTAGCCATTAAATGGTGTCAGTTTCTACAGCTACTAACAGGCCCACTCTGTTCTGCTTGTCTGCATTATCA
>CRCNE00007515
TCTCTGACCTATGCCAATTTTTNNNATCTCAACCTGCTTTAACTTTGTAGATCAGACTTTAATTTTGAAGCGNGGTCTGTGGGACAGTGATGAATTGGATATATCAAGCAGGGCTTAAATTACCCNTCTCCCTGGTGGCA
>CRCNE00007517
TACAATGGTACATTAACAATCTGTGCGTTCATTTATCAGCCCATGCGTTTTTGGACTCTGTGTTTATGGCGCAGTGCACTTTTCATCGCTGAAAATTAATGAACATGCCT
>CRCNE00007518
GAGTTTGGCTGAAGCCGAGAGGANNGCAGCTGGGCCAGGCTAACGGGGAATGATAATGACCTCAGAAATCTGCTCCTCGCTCCACAACAATAGGGTGCTCAGTCTAGTGGAAAATTGTGTTCATCAGCTAGCTCTGCTCACTTACTAATTGACATTGCCAAATATTTTAAGAACAATTGGAATG
>CRCNE00007519
GACTATTTGTTAAAATAGAATTAAGAGGTTGATCAATCTATAGGT
>CRCNE00007520
ATGAGCGCGAGGAATCAAAGGGAGATTACACGTCTGACCATGTATCTTCCTCGATATATTGAACGCCGCCATTGTGTAGATAGAGNNCGCTTATAAAAAGTGGTATTGTGCCGNGCCTGAAAGACTGTGTGGGCTCTNCTGCATGACTAATCTGTCTCCTCCCATTATTTTATTCAATCTTCGCTNGACTTTATGCCTTTGACATTTTTGCTACACTCAGTAAGTTTGAGTTGAATGGACAATTTTAAAGATTTTT
>CRCNE00007521
GTTGCCTAGGAAACNGCTTCACTCTGATAATTATTACTGTAACTATCTCTGCACACCCCACCTATAATAGAAATGGATCATAAATTATAATCANNGACTGGCAGACCTCTGTNGGCGAGGGCTACTCACTGCTGCCACCCTCTGGCC
>CRCNE00007561
CAGGACAGATGATGTGGCCATCTTGAGATCGTTTGTCAACTGTC
>CRCNE00007588
CTCCGAATGAGTAAAATTAATGAATTTGATTATAGCTT
>CRCNE00007595
CTGACATCCTTCTCCGGCCTGACAGGCCTCTTCCTCCTTCTCT
>CRCNE00007616
ATAAATGAAAAGCGAGGTGCCCGTCGATCAATCAAGCCGA
>CRCNE00007631
CAAAGGCACACAGGCTCGCTTCTCTAATGCAGAGTGACACGCGATATACTTTCACTCACACATTACGCGCTAGCCTGGAGCAAGGCCGCCTGCTCCTTTGAAAATGTTGNGAATTAGGTTATTTCTATTGAAGTATTAAAGCAATTCTTCAGNNTTTAAGCTATTATTTCA
>CRCNE00007634
TTAACAACATTCTGTGTGTTTTTGTTTTTGTGATTTATGCTCTCTATAAAATGNTGTTTATTAGACTGGTGGATGTAATTAAACGGTGGAGTTTTAAGTGCAATATTCACCTAATGTAA
>CRCNE00007636
AAAAATAATAATTGTTTGGTTCAGATTTAATAACAAGCAATAAAAAGCAACCAACCA
>CRCNE00007637
ATAAATATTTCAGTTTGCTTATGAAAGGGAGAGAAGGTTGTCACATGAATATGGAATGATATTTCCTTCATGCTTCATTATCATCGGCCGCTTTTTGTNAATGACAGCCCTGGCAATAGAATATTTAC
>CRCNE00007638
CTGGGTTATCAGACTCATTAATCTACATGTCATGNGGCAGTGGATGAATAATTGTGTGTGGAATTTATCTGCCAACGTGAT
>CRCNE00007639
GTCTCTGATTGCTATGCATTGTTTAGTTTCTTTCATTAATGCTGTGTGCCAGTCCTGCTCCTCAGATGAACAATAGCNAGGCCTGCTGCAGCGGATCAATAGCAGATTGCTGATAGTGCCCCGTCCATTCGCTCTCCAGATTACATGATAAATGGTCTGGTCCAT
>CRCNE00007640
AATGATTTCAACAGCATCATCATCAATTTTACGCAGGTGCNNNGCTTGTGAAAANTCACTCACTTCAATCAAAA
>CRCNE00007641
GGAGGTTCACATCNGGAAAGTTCAGCCAAATGTTATCTAGCGCNNNAGGGAGGTTTCAAAGGG
>CRCNE00007642
GTCTCGTAAACCCAAACACCTGTACTCTCTCATTCTTTTGATTGTTAT
>CRCNE00007645
CGGATCACTTCGGACAGTATCATTAAATGCCATGTCATTACCCGTTATGGAGCGATGC
>CRCNE00007646
AAAGACAGAATTGGCATTAAATTGTTGAGGNGGAGTNAGTATTGACTTTGAC
>CRCNE00007647
GGCTGAGCGATATGGATAGGTGAAGTCTCCCGGTGGGACGTGCTGCC
>CRCNE00007648
GAGAGGCTAAATTGAAGGTTTATTTATCCAATTCGCTGTCAAGGTCGGCTTGTCGGGAAGCTGTCCTGTGTGTGCTCACCAAATGCCAAAATCCCGACGAATTGT
>CRCNE00007649
ATCAATGACCTTTGNNTGCATCAGGCATCAACATGCCAGAGTCTCTTAA
>CRCNE00007650
AGAGGGACCGCCTCGTCAAAGTTTCNAGAAGGCCNCTGTCAACATGAAAAGAACATGACCTTTAAGNTTGTATCAGCATGTTTGCTGATGCATACAGGGGAGTAGAAAAGGTTC
>CRCNE00007651
ATAAATTTTTAATGATGCTGGGTACAAGTGGCGCTTTGAAAATCTGCTGC
>CRCNE00007652
TGCCCATAGAGAATGAATGGCTTTAGCGCTGCACCCAGACAGAAAAATCAATGCCTCATATGAGGAGACTGCGGGGGTTAGGCTCCCATGTTCATGTCAACAAGGCTATTGGTTTTCTTAATACTCCAAAGTTGGCGTTTCCCTTGCTGCGGGAGGGCCGATGCGGTGACTTGTGTGGTCAAAGCTTAACAAAGGGATTCTGCCT
>CRCNE00007654
CTGTGGGTGTTTGTGGGGCTGCTCGGCAGACATCATTGGTGGGATTACT
>CRCNE00007655
AAATGGATAATTCTGGTGATGGCCCTGACAGCCCATGGTTTAGATTTTGATTTATGTTCTTCCAAAGCTAAAATCAAAGAATCCATCTAGTGCTATTTTATGGCAGCTGGGATGATGAATGGTGCAGTCTCTGGGCCAAACGAAGCCGCTGTGTCTTTGCCCCNGGATTTTAATTGCTAAAGTAGCCAGTCATTGCTCAGGATTCA
>CRCNE00007656
AACTTTGAAGTGTAAATTTTGCATCTATATTTAATGTATGGGAAT
>CRCNE00007657
CAAAATCAATGATGCAAATGAGAAAAACAAGCAGGCAATAAATTCTTTCACATCTGCACACCCCAGTGAGAATTTTTTNNNNNAATAATTTTTAATAAAGCATGATTGTAGTTTGTAGCACTGAATAATTTAATCACA
>CRCNE00007658
AGCAGCCTCAGGTGAAACAAAGCCTTGCCAGTAATTTATAACAATGACACAGGAGCGAAGTTTCTCTAAATGAGGCATTCAGATAGCCAAACCAGTCATTTATCCTTATGATTAATACAAATGATATTCCTAATAATAAATATTGCTGCC
>CRCNE00007661
TTTTAAAAGGTGAAGGGGTCCAGAGGGCNCTCGCTGTATCTGATTTTTTGACAAAGAGCAGCACGGCCAGAAATCAATA
>CRCNE00007662
TGAACCCAAACAAGCAAAGAATGGACTGACAACGCTTTTGACACTAGCCGTTTATTA
>CRCNE00007663
CATTTGTCAGGGTCAGCGTCAGGAAAATTAGTGTTTATTCTTGTCNNNNNNNNGCATGTGATGAATTGGTTTATTTATATGCTAA
>CRCNE00007667
AAATGGCTATTGTGTCTCATTGTCTAAAAATAGGNATGAAGACAAATTGTTATCATTTGGGAAAGCCCATGACAATAATGATGAATGAGCANNNNNNNNNNNNNNCGGTTTGCCCTCTCAGAAGTCATTGCTTAAGGC
>CRCNE00007668
TGACAAATTATTTGTGGAATTGTTGCATTCACAGTCACTTAAAGAGGAATCTGTCAGAG
>CRCNE00007669
ATGATGGATTGAGCCTAATGCAAATTTACAACCATTTTATATGTCGATGCCTCCC
>CRCNE00007671
TCAGTAAGCGTGTCACATAAATATCTTATTAGCCAGTGATCTTATCATCATAAAGCTACCCATTTATACACTTAGGAGTGTCATGTTGGTCAATTGCACAAAAA
>CRCNE00007672
TGGACATCAATTATATTTTAATTGTAGGGGAGTACGGTACACTAATTAAAACGAGTATATCTTGCCATGCCAGGGGCAAAATTAATAATTAATTTTTAAAATTAATATTCACAAGTAGCGCTGGGAATATATTAANAATGATTTTGCGG
>CRCNE00007673
GGTGTTTAGTATTTNNTTAATAAGCGTCCTCAATACTATTGAGCAGGGTCTCTTTGTTCATATGGCAAGATTAATTATACTGTCAGGCATTTTCAAGGCCTGCTTAACAAAGATTCAGTGATATAATTGGGCCNNNNGGCCTGCNNNNNNNNNGCTTGACAATCACAATCAGCATTAGACAATTTCACATCCTCCC
>CRCNE00007674
CTGACAAGCCATGGGTTTTCANGCAAAGAAAGCNGAGCATTAATTAAGACAGTGCCAGCTGTAATTTTCTTGGGAAGTAAATTTCTGCACAACTAAAGGTTACGGGGACCTTTTCACTGTCAGAATTTACTACAGCCTGTGAATGTTAATGCAGCTAATGAAGACATGCTCTCAGTTTCTGAACTTAAAA
>CRCNE00007675
ATACATGCTGTGCCCTTAAGAAAATGACGGNCGCTGTCA
>CRCNE00007676
TTGGACATAAATCCACTGAGGAGATAAAGAAAGTACATGATAAATTAAGCNGGCACGTATAAATTCTTAAGAGTCTCCATTTTAATGCCGGTCATTATTCAACAAATTTTTCTAAGAAANTGCCACATAGGCAGGAACAAGTAATTAGGGGGAGAAAAGTGAAACTGTCACCATTAATGGTTT
>CRCNE00007677
AGCCCTCAATAAAACTCAAATCACGAGGGAGATTGTTAAGTCTTCCGCGAGAATTATTAAATCGAAGGAAAATTTATGGCTGACACTTTATAACAATTAATCAAGAGATGTTGATTAATAAAGTT
>CRCNE00007678
TGTGCATATTCAGCAAANTAAACGACTNACGGGGATTAA
>CRCNE00007679
GGGGGAGTTTGATGAACATCACCTCTCCAGACCTGTCCGTCTTCCACCAATGCCAGTGATTAATTAGTTTGTTTAGACACTCAATTAGC
>CRCNE00007682
AAAAAATGAAAAAGGAACACTTATGTACTTTTTATGTACTAATATGTACC
>CRCNE00007683
ACACTGATGGATGCGCCAATGGTTAGACGGACAGATGCTTGGGCGGATCTAACGGCATGCA
>CRCNE00007685
ACATGCCGCGGAGGAAACAGCAAGCGCCCCGGCGCTCGGCAGGTACG
>CRCNE00007686
CTTTAATGGACAATTGCCATCTTTGATTTGAAGGCTGATTGATCGCCTGTCATCCGGATNGCTCTTTGATCTATTCATTCCTGATAAACATCAATAAATCA
>CRCNE00007690
CCCGAATCTTCCGTCATGGCTCCCATTAGCTTGACAGCTGTCAATTAGGGCTCCCTTGGTCTCGCGGGCTGCAGTTTATTGCAGGCGGTTGATGCTGTCAAATCCCTCACAGTTTCGCCTTGAGCGTTATCAGGAGCGTNNNTCACACAGTCAATAGCTGATGCATCAGCACTTATTTCTTAAATTGGCTCACAAGGCTGCATCCTT
>CRCNE00007691
CTGTTTTATTTTATACTGCNNGGGCCTGTTGCTAATTAATGTTTCTTGGTAGGATTCTGTCTGAGTTGAGTAATGTTTTTGATCTTTATGCCTGATAACTGCATACCTAATGAGATTTCAAAGCTTCTCGAGATGTGTGTGCGCTGCTCCCTGCAATTATTGACAGATGCCTTTTCTCCGCCATTGGGTTCGGCACCATAAATCCTCTGGCTGTAATGAGCTTGAGAAGTGCCACCCTGCCAGTGAGCTAAT
>CRCNE00007692
TGACACATTTTTTNTCTTTAAANTGCACTCTGCAGATGTCAGGCCCC
>CRCNE00007696
TGGGTGCACATCACTTTTTATTAGCTTAATAAATCACCTTTGTTGTCAATCAAGGCACAGAGAATAATTGGATATGGTTGAAGCCTTGCGTGATGGATTATAAATCATTCCAGATTAAATTAAAAGATAATGCACAAACTTAATGGTTTGTGTTTTGCAGTCTAAATTGCCTCCGAGCAGTGTTGTTTTCTCGCTTTATTGTGCGCCGTTTTTCTCGCCTCTAAAACCCT
>CRCNE00007699
TTTGTCTGTGCATGTCAAATTGCAATAATTAAGCATTATTGATCTCAGATTCAATTAACTTCATTAACGCGGGT
>CRCNE00007700
GTAATGAGTGAGAANTGCTTTCTTAATTTAAATGGCGAGTGTGTCTGTTTGGGAATGCATTAGGGGCTGCTGAAGAAGCGTAAGACATATTAATTGACAGACAGGAACTGCTGTCTCTGAGGTTGATACAAGTAATTTATTACTTCAGAAACGAATGCCACCTCCAGAATGTGCTTCATTAATTTCAAATTTAGTTTTAATTTCAAGCTGTTGCCCCTTGAGAAGAATAAGGTGGCAACTTCGGTTTGAAGAGTGATTTTTCCC
>CRCNE00007701
AAAATGAAGTTGTATGTATTTGAAAGTTNGTGTAAATTGAGTTTTTTTGNNNNNNNNNNNNGCATCCTTGAGATGCAGTAAGCTGCATGCATTAATGAANTGGTTTAGTTCAATATTT
>CRCNE00007702
TTATTTATAAACACTCTTGGTTGTTGTTTCATATTGTAGAATGCCTTT
>CRCNE00007703
CTGTCTAATTATTCCTCCATAAAGCCACACTGCAGCTTCATCATTTTAGGGGATATGAAAGGTAACCNATGGTTACNNNCTTACCTCCAATTGANCAGTTCTGCTACNGTTTTGGCAGTTAATTTACTGAAGTAACTGACAGCTGCCA
>CRCNE00007704
TGTAAAATATTGGCATGTTAACAGCACAGGCACTGTTATGCATTCTGTGCC
>CRCNE00007705
GTTGTTGACAATGAAGCACTCATTATATGACTNNTCATATAACCNTTTTTTCTACTGCAGCATTAAA
>CRCNE00007707
TAAGTGAGTTAGAACAGGGCTTCTGGCTCTGTAATAAACCGTTTAATGGACAGACAGCCTCTCCTTTCCTTCCTCAGGGTAACACTAAATCCCTCTTTATTGTAGTTTGCACAGATGTTAGTGAGTTATCCATTTCTCT
>CRCNE00007708
CACAGCAGTAGCCTGAGTCTTGATGGATTGGCAGGCAGTGAAAGGAAA
>CRCNE00007709
TAATCCACTTACTTAATGAAATACATAATTAACATATTATAATTGCAGTAAAGATGGTTTTGACAGAAATCATTTCCCGTATCTAATACCATAGTAATTTAATCTGTTCCCCNACTCCCTAACACGACCCCTCCTGATTAAGTTT
>CRCNE00007710
TATCAGACGGAGGGGAAAACAATTTCTGGTGCCAATAATNNNNNGCAGCACAGATGAAAAATGTTTTAATATTTGCCGCTGCTTTATGGCAGCCACTGTGACAGTGATGGAGTCAATGTCAGCTTTTTCCTTTTAAATGTCA
>CRCNE00007711
ACCTTTTAGGATCAGCAGANTTACAGCCTGATTAATCAGCCATGAT
>CRCNE00007712
GAAATATGGACGTCGGGAGAGAATGTGGCAGATGGCTGACAAGGCATTTTTACCCATAACGCCCCAGTAAAACTTTAACTCCCGAGATTTAGTGCTAGCGCTCTGCACTTAGCAAGCTGCAGC
>CRCNE00007713
TTTGCATAAACATGCTTTATTGATTGCGTTGTTAAAAGATTCAAAGGGTCAGTATCATTTAGCTAAAGACAGTTTTAGAGGACAAATAAA
>CRCNE00007714
CAGCTGAAGCAGAAAGCCATTTCTCAAGTTAAATGCCATGTGGTTATGTAGTGTGGTATTCACTCCGAAATTAA
>CRCNE00007715
AAATAGCTAAGGGGTGACATAACCTTTCGTGTAGAGCCCGGCCGCACCGTATACAAATAATTGAAACCCTTGACCCTGTCTCACCGCATACGGCTGTAAGTACAAACCTGACATTTTGATTCAGCTCCTGGGCCCTTTTCTCACTTGTTATTTTTCTATTTCAATAATCCATGACGG
>CRCNE00007716
AAGCGTGAATGATTAAGACTGTCAAGATCAAATAATGTCCTTCGAAAGCAGCCCATAAATCTGCTNTTTGTGACATTTGCAA
>CRCNE00007717
AACAAGGCCAAAATACTGTTGTTGGTAATTAAGACAAATGCATCAATTATTAAAGATGCAAACATGTCAAGCAAGCATAACTAATTATTTGAGCGTGTTAACAGTTGTTTAATGTTAGCAGC
>CRCNE00007718
GGTCCCATGAATCATCTCGTCTTCCNCATCGAACCNTTCTGACGCCTCCCTCCTTATGTGCCTGCCCTGACTTCCGCCATCCCTCTTCATTCTCACTAACAATTTGGTAATGAAATATTGATTTTTAGTTAGATTCAAATAGATGTTATTACGTTTGCATTGATAAAT
>CRCNE00007720
GAACAATCTCTCGATAATTAACAGGAGGATAAACAAAACATAAATTTGGATATTGCGTTTATTTGGACTACCACTCAAATATGCGTGAACCACGCAATTTTAATTAAAAGATAAATCTATGTGACACTCTGCCTCAGAGTTAATTATTCAGTGTTGTATAATAAAAANTAAAGCCTATTAAACATGCCACACACTGTATTTCTCCATTAACAGTAAAA
>CRCNE00007722
GAATTGATTTCCTCTGTGATGACAGCTCCAGTCAGGCTGGCACC
>CRCNE00007724
TAAACCCCNNNCCGCATTAATGGAAGGAAATGGCATTCGATCTCCATTTGATCTCCTAATCATTTCTGCTGAAATGATAATTAGTGTCCTCACAAT
>CRCNE00007725
GACTGCTGTCTGTGATTCTTTTCAACTGACATAATCCTGATTGATTCGTTCAGCAGATAAAAACTCAGTCCACTTGTGCCCTTT
>CRCNE00007726
TGGAACATAATACGGCTCTTTATTCTGCAACAATGTAACATAATGGCGTCGGAATGTGAGGAGG
>CRCNE00007727
AAAACATTAATTTGCCCTGAAATCATTCCTGACGTAAATGTAAAATGGTGCCCATTGGAACCCAGTAATGAAGCATGCGGCATCTCTGCAGCTTCTAATTTGACTAGTTAAATGACTCCATTACGTGTTTAACAGACAGAGGCAAATCATTTCTGGTCAGTTGAGGCTCACTTAGCCGCGTCACAGGGCTTGGGGAA
>CRCNE00007728
AATGTCTCACGTATAAACAGATTTTGNTTGCTTCTTAAAGTGGGCTCAAAATTAAAGCGTATCGTTTTACACACATATTGCATGCATATTAGTGAGCCCCAGCTGCCCGTGTCCTGTTCTTAAGAGCCATATGATTGAGTTAGGGGCCCGGGTATCAGATAA
>CRCNE00007729
TTTTGCCTTCCATTTGCAGCGCCAGTTAAAAGCGCAACCAACAAGGAAATCCATTACGAAACGCTACTTAAAAAAGTGTGACCAATCCTTGTGCAGGCAATTA
>CRCNE00007730
GCTGAGGCAGTTACTGTACCTTTCAAAACTAATATGTAACCATATCTGTTTTAAAAGGACGATTCATATTACTGTGAATGCA
>CRCNE00007731
GTTTTTTTTTTTTTTTGACAGCACAATGGCACTTACTGTGCTT
>CRCNE00007732
GACAAGGGCAGCACTGAATGAAAATTAGGTTATATGTGATCAACCAACTTATTAATCTGATTAAAATGGATT
>CRCNE00007733
GCTGAGTGACAAGGTGCTAATTCACCTAGGTTGAAGTTAAAATGGTAATAT
>CRCNE00007734
AAACGCTTAGATTATACACATGGAAAACATTTTTTAACCCAGAAAAAATGTTGCATTGTTACGCAAGACTGAATTGAATGATTTAAGTCTGGCTCTGTAGTAAATCATGGATATAATTAGCAAATGGCATAGTGCTCAAGTAATTTATCATTATTTGGAGGGCGCCATTCCAGAAAAAGAATGGAAGATCTGCAGACCCACTGCACAGCTTCCTAAATAAAGGATTGCAAACACAAACTCAATACTATATTGATA
>CRCNE00007735
TTTATCTACAGCTGCTTACTGCTAAATACTGCCTTGTCCAGAAGGGGACAATCTGTGTCTCTAATTGCTGTCACTGAAGCCTAGATTCATTATGTGACTTTCCCATTAAAATGTGAGCATTAATTTGTATAATGAAATATCACCCACTGCAGTGTNNTCATTAGCTGTGGCCCCACACTATACNNNNNNNGCTGCACAATGTTAGCTACCTAGAAAACTGTGCTTAATTTCACTAATGGATATTTTCCCGCTCACTGTTGGAGAGGAAATTAATACTGTAACATTAGCTCTTTAACTTTTGGAGAAATTTAAATTCACTTCATTCCTTTCAA
>CRCNE00007736
CAGGGCCGTCTTTAATCAGCTGACTGCTCCCCAGCTTTTAATACGGCTGTTCCAATTACTGTAAAAGTCATCCTGCACCAAATAACCACAAATATTGACAGTTTATTGCACAACACATTTATGACATTTNGAAGGTCACCCCATATATTACGCATCA
>CRCNE00007739
GTAAAATGTGATGACATCATTTGAAAGGCATTAGGCTTTTAAAAATGCGCCCGGGGGGAGCTGATTTCCTTACGCTGGAGCAACACAACACCATCCGGC
>CRCNE00007740
TTTTTGATTTGGACCGGTGCCATCTTTGTGAACAGTCTGGTTCAGGCGAGTTAATCAATTTGAGGTTTAGTTACACTGCTGAGGCTAGCATTCCGCCGACTGCTAGAAAGTAATCGGAACTCGCAGAATTTATTAACCAAACACCAATTATCATTAAACACCACTGCATTATCNCCCTCCTTTTACTACCTGACAAGGACTACTTAATGAAATTTTAGATTAAAGTTAT
>CRCNE00007741
TACATATAAGGCATGTGGGTAAACAGGGGCACCAGATGTTCTTTGATGTTAATAATGGCATTTATTATTAATATTAATTAGACTGCATTCAGCAATACATTTGGGCCATTTCCAAGTCAATTAAGTAAAATGGCATTCGGGAGATGTTGNAAACGACATTTTNAAGGCAGGTGTTCGGCGGTCCCCTAATAAAACATTTT
>CRCNE00007743
GCATGTATAGGATTTACCTATCTGTCCCAGAGCAGACCTGCATGTTGAGCTGAAGCCAGCAGCACATGATTGTGTTAATTAATCTGCCATTGTAAGCAGGGGGAACAGCTGCAGAGGCTCTCGTGGCTGCGTTGTCAAAGCAAAACAATGCCGTGTTAAGCTTCCCCCACTGAATCTTCCCATTACAAAAGCGGCTCCAACACAGGGGCTAAATTCATAAA
>CRCNE00007744
GCTTAATTTCGGCTTGAAATATGGTCAGATATGTGATACCTAGGATTTGGGCCA
>CRCNE00007745
TCAGAAACAATAAAGTGAGTTTTGCTTTGGTCAACAAAATATTGTATAATATCTCATTAAGCTGATTAGTATGCTGCCTGGTAACAGTGGC
>CRCNE00007746
CTAAAACACATAACTTTNNNNAAAAGCGAAATCAAATATTAAAAATGACAGGCGGTATAAGTATGGTGAGTGAGCCGGGGTCACGGAGGGAGGNAGGCGCGGGCGGCTTGTCAGCCACTATCTGTCAGAGTGAATTAGAAACAATCAGGGGCGACTGAAAGGGAAGGTGATTGTTATTAAGCAGCGGGGNNCTGCGAGCAAGCTCCCCCAGATGTGGCCATGCATATAAAAGAACAGGAAGCCAGCAGTTTAATTCAGGAAGC
>CRCNE00007747
TTTGTTACTAATAAGCTGGAAGTTACTTTGATA
>CRCNE00007748
GCAGAGGTCAAGGAAAAGCAGCCGAAAAAGGTTAAAGATGAAATCAAAGCC
>CRCNE00007749
[truncated: 193,959 more chars]
