# Supplementary material for: Ancient Pbx-Hox signatures define hundreds of vertebrate developmental enhancers
Source: BMC Genomics. 2011 Dec 30;12:637. doi: 10.1186/1471-2164-12-637 (PMC3261376; doi:10.1186/1471-2164-12-637)
Supplement: Additional file 10 — CNEs from the VISTA Enhancer Browser. 1307 human sequences from the VISTA Enhancer Browser http://enhancer.lbl.gov/. [file 1471-2164-12-637-S10.TXT]

1307 human sequences from the VISTA Enhancer Browser (http://enhancer.lbl.gov/).

>Human|chr16:86430087-86430726 | element 1 | positive  | neural tube[12/12] | hindbrain (rhombencephalon)[12/12] | limb[3/12] | cranial nerve[8/12]
AACTGAAGGGACCCCGTTAGCATAtaaacaaaaggtggggggtagccccgagcctcttct
ctgacagccagtggcggcagtgatgaatttgtgaagttatctaattttccactgttttaa
ttagagacttgggctctgaggcctcgcagctggcttctttgtgctgtattctgttgcctg
acagagaaaaatgtctcctgtaacgtcagccaagctctccgccagacctgagcaagcgaa
acttctgggattcataaacttgtggtttctgggtagagtggcgtttaaaccaggactcag
tggggaaagggcaacatggccagctcttctccccagcgaatcctcggaaccaaggttggg
gtccaccatcatcgaaggggtgctgcggaaaaggcacggcccagaaagccccctgaggat
tgttctgggggtccttgatcctagtccatgtgaaatggagtctccttgtggcatgtaatt
gagcccagcttagaaaggccagtgctctgcttctccgagacagtgcctttgattgcagag
tgtgtgatctgagtaatttaatttatcgctcatcttttgccaagtgatctttttacaatg
ctgcatttaatgactcCACAGCTGGGGTAGAGGCTCTCCT

>Human|chr16:85620095-85621736 | element 2 | negative 
GGCCCTGGTATGTTTGTTCTtccaggggctcccaggatggatccagtccctcccgggagc
cgggccacaccagctgtcccactgccaggccgcatggccaagagtcgcagctgctcctac
aacgtgctcacgggcccgacgccggcccccgcgcccccccgactgccgtgctccatggct
tcccatgtggaaagtatcacccctcccacctctgagagcagccgtgtgagacccccgtcc
acagccccggcatggagggcctctttctcctgggctgcaggaaaccccggagccggtggg
ctctcctccgtgcccccaggccccctggcagcccctccctactcccccagctcaggcgag
ctcagtgcagaaggcacagtagctaactttcttattttaaataattccagcatgcagcgc
gagaggagtaagtgcccgcagctgccagggggctggatggagctgttttgattgcactac
catggttgagagtgagggttggttacaggctgttccttgctaggctcgcatcacccctct
aagatgcagaattgtgtgtgtggtgggggcacctccatctcttgtagcctggaggagaca
atagtaggatgggcctcggcctctggcgggagggtacagggtgctggtcccagtgtgggc
gctctggtctgaggacgaaacccccccccccccagaccagaccccatggtctggagggcc
cggccgtggaagatgaaaacaggaaagagcggacgggagaaataaagggggaaacggcga
tgtggagccccaattgctagcagatggcgctggtattaggaaaatgaaaatacatgcagt
aaatttgctattagccagtgttaatttcttatcccaaggtaaaaaccttcccccggccct
ggccgtaccatctgcatgttcataaaacacatcacagcagaactgatcacggcagtgtgc
atgtgaggctgtgggtggtcaggcttcagagggggagggggagggacaccgtgcacctgc
tgggctcctggggacacagcgggggcttcacaccttcggcctaggtacatccaggtacga
tcctgggcgaggtgggggcttctcagctcagcccaggccccctgttggttttgccccatc
actgagcagaggctggagtatgggttgcaaggatccccaggaaggttctgccaccgagaa
ccctctcctgccccagctgttcctcagggagccagtgctagagggctgggatacttagtc
tgggttggcggataaaatgttacaggactttcctgccggttggcaaagaggctgttcctc
gccctacccccaagccttcccggacccttgggccccctcccccagcccttcccgtgtctg
gacggtgaaagagttaaggttttgcaggacaggcaggcaccaccttgcttcagcccctgc
cttgccgggctggttgttaaatgtaacgtcacccctgtggatgccctcggtcatcgtaat
tggtcacctggctgtcaccgtcccccgcctctctacaggggaggcagtgtctcttcgtcc
tcctctttccagaggccaggggattcactgctgcacccacccctttggtggtgggcgacg
ctGTCCTTGCCAGCTTCACTTC

>Human|chr16:80423343-80424652 | element 3 | negative 
AAGATTGCCATTTGGGGTGTTtcttggggctaagaaccatgaagacgcgcatcccccctg
cggttttatgacaatgcttagcaatgagtgatgctgcctggatctgctcacctgctggga
cgttgtgcagaggagaccccggcctcacagccacggcctccctccttcccagagcagggc
ttggtggaggtacggacagcctcctggcccccaaagctttctgtttccacacaagggatt
ctcagctaaacagcaccctgtgctgcaggtaatcacgggccactttctctttaaatagct
tctttgtaaccacaaacatgtatgtttttcataaagctctgaaaattgtactaggccctg
gggacgtaccaagtggaaacacgggtgcccagagattagaactccactactccagaggta
caatgtgctgtttgtaacaattataataatacacctgtaccaccgttgtcaatgtgggcc
agccacacgggggctcattagtattgtattagggctgcatggggaaacagataatggccc
ataatgaaaaatgccaaattttctatataataaaaatgaacttgattaatgaaaatcact
ttcagggaaagagttacagcgttgttagaaataaaaaatgatgtattaatccgacattct
tacagatggtcccaacctcctgacaactgctattcatttgagatgctattagcatgcata
attatgctaattaagttgtaattaagcaccaattcttcagagggctttttttgtctatca
tttaatacaactcagttgcaaagagtgcttaaagctttgtacagtgtttcattcaaaagg
ggttcccaaatttcttagcaaagatttagcagctgagccatggataggagctataatcct
tgttttggttaaagaaaagtcagtaaataccagcggggtctgccagttgttgataaaata
atgaacgctttctgctaaaataagcacagttcaaaccagggcaattacaatgagaacaaa
atgtataattatcagtagtgatagaaccattgtcgtattacatggtcggttttattcttt
ttatttgaaaaaaggggacttaaggagtacattcaatgagaaataattagggaaaatggc
attcaatattttattaaaaggaaaataaatcagaaagctgaaaatatctcccaggggtgg
ggttgtgaaagagagaaagaatcacagattttgttttcagttccaaaagctattgagata
aacattttaagaacatcataaaaTGATAAAGTGCACATAAAATGGTTTCT

>Human|chr16:80372593-80373755 | element 4 | positive  | neural tube[6/10] | hindbrain (rhombencephalon)[10/10] | midbrain (mesencephalon)[10/10]
gtgaCAGAGACAGACAGTGACAGAGACAgattttagaatttgaacaaaggtaaataagag
aaaattggaattcacaagatccttcagaattgggtcacctcaaggtgggaagtcaaacca
gctattctgcaaagccctgtcatcaccttttgcagttcagtagcagaacctgcacatgtg
cctccaatctgctcccatttctgtgtatttaaataaactaagtcaggccttttatgccct
tcctctgccacatgcttctcgtgcatgagatcagaggtatttgacaccatgtactcctgt
ctactaatctagcctctgcgaggcagcgatgataaatatcattgcagcagttctcattag
gactgtttaccatgtaccatggactgctacatttattttccccaccactctttaaatatt
atttttctcattttacagattagggaactgtagctcagagaagctaaataactttcccca
aaccacacagctattgaagtgacaaaattggaactcttatctgtccaaattcaatgccta
tatccctaacacctttaataacacaagatatgagaatatgtgactgtaccttcacatttg
tagatctaaagtagactttgaggaactagacttcacctacccaccccagcacaggaatcc
aactagttaaatgactctgattttactctagaaagaaataatcctaataccaagactctt
caattactctgtgcaattaagtcctgagtgcttgtttgaacaattaactgaaataattat
aaatgtatctctgttactacagttgcatattaacaaaggctcagggccaattaatcatta
ctccatcaatatctaatttgcataaacctattctctttaaagactccatggttggggtga
cagggctccctcatcgattatggaaatatccccatcaaacttccctgaggccgtcaaaag
gaataaaaggggttgtctgtcctcagctgctcagtacccctatccaatcctcccaggggc
agggaaggatggagaacaaaggggaaaagatacaattaacatgcacttctccactgggag
agggactgacagggctcaggttatgaggatgatggtcagagaggggcatctagcccaccc
gagGTCAGGGGAAAACAAGCATG

>Human|chr16:79969907-79971297 | element 5 | negative 
TGACACCCACTATTATCCAGTCCTTGataaacctctttatttgttctaaggtttcttaca
ctcaagtgaaaaaaggccttagatgcttcacttgggaaagaagctttttattaagataat
acggcatttcaaaagaacacaaaatcattttccagtttgatttcgagcctaacatcagtt
aatttctctttgttcttcctttctggctgtgctcatgtccccctttgtgtgtgtacattt
atccaatgcaatctaagaaacaatcaccttaattgatctagcgttaacctctaacagctt
aagacataggctttttatctatcgctcaatccttgctgcagatgtaattccctatagtgc
ttacatctttgtcaccctcaccaagggggtccttctccagaaagcatttcagtaaataaa
tactgctgcaaacaaaacagaccactcaaccaagaggccccactgttgcagaaaagcctg
gttatggtctcatgctttacctggtggtgtgcataatgatgaatttcatacaggtgtcac
cattttcaagaccccggcaaggattgatggcttacagtaggctgatccatcatgcaaggc
agctggcaccctatcggaatttcaggaatctgttcccaatcacattcactgttgggtgac
tcagtaacgaccctatttgcggtgcgttactgaaaatcaatgtgccacattcaaggtcaa
tgtactgttggaaaactctttaagctctgatggatggattgtgctcattcagaataaatg
tgagaagaaagtgacagctgagcatcccacagccgcgccaactttcaaaggcaggtttcc
tactttagtgggcagtgggattcgcagagggataacatcacaaacaccttcttgttctct
gtttgggggaatgtgtctgcatatgatagtgtatctttccatacacagttaaaacattaa
cgtgcagaatctctgtggagacatttaccagcccaatgctttaacaatcattgcaaatcc
gtttggaatctaagtgtttgataggaacaaaatcaaggcaaagcattaagtagactattt
aaaatgtgtgtctttggagaaataatttggaaaatagccaaagataagacactcgtttag
ttcagtttatttcgcaaacacaacatctccaaaatgtaccatgcattgaacccaaggtca
atgatgcaaagataaaagatttggaaactttaactttcactccagaagtttaaaggcaaa
gacaagagatagatacacaaccaaattattaagtgcagtgagatatatacctgtgcacag
acatatagacaaaggttagtgtataatgatataaatataaggtaaGAGCACGAGAAGGTG
ttATCCGTTCT

>Human|chr16:79949950-79951518 | element 6 | negative 
AGTCACCCAGGTGGTAGTGGgctgcagatgctgtgggttttgtttctgagtagtctgtga
acaactctccaagcaagcatgaacttttaagggaaatccttctccctgaatagtattttt
ttttttttagacagcatctcactctgtctccaggctggagtgcagtggtgcaatctcggc
tcactgcaacctccacgtcccaggttcaggtgattctcctgcctcagcctcccaagtagc
taggactacaggcatgcgctaccatgcccagctaatttttgtatttttagtagagacggg
gtttcaccatgttagccaggattgtctccatctcttgaccttgtgatccacccgcctcag
cctcccaaagtgctgggattacaggcgtgaaccaccgcgcccagccaatagtttctaaag
gagatgaccatgttggtcaacgggtctggcccaaaaagaaaactctgtgccttccctttc
caagaagtcatattagaaagagtgaaaaaaggagctccttcctgatggtaaaaaagtgaa
cggcaccgaagtggttaccaaccattttgttcaaccagactatttacaagtagtaacagg
gtatctgtttcctgtcatctccatcatatatcttaaagcagagagattggaagcccatta
cagtctgatatctaatcaatacacaccgtattcctacagcaggaagtaaaagaataggcc
cttgggaaccagagttcaaattactccactgtcgattccagatagcagctaatgataggc
taagcttggtgtgggggcggtgggatgcggacagggtgggatgaaggggaagaagagacc
atagtttaatgggatagttaatttgaaaatcaaatatgcattcacttttgcctcatttga
aagctacatgttgtctcttagcaggcaatacttctgacttcaaatgcttttctctctgca
gtgccaaaatatgttttagacacacacacgtatcacacattatgtttcggtattaaatta
tatatccggatatacttccatataatacataaagaagcctaaaggaacataaatatgcca
tttgattattcaatgagtattgactgagtgcccgtgtacctatgcgaccacctggatgtg
gtcataggcatagtgaccagtgacatagcagccagtgaccacatcaagctttgagcaagt
ctcgaccacatggaacttatattccaagacggtattgtgtgatcaatgtgtaactgaggt
agtaggaccaaagaggcaggagagagagttgccttttagtgaaaatggaagtactgaaat
caccacattctgagtttatttcctgcctctcccatctactagctttgagacccgtagaaa
gttacatgacctgtctgagtttcaaatcctccacttgtaaaatgcgaataatactactca
cctcttgggttattgtaaggataaaataaagtaaaaaacaaaaaaggtgaattttttgat
gtagcctacagtcattcatcaaaacatgcctgttgtcttctgttttcagGCAGATACTGG
GCATCCCTA

>Human|chr16:79026563-79028162 | element 7 | negative 
ACAGAAGCCTCAAGCCTAaccaacaagaaagatcacttcatatgcattagctggaaggta
gcaagaggaaatcgcctgccagggtccctgactcccggaggaaagtgtcctctgagccct
ccttgagggacataaatagcctcaaaagtcactgaatgctaagttggctttctccccaaa
ccttctaagtaggcagtcaggatttaacgacccgcaaatttccaattttttagtttatga
aaaaatatatctacgtataatttttgcctccattagagtctcatctttaaaaaaaaaatt
attcagtgacttcctccctctctttccaatgaggaaaactggactatttatgctgcattt
taggctttttttcatatataatttttcatataaatgcacattttccccttctttcgggga
ggaaatttaacttttgtggaaatgtgatgtgtgtttaaattaccaatttcataggcaata
tgtctgataattgcagagagatactgagttaacttgtagcaatgagtttctgtgacaaag
ggaaatcagtttgtttgcagtaagccgaggataacggcgccgaaactttactatttgggg
gtggggggaggttggggaagggaggccctgaaattgctttttataattaaaaagggaatc
tcagatgttttatatcttgaatatttacaataaaacctttaagtgcttgtcaagagggta
atgtgtcattaactggggactctgcctcgcctctcctctcggacatgacagtgcggctgg
ataagagaagagtaattatagttaagcagggctgccaggtgtgataaatgactaatcagc
acgcaggagcctcagtcctcaaaggaggactattacagtgttatcagctgcgggcctggg
tgtacggagcccggaacagggatggggacaggaccttgcgctgtgcggcttggcatgctg
ctccagagtgagcccatggctgtctcttagttttgtcaccggcggctttatgtggctgcc
acggggggacaggaaacacacaggggctccagcaatctgcctggtgctaatatttatata
acacactcgccagactccatggcctgagtccgggggtggcttttcgtggtgcagcttgga
tggcatcggaacctgcaagaagccaagacgcctgttctccacggcggagcccgctggtcg
gtcactcctgttcctttcgtgtccgttgggtgcaggcattatttccagtgtatgtgaccg
cttcccccgtgggaacagtgtggcattgttccctgggcaagccaacagctcagccctgtc
ctagagaaccctggagctacgacgagggtaccctggacccctgtcctaaatgttctttga
ctctgcttagccactgaggatgtttgcatttgattcatttgcttattatgatcaagaaac
gttacctgtcaacattggataaaccatccgagggaaattaatcaaaacccccttcagaca
aactgcatcacatcgattctctccttataggccttcttgttttgtgttctctgtgtgtgt
tttttttcccctagcgtgctGAAGGGTGGCATTGGAGTAC

>Human|chr16:78933253-78934686 | element 9 | negative 
ttgtTCCGGAAACCTAACTCCAAAtctttgaacttcctagaaacctggcctgtttattta
ccccgtatgtcactttcctttatctgtaactggaaaatgtgtacgaagagcttaatacaa
tgactgatacacagtgagttctccataaatgttagttattattttaatattacagcatct
gtggaaacagtgggtttatatttcagcgtcctgagaaacactcatcctgaacaacgggaa
cattggccacatccgccattgtcaattttaaataaaagatatgatgactagttggtgagt
tgatcttgtaagacttttacagatacccagaacggctctacttcttcatattccactttt
tagttttaaaagtttaaggagatctctgtgatccctgaagaattgtgtgcaaagcagcat
taagacgaaaatcttttatatttgtgttgtagcttggaaaactagcgcgtggtctgtttt
gttccactggctcctaaggttcaggtattaacataaatacagcccattaacacttgttcc
tctctgtcaggacataaattaagtctgcaggtgttccatgaagctgtacccttggtacta
attaagccttgataattaggtttgttaaattcaggactttaagcttatattccctccttg
ggctaccaaaacggagatgtgcaatatacaagccctcctgactttttttttttttttttt
ttttcctgcagagagcgttgctgctccttctctattttatttctttattactgttttttt
aaatgaaggagtcagtaacaaaccgttcatcattttgccagagtagggtgtaaaccttca
tgcagacctgtacatttgtttatgacgagattaaagtcttttctcctcctgttttgtgtc
agctcagacactgaaggggaaagtttccagcctggtttctccatacactgaacatgttga
aatctatgccttaagcccaaatgagctgtcactcaagtatgcacgctcatattattaaaa
actgtgcatgtaatttgctgggcacccaaataatttgttttttatttttccttaaaaatg
agactttctgttaggaaagtgattcatgaaacagtgaagatcctgcctcacaactttcaa
gaaacccacagaggtccctattcacataagaattttctaagcagaggttccaatttggat
atttcgtggccttcaggttatttgtaaccagtacacaaaccacaaagtcataatcagata
gattttctttccagcctgtctttcctctttggttgctttgtaaatctattactcatcaga
tcatatgtttggcaaatgccacttttcattttgaatcaatggaatcataaaaaacaattc
tactagtaccactttcaagaatattcatagTGGTCATGCTAACGTAATAACCTC

>Human|chr16:78832182-78833595 | element 10 | negative 
GGCTCAGATTGACGCTTTTCaagagagagaaaaaaaaagaaaaaaatcttgcctttccct
agctagaggtcagatgtcaaaaaagctaataacacaacccaaggatgtcatcgacaaatg
aaaaaactggtgcgatgcgggaacaaaagctattttatcattaatatgccgcttttttgt
tatgtactcatgccccagaaattattgtacagcctgtacttgagtccttagacagaaagc
atcttatcattcacaagcttagctatgcaatatattcctccctccccccaaggtagttgt
tgttgggttttttttttttttttaagagatttacagtgatctttccatataggtttttct
cgaaacatatatatttttaatttctcaccatctcaggggtaaataaatatattaaaataa
gctatgggatgtacagcagagtataacaatgataaatgatgttgtgtgtaatttttctac
tattaacataaagtaatataaactgaaggacactggtctattgagagacttagaagctaa
tgttccatatcagatgcggccaatgtcaggactgaatacagattaggcagtgtccttttc
tccccaggggaattaaagtttgagacaccacttgctgccagtggttttatggcattttgt
tggggccggtggtgcctttcttggtctattaattcaggagccgtaaacaacaatgtgagc
aaaatgcttttccggtgggatgcatttcatttatatgtgcttgtatcgtctataccttgt
caatccattttgtcacaataagtgtttttaaattgtgtagattacctccacttcattatg
gttcctggcatttgtgtcttatgcaaggctattatgtgaagttaggaaatatttaaaact
ctgcctttctaaagaaacagggacacggtgcagaaaagttcatctggagttaggcttgtg
tcttgccgtctctttaacggagagttcatgggcagggtacagtctgtgagaaggaatgaa
aaccccagggtagatgctaacaaaaatcacttttaaaaaatgtatggtgtccatctgggt
tagcaaacacatgctcacacgtctgtgcttgctggatttttaagaacttaccagcattta
aggttttcttatgaaactgattttactcaccagggatagagtctcaaagttggaggtatt
ttatgttgttttaaataatatcgtcatcacatgtcattttagaccccaaaagtccactcc
gaatctctgcgtatggaattgaggaggggtgaggctgtcagaagccgagggacttggcca
aggtcacatggctttggacggccccctgaaccttggagctcatgttctgtggcactttgc
atactgacctttctGCTCTTTTATGCTGCCTGCT

>Human|chr16:78643215-78644831 | element 11 | negative 
ttCaAGGGGAGGCTTAGCACTGATgtattttattttcttgctcagagaggaaacactgaa
atagctatatgcttccccaccaggagagtggaagaatcttgcttttaaagcgatagtcct
attttctaagtaaaagtccaggcatgtgacttaaaaaagaaaaaaaaaaatgttttctgg
tcaagtcacatgcctctgaggtttttttttttctttctttcttttctttttttttctttt
tcccagactcctcatacccctcctaggagacagtgattccctggcttcaccaggcaggct
cttgggggcttcctggtccctgtcactcttaaaatgcagcctgtctttggacatctactc
caagtttgcattctgccttgccttgtcagtctgggctatcaaaaatatagtttcgtttgg
aaaacaaaggggtgaggtgggtccaaagtacaggaagctataccatgcaaatgaaaatat
tttttccaaagctatctgctaatccctgtgatttaaaaatgtgcgtgtttttagtttctg
tctaatttcaaccttttcttgctttagtgattaattaccaggtttctctattaagagctt
gtgcgtgtgtagggggtagcatagaataaacaggctcagagcccccacccccacccccct
ttaagtaacagtgacgcaaacgacctttatttagcagaaggtagctctgcgaatccgctg
aatgtccgattgcgatctcgctggaaagactgctgcttcagcaaggtttctttgctggtc
tgtggcaaggtccctgcttcattttcaaggtgtcctcacttggtgcctttgaagggtttt
taatggattcgcttgatataccttccaaatggagtactttgtgcgttaattcagtttgtg
ataaagatcccttttaccctccttttcataattcttcccagagatatgaagtacactaga
aggttagatgtggcatttaatttttccacaaaacctatccatagagggggaaaaaaagat
tcaatttcattactattcatgtgtaagaatattgaaggtggtatactaaaggagataact
atttcttcttctatcaaaggaagaacaaatctgtctttgaacgaggagctcaattcttat
ttaaaagataaaaggtcacctacaatactcattcctttaaagctatagtgttggggtggg
aaggaagctgtcttacctggacatattaattttaaattttgcttgaaaaaattgctcagt
gcatttattgactagtctctctgtgtgagttctgaaagtctgtttatatctgttgcccct
tctcctaaagtgaacccagatatgtgggtatggggtgctagtttttatattaggtctgag
atgtggaaaacagaaatctaacttagggatgtatcataatcaaaccgtcggggctaatgg
catggctctgatattataaaatctggaggtttggaatgcagcaaactctgggggcattat
cattattattattaatagtttgtatttacaaatgtggcattaagtagaacaacgtattct
tgcaattaatgacaggaagcctacaatttctcattaaGCACAGGACAGTGAGAACGA

>Human|chr16:78510608-78511944 | element 12 | positive  | hindbrain (rhombencephalon)[9/11] | forebrain[9/11]
AAGCTAGCTAATTGCTTCTTCAGTTGaagacctaaatgagttttaaagtgaaatgcatat
ctctaagggctaagtagccaacacaataggcaattgagataggaaagactaatttagaaa
aggttgttttgttcgtttttctttttccttccctcccttcctgatttcccatcttcttcc
tccctcttctctcccctctcccccttctcctttccgtccttcctccttcagttccctctt
tcctctttttcacccttttatttaacattataaatacgatgggattgtgtctgcgctttt
gttggtaattaaataaattatttatacatttaacacaatcttgaattaccaggtgatcat
cttaggcactcaaaagcataagagcccttgaaagcaatatctaagcatagatattccata
gcacgtcttacaatctaaatattgcttttagtgtaatcgaagcagcaagagtagtcacag
cagttgatggactatttttcaaattgatttcaaaaatgtatttaaggggatgatcttcta
gtctagattacctattgatttttaatatgaaaagctcattatgtaagcagtaaccgcata
taaaaacctagcaaacctttgcataaatcctttaattgaatttccagagcctgtggttct
actttttttttaattaaatctatttctttttttaagtgttactgtgtaatttgcatgctg
tgaagaggccctgtcccagataaagtgccattgatccttattaaacctcacctctgggct
tgcttaaaactaactggaaaaattaaagtgttcatgccgcaatgcacttatagcttgtgt
gataggattatggaaaaaataataaaactaatttccaggggagaatttctaatgtgagat
tttattttttttcaatttgataattaatagtgaaatcatatcatatatataaatcatatt
ttagcctataaactgaaatggcaattaggaaagataatatatacttgatgtaaaaccatg
ttacgtgcggataatcttttagcactttaattttttaattgtagaaggagagaattatga
attcaagtcaaacacattaaatggtgggtttcatccaaaaaatctgattcttttactatg
tactgtattagtggatttataatattagtgggaggaagtataaaagatatggaaaaagat
attctggttatgttcgtgctaaaatgtgtgtattagaattaccaggggaaagaaaaatat
aaaagctgcaataggtttttctattttttaatacctaacatttgttattttAAAAGCAAT
AAAATCCCCTAAAGAAA

>Human|chr16:78436409-78437708 | element 13 | negative 
TGGAGGTCCGTAGAAATTGGgggcttcagcacttcccccaagctcaacaccaaccccctt
tctgagcccctcttgaaggagagttccctgggacgtgcctggtattggtacaatcagtca
ggaagcatttttcctggggagaaacttacaagtccacgatcaaagccaacaagagacaag
gtgttacatgactcattttcggtttaagaagtgacaggctgattctaagttgggttcaat
tattttgttaaagcgttttgcttatttgacttctcctgacctcggaaataattctaacca
atcagtgctggctcccattggccctggggtctggttgctttacagctggtgacaggggga
ccactccactaccacatgtgaattaatcctcaactccagagccaagtgccattctccagc
aaggttgtatttcttcattagctattcccagggcccagaaagtcccagaggatgtcagag
tacattaatttttatcataacatggaatctttcaggtctgaatggcagcacacggctgtc
aggggcttctgaactctattacagctccatatatctctaggcaaaacagaggaaagagtc
gtcattggcaagggagatgtacaaaatgcatgagatgttttattttttgagtgacttgac
cacgtgcttaagcacattccccaaacaatttttttcttattgtttgtaagttgtaagttg
taaattcacctctgccaccacctattaaagcccactccctgcattaaaactgtataaagt
gtatttaaataaactctctttgcatgatgtgaatgaaatcgtcatctggtacttaaaact
attctataaagttattaaaaaattaatgttcccttcccatgatttttctgcagaatttat
gcatccatgatactgcagaagttcataaataatggcttgtattgctgctttagtattgct
ttatgcctacgaaatataatgttaatttgtagcaatgctaatgtgttttcaggaaggctc
tttgtttattgcctttattttccccacttaccaagtgggtaaaatgctttgagggttgca
ttttatgtattcaggaggcccaggtattattttaatagaagcactattgacaaataccag
tcatcccccctgtgccaggccctggatgaggcactgcttcgcatgggggctccccagatt
gtcccacaaggaaagcatagtcaaagacaaagttttcagttgtaagagtaaatgtgttct
gcctaggcattgtcaagtaaTTTACTGCCAGCTCTAGCCC

>Human|chr16:78387021-78388685 | element 14 | negative 
gtCCAGCCAGCCAGCTAACTATGCattcctttttctgccttttcatcataacacctatct
tagcaactcttcattgctgctttgcaaagaggatttgagattgtttatgtaggggcccgt
gtataatacctcaagagaaaaagacacagatgaggctattaggattaagggaaaatcaag
taaatcgagaggtaaagcactgtgcagaaatattggccagaagctatgaacagatgccac
agctgggctgaagagttacctgtgagccttccaggggtgtaagccaagagaaagacagtt
caccaaatctatcgattaatagaaatcatccagcagcagtgccactgtaagatgttcaat
acgtagcacctttctgtcccttctcctctagccagttgggacaggattagcaagccaaag
actttctgaaataatccttagctatattcttggtattcaccaaggaatttaccaatatgc
aaagacttggggataattagtattatctttgccattacctgcagtaatattatgaagatt
agagatgtaactctgtcctgaagaactgcagtctgtggctcaccttggagaagaacttaa
gaacttattgaagtgagcaggctcacctgcctttgctcagagccacatcacctgcaggca
ggatctgcaaggtcagcagttagcgtcaagttgcacagcctgggcttgggtggcgttcgc
tttacccttgcccttgatgtggtgccgagttgtcaggattctcgtaaaattcctgggtga
tggcttcttctgttctctttatttccttaagtgaacatctgtctaattgttcacctccat
cgctttcgtgctttcctcatgctttctctctttccagacaataaactttattttcttcat
aagaattcagtctacgcaagggtattaggcagcttgtttgcaccttttaattcctggatg
ttttccagaaaggctgtttgcagtagttccagtgggttcatctgtgaatcaggaaagaca
atgcagctttgtgttttggtttttatcagttaccttctgtttgtaaacatctgtttggaa
acgtttgctggtgcccaccccagcacccccccacccctgccagaaataaagggattaatc
tctttttgcttggcatagggagaagacagtgtctgctgatgtgcttaacttttttttttt
tttggtcaggtgtgtaggtatgtgactgaaacccatagactttgcacatattgtcaaatg
actttccagagggactcaggcactttatttaattaatgccaatgaagcccgttaatccgc
tcattactgcagtttaattttgatgctggtttttgatgatgtattgaaaacttgtataaa
ctggcaattacaactggaaaacatttctagtttagaagagacccttatttttcatatgct
tagaaatatccagcaagccacttttaaaggctttttatcacattttattcttaagctttc
tgaattccttattatattttgcctgataaatagttggattttgttttttggttcaatgta
agaatattcttaaactaggtaaactgttttgtttgtcattatgttctctcattctgttaa
attttgttttctatttttcatgttTTTGGGTTTTTCTAGATGGCC

>Human|chr16:78209751-78211362 | element 15 | negative 
TCCTTAAGAGAGACTGGACAGTGAgttctaaggataagacatgtatacttacccaggaag
ctccactgtgtgcaaggaatcctaagttcccggggttgcatccatctcccaggtcacctt
gtttgacctctctccaacacttttaaaacatacctgatcaggaatcaccccgctttggca
taagttcctctctccccatgctgcccatcccatttctgcacacctcttaattagtaagtt
ctccctcatattgaaggcagaatcttcctctgagcgtcttctatgcaccggccctggtcc
tgccctccgagttccactggctgcattctcatcagaacccagctaaaactcacgtctctc
aaattccctaaataataaatccaaagttattgaagatattgggatactaaaagttggcag
tgagactggccccactcatttctttgtaacccctgtccctctttttattattgaagcttg
ggatgcacttggtaaggctaggcagctggagagcgtgcagactcaggagccaagacctgc
cttgccttccctggagttaatgaatcagtgtgaatgaagagcacagtcttcttttaaatg
gcaggggaaccatgcacttatttaccggcaattctcagattctaattgttccgactacaa
tgcgtcctgtaaaccgggtagctgggagaaacttcaatgcatctttgtaatggctttgtt
gttgtttattgagagggactaattaactttgattattgcactaatattatggcactttga
cagcccttcagatttatgactctgggaaaataaacaaatgaaatgcaggtgctggagcag
aaagaataagttattactgaactttaattacttggaatgcgtagccaggagagaattagt
tgatgaattacaggatgcttaaaatctacatcaaattgcaagcaataagaagataaaaat
aaaaaggaaggggcaggaagggtgctatttttaaggcagggaaggataggatgcatttgc
agtggtctccgtggtgtttcattgattaaactttgtggtctctaatgctgcagatatgta
catggtgctactcaaagcatggtccctgacctgcagcatcagtgtcacttgagagcttgt
tggaaatgcaaattcttgggccccaccccagacctactaggtaagaatctctggaggtag
ggcccagccatctgtggtttgcagttactccaggagattttgatatctgcagaagttgag
aagcatggctcaacagttctcatgcagcttgctttttcttttataaaagggcgggtacac
atttttatctttgcttatgaaaatcaaatgttttcccaacccagtttaccaagtagctcc
caaattttcaagctattttaaaaattggctgaaatttaaaaattttgggcaattttaatt
tatccaacatctattacgtgctaggtggtagagtgggtgacacaagatagtctagaagga
ttttgctaatgaggtgatacccctaaactgtcatcgatgccagcgcctgggtagtgtggt
aagagtgatactcccatgactcatgaaagatgGTCTCCCCACGTGCTTTAAA

>Human|chr16:72980900-72982545 | element 16 | positive  | mesenchyme derived from neural crest[6/6]
GGGCTTCTTGCTATGTCAGCcaatcacggggatcccaagacggtaaatgttaggacgtgg
acatgtgagcattaggggctaggccagagccggccactgtttcaacccaaaagatcccaa
ggatttcaatcaggagcactttgcagaagtaacctgaggcccagagacaaggtaaggggg
cttcccccggatgcctcgggccctgcggcattcccctactccactctacttccaggaggt
gcaaaagaaaaacaggttgaacctaatcctgatttaaacattagtatcacacaaaaatca
aaacgacaccattccaggcaacgaagacaatatcatcaggttttgtagattagcacaacc
ctctctcatttctggattaaaaattatctcacgctttcagaaagttcactcttacagcaa
tctacgcactagcatgcgtgacagcaagggcagtgactccggcccagggtgaggtcagat
gacacaccgaaagccatgccactgcttgaatctcctgagaatgcagctctgtctcctcca
acatgaaaaaggaacaggaggagaataaaagcctcggctgaaagagaggtctgggagggc
caccgggaagccacatacatcactgccacttcactaggtgccgcggagagcagctttgga
gagccgccctggctgatcatgaataatttgccagggaaccgggacagggtggggtgggga
aggggtgaggaaggagggttgtgtgtgagaagcccggtcagctccccgggtcagctgcat
ctggagcggtttctctagcagacagtaaagaactcgattacatccagttaactgtgctct
aaactgattatgcatgtgccgggctaatggattacattagcaagaggaaaaataacatgc
aatcaatctccatttactacaggccacaccagggcctagagaaaaagtgactctcaaacc
acctccaatccccaccccaaatccgtggaatgacgaaaccttgagagggagccttcctta
gtggcaagagaagtttgatcttagtcgtactgagggaccaaagggctgagggcgagcact
ggaatgacaatcccagcggtgtcatccaggagtgagcgggagagctccccgccccctgtg
gcgaagcccgggcaggcacagggccattcattacccaaggactaatgagactagactaat
gacctttggctcctgacggaggcaattctgccctgaacctcaggctggtcactccgggga
tgtgccggccagatgcaccatttcaggatctctccttcaggtgctgggtccacgttctac
cctgcatcccaacgctcaggacccttctacccacgccatctttttgagcaacagtttcct
ctaccttaaaaaaagaaatgagaaaaaagtcccaggatgacaggccagcagtgcagaaac
atgcaaataaacctcgtctcttccaaccacacctcaccctgactctctgggtgtgatccg
tggacacagtttggggaccaaaacaggatgttctcagcaaatccgccgagttccaggccc
gtaagaagcaaagtcaagtgcctgacagactcttattcaagactccagccgcacggagga
tgcagcATGAGAGTTAATCGCCACCG

>Human|chr16:72929878-72931288 | element 17 | negative 
gAaaCATCTATGCTTGGCAATTGAAtttactttctgaaatcttggagaagtatgatgaag
gaaggaagtatctagtttgagtcataaatgggagcagaaaaagaacccaacgatctccaa
gtcctccaaatgctgtgcagcggataacagactgtcctcatctggattaactggaaattt
ggcacacgttcgggggtcaacagctacggctggaaacgaagccagggttcatacgagggc
tcactcacgtcagtcaaagagaccttttcttgcacctcttcctaatcctattagggctac
tcatgttttaaaatgttcatcccgtctcagtttcgctggaagggggacactccaatgctt
ctgacacgaaaacatctcacggcccccatctgtctctgtgccttcccttctaggtctggc
tcactgagaagaacacagcaaagccctccctgcaaccagaggcacctcggataaaggggc
tggcgcgtaacaccaagcacaaaaagcaaactaatcattttaaaagaagggagacaacag
aggctccgctgtgcgactttgtgggattctaccccattagtatgttgtgcttgttcagcc
tcgtcaaacactgaaagtcaaagagacgaaaagagggctcttgttagaaaataatgcatc
gtgaaaatcaaaaaaacgtgttcctgttacttgtttcccagggaaaactaaccaacttct
gtcagagaacattgatttctataaatctggaggggccccagctccctcctcctccccaac
gataggaaacttctaacatctggttcctcatgcatggaatgcaaaatattgatcaggttt
tgtcaaagcctgccctttaaagtagaaacagacaaagtacattctgacacacacacacaa
acatgcacaattcacaaacaaagcttcctcaggagtaccacctgttactacagacacacc
cgtggccgccctctcggcacactgtgctgtgcacacaggcacacacggcaactccatttc
cagagcagcccctctgagccagggggctattccaggagatgcgaggtgcttcctgcccag
cagaggagaaaccccatggtggaatgtcccagaaaacccctgagacacctgtcaggccaa
aggcaggcaggagagcctgtctgtaactcttctcagtccattgaactggaggccccatga
tggaagaagctgcccgttacagcacccctgtccagggaaagacagcaaccacagcacgca
acagcttcagcttctcgcttcagggagaggactatgtaatctcactaacaaacctggtga
gagggatggggagaagatggggaccagtaagtctgctaattcctcaacttgataagatga
agtaggaagacATAGCGGGTGTTCATTCACC

>Human|chr16:72887593-72888513 | element 18 | negative 
AGGGCAGTAGAAGGATGCAAatcagattcaggagggcggggaaggaagaaaaggaagttg
gtttggtcacagaattttttttttaaaagccaaaactcatgctgaaagggagagaatgaa
gaaatccaaagagaggaagcagaaggctgagcggcaggaggagagagctaggtgcacaga
ctaataaagtgtagctgctgtcaaggtggctggaatagctctttatggcctccgctgttt
attagcatccttgagaaggaaaaaaaaaaaagaaaagaaaagaaaagaaaaagctttgtg
catctttgcaaaacaaagcactagttaaaaatagtgtatgcagcagggacagtgtgctaa
catgagggtcctggcagctccagcatttgcacaatctgtcccatgaggagagcagaagta
agcgaagcaattaagaatttcatgctgattgctctaagcatgttttctatgccataaaga
tactagcataaaggatatggccttgcttctctccctcccctgcctgctaacttttgcctt
ctagcttttggacttttccttttctttgcctcccatgtttgaggattcgagacagtggtt
agccggcctggcaccactttatggaatctgtcacttctataccgaaagaaatggcggttg
tgtgcgagtctctccctgcccttgatcaagagcaaatctggaagaggagatataagccaa
gctgcattactaaagccctaaagagggaaggcttaaagaatggggaaactccctctgagg
cctacaaatccgggctctccaaggcccctcctgccactcccattctggctcttcactatt
tctgggtcccaagaacgactggcagaagatggtcctggacaaatgagagcaaaaagtaaa
aATTCCCAAACAATAAGGGGG

>Human|chr16:72839562-72841124 | element 19 | negative 
AGAGGCCAGTTGCTCACTTCctttcctgtacctagacagccactggggcccactggctgg
tttctgcacacttacagccaacaaaccagggcgcctcttgccagtagagtttcagagttg
ggttccccaccccactttacagtcttctacatatgccagggagaatactgggccatggcg
tctttttaaaaggctcagcttcttctctccttgtcccatttccttttctttctttctttt
tttttttgagatagtctcactttgtcacctgggctggagtgcagtggcacaaccatggct
cgctacaggctcaaactgctgggcttaagtgattcttctgcctcagcctcctgagtagct
aggactacaggtacacaccaccactctcagcaattttttgtgtgttttgttttgttggta
gagacacagtcttgccatgttgccctggctggtctcgaactcctggactcaagccatctt
cccactttggcctccttgtttcctttctaaaactgcttctgtatggtagttcattcaatt
tttaaatacatcaagctcaaaagaaaatactgtagggccgtgttaacattcatgtaggct
ggaaacaaatgtagctcagaaccagatttttgaaactgaggatgagaaagattgaaaagg
tagatgggagaacaggaaacacatgaagagttatacacgtgtgcgcagagaggtgagaac
tgagaaggagaatgaattggagagaaaaccttcattagactcagagagggaagcagtggc
agtataccaaggtcacttctaatttagaccatctaattggcaaacaggctccaaatggct
atcatctcacagggcttggaattaatgaaggctgattattttcattaccttcctcttaag
atacaggcaaagtgagagagctggtacccaggtgggtgcaaccgcccccaggccagtggc
tgccctagagccccagataaccagcctgtcctagagattcacagacacacatgaagcata
gagagtcacagacgctgacggaaaaaaatcacaaggttacaaactattggtctcaaaaga
gataccgagaaaagtgcaggcaacacagggccaggagcatggaagggaaactgtgcaggt
acaaaaaatacagaataattaagaactaccaaagggagccaagacaaagggctacagaag
gtgttcctaagctgcccaggagccaatcccatctccattatgaggtcatattttgttaaa
tgatgaaagaacaaagagaatttccccatatcagtgcttcaggatcccagtggtgtgtcc
tgtcacttagaaagatagtgatcaattagaataatttaagagtattgaaatgcatggtag
gtggtctttcctattctcattcaggggacagaaacatgggccccatgccttccacccttc
tttcctgaaagaatgggaaaataagggcaccgagcagcagctcctacatctctttcacca
atttgaaatctcaagcttctttgtaaataggtgagagttcttaTGTGTAACTGACATTGG
GGG

>Human|chr16:72738568-72740149 | element 20 | positive  | hindbrain (rhombencephalon)[4/11] | midbrain (mesencephalon)[8/11]
AGGCAGATTTTGGGAGGAATaaaaggaagcgctagagataaaaaactaaattcatcgaaa
ttaaaagatccattttcaaataaaaaaattctgaaattttccaagaggcaagaaatactt
ccttctctgttgaacagtgagattctttatgtgcaccttcaagccacgtagcatattttg
ccagtgacttctggatcttaacatgtgactcctataacctctgagagctaacttactgag
ttctagcaaatctcaaggcagcacgccatgtgttagttacactgcatagcctcttcaaaa
taaaccacaaaatactcatgttgatcctgtgagattaagacaaattaaaaatctaataca
tagttttgctgtcaggtcctaaagatcaaaggtcaacatagtatattgcagtaaggctat
aggttacccatgccccaatattttatcataataacccaaatggggatgaaacacccagca
gtagcccataaatctattagcagtgaactgtcagtgtcccatatactagggtaatttgtt
aattcagacctgggtctctcttttcactagaccttgtaaactcctgtttgaaatatcaat
aaaccatctgctttgacttgttaatcaaatgactttattcagtccaaagcagttttttcc
taataaaaacagagtatttatctccatggctataaaagaggattgttttcaactgttcac
ttatagttaagaagcacatttcatttggattgatttccaatgctttggtcatatcttgtc
actttctatttcttacacacagcatctcagtttagccatttaagaagggaaaaacagtca
aaatctggatgaggtatgagactggcacaaaaaaatctgaggtagaagtttgagatagga
aagaactcgaccaaaataattatagatcaacattttaatatgatttccttgtggaagttt
tcctatcgctccagatagagtgttcacgttagtcacggtttctgcctcaactgaagttcc
agatgtttgccttttagtcagtattgctcggttcagagtcacagagcagataatatttat
ctataatagaaactttttgtcctctgttaagctttattgtgttagtgtaaaataaagtca
gcctcagtgagatgggatcatagcatgtgaagctctgcaagtctatcccagaaaattgac
ccccttttctgtaacccaccgaactgagacaaaatgagtatttctgaggtatccgtgggg
atactctcaatgctctgtgaatgagcatcttgaggaatcgtcacgcttcttgcaccctct
gtccttggagcttactgccagctggcaaatggagcacagcctatgacctctgaccttgaa
tcagctcctcttggactgttagaaaaatgatgtctgaggagagttctgagcatttgagtt
attactagattccgccctcttaaaacacaaagaagaaatttgtaggtttccttaataagc
agagtcctcaaatgcaacacagatcatagtgcattctgggaattgtttctcaggggcata
gcTTCCTTTCCCACTGCAAATC

>Human|chr16:72275206-72276782 | element 21 | negative 
TCCCTAGTCAAAACATCCTGGTtctatttataggtgttcacttctctgaataataaacaa
aagtagcaggctattctcatattatgtcattttccttcagctaccctactatttaatata
atgccaataattaaaaaaatttcaaagccatcatacctaacagtgggttcagttaattac
cttagagaagacactgactgccatatatttgaacagccaaagccttgcaagaatatttga
ttggcctttgtttaccgagggtttccagtatctccctctctacttcatgggggtgggttc
agttctttaaatgattccagaaataaccagtctccctagttgaaggaaggctgttttcat
ctactaagtaacatcccttcgcttgtgttgctttaaataaggatggcagacaattcagca
tccatggagacagccacagttcacttctattctttttcaaatgtaagtttgtattaggtt
atttaatggaccacaatatattcagtaggtacagaattcatacccccaaatggctggtgt
ttaattgcatccctccagtctgttttaactaagacatttcctcctgtgcatataatcttc
attatcatagaagttatttttaatttataattaacatagtctccttctcattatgtatgc
cttgatcgacttggaccctccggacacatcttgtctggcacggtgctggttgtgtcctgc
agttctctcaatgtgcagtaggtgtctatcttagccttcccttcatccttccttctcttc
tcctccctgacaccgtgatatagtgcataattccaaaatggcagctttttgaaaattcac
cttgattatcagacattaaaagtgactcatcccgcagtgactgtctggcagaagggatgg
gatcagacagcaagacaatgaggggactgggcgcattagcgcactagattacagagccca
tcaaaaatacctttgttctgtcaaagatccaatcatttactagttgtgttctgcagagga
gaaagaatgagagggaaaaatacaccaaacaaataaacaaaaaaatacatttatgaattt
aaaacctccttagttctctttattctaagagtaaaggaaagtatctaattaaccttctca
ggagaagaaaagatggggattgtgcttgtgagacaaaaatctatagaaccttttcttttt
cactagctatcaaaatttctacattagcttctgtcctttgggtcttggtaagagggaaat
tgtcaagttttcagggtttggtcttgattacactgcactcagcctgatttatggcagaat
atttagaagacaaactgtttccgaactagaacgttcattttcattaaaagcaatgctttt
gatttctatcttgtcacaatataatgctaaccaagaaatgcgtgatggatgaaaggggaa
aatatgtgtaagggctattattgagaaatactttataagcatctaaactggcccatataa
aaaggcagtaagaatctttgaaaagagagagcacatgaattcttgcatcaagcatgtGTG
TGTTTGTGTGCAAAGGG

>Human|chr16:72254566-72255825 | element 22 | positive  | forebrain[7/7]
TGAGAGAGGGCTCAGAGACAGtactcggccttgcatttttctccaggccttgcaggatgc
aaggtggacagtgctgcagtcctgtggatctggtgccctaggctctgcagacacattgag
gggacccagggctctgaacaaatggccagatggtaagaacacatccctcgagttgtttct
tccagttgcatttttccctaatcactgtctgctttgggaaaggtcgatcaacctagcaaa
agtaccccctggacatcttcactaggtccactgactgctccccagaactctcagtttcct
gaggattgtgccctttcccttcctttcctgctgcagcttctcagcctaagcgaacctaga
gagagcaagggtggggaaggagagcaggggtatgtgattgcgctgagaacaccaaaagcc
cataaagtctgaaaggttaagcaaagactgaggcatgaagagtgaaaattctccattcaa
caataatcctcgccccctgccacccctgacatctcttcttaaaatggaaagaaagggtgc
atgatgacattaggcactttaaaatatgcaaaattaggagctggtgcagacctcattaac
acccgcctccaacatcattaagatgtttccaagaaaattaattgagagactcattaaaaa
taaattaagaaaaatgtgttgcagagcgcctgcactcagctcataaatcacagctcagtg
ctctggcccgctgctccggcaattaactccaacctatttgttttatcctgactgtgaaaa
ttagaaagcagacgtggagattagattaggaatgtctgtcaagcggaacttggagtgaat
attttaggatacaaaatggaaaccaggaaaacaaagacagcagagatttcattctgagga
gcttgtctttgaaaagtgacaggcagatgaagggtgctggagggagagtatggggaagga
gtacctactctcgggaaggatgaagggggagagaaaagaacagatgtttaaactcttctg
accaggaatcgtgcaatacatttgcattataaatataaacagttacacatcttagtaaag
ctggcattgagacataaaattgatgttcctgatgatacttcatatgtcatactttaatgt
ttagacatagagtcatttggttgaatcactcgaaagagttactggtctcttgcaatattt
tatgtatcagtgatgaccacatgttcctctatatgaggtgAAATATGCCAGCCTCTTCCC

>Human|chr16:55424416-55425738 | element 23 | positive  | neural tube[8/11] | hindbrain (rhombencephalon)[8/11]
TTGCAAGCCTAATTTACAAGGCTACgacccccgcctgtgttgggttctgcatgcagcagc
tacttcaaccttccagacttgatgccatcttcactttaatagatcagctttccctttctg
gtcttgacaagtccttactttacctaatgggaggccacaaggagcaattctttgaaagga
aagggggagacatccttagaaaggcatctaaaaagctgccatttcggtgccgagagaagg
ccataggcactctctcaatgacacatgcacaaaagctcttgttgtggacacaaataagaa
aagttgaacccctcgcccggtgtaattcacttcatttattgacccgagttctctccctgc
aacccttgattcctttgaatttgtcagcagttcagagacccctggcattcaacatgattt
gtaatgtaaattatataattgtactttcacatattttaacatcaaatgaaatgattgact
acagaatcggagctgtctacaggtgggggccaattaccatctgaataatcacagtgccac
acaagaatagcatagccgctgagcgtgacatatttttatctctatgcatttcaatgaagt
caggctagtacataaaaggttatcacctaggaaacatattttcctaagcacaagttaaac
atgcaagtgagatcagcaaagatattcaatttagccagtcaaccctaacctattaatatt
ttaacaaaatccagggaggataatttttttctttgatcccatttcatgtgagcagccggg
aaagggaagaaaaattaaaaacaaaatagtcaagcatacagaatgaggttatgtattaag
tgggctatttaatgtttctggcatttcatagcccaggggaaagtgtggatggatttaaca
atcaagagctgtgttcccttggccacaaagttcgagaaacataaaataatctatacttcc
aagctgacaaatcgtacctgacacccagcttcatctcaccgggactcctgagatcagcat
taatcatatgttacagggagtaaaaagaaaagtaaatcacaccacgctgaaaagtgagat
ggaaggtcttcgggcaaggattttaatcaataatatgtgggatgataaccagaagctatt
gttttaatcttccaatatgaaaagaaataaatgcaaaacacgaagctaccaggggccaag
cggcttccatgatgccttgtaagaaccaaaaacagtttggcagctcaactttctagtttg
attcatgacaacaaactaacaaacgatttctttttaaaGAGACAGAGTCAAGTGCATTCT
TCA

>Human|chr16:55418032-55418881 | element 24 | negative 
CTTCTCCTCCTACCTCCACCATCcccacccacataaattcttcacattgtcactcacctc
tttcctggattgcctggatccccatatctgatggaaattgaggcagggaataattatgaa
gacatgttcccttcttcctgctcaccccctcctcaaatcactcctgaccccactgtaagg
agacaatattgaaaatactcaaaaataaccccactaaaaacatgaatcaaaaagtcacgg
ctcatggacatgtttttaaaattgcttagttgcatgcaagtccctttagtgctcgaagga
ctttaataaaattgattttctgagtatagccttttagcagctactgtataagcttgaaat
atgaacccttcattgtcgaaagtgtttcatttttgccctgttactaatgatgaagggaaa
gtgtgggtttggaattctccatggctgacattctcataattaaatagtattaataataaa
gctttgcagattttaaacaaactggcacagaggtggaacggtttgccgtatttcatttag
agaccacagcaattagcccttaatgaatagtacacagcgacatataagggagttatttct
acacatcgtttatttgccaaatcacaaaaggcgacattttcattctgctgattgaaaatg
attctcaggatttcttctgaaggcctcttaagtaattgcattgtgaaacttaaataaata
aataacaataaagagaggaacgttaattgcttttaatatctacggtctaatttcagctta
gcacactaagaactctgaatctcaagctctacaacaatagatcaaAAATAGAAGGCTCAT
CATGGTTGAT

>Human|chr16:55240593-55241874 | element 25 | negative 
CATCCTCCAGTTTAAAAACATGTCAggataatcctgcccattgtgatgcctgtggcttct
ggccacacgtgaaaggatgggcagaggtatttgaaatcagtctttctgtccccattcctt
aaagcctgccacatgcaacaaacagaaaactgtgtgtgccttcatttcctaagctacttt
gatgggtttctattactgacaaaaaattaaagcaagcacaagaataacagctattcctgt
tgatgggtgtttatgccctttgtgcctggccctacaggtgggttaactcatcgggtcttc
ccaataacctctaaggtagtcatggctacaatccccataaacaggctcagaggggctgag
tacctagtctaaggctgcacagcaagcatttagcagaaacacaatttgaacccatctgtg
tgaattccaagtcccaagtgttccaaccagcgtaaatgcccttggcttggaaagacgggg
gctgagggcattaacctagggctcagaggcctccctccccataactattcaggccaagga
tccagcctaaggcttggcgccccaacttctaaagctgggggaaggggcaggaccatgaag
gaggatgggagagggggaagcatcccacagcctggtgctcacctcctgttccaactccct
ccccaccctcaacaccacaatggccaatcaatacaggcttacattttatgagacaaggag
tcaacttgttcaattacgggggagacagctctattctttcgtaacaagtaatctgagtag
ggaaatcgatcctgagaggccccatgcacgctggctaattttatattacccttagccaat
gggcgagcacagagtaatgaagttgttgttacagttgattatggggggggtggggatcaa
tggagggaaaatctgaggctcagcgtcaccgctgtagcaggaagggggtgggggactcag
gctgggggagcagccttcctttattcgtattccctgcccaaacacggtcagctcctgccg
aaacccctaagacagaagcatctctcaggatggagacccagagactccccaccacccagg
tcctgttgccccctgacagccagagtccaggaagaggccaccagagatgcaagggtggat
ggaaatggggagaggtaaagcccccgtcatcacaaggctgggcttgtgaccaccacgttt
cctctctgtccttgcaagtggcttttggacaggggccaggtttggcctggcagtgaaTCC
TCCTTGGCATCTTGATGACTCT

>Human|chr16:55223185-55224283 | element 26 | positive  | neural tube[3/7] | midbrain (mesencephalon)[3/7] | eye[3/7]
TTCTACTTCACCAGACCTTCGAAATgctggggtgagagcctctggagctcatgctcccca
tgtcatgatgaaggcagctttaatggctttgagtcacgtgcccctcaaaggccagccccc
cggacagctgtttgcaaactcctctccaaagcagcttcccttgaagagagttgctacaca
atcattacaaattgattgcaaaagagctaacaatcatgattaaatcattaaattcttgtc
tacgcttcagagagcggtgagaaaattaacttcccaccaacctaattttttcctgaacat
gaaataatgattttctgcccgtctaattacaaagccaacatctgatcaagccagcatcca
gaggggattatcgcatgcacgagtattagacctcattaccagcttgagtgcaaaattatt
acatcttgtaattggatggtgagatttatatacagatcggcccggtttctgtaagattgt
aattacaagcttcgttggttagctacttatcactcagcacagaagagaggaaaataagca
acagaaaaggcatttcattaacccataaccctatcaagggaaagccactgtaacacccat
gtctgcattagggagaacagctaaattcacagatgaaacaatttattatactctttgcaa
atgggattgcattttgtttaacccctaatgaactctttgggtaaagtgtctgaacaaacc
attcattttatagacaactaggttcaatacagtaattataaggggtaactgactgagata
aatgctcacctgcttagaggctgttgattagaggcacaattgctgggcgctgggctccgg
cacaaagggccggggggctggaacagccttggatttcccggggagctgctgggggggcag
caggaccccgcatagcaaatctactctgcactcggaacgctaggcattcgttgtcaagcc
tggctggaacaggcgaggtttaataaagccgcaagggcgatgcagtttaacaattttaga
ggcactggtgtggaacgcagaaatttcaatatagcctgatgaaggctcctcacaTGCTCC
AGATGTGTGACCTAAATTA

>Human|chr16:55079237-55080429 | element 27 | positive  | limb[4/6] | eye[4/6]
TTTTTACTGGTCCTCCTCCAATTCTtactactctggatcccagggggcagagcccaggta
cctccaggccctctgctctccatgttggaaaggggccggaggaatagtgcaatgctctat
gggggaagacgctcttcccagggggttcccctgggatcttcaccggggctgtggcatggg
gcctgttgttctggggaagccaaagctagtgtctgctcagaaaagggagcatgatggtcc
cacagggtagctgatggaacctcctgctgtaggtttgcaagggctggatgaagattggga
aacagttccctaacagggaccataatgagactgcaagatacagagggagtcccacagcat
aaataggccaacacatttgttcatttctccttcttgaaatttcctttgcaatatccgccc
ccacccctcaaaatgggaaaaattgtaaaaaatgataaattggggttttgtgtgtgtgtc
ttgttttaaaccaatatgatctcaattcttttgtgggctttgaaagtccgtgcgggaatt
cccccctcgctgtaaatacccagcgtccgggccttatggcatgtgatctgtaataaactt
caaaagaacacctttgacattttagataacttgcaaatgatgatgcagagagatcttttg
ccactacaaagaaagaacaaaagaaccgacatgaaagagaaatcaataaacatatggcaa
ttaataaaacattttctatgaataccctacaaagagttttacaacagtataaaaacccaa
cagttgtttcaatgtggatttaagaagtctcagctggcgtattaaggcatccgtgctgag
cagcacacgggaaggcccagaaaaactggggccaagtctgggcttgtaaatccatcagag
ggagaggtatagatcagatggatagttggactggaaaggggccggaggaatggagcaatg
tattcctgtttcagggactaaaaatgcaaggtgggaaccactggtgaacacacccgtttg
gaagttgggctgggtccctgcaacctcatcagctaagccaaggtacagtcacattctcag
agatgggctctgtagcatgcccagagacttccagcttctccatgtccaatctctgccagc
tttcaattgtgtccagcctggggccacaGTGAGATTCAGTACGTGGAGGTTTT

>Human|chr16:55074360-55075075 | element 28 | negative 
TCTCTTCCAATGTCCAGGACTAAACtgcaggaagcagcccctcccacctttcctagcttt
ggccttttttgggcaggagttccatgcaaatggtccttcctctgccagagactggtggac
tgagcctcgttcagggtgcgggcagtgcctggcatgcgctggtgggcagcggcaaaagct
gaagcccagccccctccgtcagcacttttgctgtccccccagccctccccatcccagtaa
ttaagtaagtctctggaagaggagcctgtacagtatgtcataaaatctctctgaactacc
tatatttacccctgaaagtgaattctttataagacccaggatatcaaagcggccggggat
caaagtcgttttaataagccagccgagtgtgcctgcccagcctggcctcctcccgctgcc
ctccttggaaggcacttaggacgccccttgggccgcattgtcactctgattcctcactgc
acacgcctttaggggaacaaaaacgcccgcccctctcattcccagggccctgcccaccct
gtcatgcacaggctgtgtgtgttccgcattggtgtgtttgcagtgcctggaagtaacatc
aataacaaggcacgggtcacgatgtgctgggagggtcggagccaggtgttgcaaactggc
ccaccattgcctctagtccacacagagccaaAAAAGAGTGAATTAGGTGCAGCTTT

>Human|chr16:54799102-54800160 | element 31 | negative 
AACATCCAACCAAAAACTGATTTGTtgaaagatgtctgtgctattatccctactgtggtt
tctttatgaacttggataaagaggaggaatttatttgaaagtcaatagactacagtattt
atttacaggtctactgtatgtgctagtttaaatttaacactttgaatggggtagaaacaa
atgcatcggaatttgaccaaggatacattcatatgtcagtttaatgctccagctgtttaa
tcaaaatatgaataaaaggtctaaagcccaacaagcaaaaatatcatagttgtgggattc
gccgtttgcttccccattgtcagccaattactgtgcaatttttccctgtgactgaataac
taactgttagcaaataatgaaaaggcaattacagcgatgctttgttcctattacttcctt
cattttatccaggctgtaattattgtcagagctggaggtttactgtaccatggaagcagc
accaagaaagaaaatggaatgggctggtgcatggaaaattgcaaatgtcacagctacctt
catcggcactgttggacttctgagaataaaaaatcagaggaaaaagctctccatgtgggt
tttacaaattccctacctcaagctgttgtggcgactggggaagaggggacagcggtaggg
gtggggggcaggcaggaatcaggcatgaggtttgttctttttgtgtgtgtgcgattccca
aagggctgtgcattttcaccgcagtcggcctgaaactgattcatggaactcttctttagc
ctttgcttctcattaatggtctccatgctgtttcataatggggagtggcatataaatgat
gcattttatggggtttgatctttcttcagagagaaaatatgccacatatggacagatgtc
tgaaaaagaaaatgatgatcatgccctctttgtgcagttgctgggacctatttttagaag
ctgattttcactgaccatatgtaacataccttcctttttgactttatttttattaactag
aaactgtaagataaGACAAAAGAGATAGAGGCACATTCC

>Human|chr16:54784643-54785615 | element 32 | negative 
AACAGGAAGGGCATTAAAGAAAAACatttttttttttagcgtgttttattctcgtttctg
cctcaaaccatatgatctgtgagagctagcctgccattctacttttcttcatttttgtgg
ttggctttaattaatagcccatgacaacgtcattcccccagccgacgtcttttgatgtga
actttttcatcaagttccatctcattgttgttataaccttacaacttctcactctgccac
agtttaatttgtaatcaaaattatgaattaatgaaatagcacaaggcttgttttaatagg
gtgatttgtttgtttgttttaaaaattataccaatttgccattttaccaaattcacattt
tttaaatgaaagctacatcttcactatcacaatttgaaatgagacaccttctgaacttgt
tgcatacaattaaaccacaacaaaaggaagccgaggccatttcacttttcataaggctgt
aattattctttaactattggaatacaacatcccttaggagctaattatcgaaaagctctc
atcacacataggaaacacacaaacaaatccttcaagcacaaaataaatgttcaacattaa
agagcagcatccaggaagtcataccaatcagttggttcagctaattacgaatctgatttt
tggagtagttgcattagattattacagtgcctattcataacatgaaaagcgcagcccttg
actgactttaatgaagatctagctgcaagaaaaaatgtactaagaaccataatacaaaat
ttacattgcaacaaaacctgggagaagtgcggtagacatttttaaataggaaatatctca
attattacataatatatatatttaatatagctttctgggtaggtcacattggaaggcaaa
gtgatgtattctattcatttgatttcatgtgagccatgcagtattgctTAAGCCCAGTTC
AGATTTCTCAAAT

>Human|chr16:54679467-54680359 | element 34 | negative 
ATGTTCCCATGAGGCTCTAAGTATGcgaggaagttaaactttaccaaagcaaacatttta
agatatgcacattatgatacttcttattggctgatgagaatgatacaaacaacatcaaca
tgttcctctttcacagtctgatcaccatgaactaatattaattccacaatgtcagcagca
acagtgttcatcagagatacaggttgctagtcccagcttggttgaaaatactcatttaaa
gcatgtccagggcctttttttttgttacattcacccagccctgttgttcctgctgtgttt
tattaggcaaatataaaattaacaacacagcaataattatttcctaaactggttccaaca
caaatttccaatttgaggtcagatgtattgcctaataaaatttttacagctgcagtcaaa
tcgtggtagttaattcctggaaaatacaattcttaattcgccagaattagttttaagtct
tgattcatcccataaagacgagtgtgtattactgcagtttatacaaaatgttcaaatagt
aatatccaatataatagcttgcataatttcagctaattcaatgttagaggtatttgacct
acttatactttcactgaaccatacatcagggctttaagatcattgggtctgatctttcta
aattgccctttcccgaactgcgtaagtattgcttaatgccatgcagctaaacatggaatc
gtgtcaaagaggaaagaataattagaatatccatgaagtggggttctatttatactacta
ttgctaccagccatttgttactttaagacctatgccttaatcacagtctctgagccactg
ctctgaactgcaaaattcacacacatgtACCTGCAGAATTCAAAACTCATTTC

>Human|chr16:54665329-54667258 | element 35 | negative 
AATGAAATTGAATCCAAACCTTGTGgaagtcagaacccactggaaaagacctctggtccc
ccctgggacaggccagtgggacaggaagtctgccggctccagttccagccatgggcctcc
gcagaagcaccctgcacacagcctcgcgctgtggcatgaattccaggcgaaggaagggtc
aagatgacgggacaagagcagacggggatcacgaagcccctggatcaaccgaggtcccat
catgaggtgggagaaatgatggatttatatatttaatgaaagggtaactctggaagagta
ataaaaatatggtcaagtaggcaggtatgtttggcgctttttttttttttttttttttaa
atctacactctggagctctcactctggtacaattcttttgttagatcaggtaatattttt
gaaaaacagcattacaaaaggttaaatgtagaacagatgtaagttataaaatacaagctg
atcaaagctgagattttgagacagatatgttagcaaatgatgataaatccgtcccagtag
gactgtaagaagcagacaaatgtaactatgggagagtgaaagtcaagggttgaaactggg
ggaaggggagaaagagtgaaaacaaatgttgaagttaattctggtgaactcacgcagaac
atcaatgaatctatgccgagataggacagtcagaacggacacaatatgctccattttcct
gaaaagattcatcagattcctgggttttgaataatccaattatggattcagatccccaaa
tctcagggatctctctttataccagtttctgactctagatttcaaccttttcaagagaca
gagcctgggttctggcttaaagctttaaaaatcggctttagagtttgggtgtctaaactt
ctcattaaaaagccagataatttatagtcatatcattaaaccgcttcctcagcctaccgt
gataaacttatcattttggggggggtagatttcaacaaaacattatgaagactcctttct
tggaaggcggcagagaaacaaaattaaataaatcaagcctctctgtgtcaataaatgaag
cccatgagaagtaaactatttactgaggcttaagtgaaacagaaaacatttaaagatcaa
gaaaaaaggaggtaattgttcagcctgtcagcaggggaccgctgtgataatttgatctga
actctgctaacaaatgaccgagccgttcttccaactttagtatctgtttatgctcctaca
aattgaaaccccacagctcagctgcacagaacagggcccagtacaatagcacattggccc
gacgattagttcaagctggggatggattagctgtccatcccaggcctccaaaccctccag
aatattttgtcttccctgctgaggtaaaagggtgcagacatatgcaactaataaagaaac
aggcttctatggactggaggttgagtggaaggaatgcagaacaaaactataaaataataa
tagacaaaggggcagtgaggactggggaactcaataccccctctgcttacccaggcagga
ccgtagcacccacatccccgcaagttttcaaaacggaaggggcctggtgcatgtgtgatc
tcccagcacatggttgtgggcctggcgtgccaacgttcagggctgacatgagatcaaaag
cctgataaatgagaggaaagggaatgtttgacccactaaaccatattctacaagaatctt
gggcttttaaagtaataagaagggctataaattacaatgtcttgggtatattctgatgca
catgaatgttactcacatgtaatgtttttagagagattcatgagcaattgaatgcttaag
aatccagtcccctttgacaattctgcatctccagtcagagtccacATTTGGGGAAAAGCA
ACTTATCATC

>Human|chr16:54657182-54658317 | element 36 | negative 
GATATGCTCTTACAAACCGACACCTataatttatgtctcggatccagtcagaaaaagaaa
cgttctctttccaaattcaattatggtcctcataataattaataacaataatagttgttg
ctgttctcatttgagtattatatactataaggcaaccccccaagtttaatttatgaccaa
ataaatgggctgatggagaggaatggccctgcatttttcagtataatattttgttgcatt
tgcatttggaggaggatttgtggtgagctggaggattaaatcccatgaaatcattataca
aatttcaaaatgtcaagtactctgatagagattatgattttatcttcttattttgacagg
aaaccgtgtgtggccacctctgtcttagaacaagtgatgaagggaggccaggggagacca
aataaagatagaggagcttgcgagtttcctgatcagctgtcttttcattctgctcgcttg
tatgacagagcgtaatagacattttcctttgcacaaaataataagagcagtacttatcgc
gcggtgcctccagccagtggcaaaaggaaattagaaaagtccaatgaagctgagaagtaa
ttaatcatcatacagtggagcctgtcaaatcagaagggtccttccagctgataatgctcc
ccaactcaatttagactgatagaaattagaattctttttttcctctggcaaaaacaaaaa
gacaagagttagcacaaacacggccaactgttggctttcttgactgcctgacccatttac
agcaatgtttgcatcaagtttaactcaagccaaaattgaagcaacatcatttactcctca
aggcaatgggaaatcatcactatgctgttttaagactccccctccaaccaccaccgccct
ttcttctcccctttacccacacgaatagccatggctgcataagaaaaattaaaggttggt
tctattgatcaggttggctactctctccatagagttgtgggagggcagcatttaacaagg
cctgtaatgagtctggactctttggagatcaagtgaaataaataaaatgggttcaatagg
agccacagagggcttttggcagagggaagtaGGATAACAAGCTGCTGTCAGATTTT

>Human|chr16:54650598-54651882 | element 37 | positive  | forebrain[5/5]
CCCCTTCCACCTTTATCCACAatatcctcgagtggacatcactggggttcctctgaatga
ctgagttgcctcttcattattccgcccaagatgtcagctaaggctgtttacaaatccaag
gattctcttgccaaatatacagtctgttctccaagctttcatgttataacgaaatgagta
acaagcaagacatcttaatatcctattctgctagaaagtgagatatttcccctccctcgt
tcttaacagataaattaatatcatcaaacattctgaaaagatcttttatgaaaacatctc
acttgccaaaaaagaaaagttgtattataaaactggagaaatttgtttcaacttgttaaa
agccctattctcagccatgaattcggttcccgttttttttcccccttcaattaatttcac
actaatccatttctttatcaggcgttggagtgaatgcatgtggatcgagtgatgaggatg
agggggcaatggaggtgtttggctctgtaatttcatccttgaattttgtgattactaaca
ggacaacttttttaatttgctcttttgtctggattccctggctgacaatctgctcggtga
gctcggctttttaatcaatcacctacataatcaaatgtcactggctatctgctccgtgta
attacttttgcaattaaaaatcaacctcaagttgcctcatctaattagagggatgggcag
attttcatctagattgattttttaataaatattgacttaaaatgccataatctcatcata
ttctttcattttctttgtaccaaaaatcaaacaaatggaagaattagcaagcagaaggaa
tcgagggacttcaaaagcttctgctggttcagacacacaaaactatgctgtacagaagcc
cagcttagcttgcctaataacaacactcaatagcttccaccttttattggaaaaaagaac
aaagcaattcaatgattatatttcacaccaacattgttgcaagcccaccattctaagagc
tcctaatttcatttattgtactgccaaagacaatcatttctatgaatgatattatttcct
ttaaaacaatcccacacatgctactagaattttttagcattatgagaaaacatataatgc
ttaatgctggaaccgcaaccactgagttttcttaaacatatgaatgccactacagccaga
taacttccttgtctttgctgccgtgtgtcttttatgtattgtaattaaaacattgtcaat
aacaCAGTTCGTTGCTTTTTGGTTG

>Human|chr16:54624504-54625510 | element 38 | negative 
AAGGGTGTTCTGTTGTTTGTTTGATggtggcttttgttttgttttattttcgagtatttg
cacggctctcaagattctttctgaaaagtgagatttcatcttaaagtatcacaaaagttt
ggaagattattaaatgcagcatgcttgataactctacatgcttctgaacaaggaggcttc
tttgaagtagtttagcatttcagagcatcacatgttaattgtatgcaaagaaataaaaca
cttaagcaaacttcaatctaaggagatttgcataaaggattaagactcattggccctcca
aaatactcctccaacagaaaatgggtgcgctgtgctctcagatccccccaatttctttgt
gctctcattgaagtccgatttaatcctgctttcttcattcgcaccttctctctaaacctc
ccaggcctgtgctttgagagccaggaatcattctcctcccaaattgaagggggttttcct
ttcattaatttctctaagaagattaccccgtgcttgtttgttgttgttgaagcaactaat
ttccctaaagctctttgttttttcaactggtttacactttaatgcccttgattgaatttc
aacaacaagagatcaacttgaccaacaaactctctttaggaagaaaacaaaaagcgagaa
cttagtgcaaactattttaactgcaggcctgctttaaaaatatatatattcagccattta
gacagttttcaaagagatgagtcctaattagcatatcattcaggccttgtttcattccta
aagtcaaagtgaccctcactgaaactgaattcctctaattactatagctgaagtcacggg
aaaagtaacaccccgcaacattctgtcagtattgcagattttttaaaaatttggcttatg
ttttcgttccctctctctctctctcatttttgtttttccttctaatatttcttgtcttaa
aagtctgaggataaaacagatgGCAGACCTTTCCCTAAGAACTTCAC

>Human|chr16:54618981-54620264 | element 39 | negative 
AACTAGGGTCTTTCTTAGGCTGGAAcagacccattttccagaggtgccttcgggaggttc
tactccacgcccagctgaaatctccaggctctcaacagctggaggagaatagcagggctt
tgggaagaacttaatagaatccttaatgccgctaacaatccactgctattgaactgcatt
aagtagatattatggaaagacaaagagctaaatagctcgacatcaccctcattcggcatg
cggcccccggccgagaccattttaagggcagtgccattgttgctgcactgcccaggttag
ctttaaattgcaaatgataccctgaaaaggaaagagaagtggttttcttttcttctgtcc
tcgctgtctccctctttctctctcactctgtccccactctctctctctcaaaatggccct
tgcagaaagaaaatcattttaggccataagaaagtgaaaggcattgttaacatggctcgg
accgtggcaaatgaaatacatcatgagctctggagctgaaagctacactcgagctgtttt
attttgatgctttggaatgtggtccacatgagaacataaacaatgccaaatctgtatgaa
ttaataggccgggcttgacgtatttctctttgtttgaggccaaacaggcgggagttgggg
gtgcgggaggaggaggagaagaagggagaggagaatcttatttgattaaaaaaaaatcca
atattctagctgataggaggagtgtgtgcggcaacccttcttaagacgggcctttcagaa
tcaatggccaagcagccggccaccacttgaagtttcatcgctagctatgatcaaaatgct
ttaaaaaaaaaaaaagtctccatagaattgtttgcaaactgcaaagtgcttcagcgactg
acatgaaaatgctggaagctggaaacctattcccaggcagaggccttctctgtcaccttg
gtgggtgaataattgtgccttttgcatacgccttgtcatcagcagcaggaatgagggggc
cccaaggaccgccctggcagcacgggcgttgcaccagcagagtaaattaaaacacggatt
agagcaagtatgattggggatgacaagcggggcgggtgtagccgcggaatgagccgtgtt
gcccatatggtcctcggaaagcccacgcagcgcagctctctccccagcctgctccagctg
cccgtctgaagggggcacttaggaggcctcaagccattttctggaactgggaaaattagT
TTCCCTTCTTTACGAGTTCAGAAA

>Human|chr16:54611467-54612437 | element 41 | negative 
CTTATCTCTTTTCAGAGGCGGAGAAaaggtgtttatgtagatctaggacaattcaaaaac
caggcagaaaacggtgctcacggtggccgtgttcaggcggctgggggcattttaagtgag
aaagtcgcctctctcaggagggaacttgcaaagggctgggtctggaaggcgggcagtgta
gctgggctagggaggccggcaggaactttctaagaaactcggctgaaatgcggtttccag
cggggtgtttgtgagcggcgtgcccagggacgcctgggattggggacattgtctctgcat
tgtgctcagctcccacttggctggccattgtcacaggggcccatcaagcccctggcctga
gcaccggttgtatttttctcactctacatccctcagaaaagacatcaaagaccagagaga
tgtgcttttcgctttgtttggtgtctgattctcaacatgtggtttcccgggccaaacttc
ggcaccttttaacctattctgttcagcttaggcctgagctgtatttgagcattagggaaa
ctatagtaaccgataatctgcctgttgctgaaaagaaactatgtatcttgtcacacaaga
gctgtgggacgatcatcgtcctagacgagaccctttaggggctcccagctttctttcctg
gggctcagcctgtgccactgaaaaggcgtcaaaaccctttgcctttctggcactgaagac
ccgtgttcatgttcatttatatttaacaaataaggcattgtcctttgcaacataccagca
tttgattatgtattacaaatgttttcatcaagtcagaaatgaggcctcttaacaaaaggt
gggggggaaactttggtgcagcccaggggtggagcagagactgagattttcttggtggga
tttttgggttcttcggcaagtaaggctggacctattgtacacagtaCCAACTGAAATTTT
TAAGAAGTGCC

>Human|chr16:54579726-54580655 | element 42 | negative 
CTGCAGACACAGCCCTTCTCATCAGtccctttcatttcccactgacacttgctctcgatg
ctctttgcagaaaaaaaaaaaatgtgtgctgtgaacgcagtttgacatttcctgacattt
catgaactaattacactacaaataattaagcatgttcacatctgtaacaaacgaaggcaa
aatggttgtcagcgggcgtgattgatgacttccctgagatttgatctgatgagattctcc
ccatcgtgggcagaagcccgacgccacggtgtttgcaatcatgccttcagcccttttcat
gagatcacaccgacgagatgcttgaagaaaaggatgggaaaattaatgactacattgaaa
tatttgcatttttccagggctggaaaaaacaatgaacaagagatgtgacaacctcaatta
tctggtggtgctaagagctcggagacagctcctgctgaagagagctgttgggaagcccgg
gggtgtcagcctggctggaaaaatggcaggtgacaaggacaacattttttttacgctaca
taggcccacagaagctcagctaaaaagacaaattgcaggagtaatttcttatggaggggg
aaatttgtcagcatttaagcttgttcttccacaaaggttggactggggtttgaaaataag
ctgggaaagcagacaaaggaatgcaatctgatatctgccaatcgattcaactgccagtgg
ctgggtcttctttgtttaacatggtttggggctttctgtgtaggctgcacactgtacgga
accgaacacttcctgcccactgggaagtcatttggaagggaccccggtctgctggagact
taatctggctttttccaaagccagctccagcccgttttctgggcaaatttccctactgaa
gttgcCCAAACAAATGGATTTATCATCACA

>Human|chr16:54575878-54577925 | element 43 | positive  | 
GCTCAATGAACTCAAAAATCCAGATAactgagtgtagtacaaattagcaaatacgggaaa
tggccgatggaaatagcacacatacttctcccaataagtttatatgcatcctctcattgg
gaaatgaatctgtagaaagtctgcctgtgtctactcagcctgctgagtccagggtaagtt
tggatttgagtcctctcttagaggatacctatggcattttgatttatccacaggaccatt
caatcttaaatggaacacacttaaaataatagaaaaacacagttaagttggaataatgaa
agttgaggacgtcagggagatgaaataaagtttacgaagatatgccctatcataaaaagt
tcaccctctctgtaatgaagcgtaggaatatcaattgactgaagtgacagctagctttca
gaatattcatgaaaaacgcagcctcctctcatagatgtattaaagtattacttaccccct
tttgggaaagccatgtcaccaattccaggagtgaatagtgatgcataaaattgaaggaga
aaatgtggagaaaaataagcacacatcagaagcagggtcaagaacctaatttcacagtga
cacactcgtaatttggctttgaaaatttttgtcaattctaaattcatttgaaaaagcata
gctcagaaatgccggtgtctgaatatgagatatgccagtgtctgaatatgagattccaat
atttatagtacagtttacaaatacattacccctgtcacagtgaaataagtcacatactta
catgctgagtggagtcagtccaaaggtgtaggcatcagggaaaaagataaggagacaagt
aattagtacattaatcttttttattatatcatttttcagacatatatgatcgtaatgtaa
attagaaataaaggagggttcatggaaaatagaattaatttcgaggaggtcaatcactct
acagtaactgcattacaagcatggtgtaatttacggcaacatttgtccattttcctgcgt
gtggctgattacgatgctctgctctttgctatcagttgaaagtcagcttgtgcgataaca
ttctgcgtcctaatgaaattcatttgcagtacaaaaatttgagtgaatccaacaagggct
gttacaggccttaatggcattctatggattattgatttttgatttagtttctgctcaaga
gaagcccattttaacagcaccattacctccataacgattagagacaaaaagttaattatg
taattataaagccaataacagacttgtctggtttactttgctttagtcagtttaaacatt
atctctcgtgtgcacatcataacaggcggagtgtgagaagagagattaacgccatgaaag
cagatgtgaaatttaattctccaggccatcgctgtctgggaaaccattaagtaatcacag
cattctccctctattaaattcacggctgccacttcacacacaaaaggtgggaaaaggtgc
agtgagccttccagtcctattggagtgtaacacagacccaccctgaggcgctgagggaga
aaaccctgctcaataggatgcctctgtctatttgaaaatgaaaagcttgggaaaaattaa
gcgtatgatgtcgttcctaagataaaccaagggactgttttcaccttgaaaaggagctag
agctactgaaggttggcgggtttggaaatcagaagtcagccctggcgaaggtcactagaa
ctttctaatgccatgcctcgtcttgtgccggcttgtaagtgatgttctgaaacataaaca
ttttaataaccatcatccttccaagagcttccaaatggacagcctcaaatgaaatctcac
accttggttagcagtggaaggttgccgcgctcaatattatttgtcttagcatgtgtgtgt
gtgtgtgtgtgtgtgtgcgtgtgtgtgtgtgtttcttctccctcctcttaagatcttatc
aaaatcatagttataaacaactacccctagctgagagtctataTTTCTTCATAGGGTCTC
ATGACCTC

>Human|chr16:54616212-54617037 | element 44 | negative 
CCTGAGAGAAATTTTGAAAGACTGGtaggaacaagtgtcctcaagctgaggccagcctgc
attccttccctttggactgcaactacaaagcatgatgtttattcccccaacccacctttg
cctttaaaaagttcataactgcagccccgttgggggaaatgctgcatttgcaacaaagtc
cctaggccccaaacttaagtttgcctgcattaagtgctttcccagtggcccgccaccccc
tggcaactggccgccttctgcttttgacagcttggcatatttggtcatttaccgggtgca
tgtgaagatcaaatgggttaagattcttctctttaaacagcagggaaaagaacatcaaaa
aggtgtacatttcatttccccagttttgattaagtcaagcatgaaatgaaatgtaatacc
ctcaagtggccggggtttataccattgaagtcgttacttctgcttcaggaggtccaatca
gccctgggcaaggggaacaagctaacagagttttagggtggccagatggacggggtttac
catggttgaaaaggcagcttagtgcttgcctcttcaagccaactgtgtgaaatcctggtg
tgggcccttcccctcccggctcgccctcccgcagcccccgcccccttgcctccctctccg
tccattcggggccagcggcccagaggctggagtggccacctcctggatgccacaccatcc
atggctgctctgcctgtgatcctcctgctgcaacaggccgcagggtgcccctggaatgtc
tgctgggacagagttggcccaAGAAGGAATTGGAATTCTAGGCAAG

>Human|chr16:54523175-54524067 | element 46 | negative 
CCAAATTGCTGCTGAATAATTCTGAgacatctgcagagattccaaggcagccactgtgct
ctgtttaccaacacaattaaacctcgaccattccctgctgcagtacaaatataatcttat
ctacttaacgtcagccgattaagtcatcggggctgcaaaatggtaaacagatattaataa
ccaacctataagtgagtcatttgagtgaagtggaatatcatggcaggttcttaggcctta
aggtggaaaagttcacaccttcctgacactgctataaaacactgcaacattacaactttt
caaccatatctaaaaggccaatttaggtttattcccatccgcgtttatggccatggttca
gcaggtgtaaaccggtaatagctgcagtccagctctgggtggatgccagcacagatgtgt
tcagtcaaatgactaattgaaaaccttagacaaaatcagcagcctggccattttgcctgc
ataataaaacagtgctgataaaggcagtggagaaaaaaatccacccatctcatcatcagt
gccattaacaatcatgagtaaagatgaaaacaacgcatggtttattctgcaaatgaaggc
atataactagatggtttcccaggggcccattacccattttaataatacatcaaggagcct
gagcaaacagtttgtatgtgcaaaccaaacagaacaaactatttacagttaccgcataca
gagacaactcccagcactctggatttaacaaatttataaaggtacataacatgatagcta
ttagcaaaattaaaagagaaccattatagacttagaggctgccacgctcaccagtgaaga
aggaaaggcaacaccaactttctattgaGAAGAATCCACCTCCACACTTTTTT

>Human|chr16:54540302-54541446 | element 47 | negative 
ATTTAAAATCCCTTGCTTGTTGGAGattttgtgaaatctgtgtgtgtgcgcgcgtgtgtg
ttttaagagtgaggcacccaattgaaacaaaagcttatgaaaatcatagtgaggaaagct
ttctagggcgtctggaggggcttcgctacctggggcatactctttatgacagttctcggg
atcacatttggggttgggggggcatcaggggtgcgagctggagggatctaggtcaaggac
aaatgcattcctctctctgcttgaaataacaaataagccgactcaccagagaagaatcat
taaaaataatttgcacaagctttcggttgtgtgagctcttttttgatacaatatttcctt
ccatgattatcactgcggacatgtcccagccatatggaagtgagctgggctgggagcttc
cacaatacctgagtggttaattaagagccgttgcccggccacaagaagcaggtttgaaat
ccctcttcagtctccgacaatgagtagcttttttagcagcagaagtcaccagggacagcc
agaagcgagggtaattatttgagataacatacagctgaagagagtgtgtgtgagtgcaga
gaggggcgggggatctggggggagcagtgtgcagttgaaagaagggcaacagtagagaaa
agtctataataaaaaggtcaacatctcctatttttctgtacagtgtcgacagtctgtaat
gcctttttagcatgaatgacaacggattctgtcttttttttaaaaaggggaatatcttat
tttgtattcaaactttgcaattgtgagttcaggcctgccagctccgtgtgaataagctat
tctcactttatcagggtttgctgaactgactttgattgcattgttgcaaaatagcagtaa
tttttccattaacccatacaaaccctcagcgagcaggagaacaaagaaatatcagaggga
tgaaagccatggagtgccgggagggaagccaggagtttcctaaatggctgtaaatgcagc
tgcacacaccagcttggtagcctggtggggggctcatgagggatgccattttaggttccc
tttggggtcccttggggtttgagtcccagtgggcacctttcATCCTCTCTGCCAAATTCT
ATTGT

>Human|chr16:54385019-54385639 | element 49 | negative 
GACCACAGTCACTGACCATGATAAAccctttgtaagtgccaggagaactcttcccaggat
gtgatggtgctctctccaccaatagcccaccagggaggggaaccaggcccatctccatga
tgcatcccctatccatcaccccagcctttgtccctgcacccaacatgacgatcacagtgt
ggcttgagatgagactgtctaatcctattactcattcatcaaccagcggatgagagcagg
cgctggatcgaacattgctgaggaagctgggagatgccttctccaccgctgtgaaactgg
gcttagctcaggcacaataggtgtgtaatttaaggttttgttgaggcagaatccaatcac
atacttgactggtggatcacagagactcagaggctaaaggaatgagataattccacctca
cacaaacactggcattcagctttgacttaatgacaaatgtgtgaccaaccttacactgct
tcattctctcttttttgttttaatgcatttccacctccttcctccctctcctctctcctg
tatcctccttggtacacagagacagaatgaggcttggcaaagtcctagagccagaaAATA
AAGGCAGAGAAGCAGGGAGAA

>Human|chr16:54350345-54351685 | element 50 | negative 
TGTCACCATTGCCATTTGTACCaagatagtgagtccctgcaagcaagcagtgtgtctcct
cattacacatgtgtcttggcccagcaggtgggctgaccactcaacgaggttcctccaaat
cagagcagggaaagtcacaggcacatgccccagtgttccaaggaggagacgttagctgga
gaggagctgcctccgggaacatctctctgccagccgctctagctcaccatccagggccac
tctaattggctcccttctcagatgacagcacggtgtgatgtaaccaggttagccaatgct
ggtcttcaggagaagcccacacatcccaaagggagcatcttcccccatccccagcacctc
tctccatgcctgcttcccagcgcttccacagctttaagagttccataaatgctgataatt
gctacattaaacttcagtttattattttatttgggtgcaggtatgcggatgatatgaggc
ttcgctgcatttacatacaaattgaagatttttattaatcagtccagtaccaggaatcca
acgttaacagtccatcaggcccttaaatacatttggtgacatttttaccatgcattagca
tgatagggcaaggcgaatataatgtaccaatgattgcttttccattgaaagcacaaacgg
tttcatttttcctgtcatctcaaataagtgttaaagagggtttggaggctgttgtgtccg
cgccgtatgctcaggacttacaaacactgatgagcacattaaataaccattagcgtctgg
gcctggaccacagcaccgtcccttctcttcagaatttattctttgatttaaagtgaaggc
aatctgtggttgctttcataaagtcccgcggcccctccattctccctccaacaaaatgca
ttacaacagtaattttatgactgttaaaataactgtcgttaacaagcacttaattaaaat
gtacaataaatagccgactacagccttatctgctctccggagcggcctcagcccgagact
gcaatgcccaggcctgctgttgcccagcttgtttgcagattaattgcttttcgagctggc
aggagctgcctcttcagcagccagatcataaatgaccagatagggactttatcaatcagg
cgagtgcgtctgtgaccactggtggacagggaggccagctggggagcggttggagggcaa
gtcttggataggtggaggtactgaccggggagggagtcggagtgggcgtcggtggaggtg
ggtaggggagaaaacctgcaggaaggtgtccccagtgggctggcctgctccagacctcat
tTTGGACATCTCTGGCCGAGT

>Human|chr16:54323420-54324336 | element 51 | positive  | dorsal root ganglion[5/5]
CACTTCACAAGAGGGGAGTCACcaggcccgcttcctgccccctcctcgcccagcctcacg
gtgctcacacgtccccgtcgaggggagccgcggcagccctcggactcccagccccggctc
atcttctatccttccctcccaggccctaagtccccgggctgcggtgcgggccggcgatct
ctgagcttcctgcaggcgctgcggcgcgcgctcccaccgttccctccccctcgcgctcgg
gttacaggttaatgaaatgctcgttttcctcagtcatttgttttgttttcctgcaaagtt
ctgataagtagctaaccaacgaagcttgtaattacaatcttacagaaaccgggccgatct
gtatataaatctcaccatccaattacaagatgtaataattttgcactcaagctggtaatg
aggtctaatactcgtgcatgcgataatcccctctggatgctggcttgatcagatgttggc
tttgtaattagacgggcagaaaatcattatttcatgttcaaatagaaaatgaggttggtg
ggaagttaatttctctccgctctgtgaagcgtagacaagaatttaatgatttaattacag
ttgtaagccctttccatgagacttaaattgagctgagaatattttttttccttctctctc
cctctctcccactttcgcgttctctttctccgctattagcagccgcggactcctgagagc
gtggcctggcgtccgcacagggtggaattcgtatttggccaggaatccggactccgatca
tcccaggagacgcggaccgggggcctccagagctctccggagcgtgctgccgctccccac
cagccaccagggactcggaggcccttcctgggtccggagaagcgacggggacaCTTAGGG
GAAAACTTTGCCAACTT

>Human|chr16:54143854-54144867 | element 52 | positive  | dorsal root ganglion[3/5] | trigeminal V (ganglion, cranial)[3/5]
CAATTTGGAATAACTTTCCCTACCCagtaaattgagcattactctaggattctgagacag
agagaaagcacaattttaaaagctttgcagagttcctttgtaattagtcgcagctttcct
tgaatattaattttccctgcatccctttcaagtggttgagagactgtctctacaactaca
gagatgcaccctcagaacaacgacagcaagcggcatggtctcaaacacctatgattaagt
agtctacagaacgcaccctctgttcttcagtgcagtgtgtagcttatcagtgcaaacagt
ttaatatttatgctaagaggattgtcaaaagcagcttctgttgctttaattcttgtttta
aataaataatgagaacatttaaacacattactcttcttggggccccggggtcagctaatc
ttattatttatgaagtgatgtgctacataatagtacttagtgcatgttaacagacgctat
tatcagggccggatgcagagagctgaagatatattagaatgttatgtgtaatgtacgacg
gattgagtgcataggatgccggtgtagcaattaaccacactcgaaaataggtgtaaagtt
gaagtatgttttccccggggggatcccctcaccattaataattccccagagaagaagatg
tctttcagttaggaaccctctctaccatcaggcttggaaatggggccaggatattccatt
ctttgatctcttcatagtcagtcctacacagtcagaagacaaatagtgagcatgaccact
ttttaattgatttagacaaaaatggagagaaggcgggggtggagggaggcacatgtgcaa
tgctcccaagtgtcctcatagtgtttggttttgatccactcgttttcactgccacgtact
ccaggagagtcgagaaattgttcattccttaatgcaatctgtttccttctctctgatcct
cattttgcagataaataaagctaaagccaCTGAGTTTTCCCAGGTCACTTTTTA

>Human|chr16:54139806-54140268 | element 53 | negative 
TGGAAATGTTACCTGTCCTTTATTTGttgcaaaatttagggacaaggaagaagaccgtgt
atgttttcttaaaatcaatggccagcacattactgtaaaacctattgattaaaaacacaa
agtataatgttagtcatttagtctgtgaagtgatgcaataagggaagaaatttatccttt
gacttttgcattaaccttttattgactgcttgcatacccataattaacacacactttagc
taaagtggttaattttagcatggtgaccagtgttcactaatgtagctgcaatcccgatct
tctaaatgtaagtgcagccctgggggaaatcagcgggcagtgacgcccttcatgagttac
accttggtcaggaggacctctagacaatctgctagcagccagccaatgtgacacctttcg
gctgcttcctgttacgtcACTAGGTCATTCAGGGAGAACCACT

>Human|chr16:54092614-54094121 | element 55 | negative 
GACACCAAAGATTACTTGGCTTTTCcccccacctcctgtgcatgaaccggagaatgatgg
aacaattggttgtgtttggggcctttatttgcttttttccctcctctctttaaaaaataa
ataaataaataaaaaatctgcctttgtctgctgctactgtgtctatttttgttgtggtgg
tggttgttttaaataggagaacttgtgaaatgagactgcataaaagatggacttgtttta
tatatgggatattgcctgtccttcagatctatgtgtctcgcttatggaatgaaccaaagt
aggagagataaactaatattttgtatcagctcagccagacaatacagatgataaagatgt
ttcatcttcttatgcatgcagaaaatatgaaaaatcgtagtttacacacatttgctcaat
tcaagtgtaaaattgggcccctcgattgccctgggccacagtggctgtgttaaggaagct
cgatttaccttgcagccgagtgaaaaatgatcagaatattagactcatctagcccacatt
aaggagccattgcatttcccgacaattgtatgctatctcaatatgaaaacagagcaattt
caactcatatcaggttatgatcggcaattacagttgcataattcacctagtcatctcttt
gcagggcctttattttccctcttggtgacattcctgagaaagtgcctgataaaaatgtca
tatatcatcccagctttagaactcgtgagggggtaatctgctatgccttgctgagcccat
attcatcactggatttttgacttggaggggtcatggcactcataatttcctgtttgatat
tgtcctcaccagctctgacaaggggctgtaaaagctcggttgtaggcagtggttaagcgc
tgctccagtggggcccatcaccagcaataagagtgcattactgtggctcatgctggagtt
ggccgtttcgaagataattagatttgatgtcaacatttctttatcacctgcatccttttg
tgcatctgtgtgtcaagttgttctttccggatttattagcaccctcagagctactctcta
tctgtcagcttgtgtgctgtttgtgttgacagttgtaaagttaattactagtactaatga
gcatcgggcttttggtggacatggcgttttggacatttaaaactataattagtttttttt
tgttttttgttttttgttttctgtgtgtggtgcttcagtacaaaataaaacgtgttttaa
aaaaatacgtcccttccattgcattttgacattctgtgtgcagtcaacttatcttttatt
caaaggctccaaaaactcagttctgtttctttttaaaacagacttccttttcattgtaac
tccatgaataatttcttttgttccttacttctcttccaacttgataacgtgaccatttca
tatgccttgagaattaaggatagtgatggtggaatgatcaaaaAATGTGCTGGGTAAATG
TTCATCTC

>Human|chr16:53929213-53929824 | element 57 | negative 
TTGTGTATCCTGTCTTTTTGGGAAAaaagaatatacaattccaagagaattcaggcttaa
gcctcaaaaacacagtgtgcttcgaaagcacaaaggactgtgtttatgattctctttgaa
gtgtttttgcaactggataaggaaaattttagaaaccgtctgatagtgttcagggtaaat
acttaaacccctttagagaatttcacacacagatactgtgcagcagaaaaaagggatact
tatgtttcttaaagctgctacagcctacagctttgtacttaaagacagaggtgttgaata
gaattctactgaggatacatccagtgacagtatctccaggaacatcagagcaaaccagtg
ggtaggactttctgtttttaacccttacatgagctgtgtgagagttgagctttactggta
ccaagtcctaggatgtgcctggtacatctcaggaatgttaagaggatcgttcctagtgcc
tctgctctgcacacaataggaacaacactaaaaatgctgaagatgctgagacaaagtgac
aggagctaggaaattccaagtgacagccttgccatctctcttaactcTTAGTGTGTGGAG
AGAAAAACTGGA

>Human|chr16:53760298-53761157 | element 58 | negative 
TGTGCCATTTTGAATTAGAAACTCCctaaagaagaataaattaactttgcattttctttc
atttttttaggatctgagaatgtgtatgtgtctgaggctacctctgtgtctaaaagcaga
gcatgcttaaaaccatggctgaggagttatgcttaacggtatactttgcatgcatttgtg
atttgaaataggaaaaaaagtcaaatttgagacagcttgaatggcatgctgtcagtttgg
agcttcatgaattggcaatggtctcatttaggaccttcagatgtgtctctgcctggacag
aatgagaacattttgcatgttcagaaggagacagccactccttgctgcttcacaataggc
agtggtgcatgacagttgcccttcattgctggcttcttggagcttaacctctgaccctcc
acttagtcactgtgcagcagttggagcaggttggagatgttggtgaatgacaggcattgg
cctgcaacatgcttgtcattatttgactgtcaaaaggagcctgccattggtttccatcaa
ggtttgaaacctctgtgcagcagtccatattacttaacttccaaggctgtcaacaggatg
atcaaatgtgcataaaaaaatcagagtgctgaatatatcttcaatcaggagaaagaagtt
tcccctcttcttttctttctttctttctctctttctctttttatttttcttttggctaaa
tatattcagatgactttcacagggccaagaggttgaatctgttgctccagtgagaaaagt
gaactgttgtctcaagtggtctaagtttcaaatagcacaatttaaatctgagcagCTCTG
CTGGCTAAATTCTCTGACTT

>Human|chr16:53726316-53727556 | element 59 | positive  | branchial arch[8/8] | eye[8/8] | nose[8/8]
TCAGCATAAAATCCATTCTGTTGAAaggaacataatcactgtgaagacttcagtgcagaa
cctgaataataaatttcaggttttgatgtaactattactgcctgtgaagaatcctttgat
gataattgaaaccactgggcaacaatctgctttatagcactgacaaataacagtttccta
aggcttatcatttaaggttagtaaagagaggacacatatttactccatatgttcctgaaa
cgcaatttttaacgcatgaccttatataggaatgctgtacgcacttaagtgtagttacag
attgtggatgtggtgggttatatctgcaatccacagtaagttaaaacttttgaaaagtgt
gttaagactgtgcagcatttaggtaatatattgttttcagtttctccaggattaagacac
actataaatataaaaatgttagaatgcataaatgcacacatataaagcccaatgaaaaat
tcaaaagaaaccaaaatgcaccaataaatgttgcttagtgctcaagaaacacttgtgttt
aatggtaaaaaataattagatgcaaaagtatcattttaatgctatctttaaatttggaca
taaattgtgcttttgacatctcaggagtttatacctttgattcttttaagttttgataaa
aactggttagaaagaacaaaagacagaaagggcacatgggggtgatgtaatatacacgta
cggaaaacatgcctgacagtgaatggaaaaatcttggcaggacaagaaagaaaaggtggc
tttgatgagagacacaagttcaagactttacaaaattggtcgcacatcttcaatagctga
ttctagtttatagtgaatctatttttataaagacccagacaggagattgaaaataaaaac
acacttcatttttctttaaatgggttttgctttattttagcgtggttatggacagaagct
tttacttaagggaacaaaagtgaaataaaaaaacctttaatagctttgggatgtcataga
acaaccttttttctgccctaagcagagtccgctgtaaatgcggtagtaatacatgtctat
ccacactctggctactcggcctacagcatgtggcatcagggagagctatgcataacataa
tcagttaagattgttttctctttcccttgaggcacatccattaagcatgctttataaagg
atacaggataataaaaACCAAGATCCAAGAGTACCACAAAC

>Human|chr16:53578034-53578985 | element 60 | negative 
GCAGCTTCAAACTTTAGGATCTCTCactgaggatcctaaagttatgagttatctaactcc
aatgtcttagtcattaaagtgccagcgaattatgtgtatgtgaatcaaagcatacttttg
ggtttaagactaaaaggttcgaatatctggggtgtgtgtgtaagaaaaacgacgaatatc
agccattagaaaaatcagctcactttgagacctccatgccattattgcctcctttaatat
tgctgacagtctcttgcaaatgtatcacaagttggcatttattagtgcgaggcacaagta
aggggcatgttatttgatttgaataacagcttggagctacagtttgagtccagaaatata
ttagtcagaaacaatctcatttaataacacagaaactaataaaagaaaagtattccaact
gattcagaattgaatttatgaatattgctttagcaggattaatgatcaaaaccccaacct
gtttgtcacgttataactgacttttccatttaaatgcaaaaccagaagtcaatgagtcca
aaagattgtatattgctttgaagaaaaccagttcattttacatgtaagcttccaaattgg
caataaactttaattacagggtcagataatcaaattataatcaaatagcctcacataaaa
atctatgtttgaaattaacaagacacaagcctgccacttggtatcattgcacctctgtaa
cttactaacagacatttcattttcatttaaaagtcaccttaaggactttctcctcaattt
ccaccgtgtagcttaattttatttagaaaacatttcattcttagaccatgcagtccttca
gattttcatattcagctctacattcccccgccccttctcaccttggggaggtctgtttta
caattgatgatgggatttccaaattggGATGATTGTAACCCTTTCCAACTGA

>Human|chr16:52530541-52531971 | element 62 | negative 
GACATTGCCTCTATTTGCGTATTCCtgaatatcctctttcagatcccacttttatgggaa
gcaaaatcaattttcttttggacaaaaaagtgagatctggtctaatgattttaatctttt
aaataaacatgaactgaacttggagcacaagcttttcccttaagaaaagatctttgttgc
tcagaaagatttctttcaacccatgaacagttagtgcccacggcagtctaacctggggaa
aaaaaaacagaaaatacatatttatacctatgttatttatttgttaaaaaaaaaaagcaa
gtgtttaaaaacaaaaacaaaacccctgcaatcaaattatcttgcccctaatgtagacgg
atgttaagtttaatttttgaaggaaattaggttccccaattcaattttaagcaaatagaa
aatgagaaacagaaaactgtaacataaaacttttattgctactttgctaaaaaagcacac
tcatgtttatgaaatagagtctcccttagcctcaaaggggaattattctgaaaatcagca
atacttcgggatcctcacaaacaccagcccagtgcagcctttctaggcctgtttcagccc
tgctaatagttattgtttgtacaactgtaactaagtacattaccaaccagttgttcaatc
tatataaatttaagaaacacattgccaaggagtgactcatatatcagtctattatatgct
acagggctgactgtattaaacaaatcactctgcctacagctgaagaatagaagctatata
cagagcagaggttattgtctaatttaaatcttggcttgcttcccagtgctgtacaagatt
ccaatttgtggaaatgttgctctctgctactgccagaaaggctgcagaaaatggtattgg
gagccttccagaaatatgtctgcaaaatgccaatcaacaagtcactaaagattaacagta
tgactgtaccaaattaatttaaattatagaaacatatggctaggatgtttgctttgcact
taagacaacacctacctcacaaagagctaggtttattccacagtacaaaataatagccca
atgttcagattactgcaaaatgtgatcatcaactaatatctcaggagctagatgtcctta
cagagccagttgtgttttttttaatgtttagggccatatctttaatatattcaaaacata
ggggaaaatacttttcataacaaggtatttttcacccgcaaagatataaagaaaaaatca
acattattcagcaactgaaaacaatttgctctataatgggaagaaaattctagctttatt
gagattcaccgtagaacccagaggatgatgcgatctactgcacattactccccattctaa
aatatgattttgggctaagaatttaaTATACGGCCAAGAGACATTCACCAA

>Human|chr16:52503834-52504926 | element 63 | negative 
AGTATCCCACAACAGCCAACACACcgaaatgcacatacaatgagtcatccgacaagctct
cactgagcactcagcttcatttaggtaaatatctttataaggatttctgaaagatgaatt
ggcgcttaagaaagacctttatctggtttctctgaaggcatgtgatatcagaaacatgtg
catggctgcacatgggcacacacacactcacacacatattttcccttgtttttctacaat
gttaaatacatgcaagaaaaagtattttaagtattttattttctatcatgaaatttttga
tgaatgaatgatgctagagttaaaatctcaggtctccatgcaaatgttccttttggatat
ttatgagaacctgggctcgagatgagtattccgtgcaccagtcctggccccccaaaccgc
ctaacaacatatatcacaacctcaacgttatttaaatgtaggttttgttggggaattaga
aatccatttaaagcaaacagctcattatcacagagtattttttttaagattaaacttact
tattatctaatagcacctaaaacaacaaagaaaaataaaatggctattaaactaaaggcc
taaacaattcaaaaaacaaattaagcttagagtgaaataagaactgggttagaaatcctc
ttctgaacagttagtatgcgaatgtaattactgaagaaactacagctaatcagctgtgaa
ttgtatccattaattagtatttgccctggagaaatgagaaaaatcagtaacaacactggc
accgcagtgcacactgatgagcagagcaggccacgcagcgtttagtcaagcaggtggctc
cagtggtccaggtaatttgaaacgctcttacctgaagtactgagctagcattacaaagca
ctccttgcatatcttttgtatctatagaaggccttaattaatggcttttaatttggaaac
acttgctgatcaggcgggaacagttataaatcacttcaaatagaactaaaggtttctatt
ctgtattgggtaaaacagcccctctacaaagggggctttaaatattgacTTGTTGCAGGC
AATTGTCTTTCTC

>Human|chr16:52436255-52437376 | element 64 | negative 
aAgaCCACTGGGAAGGCTGGATTCAATttcaatacagaaatattgctgtcccctaggaac
aaaatgtaattgacataattcccctgacctgattggtctaatactggccacgcattgtaa
agggttaaacaaagattacaagctctcttttgcaggggatggtaaagtttattatttttt
tgcccagtctgaggaagtataaaaatattattttcctggaacttggaaggagagtttggc
agacagtatgaatttcaggaaaatatttttgtcattaattatgtcataagcaaaagagta
aaataaactgtttattatcacatataaaatgcttttgatcagtcaactgaaaaactaatt
tcgttttctcattacactgcctcaggcattctttaacgtcaatttttattatagcaaaag
caaggaaattaaaatgatcagtatggtacagagagaaacatttgcttcaaaatttttaaa
ggtaagaataacaaagcactgaacctctttatcattcataataatcacaactgatctaca
gagggggtaattctactccaagggtctagaggatcatctaatcataaccctctttgagcc
ccatgggaccctcagggtgggtcagtactgagacagatgctaggggtcctgttacgtatg
tgtctagaaaaaatggagttaaatttccagcccaattgggcctccatagacggatcaggg
tagaagggggctatactaacacccagagaagctaaagaagaatgctatgcaaagggttga
ggaaggatgggcttgatttccatccgttggcccagcagtttatgttgtggaaagaaataa
ttttaaaaagaaaaaatgttaggtgacaggttttccaaacttgtcccagtcccttaaaaa
ctctgtggggaagggggcacggcggggggcattctgagactgagtgtcctggctcaacac
agtgttccgaagcaccaacaaggctatgtatgtgaaagcacttcgtaaagtaataatcaa
aggctgtttaacaatgaccattagcatcctagaatgccttggctgaggtggacctgggac
ttgggtgcttcttgtggAGAACCGTTGACATTGAATGGCTCT

>Human|chr16:51958288-51959688 | element 65 | positive  | somite[6/8]
CCAAGTATGGCACTAGGGGTTGATaaattgataatgtaggcagtgtgaggtttttcaaaa
atgtgaatctgtgccatcctctgtgtgtgtatgtgtgtgtgtgtgtgcacactgtgtgaa
tctgtgtccatgtgctcaaacctgtacaagtgtctgtggccaaaactgcaatgagataga
tcacctgaacgtaaatactcaggttcaacaggactaaacttcagctgtgactcctttcag
agcctcttttgtgctctactttcttcttgaaatctaaagcttctctagttctccattggt
agctgtgaagaaatgttttccctagattaaaaattgtgtttagattttcagcaactaagt
ttgtaaagtaaataaagaccttctttcaccaatttaaagtgtacaaaattattattttca
ataaaagtataaaatatctataatatatggaattaataaaatacattcaaggttcttcat
atttatcaaggcacttttttttttccttcaattacttgcacaatccatttccaggtgata
ccattgttggtcctcttatcagtgtcaataattccatttggcagccagcagctaattctt
ttcatgtgctaatgattaatcagacaagcctatttactaatgtatcagaatgcattagaa
acataaggtaatggcggacagaacatcaattcaaatataaatgaactacatttacattgg
atacctattgacttatgtcacagaatgaagtagaaaatacaatttacttgtaaaccatta
aaatgaatgaaaatagaatttcaaactccatcttcaaacataactttattggcttggccg
tgagccttaagggagtgcctaactaagtttaaaatatataaataacacactaattcattt
tgccataaaagagttagtgtctcaccaactgaacaccatggaatttacttaagttggaac
tagtacaaaataaaaagaggtcacagggtataatgtgaggacatgttagcattctcacat
tggggttttctgattttagctctcctctaacctatttttgtccaaaatcttccatctttg
cttgtcccaagggcactggcccatattttaccaatcaaaaatttgaaattaaaatccttg
tgagagtgagggtgggttaagtcagatcaaattataatagtaatcataatatagactaaa
gtactggaaaccaagctctataggcatctacattggactttcactggatgaaagggatat
tttaagatattcagagaaacattacaagcaattagataaacactggaaagtgaatagatt
tgacacacttagtatggaaagtttctgtgacactaataggattttttttaactgaaGTCC
AGATGTCTAGCATGAGATGGA

>Human|chr16:51817305-51818432 | element 66 | negative 
cTCacaAaTACACACACGTTCCTGGCCACTGTggacatggagaatgaaaacattgctctg
gagacaaatcctatgtgtgtgtctaatgggggctggagaaaagatcacaaaacaggtgcc
attgctctgagacggcattgtcagggaactcagttccaatcctgaaacttaggtcattag
gaaaagcaagaaaaggcagaaagttttcatttacaacctaaaagctagcctttcctgaac
atcaaatgccgcaattaaaaacttgctttttaataaacacagtcatgagttggtaaaagc
caaagcatcattcacatatcatttcctgcaccactcagctcatattagcagacttaggaa
agcatcaaccacaaacatgttgctgatagaaatttcctaatgcaagcagtctttatagat
ttctgctatttcaatgtaggtctccgaggaccatttgaatccatattaatttcctttctg
gcagttatgcggctgagtatgaactgcactatttcacttttaatctgtcagtaatttagt
aatgtgtaaactaattatgaacagatattaatgtaatcggtttggggagctataaaatca
atgtgtttttacagactgcattaaagagaattgcggtgttataatcacatgtcagttaca
gataaggttatggaattaaaaaatggatgtcacccccccttcaaggggcacccactaact
ccatcaaataataagaacatgatcttcccactttctggaactataggaaaaatactaata
tcacagccaaaccatcctgcttcactctgactttgataacatcatttccatgacttccct
tctccacttcttccccttcctctgttaaataaaaacttgccattcatgatttcaaagatg
gtgtcacagatcagccttctaggggttatgtcagtgcctcatggtaatggcttccttggg
cgaagtctgccctaatacaatttaccagatcattcagcagaggaaaatcagttaacatga
acccagtggttaagaggggttaccatagcttttgcagagtggttctccctaggtctgtga
ccctgcaagtagtccaAGATATGGTCATGGGGGTGGAGGCatCtcAcc

>Human|chr16:51786180-51787369 | element 68 | negative 
tcCCTTCTTCTGGCATCTCACACATCTGGccctttctcctgaagattaatcagaatgggg
ccagttatgaggaggccattagggttcttgcccctccccaccctgacacttttggacaaa
taacgagagaaggaataggtgagctgacaccctccacagcctcctccctaccttagtccc
tcagggaacatctcctgccctctgccaatgaatttctagggctgcctccatcacaaatac
tctgattaaaatgtaaatttagccaacctatcagcttcccattaaggggactctttaaaa
atgccgttaatcagctgaaagatatgtagtgaaataccactcatcaattgtaactgctta
tgacagttaacaaagctttatatttgccccaaacatgtgctgatctatccattatgccaa
ggttcactctcacgctaattgtacattttcttctctaatgcattttttgctgttatctca
taggctaatgaaagccaggaaatcaataaatataaattatacatgcaaagaaggactgct
gcgaacataaagtttctaattaattgcacttgattaatttatatcctttaattatcttgc
taagccacaaacaacataaatatctttgcaatctggttattgctatgtcagtcataaaaa
agcagacacagtaaatctatgaaatctagcaaactgcattgccagaaaacatggaatggc
atggcccataaatattactggacttactcaaggcacctatgaataatttcagtgtgacaa
attaacactaaatatgttgtatggttatttgacgaaggttatagtgatgtgataagttta
aatggtgcatatggagtaagcaaaaatatagattttaccattgggcttataaaaatctgc
tcaagctggggaggagtaatgtaggtaaggacccacatgcaactaacctgtgtagttttg
caaatggaagtattctttgctggccaagttgaaaaacaaattgttaattgtattgtttct
tagtttcccttagataagttcgatcaataaagaatccatttcttctgcaaaggcaaaact
aaaatgcgtatttgaagaagaaatttaaatccaggaactgagtaccaggttgggaagaaa
gctagacgttgcatgctgctgttGTCTTAGAAGATGCAACTTTTACATGG

>Human|chr16:51757191-51758243 | element 69 | negative 
CTTGCCCTTTCAACCTTCTAGCagtgtgaggaggcattctttctgaaacccataaattag
agaccaaggtttctttgcaaagtataatgacaagatgacagaatccccatgaagcctaat
tcttttccctagacacgagatttttatttattttctttggaacgttaagctacgatcagt
gggtcaatgggagtactgctttttttaaaaaaaaaaagttaaaaaaatgctttggtcatg
aatgcattctgctaagatttaagataaaaaagttaaaaaaaagcaaaggactcttcctcc
tttacatgcttgtttcaaaatccactaagtaagttatttaggttctgaaagttgtataca
atgtaaatccatccgggctgaagtaaaaaaaaaaacccaggagctgtaaagctggtttct
atattgtttggacataatactgttctcaagtgaagccataagggaatagggcacttaaaa
tagggtgtcacatttcaaggtaataaatagcagattgattctacctcccaattgatcctg
cagtttacttatacacaagatggaaaataaagtaacaaagccactgtgatttactttgta
gaaaggagacactcagtattagcttaagtgaatgcacaggccaactctgacaatttatta
caggctcagtccaaatgtagtttggatcaagttgcactattggcacacacatattaccat
gcatttagcatctcaacaattaaacacactttaggcctctctatttcttaacatacattt
tgctatgctcttcaaactagccttgtcattcaacattagaaatctgccccttttctttgc
ttaacataggctctcttaaatactgggacatcaacttgttcctgtctgtgtaggagtggt
tcctaatatttggaaattgggatgtgatctagatgtttgtttttgaaattcccttcaatt
attttcttccttccaagcacaatgttacataatatggctgtttcgtattatgaattgaaa
acacttttattccAGGAGTGTTTGGGGGATTTC

>Human|chr16:51732148-51733614 | element 70 | negative 
gtCCAGAGTAAAGTCCCACCTCCTACTTCATcaagacctatagatttatcaatgtcattt
ccactcatgcaagttcccaagtcagatggaaacagataaagatggtctaccaatcctcag
atgaatggggaccacctattgagcacctaggagcttttcttctttgtctacatcctctac
ttgtagatgagtcttctatctcacatgggtctgtgtgcctacggacttcttcaaatagca
catgacatctatctgcccatcttttcagtttgtttttcaaccaagtaaacaaagtgctct
gatcttaaacatggaatagatttatttgcctagctttcttaaaacatacctaatatcctc
caggtctagaagggccaccccgctgtataactcacaaaagcacccacaaaactacatttt
cttcagacagaacatatcttttattaggcttatgtctgtgataatgatgcaggtgaattt
tatcattcctttcaccctactagtaatgaacaaattcactgtgtattactttggacttga
tctctggcaaaacactactggaacaaacaatttgatttgtcaacacctttacaagggctc
ctcaatcaatgtcacaaatccaaatttaaacagcaaagtacatttgactgcaagaccctg
gactgattagagctccgagttcagagaattgctccagacagggcagcaatcagattatta
actccacttgaaaatactctctgctgcctggtattagcatgcatattttgatatagatcg
ataagcaatctcctttctataagaaatgcctgcaacattcatttggctgatcaaaggtag
atatcagctggctgtgacagctagctattgtttccccgctttctttacagaagaacctct
attaaaaaaaattctctgcctctttttcagctaatagtggaagccaagaaagccacaaaa
tcccatctcttctcaacactgaaatacaattagtgctgaagggacttgagtcttttctga
gctaacttaacccattttcactgtgtacactgtccagaaatgccaagtttttctccctcc
ttcccccactcttctccactctgatttattttccactggagtggtggtcccagcctggaa
gtgttagaaggatgacacccaccctttcccaactggttgtttccttggtgacatcaaagc
tcatatactaagtcccctgtattgtttgaaactagttagctcagattcagattctgggtg
ggggcaaagcattgacttactgctttgagtctgttattcaatcccctcacccctctctca
cctggattctgttttaaaatacccatttcctttttgaaaaccatttcttatttatattct
ttgcctattttgtccatctcaagctcttctcccctcacctaaaccttatccaatcaaCCA
ACTCAGAAATGAAAACCTAACTTATGC

>Human|chr16:51671181-51672039 | element 71 | positive  | forebrain[4/6]
ATTGAGGACAGAGACACTGGGAAAACactcctggagaaactgcagagtaggggcacatct
cataaaaatctaccttgtgtccaggatgagactgtatttcctccacgcgcctcaacctaa
tttcctgtggatttcagatcatcttttatttccaattatgctgctgttcacattatcgat
ttggaggatacaaatgttgaatgacaagagagggagaagaaggaggggggaggagaattc
cattttgcctgaaggataagatactcgaaatgccacccgcacagcctctctgaagcgttc
atcaacgtggcagaggctggctcaattatctttgtgtcagatgattatctgagagcttaa
tttaatctccattatcctcccccgtcatatttcaattaaatctgctatcagagtgttaac
acatctttgaacctgctatttcttcagttaattttccactaagaggtgctggagagtaac
agatgtcataattatgcaattattaagtgtatttgacactcgttctctcaggattttgtg
gttagggtaggagggttggaaaattaatctgatgacaatatgcttccgttgtgatccgta
acaccactgcaggctgggggactgtcctcccgctgtttccgaggctgccgccaaggaaga
taaaggattaactgattgtgcgtcagattcgtttcacttttgtatgtctggtaaattgga
tgagttcattaggctgagcagaacaccagaggcatttttttaaaaaataaaaaaaaacct
tcttcaagacctcaagaagtacaacaagtacatctcagggaatatggtaaaGTTATCAAC
TATAGAGTTAAGGGCAGTT

>Human|chr16:51657810-51658716 | element 72 | positive  | limb[6/6]
tTGCTGTAATTCTGAAAGAGGCAggagttgacaaaaaagagatcgagctgtttttttctg
aaggcaatttattggactaccacagggatgtttattttcttaactagaggtcatgagaca
caaaggccactaatgagtgaaattggtggctgggggagtccagggctttcctcacttctt
ccaagttcttcttagactgaaaaaaaaaaaaaaggaaaacaaacaaaaaacaaaaaaatg
gttccctgtaaattttatgactgcagtgtcaaaagtcttctatctaaattgcagtaaata
ttctaatgaagtctggaaagaaagccatttgtaatggctcggggcagagtattaagatag
cctgtttctagttagctggtcattagagagatctaacatgcatgggaaatggtttcctgt
tctaagtgctttaaaaccaagttttaggaaaccccgtttcctgccggctcatttggagac
aacagtgtgccaaccggtcagacttttcagatggccaagtggtcaccttctcagctacaa
tttagtttcgctgcagcagcctctaccagggagagtgggctttgcatctcaggggtcctg
gcagggagtagatagctccacagagcgaggacatctggacggggcaccactgaaagctgt
cctttgcctctgttgtaaatgcattgggattgagtgattcatgggatgagtcaaaaccta
caggagaatcttccagtcatcagcctagatacatctatctagaaacagactgaggggact
ggtgagaaaatggtggataaactccctggtttgggagggacagggtagctgatgggagag
gaaattcttttggctacctgatgtgctgtgcattaaaatgggattttCCAAAACAAGGAA
GTCCCAG

>Human|chr16:51576725-51578101 | element 73 | positive  | neural tube[7/9]
CAGTTTAGCTCCTAGGCATTGCGcaggatcacctgccgcatgggttgccactcgcctcac
cctattttaagattttttaaaacttaattacgacaagatggaatatccctctgtcaacaa
gtcttggtaactgctggctcactctttttcttcttacccagggcccatcctttttcttct
caaatcctatttaatttttgcatttcctgatttttatcttgggaaaacaaaaaccagctg
cagtcagttaaggaaacagctgagggatgctggcaggtagaggccttgcagattttcagc
ctgaaattgtgaaaactgaaatgcagcgtgtcaggttgcagtgacttctgcacctcccca
gttctctcccttctgcctgcaaacacacacacgcgcgcacacacacatacacacacacat
gcatacgcatacactcatgcacacacaagtccctttttctcgcctcttgcctggcgtccc
cctcactttctacagctgtatttctaatcagcagaagatacatcttgcttggagtcaaca
ctccttttctctgcgcattcttaaccttctatcttatgcatggatcactggttagcttag
aaatgcgcagacacaaagggggagctgacatgtgaggtttgacggccataatggctgttt
ataagcctaatccatcacgtttagtggacacctccatttttgtccctctgaaaaggtata
aataataaaatgggatagctccagctcagaggtgccttggtaaatattttaactatttac
aaaatagcaccaataacaaaagaagcatctgtacccatgcacagaggggcccccggtcat
taagagagacccagatggttcctaccattcaaacaacaataacatttcttgatgacagag
cttttgtaacatggtttacattttttttccatatcacattgtgatattctgaatttgcac
tgctttttcttcattgcccccagcaacccttctaaagaaaatctccccaaatagcctttg
cccctaagaaaagaacaaggccttggaggaacatggcaaatgtgtgattcaaagcccaat
tcagagacaattctgaacagttataaaccaggccttcttaaagtccaaatattgacatgg
gcccacttattctgtggcccagttcaaggttagctttcggtaaacaccccccttaagtcc
cgaatgagctgtgccatctcagactgagtgcatgaatctgccgcactgggtttgatttta
ctctttcatgccaggcataaagagagtaaaatggaggtctgggaaccccaaaggagactt
ttggagttaaatgtcttttttctttgaggaccctgtgCGTGACTATATGGTTGGGGG

>Human|chr16:51560196-51560925 | element 74 | positive  | neural tube[4/12] | midbrain (mesencephalon)[6/12]
TCCCTAATTTGTGTGGCTCCctaagaaacattatctcaactccgactcttccttttttat
ctcattaaaataaaacaaacaaacaaaaaaacaagaactatagacctccatgagagacct
cacttaaaagcaaaatattctgttagtttgaaataaaccagagaatcaaagcctccctat
cctctccaatctccacccgcgttcagatacccctgccacacacacactgaaactcagctc
cagctctctgtccgcattgccccctttctgccccctccacacagacttatttcataaaaa
tgtcagctattaagttagcattatttaaggggctttgggttttagttcctgaatgcaact
taagctggatccgtaaaggcctgacacgaagtcccggctgtataaaacatgatccacgga
ggtactaaataaataacctggctgtgggcttccaggccgctctatttatcactgcagtga
ggataaggatctgatttagagtgaaccctactgagggtcgaacccggcacaagctgtaat
atgatctgcaggggagggctgataacccgaaacaatgtgaagaaaccctgtcagataaat
aaaacaaactgtttgtccattaaatagcgctgtcaggaagagaacagggaagccaaacag
agctaaatccaattcttttatagccacacaaagccaggaacacctgaactAAGCTGGGGG
AAATAAGCTC

>Human|chr16:51389295-51390719 | element 75 | negative 
gcctctcttCAATTGCTGGCTGGGCCTTCTgatgtgtgcaaagagcttcgaagtcccttt
ggtttgaacaggtgctgaaagctggggaaagccaaaatatttttttctttctgggtcatg
aactgtttgctgttggaaacatctgtatggacaggcgtatgggctaaacaaaacagaagc
gcaatgaacgatgataccagtctttgctagggagccccctgaggaccccaataaagttca
ctttttaagcacgagctgtgcacagcgacaggcaatgaattatccacgttggttaaaagg
ccaaggtcacctcataacaacgttgcccatattctgcagttaagtcaggcctgtccccaa
atattatttggggaagatgtgtgtgtgtatatgtgtgtgtgtgtatgcatgcatgtgtgt
gtgagcatgcatgcatgtgtgtgtgagcatgttcagagtcaagcgatgatgtaggcccgc
tttcagtagcaaaaatcaccataattagaggaaatgctacaagttcatttccgcaaaaaa
gagcaagtgagggagaaggagcttaaagactagatgtttagacaggcctgcaagccccct
tgtgaccttgctctgatatttaacaaaacattaatcttcttgccagcaattataaaggat
acagtgatgtcgctggctctcggagagtgagtaatagtaattccattgttcccctttatt
tatgccttggctgtaccaggcagatgaggtaggttggggctttgatatgttattattccg
cactggcaatacataaaggatgattacacaaatatctgtctgtttcggaggcactgtttc
acacctccttacaactccagatcaaagcgtttcaacattttattatgaaatcatggaaat
cctcctctagtttgcatatgaattgtagccttttttaaaactgcctatgtaccccagtga
cagtggcttttgaaccgcaaaagggaacaaggtgttagatatttattccttgaaggctgt
gctagccggataatcttgccgaatgcttttcgccagggtactgtccaagatccagcaaac
acaaaagcttgcaggtggggggaccctccatgtcacgcagaggccaacgatttctccttc
tcttgtcaggaaacaaaatgtggtgtgaaagcttccctgtgggagagaagaagaaagaaa
agtttatgcaccttgcaatttcaagctaaacaaaaaaaaaaagccatctttgccttccta
aaataaaataaaatccttacccagtggttggagtggtggctgtgtttactataggtgatg
gcctctgaggtgtcactcagatttttgcccacattgacttggcaaaaacagaggagaatc
agtggcttcttTTGTGGGATTCGCATATAAACTGAGtatctccct

>Human|chr16:51231121-51232362 | element 76 | positive  | neural tube[3/6] | midbrain (mesencephalon)[3/6]
AGCAATTTCATGTGGGTCAACCTGataaaatgtggtatggtgattcatatctatagagac
ttatatccaattataaatataaattgctattttatttccccatcgcttctagttccacag
tgaaagcaaacttcagaaaaatgacacaactggaactatagctttttttttctctctttg
tttcattttatgctctccccaacattccacccccaagttcccataataatatctcacaga
gatttgtaggggcaagctctgttaatcagaaatatcccaaagaagagggtagatttgtta
tttctgtgttaaattgttaattgatttgataattgcctgggagacacatacagacataca
catacacaaaacaaatgtcaggccacacacttttctctcgacagtaagatgaagatgttt
tagttattggaactcgatgtcacctagaataagaggaggtaccgggaaaaaaagagggga
gtggagccggcgtggtggggggaggcaggcgatccctcttggttatcaaatgaaatgact
ccccaaatatgacaataaatcactgcaggaatcaatcagacaggaggccactgctccatg
ctgataatgcatcaatcaatatttaatgtttacactttaattaatccacacatgggaagc
attctttcagtgacaaaaataaaaggatgagaaataaaacaccttttatatcaaggagtg
gtgagtgcactgtctactgggtggctttgattggagctgtcattgatcaccttgagctca
ccagcctccgagtcacatttggatataaagctaatgtagggggtgggggcagaggtttca
gcatcccgccttcgaagagtgcagcttgctgggaactgctgtggagcatggattcctgtg
aaggaagaacaaagccagggcaaatattggattctgaacgccagtgacatcttctcccca
gaaaagatttctgtccacagatggtgatctataactctgagggaggcagtttcagccaga
aagacattttctcatgtgttttcaagagtccagtgtgtagtcttggacacagggattcca
gtctgaaccacaggactgttttataacactcatagcccatcagcctgcctttttcatgct
ctgcccggcctgctatcaatgatagcatcctaaaatacccacccctcgcattaattataa
ttcatatatagctgCTCACGAATCATTTCATCTGTGGTTGAC

>Human|chr16:51129207-51130306 | element 77 | negative 
CACCACCACCATACTGGGCaggcaagtggctttttctcaaagaagcagcaagaccaggca
ctcaggtttcctgcagccctgggctgaagtttctatcagattccagcctcagaggctaac
gggagatgtttttaaagttaaatccactcacaaaggcctgggggaggggtccgtggcagc
tctccgatgccatcaccaataactgaaatacaaaataacaaaaacaaacccaaaatgcaa
accaaaaaaactcaattgatttaattttttgaaattttgatttcaaagcaaagtcaggtt
ttgttctgaaagctggacttggggatagaaccaaagggcaaccttgggcagcctgtttcg
cccgcctctcctggaagccacagcagggcggtggtgactcgcttacctcccccagcccca
cccctccctgcccattccacccagcccgagacccagaactagacaggggatttgttaccg
ctgatgtgtggcccgtccgaatgaagggggcttttcattaacaaagtagcgggcggtgtc
atcttcccctgagtcggaatcattcactattagcacaatgtgttattattgtatttttaa
ttgaaatgtaaattctgggaacactctgacccaatttactcccagggaaaaaagggcaaa
attctcattttcaaggctctagaaatgcaagttagtgttattaatgattaagctcttttt
ccttcccccctgctgcggggtgggggccgggatggggatcttcttatccaagcacaatag
tcctgttaccccatcctcagagcgcatttgatcgcgaggtagatgactgggtgggaagct
cgaatatttcccgcagccgttcctggggttcacacctgggccgggaaatggccagagtgt
atagatgcggtttcaggttttaaataactatgatgattgacgcatgattaaacgattgat
ttggagaggagattactgtcccgtctatttcaaagaaactcttttgtaaaaacaaccaaa
tggagacaggatgattcaggggtcgattcagactttgcccacaaacattgtgcactcaca
CCCTTTTGGCTGATGTTTCT

>Human|chr16:51106148-51107109 | element 78 | negative 
CCCTCTGCCCATCGCTTCTGCtccctcctagggtcctcacacccagggagcctccagagg
ctgctttctgttggcttctcattcttcaggctgctactttttagccgtgttactgatgag
aaaacagcttagtaaaatcaatggttttaaattatacctttatgtaccaaggatacaaaa
caagctacaaaacagaaatactttcccgtgacaaaaaatcaatcttgctgatgctactgt
tcctggagcttgcctcccccgaccctgcccccacttccccctcttacttaagacactctc
tgctcttgcatctgccggctttgtgtagactttcttcaggtttcttgcttgggagactcg
ttttatctaaaaggtcaattctttcagcggggcaccaagcagaattgaatataattatcc
caatctctaccgtgtagaattcatgcttgaattcattcaaaaaatagcatgcagtataat
taactcagagcccaaccaaatctattgagaaagcctcaggtatcatacagttccacttac
aatagaacattttcatttaaggacattgtacgtattaacccaagtcagcatccaattact
ctgaataagtgaattctctgttccaggaatgtaatttgaaaatgttgtcatgcaatctga
ggcaaaaggtcctttttcattaatctaactctcattaaagtggaagcctgcaggttattt
caaatccattagttttaaatacaggtgattacaattctattgcacataagacaacagaag
tgtctatcaagaaatattgggacttttcaagggatgggactggttggtggttttgctgtc
acaacgaggatgagatttaccagctgatggaatgggagactcttttctgaatcccctagg
gcatacacagtcaactggataaactcacaaggggatctgcATGCTGGAGGGAGCTCATGC
TT

>Human|chr16:51056311-51057592 | element 79 | positive  | neural tube[8/13] | hindbrain (rhombencephalon)[10/13] | midbrain (mesencephalon)[13/13]
ttttGACCCACTCTCTGCTTCTTGGTAGAttctaagtacagatctaattattttttcctt
caagtattaagcgaatatctctgcaaacaaatccaaatttagaaagctagattgaagaaa
tggagaagcaaatctagtcaactcatagaaatctttcttctcctctcttgctctgtctcc
aagagaacctctacaccttcttttaaggtgccagccatcttaagctcttgtctgattaag
aaattctctggtagaaccagagcatctgcaaaagcataaaatatgatcacagcctttgca
caagtattttaacaacccaaccttatgataggttatatttcattgacttggaagaaacac
tgcattatctgggaaaacagcacagatgttgcctaataaacgttttggtttatgcattgt
attaacctcatgaaacatttatgcaaatctcacattaacaaaaggtaaaagaaccattct
atgttatgaagcatacaacaggatgatctttgtcatgtttttgtttctgttgttgttgtt
tcaccttggtattttatgggtctgtttgtaactcttggagtttctatttaggaggacaca
agagcattgcagattttcatctcttctgttttcagttctgttatcatcccttccagctga
cttcacattttatgatgctaatggggggtgtgtggttttgagtttctctcctgtcagctg
gtcagtgggtctgagggatatatttaatagaatctgacagctgatggaactggcctcatt
gaaagaggatttgatatgtggagtgaatgtggcgaccctgaaatcgccataataacggcc
attattattctgcctctcgcagccaatataactctccctcttgtacacaccagtacatgt
gtataaaagacatgacttatggatggtttcttccgtacactgatctgagggccatttaga
tagcatgtcaaaacagattaactgtcttatcctgccacaaaattaagggggggaaagaga
actttacacaactctgcccaacatatgcactctgtgcccataaacaaagccagcacagaa
gggccacagattgtctctgggtgggggttaagagaatcaggcacccagaaaagctgcagg
ctcacccacttaaggtgcccgctccagtgaggacccaagggcactgcctgagatatggtg
agggcagctggagccacaggtaggaacctacctcctgaaaggctggtgctatgctttacc
TGTGTGCATGTGCCTGGGATGT

>Human|chr16:51042253-51043115 | element 80 | negative 
TCTCTAGAGGCAGCCAGCcaattaaatgaacattgttaatgtttcccaaagctctggtcc
ctcaatgtccacaccagggggacagtgtgtggggcaggggggaggggaaagactattgca
gcatttactcccaatgaaggaattgatctgtgagggtgatctgcactaattacaataaga
agatgtaagataacaatagtcaacactgtcataaattcccagggcatcacagttggaagc
aaataaatgtgcacaaacacatgaacacaccaacactaagcttttggctggggaaagaaa
aggaagctgcttcccagccttcctctttctagacaaaggttttctcagcctgattttctc
ggcccggaggtccctggacacttgtaccatcagtaacacttcacagagccttcattccta
acaaataattagctaaaattgaaccagggatttcttacatgtatgtcataggtctgatat
gaataacgaggcagaaggttaacggtgggtcagagacagttccccatcttccagcttatt
tattcagcgaaatgagaaattgatcacattattgcgtatagggggagcctgattcattgc
aatcagcttggaattggcagttttgactgtaggcaatttggagacattacttatgcctga
ataggccagggaaggtcatttatagcttgttaacacctttccaacctccagcatggccag
ctccgactcccctaccctatttgccctggacctagaccaaataaaaaaaaatagagaaaa
aaatcatagagagatgagaatgacactataaaattaaaggcactatgagagatactccag
aGGAGGCTTAAAATGTATGTGCA

>Human|chr16:51010690-51011608 | element 81 | negative 
GCGTCTTTTCTAACAAGCCTGAcaggcaagctctccttccccagataatcatactctccc
tgcgcagggaactgtacaaactcaaaataaacggaccacgaaagtccaggcttccctttt
tcctcttcagcagggtgctatggctggtgggaagtgggaccggacctcttgaagtctcca
aaccataggctgggattgcacacagcatatctgccagagtctaaggaggagagaggcaga
cagaggagcggaggagagaaaagagaaagaaaaattgtcccatgcctgcaacggtcaaaa
tgcgttattagggtgtccaggaaattatagcttatgtctattagttctttcagggttaat
attgatgcagatattatttctatccacagccccatttatttgaaatattatgactgggag
tagctgctgccgtgaatcaaatcaattgatggagtagttagctgtgccaccagggcagcc
tgcctgccccctccccccgccgcgagcatgaaatattatggagatggttccttaaagtga
gcactttatcatcatttgtctgcaggcccccgctaggacggccttgcctggcttcccgtt
gggcactaggagttgtcataactcaatcaggcggctaatgctgctcccagcgcctccagc
ccacagcctccagcagagcagcccactgacagccggggatcccagcctggggtcttgctg
ctggccacacgcagggcaggggtatttttggaggtggaaattgcagtcctgtttccttgt
gccacttatggttctccaaacccaatctgtcatttcccaccactgcacttttcctcatgc
tattttcttggccggcctggagccccctctcccatgactctgtctgtcaagattctataC
ATTCCAAGACCTGGGTCCA

>Human|chr16:50982029-50982689 | element 82 | negative 
ATCAAGTGTGAACACTTCCAGGttggcggagggctgtccatgaccagcacatccatctat
ctgccatcaagaggcatacccatcacttacatgcactcacccccaagatgttggggtggg
cgtcatttttaaaaaattgcaataaggccattaccatcattaggcccacctgagagagcc
tctcttgatgatggaagaggtttcaactctccagcctcctccgcggcgggtcattagtta
aaaggggagggtgtgtgggggtgcggggaggggcgctggggtggcaggccaggtctggac
cacagggctccctttggagaaaggagctggagacaaatgattcgagtctgaattccatat
acaccggagattgcttatcgatccacatcagaatatgcgggctggccccgaggaccggct
gagtattttcccagggagttaataacgtggcggccgagctgtcttgtccaattcactgaa
gccaggcctctaatcaggaccgagtttcttattttgagaattcttgccacttgtgagtgc
tgcctcccttccactctgctggcccctgtcagtgattgaaatgacagcccgtggatgggg
aggctaatcaaattgtttattatcgacctaaatCAATATGTATAGATTGTCGAAACATCA
C

>Human|chr16:50977028-50978183 | element 83 | negative 
CGTCTGAATGTGCTTCTTTTaaaaatatggaagatgtgcagattgtacagacagacaaat
atagcttttaagagtataaagttctggcctaaaattacatttaatcattgttacctttta
gactttgtaggaaataacagtacagaagtgtggctttcaaattagcatttgaaagtgtct
gtgaggtaggtgagggttttcacaaactttttttatttttcctgagccttgaaccgcatg
ccaaaaaccatggggttttcagcctaaaattgtatgacatttatttgcaataaaaaaatt
aggttgatcagttattattcaaagtcattggttagactttgaatacaaattttccaccca
cccaccccaaatttatttttttataaagggcaggtaaattttgagctccactcctcgtct
tgacctatcattggtgctgaggcccaagaagaaatgcaaaatacgatggaagagtcattc
acctcattataggacaacatcagtggtgcttccttagcctcttaattcatttcttctagt
ctttcttgtcacatccacttgctttatagcttactaacttgcaagttatagttgtaattt
atggtcaaaattgagtggtagcaaatcaaagaatatttccattgattaccctaaattgtc
taatctcctgtatgtttttagaacttgattgggtggtatttactgattgccttcatctga
tttaaaaatcaatcaatagcaacaatgagtgctgggggataaattgagtctaatgcagcc
taaccgcggcaaatatccatcagccagctacgcacaatcacatctgcgggcagttttaat
acataaaccaaaacggcctggagctgggcgtcctgggcagatgctctgaaaatttctgct
ggcgtctcatgcctcttgcgttgtctatttagggtgattgccctctgttaaaatgaacat
atttcactacaataaagctgtagcaagggagataaaaacgagatctgattgcatttcaag
tcttgctagtccatcttgttctcccacaccctctgaggatattactgggaattaacataa
ctccagccttttcttgttaactgcactatcccagagagaaacactcatgtgctcgtGCGT
TAATTCATCCCTTCGA

>Human|chr16:50874863-50875709 | element 84 | negative 
TCCAGTCCCCCGCGTCATTTCaggacctgccactctggtgtcctggttcttaaggctggt
ggaaaagtaagctgggttcagggaccagcctgtcttgctcaggacctccaaggaggccag
agctgtttctcccgtttggagagggagatcctagcctttctcaatactttttgatttctg
ggaaaggagaagttggaaggccgcctcgcctcctgtctcggtggcgttcaaggttatcca
gacagcggtctgcgggtttcatttgcaagtcactgcgcggcgcatgcagaagcagccgcg
ggccggcggggcgcgcagataaggtctgggggcgtgggtttcgggctgtacctgcattat
cgcggcttccttaagctcggatgaatatgtaaatctctcgctgcagccttccggtgccgc
agtcgcagccgtgggggccgcctccgctgtagcaattccgagggtaaaattgattaatat
ttgttttcaaaatgacacgcggtgatgtatgggccctgttacaacttaaattaatacttt
aaagagatgaatggtctctaccgagggtgttaaagttcaagcccagggaatttgcatatt
tatattacagccaactgatagtaattgtgggaacggcctgtaatgctgttcgtttgtcat
tttcagcggggtgtgcttctgccggggacctcattaactcagaaggcctcagcccctcag
ccctgcaggacacgggctggcggcccggcgcccagggcttgtggtcagggcaccgtcctg
ccttgtgggcttctggaggctgagtgccttcaggcctggccacctggCTTGGGAGGTGAA
GACAGGT

>Human|chr16:50848355-50849656 | element 85 | negative 
CACCTCAAATTCTTTCTTGTGCTAGATCcaagaaccctttcttggggtctggattgggac
ccctgtcctgtaacatatggaccagctatttgagctctggcctagacatcctgctctata
taccttccccctgggggattggtgggtggtggcagggcgggaaccccagaaaggtgcagg
gcttgaattctgactacacctgcctctccccacacaccagctgtcatgtcacaggcaccc
tttgcagtgtgatcgccttccttttggggcgcccgagctagcatatgaatttttgatcag
cttgccttttgaatgagttgactatcatgaataacagggcaaagggcgccagcattgtgt
ctttaactataactgttccaattaattatgggtgtaattagcatacatcgtgagcagccc
tggaaaataatacttcatgggttatagatgccctggcagctgtaacatgaagtgtgatac
cgggctggggtagagatagttattaataaattactcccattgtcagagacccttatttat
acaaattagcaggggatacataatcaactttaactgtataatttataataattgatttca
ttttgactgaccaccagtcgcttaccaaataccctcggaagaaaaattgccctattaggg
taagtttaatcctaaacatagctaatgaatcctattactttaaggtcatatttgaagctt
ttgttaattgtcagaaccattttaaattgattagagttaaattaaatcaatgtaatgttt
agaaaaacaatatttctaatggatgaggccaggctgacctcgaataaacatatttatcaa
ccgattcctgctgacgagaaggggaacagctgggcccataagtcacatttgtctataata
tgggaaatgtcaccagacaattagttatgtcaggtaatgaatagggagcacggggactcc
cctctggcagctggtgtggatggggtagaatgttccagacctgagcccctggctgcaccc
ctctggatggtctttgtttccccaacctaaaccgaacgcttctcagcttcctcattcacc
tccctggatgctcacctggtccacattccctccctgccctgtccccagtctctcaggctc
tagtgctctggccttccacccggagctgggaagccacctgtcttccccgtccacacctac
tcatcctgttacaggaaaggggtcccgatccagacccaagggagcattcttggatatcac
acaagaaagaattcggGGCAAATCCATAGAGTAAAGTGAAAG

>Human|chr16:31733057-31734604 | element 86 | negative 
CtCtCAATTCCACATCATCCCTGAattcttcgttcagtgttcaacctctctgctattcaa
aagtgtggcctctggacctgaggcattggtgtcactggtaagcttgttaaaaatgcggaa
acgcagccccagccccagccccagatctcctgaatcagaatctgcatttgaaccagttct
gcagtttattgctgaacacaataaaatttcagaagtatgcctctaagtcaccatgacttt
tccacctgagaattatatacaactgattgtggatgatgtaaatatagactaaaaaatgta
tactcctatgttgatgcgttagttttttgttttttgtttttttgtttttgttttttgaga
cggaatttcgctcttgttgctcaggctggagttcagtggtgcaatcttggctcactgcaa
cctccacttcctggttcaagtgattctcctgcctcaggttcctgagtagctgggattaca
ggcatgtgccaccacgcccagctaattttttgtatttttagtagagatggggtttcatca
tgttggccaggctagtctcgaacttaggtgatccacccatctcggcatcccaaagtgctg
agattacaggtatgagctaccgcgcccggcctcgatgccttagttttatactttatattc
catataggcatagtatctacactggttttgtggattttgtatcattctctttccacagag
ttagagaatacatagaaaatattattgtgtttaaaagtatcttattgaatatttcaggtc
actcatataaatcagtcagttttcttagctctcttatttcatcttggtttgtcaagtgat
gaactctgcccatggccacatggtcaatgtgctatttatttttatttcagggactgttga
cattcagggatgtggccatagaattctctcgggaggagtgggaacacctggactcagatc
agaagcttttatatggggatgtgatgttagagaactacggaaacctggtctctctgggtg
aggataacttgcctttggaatatctaatatctaataactaagggttttatttctttcctt
tgtagaatgtcacttgggagcttatgctttatatgaatgaattcagattcctgtttccag
gaaaaaaaaattgtgggtttgttgtagaaaagacttcctaatgtttgatcttgacatttg
ccttctttcttgaggtgatgtagaagcttcactctagtttagtagtgattctagaaaatt
gagtgacataaactatcattgcccacactttaaaatctaattccttctccttatttttga
tttagtcatacttggaagtgaagctcaggattcctgtgtttaaaatgcttcctgaatatt
ctaaagaagctgacaggaaacagtatttggggaagtaattttctaggatcctctataatg
ttccctctttactgagtatcctactgagctggcaattaaagaactcccagcaagagtcat
gtgactttttctaataaaacaggtctcgCTGTCTCTAAGCCGGACCTG

>Human|chr16:7758525-7759863 | element 87 | negative 
CACaGACCCTTTAAGGCTGCTTCCATTCAaatatacttgttcctttccattctaagatgc
tggacactaacttcagacaggttcacttcaccctttctgattcaccctatttcacttgaa
tggtgacagctgaatcaggagaaaaaggcactctcttgagaattaaaataccctctgtgg
gtgctgggcttaatacttgaagttgtttctttcttacctacctcagtctctaaggcagct
acttgagcagtgtagaaacagtattatggggggaggcagggaaaagcatatgtaagtacg
tgtgtatatatgtatttatctgtcaaacatagcaatagcaaccatgttaaatgcacaaaa
aatgtatcatgtacagatgaactcttcttatactacacagcagagtagaatttgcttctc
actggaagatgagtagggcccctgcatactgtcttggtattttggattttatgattgtta
ttgttttgtaattgcatactgtggatcaatcttcacctctattttcctttcagttacgga
cgagtttatgctgccgacccctaccaccacgcacttgctccagcccccacctacggcgtt
ggtgccatggtgagtacaagtttctccttgtcctcactttctcctgcctcccttcccttt
ccccagctgggacctcagtacgggttgacgtcctctcacttcccgttaattgaatttgtc
tcttgtgctaacagcagctaaaatgccacattaatcctcccagtaaacttgataaatgtc
ttaatttcttggcaatgtagtgcatgtaagttattatatttctaattttgcaagtctcac
ctagcagagcacttaccttaatggaataattagtcattttgataattaaatccatcacta
acagaatgcagtgtcaatgcagaacttttttttttctttttttttccctcccttgctgct
cattcacatagccccaaggttccagccccagcacagacttcagaggagctaagctgcaca
cttccaggcctctgctgtcaggcagctgagaatctgactgcctctcctcccctattacaa
ttcatgtttaaagtcatagtcgcccaggaaagaaaatagagaggggcacactttgtgtgt
gtacctagtacataagaaagtagaaggaatcagctgggtttgggggttgccttttgtttt
ggggcaggtctgggtttttgttttgggagggggtggggggagggtaaaaaatgggaggta
agggtggggtgaacttgcctgtacttgttcaaacttctatgcactgaaactcttGAGTAC
AGTAAGACGTGCCCATCAC

>Human|chr16:7418980-7419830 | element 88 | negative 
CTGCAGCTGAGCAAGAAGTGctagatgatcctcctggctcgaacaggatgatggtgaaga
gatagcatggtggtggtagaagtcgtaatgaaggtgaaagaggaatacagaaaagaagga
agaaggaggtttttcacaactcagcgtggattggggtatcccactccggtgggacccaca
gtctgcttaatataggagattgactccaagtcttgccaccttcccccagcccaatagtaa
aaagcaaacacacccaaacaaacagaaaccacgatgttcctgcagctctcgggggctgac
catgtcttccagaggaagctcaaagcctgttgttgcatgcttcatccagcttttctgcaa
agtggaggccctagcaagaagcaaaggcagacagatggtgtcccgcagactctccctcaa
gccctttcatctctcctctcactattaattcatctgtttggatggatatgttcacgcatg
gaaccaagatgaataataatgaggtttttaataactccctgcatttgcattcctagttac
tctttacatggttctagctgattaaaatgaatcatttacataattaacatatggttatag
tgttggctttaatatgctgattatctcaatacttttgtctggagtcaattggattctaac
tgtaacaattgtttgaagtgagactagtttattcctgggaggatggaggggctatttgcc
atggtgtctgattagcaatagcatacctttccaacaagtttgttgtgcttctgttttgta
atgtgattgaaaaataagtaaataataataataattgcagtgatcataATAGCTCCCATT
AATTCTGGGAC

>Human|chr16:6548841-6550064 | element 90 | negative 
gcatGGTAAAAGCCATGGCACAGTtagtatctgatccctcaactaaaatactgacaccac
cttctataggcttatacggcaagtagcagtatgccttggagccttctcctccaatacacc
ccattggcaaaaagcgacttatggttaatgcaacagtgaaaataaattattaccattcta
tgattgtgtgacaggttagtaattaacttatgtcaccagttggcttcgcacaactgtgtt
tattcagctccgtggagcacttttcagggaaaaagaaattatcagccaggcagcctttgt
ttactgtggaagctggatgctggtggactgcatctcctcctattgactaggaaataagtt
ggttgttaggacatgattttccattcttcaaaatgatatggtgatgcaaggaatttgaaa
gctacactggaattagaaaagcataaagaaattgccttttatgcactaatcgagccatta
tgcctgtttcctttggggtatttttttactgtatagacaccacaaacagccatgtgtaaa
aaaaaaaggtatgaaaaatcttaattaaaataaaaactgtagtatgtgtttttatcccat
tgtaggttaagtgggtatcacacagcctagggacaatggtattagatttgtaataagcac
aagtaaagcttttcattttgattggattgggtgtatttttcatcagcatctcccgtgtga
gccatgattccaagacagagtcttgtaatcttctgcagtgggaatgattcagcttaaaaa
tcagtagggcatgaggtatttcaagttctcattattgtaatgtgtcaacatcacttcagt
gaccccagagtcctatgttggctggttttccccctgatttattgtgcaatctcgtagggc
aaactataatttcacttggaatcagaaagtctccatttatggtttgtgtcccagtctcca
gtcattagggcattcgcgggtaatcgatacctcctcttgttgctaacagctgaatgaagt
tgtcacctgcttagattacaaaggagtcgggtaaaaggatgtggtaagggtgagtacatt
gaacaagttctgttttgagaagggctttctctgatgtttacctgccgcctcgtgaagggc
tttcagcattttttgggacctcctttctagaaacccttatcactgaattagcacaatgtt
ttatTTCTTCTTTTGTGAACCGGG

>Human|chr16:7431988-7433156 | element 91 | negative 
atCCTGCTTTTACGCGATTGGATtcttaagttgtctgaaggatgatcttttcttgtagca
tttataaatcagttggaagttggttctggattactgcctaaaataaaattcaacctattc
tgagaaaacaatatatttgagtagggactaattacctcttttttatttcaagtgacaaaa
gccaatatatcacacttagccactatgaagactccatttcagtaaactaattaaactaat
cctatctggactcattattctcagttccactaaatattttaacagttgagatttatctca
tttcataaattatatcatacttaaagctatccacagccctcaagagtttattttggactt
ttaaaaaatgtgactttaagctgctctggaatgtatatttttcatatcttttctagataa
tcattcaccttgattatgactaattattaaacatgatatatggctttaattaaatgaaag
tacttggtttcttgttagcgcttattaaatactgacagtgttacaaagatagtgcagcag
aggaaatggcataactcaccgaattgattccattttcttgctgtaagccagtgaagatac
acattttaagagactgattaatgcgcaagatggcaagaacagtgtttttcatagttaaaa
ggaattaaaatctgtgtccatcctggattcattttctaacagaggatagtcacctaatta
aaacgttaatacacatcccgctatttgtatgtacgttccaaagccagcatacattaaata
gaaatttatcccaagtgcttcatggagaagccaagaggaataatgcctaagtaccacttc
agagtaaattgctccctacttataatcgtgtaatgcaattaaattgaggagctgtaagct
gcctacatcaagtatgtttagtttagatatttgcctttagacatctccctgtaaagggtt
ccacattgaagagaaaagaaggaacatctagccaatgagctgttcattaaacttgacata
tggtaagcaaggccagaaaatgcctaaagagtagagaattttctttggtatctaaagaaa
aaaaaatgcaatatccagttgatcttagattctgattctagcaggtgttcatggtacagt
cttgttctGTGCTTCATTCAAGAATGGGA

>Human|chr16:7886533-7888033 | element 92 | negative 
tttaTCGTGTGCTCTTCCCATAAAaagagttgaaacaggttatgaagagcatatgaagag
catatgaaacaggttactgaaaaatggtgaatacagtagaattatgtgttattaattcca
gatgtgacattactacatgggtgcttggtttcaaaattaagagcacgttcctaattctga
aatttggagatttcttttctttcctacctacagattaataatataataagaacagacttg
ttctcttccatctttcagccaggcttacacggttaatctcccccgtgaccctgaattgtc
tctggattttggagaggcacaacagtgcatccacttatgttcccgtaactcacccagcat
gtaaaacaaataactaggctgacatgtctgaagtgccgtgtcgtgggcaaaacaaggagg
aaagacagtcttgctcttctatttatggactataaaccctttacagtggcattgatgaag
ggtttatagtcagtacccaagctggttacaccataaattgtaatgttatatgataaactg
ggactttatagcagtagtagatatcaaagaaaaaaatgagttggagtcagaaaggatcta
tcatcgaagatacttgctgcaagtttaaatattcaagcttgtttttgtcttcatttcact
caagcattggataattcatgttcttcagtgtgggaatatatagatttacctagctatcaa
ttgtgtaaaaaaataaataagagaaagcatcaccgaatggtgaatggcatagttatgatg
tgggtaagaaatagaagaggaggaacactgaattattcaagcatttgggctttctatttt
tacactggcagatgacaggtgaggcttccccctagtttggggcctgcaaatatggcactg
ttgtaagacatcttggttactatattgagaaacagaaaatatttacaagggaaatatgat
gactataacttaattgcttctagtttacattaaagctaagagcaggaaaatgtcaacaaa
tgttaatttcccagcctctctaatgggtacacactctttcagctctcaattctgtcctta
ttcattatggaaccaaaattgctaatatttacttattacttatttatattttcatttgaa
agtaaaaataagctcatttgctataataacagcttaatatttccagtgcgaagaaactgt
cttttaaaagatttctattaatggcctctcagaagaagagatcatagagttctcattttt
tgcatatggaatagagggaagtatcattaactttgaacgtaatcatcattctctttagtg
cttacttactgctctgcaaaagaaagtgccttgaattcatagaggaaaggaatggcttga
tagtggcttaaggctaaaaccaaactgcaaagaatgagagccaagagaaaccattccaga
atgtaggagttcagtttcacgtcacacttgcaagcccgagaTTCCTTGGAGTTGACACGC
T

>Human|chr16:8133046-8134289 | element 93 | negative 
atgtACAACGGGAAACACACATGAatttctcactgacacagagccagtgcaggtttatag
agctttgccacaaaaaaaggtatgcgcacaagctgtcgaatgtatctagttacaaaaatt
gaacttgttataagtgcatcttagcttttatacttccaattgacctttattaactttgaa
agatgtacaacattataatagatactatgattatccatatgcactaaatatttgatagga
ataataattttatttttttcaagtgggctggatgcaaatgcaaaatttctagagggtaat
agcttctcagtccctttatgcaataattattgacttcttgtgtataagcaggcctgaaag
taatgtctcttttaattagtttcctgatgactttctttttctttttaaattaaacaatgc
cacaaacttttgaagctaaagacactttaatggatatgatctgtctgcctttctttttct
gactgtattcattataggcaaatcaatgaaaattgataaagtcatgatggaaaaaaggaa
tgtatttgtattcattacagaggattggagataataataaaatgaaatgttgttatagtg
agatataaacccaacctacggaattgttcaatatgagaatagctagatacatttcattac
catgatagggagcagctcagaagcggaagccaataattttaaaagtcttcaacacagggt
tatgctgcctatacagttcaatacgttaattgacaataaatcctgcttgcctctaaaagg
cacttgactggtcattttcaagatggtcatgattttttatgatgtggaacttttaattta
cagggatgataaaaatagatttactttcagccacttgtatttgatttaattacctaatca
acgataaatcatctactattgaaaaagtaatttaacatagatgatatttggctgtcatat
ttttgggttactgctagggagagtttggtgagtggagaggaaagaacctgtggcagggtg
aattttccacacttttctcaaaaatctgaaaaaagtctgcagagttgaaatcaggtgact
tggcttcaccttggaaagcagtccattgtcatttttcctacttattttttaaacagatag
accatgaaagggtgcgatcgtgtcatcatcatgagaaaaatagggatttgattattcttt
agcatttttctagctctgctatgcTGTTGTATCGACCCTAGCGA

>Human|chr16:8431303-8432558 | element 94 | negative 
tgatGGGACAACCAAATTGACTGGgctcccaagacagggctctctcaaagacatggaaga
gaagtcagtttggcaacagggaagttgttgttgccaggcgtaaagataacttgcagtaaa
catggagaggacacagaacgagaccaacagggggaaatgcatggaaaagggaaagaagat
cccaccagtggaaaatgaccactagggacagcagctctagacagaccgacgtgcgagtac
atggcttgctggctcattcatttatataattgtgcattttccccttaaaaaaatatttct
catcagtgttatcagcatggcctcaaaatgactttcctactattgcttataaacaaatct
ttatcacagatagcttgcctgctgaattaagacactatgttaagcagtatattgcttctg
tctggcagatcagctgtttgcaggaagataataataccaaaagcaaccacaacaatcagc
tactgtaaattaacttaactgtgtgaaataatgcctcccctatcagattagctttctgaa
tgactttatccttaaattaaagcttgctggggctgaagcgtaaatcatttaaatggtgcc
gggtttttcaggtaatgtcttcatatattaccgtaatttcaatccgccaaggcatgcaga
tggctttggtctctagctgcttgtctccagaaaacctctcctgcactgccattttgtaat
tacagtgcggcagcccagtgcctgccgctactagatttcccagggtgcaccagcagccaa
ggcaatgtatcttaaaattattattcttgtgtggccctcgtaacataaatgtaaatcttt
tatgctaacgctgtcagagggttagctctggggctccaaggtgtgctgatgtagaaatcg
cccaccatccatcaaccacggaccatttgggatctggcaaataacccgcttctgggggag
gggaagggactgcaagctgaatattacttcggagtctgggtggtatcaaaccagtcactg
cttttttgcggggaaaggtggcaggggtcagcctacaaagccatctgtagcagggagtct
tacggttgagcagtgcactcctgggagggtaggaaagtttggtgcaaatgtaggtcactc
tcgttttgcagcgatgtctgctgtagattacattgtggaggagagatggtaagtaatatc
ttcagaaaccttcctggaaaataacctctttgagTTTCTGTCTTGGGTAGGCTAGC

>Human|chr16:17096348-17097253 | element 95 | negative 
attaTCGAAAAATATCCTTTAGAGACTGAAggatgtgaagaattgcattgctgattttag
tttctagaataagaatgtcatccagtgtaagagaaaaagggtgatcaattcaatgtggtt
catagatatcattctctaagatggcatgaattgatagttcaccgtctttggggtaaaccc
aacttttgtgaatttctaaaatccaagagacaaccacctcagctgcaaaggatctcatcc
agcttaggaggtcagtagcagctgataggacaggttccattttcacttcctcttagacat
cttgcctgtctctgccaaccttctgctatctgtcccagacttttacttaaagataaaaag
agaatgcttataattcattacagttcattaaaatgaaaataaaatttattttgcatcaaa
atgaaaaaaagactcatttattattagcatataaatggcatttttaaatgtcactctgcc
tcaaaatcacttacattttcagtgatcatagcacacaaaattaatttttgatagcctttt
gtgatttggctggaaattcttatttctttttgtgctttaaacagcaaactgtatccactg
ctattcatagcaaattttagataatgaagcaattaaaaatacatggatttaagatcttat
ctcatttttcctttggcctatttctgcttcattattcatgaagggatatgtttaattcag
agttagtaattgcagatatatctagtataaattgtgcctcatattctttacccatttcaa
tttattttagcaaatagatctctgtttgaaaaaaaagtcattgagagagggtgagtatga
caaaaatgcagaaatctgcgtgtatgtgtatattgattgacataTCCAAACCAGATCTCA
AAAATG

>Human|chr16:17745104-17746413 | element 96 | negative 
CcttGGATGGGTTCTTCCAAGGAGtctgcctccaataaactgtgtcccatgccagccagg
caccagcatatgctttggagaaaccaactcccgtagacatctgtctagatggtgctgata
ttataaatggtactatgaaaaaataaggataaagcttataaatcaggcaaagggaagtta
tgattcttctggacaccctaatctatctccctataattgcctgtatatgaaatgcctgca
tgaggttatcagagtattccctgagtcgcctgcgaaggtaagactgcaattttagcgacc
cttgttacacaaaccaaagcaatctgttctattttgacactatgacactcctggcttgca
aaagggatggaggcacggacgggcaggcatttgtccacattcttgttccaaacgaaagta
agaagggttaactgtgaggcatgcttactgcaaatgacagctctggcttctaactatact
aagcagtggccaccaatcttggggatacttaagagaaaaccacagctccatttctttaac
ccatctttaacctttagttctagaaatcttaattaaaaatcaattccattttttttgtag
taaatctgacagtaattctatctctaatggcagtggaaagataaatagtatgtcaggtaa
actcagcaggaaaatgacattttcattagcaatttactgggtaggaaattcccgccatga
taaagcattcctgaacaatactaggtaaccattcccctagggcagctgctaattaatggg
ggaacaccagtgggattaaatgtcttctacccaaatgatttgaatcgtcacagcagttat
tttgaatgtacctgcaccgagaaaataagtcgggcccccaaaacaataaacaaagtgaca
taacaagacgattgcagcctattgcagtccagaaaaatctaatctggtctcctaacagca
ttgcaatctttattgtgactgtatgggccccaattcatcagcccatttcggcaagctatc
cccaccaataatcattcactttcagggtagcctctgaacaggtattgactttagagacta
gcaattcatcccgggccctctatccctccatcgagattcttcggcagtctttgaagcaga
cttggaaagaaaaatttggtcctcatgtgctagacccccagagagcttccagggataaag
aaaaaagaagacaagcaaaattctccattcaaaaggagaataaaatcctggcatcatatt
tcatccctgctaaacctcaataatgttcCCAGTGATCAGTCAAATCAAGG

>Human|chr16:18240361-18241096 | element 97 | negative 
TGCCTTGACATGAAGAATATAGGtaccagatgacgtatctatgcactccaagctctgtgt
ctcacatttatttcaatcacatgtagataacagcaagaatctttagacaactcagattgc
atctggcttatcacctggtttgtccctaaatttatcgtttctacagagtgagcagacatg
tccctctttctctctctctccctctcagggcatatttcaataacgttctctttttgatga
agtcacacaagacgcagaagcagtcctaaaactcaatttatggaagtcagttgagaccag
actttggattgaacctcccaaacctgcctaattaatgacacacattatggcccctgctcc
cctaactgaatgcagcctccaaaccttgacgtgttttcccaacaataaaatgcagtaaat
gaatgagtgtcctgagggaccgtggcaggaataaagggaaagccatgaaagatagatgat
gtctcaactaattttatgatttatcgatctccactttgctcattttgcaatgcgggagag
ctcatttttctgccaggcccacagtggtgtcacccttgctaatagatatgattaccatcc
ccaaaactgtgtttgtgaaaataagaagtgtggcttctctgctgctgctgacctcagcag
ttttcttttattatgtgctggatccgctaagaagcaaaattgatgtacttatccggggac
tctgttggacgggcacaagcattttcctcatttttcttccaaacaagttcatctttaagc
aagtacagattcatggtttaaattacggcattgacacatcatctgttttcagtgtgtgta
ttcttacaaggaggatcttttatgtgatcagagagaggaagagaggggatagaggtgtca
cccacgtgccaagttgagtttaaagatatacatgttaggacacaatacaggctGCTTTGG
ATGGTTCACCAAC

>Human|chr16:22684122-22685282 | element 98 | negative 
ttCCGGGTATGGGAGAGATTCTGctctgctctgcaacttgctgaggttttaggtgccaaa
gtcttaacttcatcccttgagaaccacgtttaacagagtgagttggcagagccaacctag
cctggtgttgattgaatgccactttgagatggcagctgctgtatttcttccagttggtgt
ctccagccccaaacagggtgtacacgacaagcttttctccagactgtgtcttggagatct
gtcataccaagagggatggatgcttgttccatttgcttttccagcttctctgcacctggt
ctccccacaacccaaccagtgaagatgctagtgaggaaggcagacaggtgtctcagcgcc
ttccccatccacacccccactagctgttaagtattccatgggatccagacagagaatttt
atttgtttttctggacccaagctgccccttgacacagccggtgattgctttttttttaaa
aaccacgaaggagaaactaggttttttcatatactgataaggtgtcaggtgacagagaga
tcagcatcccaacacataaatctgcaactaatccttagaaatcaatatttttcattaaga
acctgtgagagttggaccattatggggaaaatctgtttaggttgacaccttgatgaagtt
attcagttcaggggcttaagtcattgaaaggtaataaagagcacggagcaatcttgggac
tggttaggggagaaaacgatgggagtatttagcttcagttcagtgaaaaatgacctcctg
atttattggggaatgatggggtgctggcctcttgggcaggctgagccagacaccatgcac
atggcagcctttcactctcaccacctctcctccctctgcagtcactgctgtttataagct
gcctggcaataacaaagcagtagggatatatttagagggtttgggagatttccaatattc
tctaagtccccacccacataatgctctttcacattttggactttctcctgtaggtcacaa
ggaatgggggtatttaattattctaatagtttaacaatgagattgaattcacttttgtaa
aattgcctttatgacctattagatctgaaaggacccagttcattgtcagaaagaaccagg
gTTATTCGAAGCCAATCCCTG

>Human|chr16:25759215-25760529 | element 99 | negative 
CttaATGTGTCATCTGGCAAGCAGgtgtgtgctcctgaaatgttctggcaattgcacctg
tgaaagggaagttagtgaaattcagggattaaatatctctgttaccaatagaagtcgctg
aagctgcagttggtggtggtggttgcagggaggaatggctactttctcactaattttatt
tataattatacttccctaatgattgtctgggacctgggcattgggaggtccatctcgatg
tctgcaggggagatgcattgagctctccccagagctgctgcatcctggctgtgcttgggt
gggcgtgctcacatatggcataagtatttctttcttaatggttgcatgccgctcccctcc
ccccctttaaaatgaacccatactgtgccccattagctgaaattgacatgatgcttattt
tcaataccatttctttacagaactcagtctcactgtgcattgctagctttttccctttgc
taagtggaatgaagaacccctgggaaagtgtagtggcagcttttcagaaactgcagagcc
cagctcctaccttcccacccccacacctgcagctcagagagcatcacatattatgcaaac
attaagaattcctccttcaatgcagaatcctctggaaatctcagaatcaaaaagctccat
gataaaaatgcatgaagcagtgtccttattggtaaacttacatatccagctgagatactg
tacatgataatgcaattttctatgcaaaaagggtttatctccatccaaatattattccat
gtcattattcattctggagaagtgattgctgtcctaggttaactgattgaacttttagaa
ccaaagcttcaagcttatcttactggctattgcctgacttctcataaattgccattagat
tggtaggaatgaataaatgtacactctattaggaaatattaaagtttttatactggttta
gaataaaaacaggattaaaggggcatttcttagattcagtacagcatgaaattgaaatct
tttttggcatgtgaaatatacagtatgaatattcttcccattttctgatagccaggggat
tatgaagactggacaaaccattccagagttcgcctatagatgctaaaacaggagaggtag
gaaaagcccatcttggtatttcccaagtgtgtgtctattaattatcagactcttaaataa
taacaataacagcagcagcaataaacatttcttaagtttagatatacgccaggcattctt
ataggctttttcacctttagacgtattttttaggcTGATTAAGAAGCTGGGGCTG

>Human|chr16:26226210-26227347 | element 100 | negative 
CttCTGCCAGTGGTGGCTATTACAattgctattgtaggagctgagacgccacattggaat
tccaggcggcatttttttttctgttgagcaccagaagcttccttttccttggaagtcttc
agcacaaattaattattgctatctgtgtctagaggctgtggccacctggccatccatctc
ttactgacagctgaggttcctatgagctcaggagtaggaatcacttctcctggaggcggc
tccttttattccctatttacttctactttaatctgcatattatcatcagcacaaagccct
cagaataacatctgacaaatgacgcctattaaaaaaaactatgcacttctctttcaccgt
cttctaatttggaatagcattataactatgcatcgctagacaagcaatattatgttaaga
acatgataaaataccagcagctctgtaatggcacccaccaaatggtaatttctgcttcag
aaattggtcatttatttgctggtctgttcttacgttcaaattagatgaagtttaatatac
tgtaaaattgaatatattctgtccttttcaacaaatatggcatgtgtgaaaatgatttat
ggctcatgggaacctctaaaatgtaaaataatctctttttttgtgtgtttcttaagtaag
ttatggcctgagagtttaaacacaggaaaagcaaaactttattaagctccaggccctagt
tcttctgtaatcaggccgtggtaagaacaggagctgtggccctgcgcagattacagtggg
ctgtaagagcagccacattaattgctacattaattttattctattaactataattgggag
aaaagcaagtcttccccagtgagtgttataatttgcaacttaatttttaataaagctgtg
tcaagaccatggtgcttagcacaggtcatttctttcaatgggtgtttggcatcctgctgc
tagccaaccataagaatagctgcttgaaatgtgtggatgggggcaagagagaaaggagag
gaagatgaggagggagagcttacaatcctcccagggatcagggatgaggaactcctttct
ggaaaatgcttgacttttccctttcttctccatctcctGTTCTCCATAGCCCCTCTCC

>Human|chr16:48912816-48914144 | element 101 | positive  | hindbrain (rhombencephalon)[3/3]
CctCATACCTCCAAAGCCTCCAAggcattccatggagccataattgacactctggagtgt
cagttctccaagcccagttcctgagcacagacacaagcctttggaagcctgactggcagc
tcctccaccttgacagcaccatgtgctttagggtgggtgcccccaccattgcttcacctc
accctgtgcccaagagtccaggttcctgctgggcaaaaccaggcgtttcctattattctt
gaatacagcatgaaggatggctggctgccctgccaggaacaatttgattcttccttgtta
gtttttcattaggatttttgttggcttttcttttaaacaatttcttgggtttctttcaag
gtcgaggagaaggatgctgatataaatataccactgagggagggaggagagccccaccct
aatcaaatttgagcaaagacaggataaaaattaaccttcatttgaatatgtaaacaaaca
tggcatttggtaatttccagccgtccttggcttgggttgccaaagagcagcataaagtga
tttgtctgccaggtctctgtacagagaaaaactttattcttagaggctttttacacttga
ataagtgctaaataataataataggccaagactgaaagcaactctttctattggaagggt
gtcaacacaggcaggatgaagaactgggacttcttcaagggagtgagggagtgacaaaat
ctgggttgataaatgctgacattctgaataaaatcactccatgccttcacctaggtcaag
aaacgacattgttttcctgagcggcagtgacagcgaggtgacagagattaatagcttggt
attgactgagcaacttcgagttccttatctctgtcaagtcaaggctgtgtccaagggctg
aaagtgttattagacttataattgcaaagacatttaaagggtttccccttaagggactat
gaaatccaataaacgtttcacaaaacctcaagcgctcgagtgcaaagcccccatctggga
gagctgcgtgctcccagccaagcgccagggaaacctttaagccgccaacattgaataatg
tttgatttatgaagttggttttgaatttgtatcagttgttttattaaaaatatatgaaag
gaagttttaaatatgagcaagccctgtaggctgtcgcctgcactgtgccacctgtctggc
taagccgcctccttcttcctcactctgccgctcagacccaggaggatggaggagctacac
aaacagtgtggctaatttgcggggttaatttggtctgccagggattaagTCTGAATTTTT
CACCTGGGC

>Human|chr16:59629741-59631254 | element 102 | negative 
aAaaTTGGAAGATGAGGCTGGAAAgtaggattggcattttttcatggaggatctctaata
tcaagttagttaaattgaagtttgttcacttcattttggggaaccgtcaatgattttgaa
gtaataagtgagaaaaatgtactgggtaatgtgtgtaggtaatgtgtgttggaagataat
ggagacagagtagattttccagcaagtcgggcaagaggtgatgaagtctaaatcaatatg
tgtcagtgggaacaaccccacaataataatgtgagcctttaaaaaccatttcctgtgatt
agattacattcagaatattcagaatttaaataacctatcaaattttatgtaatcatcctt
atataatgctatccatattaacctatatctactgggtcagttacttattttttattaact
cttaggcactggagtctgataaatccaacactgtttttaacaaactttcacagcactgat
acagagcaggattcactatgactttaacaaagaggaaataatttacattcttgccaggaa
ttcaatgtcaacagatatcaactcttagaagtagacttgttattaaggtagtgacagtat
ataaaactcatcaatgactaaaggggaaaacagaccttgatgcaaaaccaaacttaaaaa
gcaaaaaaggaacatgattattattgatgtcatttgtttaaatttcctattcgaaaaaag
cactttaattaccatatgcttatcatgttggttgaattcatttatagagagaatacaatc
attaattatcataattaagacacctgaattcaaaatgaatagcattcattctaaccccag
ttgtagctatgttttatctctgacggttgggtttccaatcaaatgttatctgatttttcc
ccttaatcattaagaaatgctttactaattagcacatgaaattcatgcaacatcagactg
aattgaatcaaggcctattatcttgagcagtaagacactttgaaattctcagtaataggg
catgaatatgttatacagttcatacacatttcatgagcctccgcattagcactatttttt
ttttcaagacagtgccattagttatgccattttcaggacctttaattcgatcatgctgct
taacagcctgttacattgtggtgtataaagtcatacattaatttatctttggttgcactt
cggtgaaatggttgtatttggttgtaaatatcctgtttggaatgagaaatagcaggccac
ctgaaaggtacaaagcactgttgagtgctttaacactttttgaacaacagtttacaattt
gttcaacatatcctctcttagcttgcccttctccaccttactctctgcccaggggactga
tctgtgtgatgacaacagtggacctcctctagggcctgtttctcttgggacttggctaac
gggcatctctgaccagagattgaggggaactggctccttccttctgatgtcactTGAGAA
TGGCTGTGTCCTCA

>Human|chr16:60683721-60685186 | element 103 | negative 
tAttTGTCCTTAACTCACACATCTATTGGactcaaatttctcttcccactataccaatct
taaatgctaataatcagtttagcattaatacaaactgggccataggaaagtaggcagcca
tattgaccttcccagaatccctctagcctagagaaagtcctttacccatggagctcgggg
ccctctaacatcaccatttcatttgtaaaggcttccttcctggtaaatgggacaaggcac
actgtctacaaattaataagccagatctccaggaccctgtagggcaaaagcttgagctgc
cagaatgaatttttgatttatttacatcaaagcccaagataggcccagataaacgtcaca
cctgtcatgcccgtcataggaaagcaaccaagtacagagaggggatgtaattccaatttt
caattgttggatgcctccttgaaataccagcaattgggccaattagcttcagttgttggg
atgatattagatccctatctcgtaaccatcagagtgaaaccaatcattcatttcacatag
gcactgcagtgccatcagatagtaatgccttttagttaccgccaacttggggcatttttg
aaatagtgacctcaagatttaagctgcaagaattccattatctattctcaagccagccac
agctgaatttttgaaatatcctattaagttttctgctctgataaaaattcagaggccctt
ttcatattaatctccccatggcaaatgaaatttgctgagtgatagatttaatttgcttct
atttatgcattactatattttggaaaaaaagataataattgctctcaatatcactttttc
agcattaagaaaaaaatcataaagacttaagttcttttcccatttatttcattgttcaga
ctccacacagtaaatagcttattcttcacctttggatcactttggcattttaattaaaat
gtaattaccattcaaagtgtattaatgcacaagtttaggtaattgtctatgtcaggtcat
taggtatacttctaaaaggaagcttaaagtaatctaaaatattcagtaaaaatatactgt
ctacatatttacctaagaggtggtatatcctagcatattttattattcccttaagacaat
cttcccattttaattatgtaatgaaattgacaaggtgtatgaaagagagaggaagagttc
ccagtggaatttgtaataatgaaatataaatgttttcattgctgtggatttgtagaaaat
ctataggatcttgaaataaaagaaaattgatggctcatatttctttcaaaaatgaacaag
gaaaaataaatgtattttaataatagaagagggactaatgtttcaagcacacatctcctg
cccaccatggccttcccacacgacatatttttcatgagttggggcctattcctatgttat
cactTGGTTTTGGTGGATAATTCTGA

>Human|chr16:61243163-61244434 | element 104 | negative 
gcaCATCCTCTCTACTGCAAGCAAAaaatgatcttttaagaatttgaatagtgttttttg
aactcgctaaatatgtcagtcttctcactaaggcaaagcagttaaaaagttggaaccatc
aaacactgccaagcaataatttgagttctctctgttcacttttcaattaaaatttcaatt
taataaatggaaacacattatctgattttcaaataaaagaaatcaataaatctctatgat
acggataaccagtgagtcaactctgagaaaatggtttgtataaattggctaatatctaaa
tagggctccaataatatttttaatggaaagatgaacctaaacaaacaaaaacgtagataa
gagataaaatgtaatttcactcttctcagaaaaaagggaaaaataataaaccaaattaaa
aaaggatatgattgagggtttgtgttagaattaataaaaggaaaacaccaatatccaaag
ttgtatatgccatcataaacttctttatatctgtggtacttagattttatttgctctcta
tgcctgcattcttcctaaggtattttccctgagttcagttgcattggaaagtaagattat
attgctattgagttcattttcctagtatataataccaaactgggttgcaatatctgacag
atttatgactatttgctgagacgtattttataaaatggcagaatagaaggcatttttttt
caatctgctctttgtagcaaaccttcacagaaaaaaaagacagtttttaagaaggaagag
attacaattttttcaaagtcttttttgtctgtagcaaaggatatttctgaataatatgtt
gtaaaataacatattacagatgaaacacacaattcattgcttatcctatagagaaagaca
ccttcctgtctctgctaaatgtgtgagttcatgggtatataaaaatagaatgcacttgac
aatgaaagttacaggctgatggatgacaccccattgtcaaacaattgatagctagtgagg
aattatagtgaccttgtagtgcagcacaaataattcagcagcccctgaagtatgctaagc
agactagcttctctcttaggggtgcctgggtcacttaagtaggggaaatatatatcttta
atttcctttagaaacattgtaatcacctctaggcaagtaagagagtgggtaatttcaagg
caattccttaggatgccttttaaaacattatttcatcagcaatggttaggtaTAGCCCAG
ATCACCCTAGGA

>Human|chr16:62942559-62944021 | element 105 | negative 
tAagGAACAGGTCTTATTTGATGATAGGGaataaagtaaaccttctctatgcatgctcat
gacactcaaagtgaattcgatttccggaaggcttctttctgacttttgctttgagagtaa
taattttgttgcccagagtctctagattatggttgatgttttcattctctgatcctctgc
acacccaatgagtacaaatgtggcctgtgacattctttcttaaactcttaatggctgtgt
gatgttcagagtttgctttcaacagaagctgcagactgcatgtacactgtgcagttaaca
tccaggggcactcaaggttaattagaaatggtaataagtttaatcatgatgaactcattt
agtgctgatgtggatgtcacctgtaattccataaaaattccattgtaatttaacattaat
taatgtccacttatcaacgagtgttacagcaaattagtagagaaatgacaagttatgtgc
ttaagaaatgcttaatggaagaaaaataaaacagcatttactaggtcatcttaaaatgtg
aacagatcaagacatctttattatttaaaatatgagattaaaatcaggtaaagtggcagt
aattaggcaagactttgacaataatttttctgaaaactaatggggttacagcaaacatta
agaatatagatttgcctgaattaccattttttaacataaattgacagagaagagatggag
ctgttcttatcattatcctataataagagaagctgctgaatcttcaataatcatcatcat
gaagcaatggtcttattcatgtaaaataaaagtatttttctccttatgtaaaaatgttat
tagccatatttgaaggcattatactcagatatcattcttccatttctgtaaatgacaacc
attaaatgcaatcgtagatacatgacaagactatttttattacatcaaaaggaagaaagg
gattaaaatgaatttattcaaaggtgtgatttgtcaatttttttcctttatcaaggcaca
aatgggacagctttaaacctaaacattgagatctgacctcatatttgaataagttaatgt
gatccggtgttctttgagaagtactaaagcctctcttttgtattcggaaatcccaggaga
aattttggcttttaggaggtcagctccaaggttccatttcttttcatcattttccctttt
atcatttgtcagttcttgacagcttaggagtcttctacgtgtctgtggcatgcagtacag
tatggaaagaaatttatagaaagtatttctttcttattacctagatcttttagagccatg
ttataactgtttaaaaagctttttccttagggagagagaaatcattccaaatgcacaatt
gaaatgcatacttcagagaataatatagagctatcaaatttttgctaaattattttcaga
TTTCAGTTATGAATTTGGGTTCA

>Human|chr16:64651540-64652894 | element 106 | negative 
CAttTTGGCTCTCCTAAGCATTCCcccaagcaatacaggaagtgaacttaatagaatcag
tgatatttattgcttttttaacataaatcttcacatgttctatttgaaatgagtagtgtg
gtcccttgcaattacttttttattccaacctgttcaaatatttgagtggaaaatggtctt
atcgggtcatcgtggagcctttgctattgctgagctaataacactttttttgaaaactcc
atttaaatggtgcagatgaaaacctatgcctcctctctatgtcactcccaaacacattgg
gagatgaaccacaggggaagcccatatgttagaaaggcatgcttcatttagctattgcaa
cacgctggctgaagggtgctatagatggagttgcttagaaaagattacatctcttggctt
ctggcaaaggaaaaaaagtgtttaaaaaggctgtactgagggctaagagctttattgaaa
ttctacaggaggcttacagaaatggtgagcttctgacctgttatcaggtaccagcatttg
gacatcttgacactctataattgaaattcattgcttgacctttagtctataaaaatggta
tgctgtcattagcactgactgcttgctgtattctcctgtcactccttagaccagcttaaa
ccatctcagatgaaatagcctatttcatgtcagacctcagagtttgccactattaaagtg
gaaagctaaagcaatgtttagcaatgtggtaaagactaatgcaatagaattgctagagaa
gtaggagtctttcttttttaaattccctttaaaaattaatgctctctggtatggtaccat
ctctattacactactcctgtcagagtgagaaccattactttttttaattgcattttaatt
taacctgtgaatgccacactgtctaccttacatttgacaaagtattcgaatgttagttca
ccaagaagacaagttaatgtaagaattacaaggtaatatttcacactcatgatgtgaaga
attgaggcaattatatggatattttagccaaaaaaaaaaatccatgctgccataattttt
tgaaaattttaggtaacagagaaattgatgggtttgggtgatttaacccacactttattc
tgagaattactttatttatcacttgatgtcatcagttccaatccgatggtcagagagatg
ttagttgttctgagtatccatgttataagagtagtcacctcgttaactaaagaaatggga
tgacctggctgttgacaactacaactcttgaactgtctcaaatcacatagagctaaagag
gattcatcttCTTGGTGACTTAAGAAACTGAATTG

>Human|chr16:8238189-8239787 | element 107 | negative 
CTCGATGAGGGTGTTTCCTCacttccagggcagtctataatccatcactgttgtcttcct
ttggaagctgttatgaggagttttaacagtctccgttctgtttgctggaagctgatggaa
gaactctccttatctccaatattagaacttgtagaaaatcgatacagggtataacaacct
tcaccatcatacttggtaataaagcctaactagaaaatgtgcagaaactttctgcatctg
gtaacgttttgctggtgtgaaaagcagcccagattatccggagtgattcccttcattgat
cgaagcatataaagaggaaggtgctttgtatcagccctcattaaaaatggaagacttgtc
tacaacttctaacttgaaaaactgaccctgttggggggaaagcacaggatgtgcctgaat
tttgtttttctttcctctcgtgtctttaagaaacatgctataaagacagtcttcttaatg
ccagcagaaggccgtacagttctgagcctttcataaatgacatttgtccaatagtctgat
ttactaagcatgattgaaaaccacaatcaggccacaagtgatattcagggaaaaaaaaat
acaacaacaaaagcattaagaaacaagacagctttccaaggctatgaaaacttatccaaa
aggaaatatatcactcaaatatttacaaaattgccggtgcaattcagccttctcagtagc
aacgatttttatgtcctaaagagagtttgtatctagaggtaattgtgttttgcagcagtt
cgtaagtctgggcatttacgctggcaattccagatttataggaatagaagaaatttccgt
gcatgatatactgtacaaattgtatgtaataaccacaataaaaaatttcattaggcctgc
tatcaccaaccaccaattccccggggagaatttatgtgcaaacttcagttccatttacca
tctgggatattctttggaggatgggtagccccgggttccttggaaaagataagggggtat
atatatcctctccgtctcttgcctttgggacaatcattttagaaaaagaaggcctttgtg
tctgagggagcagcaatctccagacacccctccatgagcttgctcacatccctcacctat
cccaagatcacttcggcagctgtccttaaattttgcagctctcaagtctgagcactacgt
cctgttgcatattttatgcaacccatcacggagatgtggatgcagatttccatagttata
gaagaggaggcagaaatggaaaagacaaattgggtcatcttatagtttgcagctgtgaaa
tccatttcaaaattgcagccttgcaggcctgagaggcttccccggactcgatggagatat
aatcatggtatcgccaaggaatagcattcaggcctggcagtgcttctaggcgagtagcat
atgtcctcataaaacgtcctctttatgaccagagtttctgtgcatatgctacaaacagtg
acaacctggatctcgcctttggtaagggaataggaaattaaacatctcaccaccgctttg
cagaatgggagtcggcattCAATAAGAAAGGCTTCCCCC

>Human|chr16:72404533-72407591 | element 108 | positive  | limb[4/4]
TGCAGGCCATCAAAAAGTAAcaatcaaattgatcagaaatatttacatctaattgttgtt
gcacttcagataagtcacatattctgtgcacacatttattctgagattatacaactactg
tctcagtcatattgacatcagtcttaaacttcattatagcatagccataagtatcaaact
gagaaaacccactcaatggctatagatgatgatgattattctttaccagaatgagaattg
tactgtcacttataacactctgatccaatttcaatcccttctcctacaaactttaaagca
atctcatccagaaatagcagagctggtcagtcttctctagcaggtacttctgccgtttca
ccttttgaggtaagtagcctcagggacatggaaccaattttcaacagtgatttgctacaa
tattgaatacacatctcaataccctcatagatagaagaggagggtgtgattcatcaacac
tttcctttaggtcagcaaacactcaaggaacaattagactgtttacaaagccttggtacc
tggcatagtgcaaagtcaattttaaaaatatattgaatatgtgagcttttccaaattgtc
atcaactgttatgacaagctattaaagaagctattgtagaggactgaagcagcagctgat
ttcaaaacagtaaatcaagtcttggtcaagagcactgatgaaaagagaacaggattcttg
ctgtgtttatgagtggctcaagacagctttaatacacatcaatcacaggtaggcagtgtg
ctctggtctgtgcccccgactctcagcgtgaccttttgtgagtcaccagacggctttcag
gctcggttactcagctgaaaacaaagctaaggagcagaaacctcaatgaaaaacaggcac
tgcatcgctaatgagatttcctggggaaataaattcctcacctctacaaccccctctccc
gacagcccccactctagactgccacgtcccacacattcaagagaaggtgaacaaagtgaa
gtgtttgaggcatgtggttgtgctatcctcccagcttcagaagcatttatcagtaagaat
tcactgtctcactgaaaatagtaaagccacggaaaaagaaatggtcacactatcttgctt
tagaaactagggcactagctttgggttcaaaacctctcaatctgctatggtttgtttaga
gacttgggagaggtggccaatgaatctctcccccccttcaattggttctaaacagtttac
agctgtataaccagtactttgaaatatttccgctccctctaggcaaaagcatttgttatt
gtgaaactttctgctaaaatcataagatcagagttgcacgaaagtgtaacagcttcttag
gagggtgataaaatgggtctggggattgtggcctggattaggaaatgccaccaatttctt
caacttccatagcttcatggtgcaggcggctacatgcggaagaaggaagctctgaaggaa
gtggccgacagaacctatggccctggaaaatgaggcagcacttctttttgcttttaaaat
ttttggccccttgggggttgcactaaccccctaggcctctatctggcacagaggggtctc
ctttctgaggctaggcccgttggaaaggttccacatgactgaaccccactgaatcagtca
gtcaatttagtggctcataagaaaagctgacgatatcatggctccaaggcaggctgccac
cccagagcctcaattgtaactaatgcgggtttaaaagggagatcagaaaatatcatgcag
ataaaatacagagatagaaggaaagaccataacctcaatcggcaaaatgtgatagctttg
tcaaaataaaagccaaagctaaactctcctgctgctgcacacctcccagctcgcgggaac
tgttcacgcagagaggcattttctattagagcaaactcggaaggcagcagggagaaactc
agccataatatctgcacaacagcccctccatgcaaacaccattccagtaatgggaaattt
taatgatgtaaagcagcaaggtcacacgatatgtccaggcagcccttggaaagacactgc
ctcggcagatattacagaggagagctcagaattgctcttggttcattaggctttgcctga
aggttttttcttccactattaactacaaacaaggctgaggttcttattactcagttcctt
gtatgcaatgcaaagaggtgaagggcagggtttgtaaatatggaaaggcagacagcttag
acgtgtttttacaatacttgaaatattctgagtcaccttaaatgtgaaaattgcaaaagc
cttatcaatgttgcagtatttttttcctagcagaactttttatctactcgtgtacagata
aaggtactatatgcacataaatatatacacatggggtggatagattccctcccctccata
cagcaccaccacatcttcttacggtttgcctccttctcccagctttatgaccccattgag
atggctcttactgttttcttcctcgttacattttgatatttcacagcatggcctggattt
cactcccatctccccactccacattattaatgaattggaaagcagacatcattagttttc
ggagaccatttcttttaaaatttacagaccccttcatctgaatccccagagacagtctgc
tgttctcatcttagaatcttattagcatcatatcttctatatcctgccatgcaaactgca
tggctatgcactttctagcacttgacccttttgcggacagaattaatttactctttgaag
atgcagcagcatgctgttgtgcttgttaaagaaagaaaagccaagcaaggatatggcaaa
gcaagcaaagaaattctcagtttaaaagcaagctcttgtaaggcaagttaggtgaagact
gggcagcagaaacaaatagccagtaactattgatggaaataggcaaattagcggattagc
aggaatcgttgggaatttctgcatccaaccactaatgagCATTGGGACAAGCTCCTGAT

>Human|chr16:73352312-73354585 | element 109 | negative 
AGGTCAGCAACCCCATACAGtgtagagcactgtttgtaaaaattcaaaaatgtccaaaga
tgcaattaggctttacttattactattgggtgactgtttttgcttttttttttctttatt
cctttttcttctggctaataatgcttctgaggtttggataagtaactaagaggaaggaga
tctccttctagtccatcctgctgccgacaattaagaaacctcaaagtaatttttgaaaat
gtcagcgtctcatttagcaaaaggataaataataaatgaagcgtaatcactgtcctgtgc
tggtggtacagcttcgcggtgtcattagtaaactaacggtataatatctttgtgtcacag
tttaattatatcttgtaattagtttcagcaatggattgcatagagtcaggccccctgagc
taaacaaaaggtaatagaacttttcagcgcccctgcataaatcaattatgaaagtgtcct
atgctatttgaagcttgtttgctgtaattttatgcacaaagcccaactggcccttcttgc
ttgtggagggctattcaccccaccccacacttgtctgcagctgagcctgcggtcggccca
cacgcagcctggcccactggtgcatttctcaggaccagctcagcagtaaataccatggag
ggggtgaggtgctgaggggaggggaggggaggtgtggaatggggggggcagaggacgcac
aaggaccggagcaggtaatagatgcgccatgtgcaagaaagcagggaatcaaataggaaa
agatgtgagggcttggaagaatgattctttatgcttccctgaacaaagatgagaaggtta
ggagcatcaaaggccaagcaacgttgatgaatatgggcaggcagacgagatacatgtccc
tttatcattttatcctttcaacatccccactctcgccacgtggttggaattggaaccagc
acaggttacttggcaataggggatagggaaggagaatccacatctttaattgggtctaat
tcgggtcccacagagctcagaaactgtaaagggcttccgagcgttgttgagggctagctg
tggtcaccaggcccagacaggagagtcatggagtcccgctgggggaagctaagaagaaac
tcaggggcggggggttggttaagtccaaatgccaccaatacgtgtgatcatctctttttg
atcaaactgtaaggcatggcagagagtgggggtggggtccacattcaaagtcctcatcaa
gttggctttgaaagtaagtctagtgccacactggcctttctgtttatacaacaatttata
ggtttaaacgaaaccccgcttgaaaaagcagactgaatcttcctattgtgagcacttcag
caaatttaacaaaagaaagagcccaggcgaagaagaagagagaggagagagacagagaga
aaggtccagtcctcagactggtgtgctgcaatctggctggttgctatggcgacgtgatgg
tttgttcacatggcaacataccttaggtccactattaaaatgatgagagtgaactcggtt
gcattaaggaaagtgtgctgtatgctaaagcgagtctttatctccagagagagctggaca
gagactggcatccagtacaaatgagggagaaaaggaggaggaggtaaaggttggaggtct
ggaagagggaagaaccgcagggatgcaatcactatgaaaagaaagaccctcagttctgtg
tctcagtcgagggcctgggattcagaaggtagacaatgagttttgtttgacatggaattc
atcgttcaaatcagcccatcagactaatgaccccttatttaaaaaacaaaacaaaacata
ttccagatgaacctgctgtaccttggctgtagaaaacacaacagtgaacaaaactcaacc
catgagctgtggctataaccaatagccaagcacgaatgccacttaaataaaatactctaa
taaccgcgagggtggcaaattacacggcatttatttatcgaacataaaagtccattgaca
gctacagatccacatcatctcacatttgagctagtggggaagatttcctttggaaatcgg
gtttcctgtttcctttaacatagtgacaatttttcctcctactgatgtcgaaagggtggt
gatatttcagtgggtattattccaacagccctacctatctacctgtgcttggtttctttc
tgctatttagcaagcactgctgtggcacacatgaGACAGCCAGAAGTCTCTGGG

>Human|chr7:21003280-21004750 | element 110 | positive  | forebrain[4/4]
GATATAGACATGTGATGGCATCTGtaattccaaccagtcctcaggagaatatccacagat
gcctttttggagccttctctaagataatgaaataggctctggtcagagacactgtacctc
acactgtataacagctttcgacataaatctggagcatgatttgcatttgaaagcaccaga
tcaatatttgaggagggattattttttatcaacttggctctaattctctgaaatatacag
ttattttttaaatgtcaagaccaactacacccacactggcatgaaatagctttgtcaaaa
aagttgaaaaaaattaaacgtaaattttgtgttgacataatccaggttaagtctaaaaaa
gaaaaatacttacttttgtaaaatgagaggctattttatcactcagagaatgtcacatca
attgtaaagccatcaggcccaaggtttggtggtgattgcttcatatttactgttagtcca
gcaacggggatggtacttttacagtctttggacagactagtgagtgtgacatttaaagtg
ttgatttttgcagcacttatgttaattgttgtaattttcctgatgaaccaccattctggt
ttcctgatgcagccaagatagttttacattttctatgcagggcctctttgccatttggtc
tgtgtagtgtcagcttcgagtgctactgaaagcagacaaaattgcaagcaaattgcatca
gattgccaacattgtgaaaaggtaaattgcttgcaaatctatttaaaccactgccctatt
ttcatcagcttcagtacttggtattcatgattgcttaattggcgacctttcctattgtgt
agtgctttatggtgtaatggaaagcgatctttaccaaaccaattaccctttttttctcag
cactacattattgctgtgattgcaactgccagtcctttgtaaatgaactttctgatttca
atgatgtttttaaaatgtaagatagaaaaaagtggcattcatattgtgcgatgttctatt
ttgaagcctctttgtagtcaccattgtctgggaaaatggactgaagggttacacagtacc
tacaaatatccatgtaactattattaatattattataatgtcctcctttgtactgcagct
caattaggaaaggataggagaaatattttgtcaccctgtcaagtgcacaggaagtgcatt
tgaggcttcttttttgacacatacattatctctagtaataagattcgttttaaggagtgg
tgatgaagatacaaaatcaatttaaataaaattcacattgctagttttatggtcactcaa
catttaaaggggagctttaaatgactcaaatattcagacttagaataaaagcttaatttt
aaaagagatagttgtgagcatactaagaaatagtgaatttttaagatcttaggttctgaa
tatacatgCCAAGACACAGCAAAACATGACT

>Human|chr7:42191728-42193638 | element 111 | positive  | forebrain[4/4]
GGTGATTCCTTCAAGATAAAAACAAaactctgccaggcatcactaactaaggacacctcc
tgtcacctaacaaaattagctgattaggagctcacagtacacgtgttcacccccttttcc
cacttaacattgattttcccttaaaacccattttaatacccactactcctctcttgtccc
aagacctagaagatgcggagtataagagaacagacaatacttacaacacagtccccaggc
tctggctagctactttgcgccaacttctcttggtgagctctctctagctgcgcagaccct
ctaggaacattctcggtatctctctgcctccctctccctctccctctcccaggcaatgct
gctcccattagaggaattaaaagtggttggagccatgctaaatttaacaagctcattagt
attctttctgagtgcttccgagtgaactctccctattcaagcctctctctccagcagaag
ggtcaggcggctaatcattaaatcaaactaatgtcaccctatcacaatcagcctgagaga
aggagggtttattatttcagtttatgctaaataaacggttttacaaatggtccccaagca
aggtcaacagcagcttcaattacaagacaaacttaacaagagttgctataaaccaagtac
tctgtattgacttaagaacaggctccactccacatattgccactagcaggattgtacagg
aatgcatattgtaaaataaaggaaggggtgagcttttttctttgccagaatttgcgagtg
cacagcgactcctcattcacctctctccaaccagctagccgctcagctcaattcacccca
cacaaaggctggagcctagacctcaatggaccgagtgaaacatgttcaaaactaggctct
ctattgtgactgaatttcttaacatcttttcaaaaagcggagaatgccttgaggctaaag
gaagaaacaggctaatggtgaattgggaattctgagcaaatttcagagccctttcctcct
agcttttgaggttgaaagcaagctctttcctttcaagtttcaaagtcctttttcctcccg
cagtgtcacagaaggatttgaaaagaaggtaattgtgctcgcagtctccctgatcagagc
ttacgtcctatttctggtatttcggaatacttcttgcaataatagtgcatatagctcaat
cccttaaccggcctgcactctgcaattgctcattaaatgaacaattgcgggtataaaatg
ccttttatgttcaaggtctggatataagataagcattctaggactctaaatttggtttac
taaggaaactctccatcattaaattacaaaactgaagtcagaatatcaggctttcccaga
aaagtggcactcaggttgcagccagccaaaatgaagggaggatggggcgggcagggagga
ggcaacaaaatgttaagggggggtggggggaaagaccggaggatactcagatttctagcc
aaatgagattctaacaagaaaatactatttccatatttaaggtctgagtttgtgaaacct
tgtaacttctatattgaatgatataataaagtcacgttcaaatgaattaaaatacaggac
tgaggctccataaatatgttgttgactaatctggacccctcacaagcaaacatcttcccc
atccttaagaaaagaaataaccctttcccatcattatttacatcatctcatgtgatcctc
acagcaacccaatgatggcggtaggacaaggtattaggcccagctcagaaactagccgtc
atgtcccaggtgagtaagtgatgcaaagaaacttcccagtatgctttactgaatccacac
ctccctgtcccctgttaacaggacaagagCTCTGTTCCTGGGTAGGCTTTT

>Human|chr9:973435-975288 | element 112 | positive  | forebrain[7/7]
GAGAAGCTGACCAGGTGAGAGctgagtagttcacgcacaggaagaggggacaagtttttc
tgttttcacaggggttcctcacgctcaggcttccagcgtctgcctgcactgacatcatcg
tggtcgcgatgaaaacagtgaaataggaaccctgacctccccttccatgagaatccagca
gagaatttgctgatgtgttatacatccgggacaatcggaaactgccgttttgattgagta
ttagttgggatgaggagcacataccaggactcccagatctggagtcctcactttctcagc
aagggcacctgcatcctgagcttttacatgtacacacacccagcgattgtgtgtgccgag
aaagacccacatacgcacattgttttttcctcttccacgattatctgccagaattctact
cagttaattgcggtttgagaacacaccatccacaggagagcaccaatggatctagtctag
tgaggttacatttacttgtaatcctcccccttccctttcccatttctttgatgatttttc
ccataagtgtgtaagctactgggacttagtagaagcaggccgctcctcctaaatgtgatt
tggaccatatgctttctacattcattcccgcttcggcttttcttctctgcactaactgct
aacacgttatagtcaccttgaaatttcctctgctattttccaattaaaagcttaatagcc
ctggaaacggagttcatgtggtgaagtttaccacagccccttgttctgaaaggctttctg
ctgggatcccattatgtgcttgaataaaccctttctgcaaacagaaatgggactcggggt
tgtcaggtgttgggttacaatagactttgaggcaggggacattttaccaacataaataca
aacctgtccctatagggagatgttgtcaaatactgggatatggaaaacattcccatcaaa
tatgagaaaaggattactgcactatatcaaatgagtatttagatctcagcccccgatgtg
caccggagtgaaacgggcccccgggaccaaatgccagactgtttgagtggcaacgagata
gggtggctaggtgaccgacgggggaaaaggggtcgccttggtagtgaaagtgcccccaca
aacctggtgcagagctcttctgctttccttttaaaaatttattcatactcaagttcttta
tacttcctcgtttcactgtttgaagaaaatcggaagaaatttggttttgaaaaaagtcgt
tggtccccacgtttccaagagatccggaggtttcagcgcaatagttttcagttaaggtgt
catttgaggccctctatatcgcagcacgttaaatgactcgcgtccagctccccatttcct
agcctcgggcctacagggctgggggcgacctctgcctcccgtccccagagcttacaaaat
tccttccagttgtattttagggcttgttttcctagagaaggttgagactagaggaaggat
taaagtggtgggggaaggggcaagaccgaggggtccctaccccacgcggctttggaggat
ggcctcccagggttagcactcgaatgctagagcttcttgtccacactctaccaggtcagt
gtcccgcgatccccacctcccggacgcgtatgaaacgggaacagctaagggcttcaaggg
aaacacacaactggggttcggttttcaaccctcctctccgcaaatcagccttctgggcag
agggttggctgctagaacgcctggaggtgcttcccttgaattcatggcaaacaccagagg
aaagttttcaggttgcttgcttacttccagggcAGTACAGAGAAAAGCGGCCTC

>Human|chr11:32197490-32198734 | element 113 | positive  | dorsal root ganglion[4/12]
ATGTCCTTCTGGAAAGAGGAGTTaagtgttattttatatatttttctcagcaccgtgtca
gtgattttctcgggaagcacaaggctcctgctccccccgcccacatacaatgaaaatttt
atggaaaagttatccagaggaaggatggcaacgttttgttttgttttttcctgaaagcca
tgtgggctattttctactgcatactactgtcaagagcggaatcacaaataaatctaagaa
gcaaggagaggggtataaaatataaacaaggaaggaaagaaagaagggagttagcgaaat
aaagagagctccacatttattaagaaaaaaaagaataaattggtttttttttacaagcga
cagaaattggcctacaaagggcctttcctacttgcatccccaaaaccaacccgccaagct
atgggcattcatggctctcttgtgccctctagtgggcaaaggtggtccatgttttttcct
tgagtgacagccagagtctctcatgcacttgtcggccttcttattacatcatgaattttg
ataagcccattagccagccaggcagccaggaggaggatgtctttctcacttgatgactac
acaatgaggagtaatatattttaatttaaacaccataaacctattgagtgcttaattaac
tttaaccgtctttaggggaatgaagccaatttgagggggtcaaaaggagttgtttcaata
tcaaacagttttacatagtcaatccattcattcggcctacagctactgattaacacacaa
aattaacatgttagtaaaaattcatattcaggcctctggggaaattaagatgcgcatgca
cagggcatgattagcacagctattgttttctcccaacaatataatttaatgggtttttag
aattacagaaagagagactcggtgctggtttgaattgattatttaccacaaagctttgaa
atatagaaaagatagaaaacatctcaagccaaaaaggccagcgaacagaggcggatgggc
tcagagcgagtgtatctcactaaggaggttggcgggatgaactgatggagaggcaggctg
ggcatcccaactcgacatgagccagggccaacgggaccaaagagaggatttctggctgcc
tggaaaagcacagtaagggctgcctgcccagggaggaggaaattatttcatttaatatgt
aatcatattatacatacagtctATTTCCCAGAAGTATCTAAGGCA

>Human|chrX:24822603-24824623 | element 116 | negative 
TCATCGGTAATGGAAGAATCCTAaagccattgagatttcagttgtcattctctttttgca
ttatttgtttagaatttcaccttactcaacattttcttaacttgtaggattttctttgtg
tttaatatctgcatcatacaccaaagtgggtttcttgttaataagtaatactatagtaga
catgttttcggaataggaccttgaaactttttttttaagctgtggaaagctggtgttttc
tctctattgtttagtattaataaatactcttttagtctgtaatagcatctaaaaacattt
cataacctttggatgcattgtgatacaacagtattctattttaacaagatacaaagactc
aggtgttatcctgaacttattaggagaacctacaaatacacatcttagtagtagttggtc
ttaggttgttgctgttgttaaccttggcacacacaaaaaacatctttctgcttagtaaac
catatcgtgggtatattcatgaacacattattttctttagaaaacaatttttgatacaca
tctaaatttcctttctagttcccactacccttttccagctttcagaagctcagactgggg
ttaaaattccttttcgtattattttaattattgctctccccacctccacccctttcctgt
ttccccctcctcttttcccctaacggcactgttctgcaaagcctgcaatgattgatatga
tggcagtgctgtcattctttttaaccaaaaaaaagtcatttttgttctagttattttaat
agagtcccattaaagatgtattgctgactgaaatatcggcgtgaagggctctcactgagc
tgagcccaggaattaagaagtcaggaaatcggctgctgcattgcaagagagccttgtgtg
acaccgagtctcctgattggggagatcattactgctattatgactcgacttgcgtaggaa
ttttaaattccatctgaatgtcagtaataaccctcttagcaaattatcctgaataaaatc
acgaaggcattttatataataggtgttgaattactggatagatttgctaattaaatactc
tttgttctgctgcagttgacattacagggtaagatcttgaacaattattctcaacagctg
tactttgttaagggaaaaattaaccacaaagtttatttttttatacttgaagttggcaga
tttttgaaatgtgcttgaaaaaattccatcatccaattggtaatgagtagataaatatgc
aggtgttgctgtgaaatcagataactgcagactgccttattaatgaatttagcaagcctt
tatagccctgttttctagccgttagcacttacaaaatgattttctgtcagaatgggcagc
tttaatattacacttgtcacttcaaagtgaacttatgaatggtcatcttgtaatcattgt
accttgtgtctagtagacctttctgggtacttgtggctatttttaaaatgtgtttcttca
atggggaaaatacctgtaatgtataagtgtttgattgttgacttctagaacatttatgtg
gtatgaggtttttttttttttttttttttttttttttttttttttttttttttttttttt
ttttgagaaggtagtgagacataatgaaaagaaagtgaaacataaagtccagcttctgga
tcaagcttttgggcaaaatctcagagcctaattttcctcatttgtcagttgggatttata
atactgtgtaccccttaggattattcacttagcattctataaatatttattaacagctcc
catgtaccaggccctctggtagatagtaagaatttggtagctccctgagtagataacatc
tgagccctccccagtgagcagtttgaattgagggctggacttgagggcagctttggagtg
tttctgctcattagcacttggataagcattggactagagaggtcactgtgatacccacca
tctagaactgcttagtgaAGAAACATGAGAGGTTAGGGGTC

>Human|chrX:24864231-24865733 | element 117 | negative 
TCATGAATTAACAGGACTGACTAAAtatgatataacaaatatttgtttaagtttatctga
gaagcaaactgtatcacatcataatattttaataaatattggctcctttatgggagagga
gaggctttttgctcctcatctgtagcaatgattgtattccctgaattctagtttcctata
acatttaaactttgatatacatagaaatacagaaagcactgagccaggatattttaagta
atatattaatttctttaggaagaagataactctgtgctttgtcttgagatttgatgaagt
gttgaaagacttcgaggtagcacagaaagccttatttctaagttgatttcatgccctggt
ccttgttggttcctttgtataaagttaaaattgaactggtattttttgaaaatcataaaa
aggcagcttaaagacaataactctaagcttttagggttgtttttgaaagattccgtttta
cagtgaaaaattgatatgtgttccccctccccttaaattctgctccagaagagcaaatag
acatacacacacaaaagggagagaaacactagctaatctaaattgggaaatgaagagggc
tttttttaagcatgaaaatttcatcatcttgtcagctggcagaatgcctgctgtgtggat
tcacaaaggctaagaattacactttcatgaaattttcctcactaactgccctggttaatt
tgaaagataacccactgttctaattcattcctcaattgggcggtgcaggttttatctttg
atctgacaaagcatttgtgttaatcgttttggccctccactagacactcttgggattgtg
cttttacaataaatgtgtctgtgatagctctttagtctattatacttacaatagatccat
agaactggtaattaattctccactgctttggaaatgggaagaataggtgtagctctgtca
agtgctgctgggaagtttgtttagctggttcatttttgaagtgttcccctcagccatcca
agaagcagccacagaagagagtctgagattgagaagctggcctatcctgatgacttgctg
ataaatgggaaatgtgacccctcttggtacctgggaggaggatattgggtcatttacatt
catctcaagtactgttctttttaaagtatattaaactctcattttaatacttaaagagcc
atttgcctctaacggtggagcctctagaagatgcaatcgtaatagtcaactcaaatacgt
tcctaaattttcactgatggcttatgcaggttttagagtattctgattgggtaaagtgtg
ttccccaccagccttctagtgtttctagccacttgtacattatatgagtactttactatg
atttttaaacattgcgatattgctggccctagatggggctggccctccatctcaaagaac
acatgaacagcttgttggtaccatgcatatgataacctctGATAGTTGCTAGGGCCAGAA
ATT

>Human|chrX:24894335-24896084 | element 118 | positive  | midbrain (mesencephalon)[3/8]
AGCAAGCATATGCATTTCAACAGctttcgggacagtactacagttaataatttctttaca
agacaaatgtatgcttttttattgttagcattattttctcatcttatgttctggcattta
aattatgaaacttcatctcggcatgtagacttaccttgtgttgccaagaggaaagaagtg
gcttttctgcaaagccaaatagtttttactttattgtctgctatgaaacagctgctgatt
ccaggaaaatgccgtctcatcattgggcctggggtgtccaaaagaggcaggaaaaaaaaa
tgactgtagctccctgtctgccctggcactctcctcctttctctcattttcattgccatg
aagagcatgagaacaatattctgcaattaaggattccattaagttgaagaaaagagcaaa
tgggggatgtttgttctctaagctgaaaaaatttgtctggggtcggggggggggatagtg
gtagtggtatggagagaggtgggtggagagacgaagtcagggctgtttgttgaatatact
gttaaggactgttaccatcctaattaatcaagttagaaattacagctgtagtcggtttcc
ccccaattcttgttatcaattttcttctcttttgagacaaagcaaatataaattttgtgt
tcatttgtcattcgttctttgacttcagcatctctgaaaataacaatgtagcacaaaagc
ccagtatttacctagttgtaatgtgggttgccatggtgttttgcaaattattgcaattat
gttcaccatgcgagtcgcccttggtaactggcgaaaaaactgataatcctgttttgaaca
aaaggtcaaattgctgaatagaaagtcttgattaactaaaagatgtacaaagtggaatta
tttcctaccattcagaaatagttcttgatcgggtttgggggagggggtgagtaagtacat
ctgattactgaagtacaaagcattgaaaggatgttgtcttgagcctttcatgtagtctta
atggtggcttttttgtcaaatttacccatttgcggcattgaaagaggcagctgcatttaa
gctggagagacggtgctttttcaagagttcagtgcatggaaagttctcagcagtatctgc
agtttactagtagcccctggtctattaaaactgatgtgccgcatttgagcccattgctct
cagtacttgtgaacccctctggctgatgatctaataaagtgctcttactggacaatctct
gatcagctacttaaaaaggaggctggaggagggggcctgagggagaagcctcacaggcag
tgagtcttggagcaggccagaagagtaaagacaagtggctaaactgaaaggtttgtcacc
atgatgatttgtgctaaggcgtttgccacagggttttggtttttgtgccccagatctccc
aactgtgatcatgctttttttctgaagagaaattttagttttaagttagataagagatta
gaagtgtctctctgaatgttaaaatctaccttgcaattgtttcttaaattatggccattc
agaaaatatataatcctacattcatgtaaaaccaaaagtttcccatgttgcagccaaagg
ttagatggatttcttctcttctgaatctggcagaacatctgcagggagtgaattttggag
ggagggagtttttttttgtttttttttttgttttttttttagtgacCACCTGAAAAATCA
ATTCTCAAAA

>Human|chrX:24915382-24918272 | element 119 | positive  | forebrain[5/6]
GTGGACTTTGGGAGGAAAACAGgcatagggcacagaagtggggggctgttctggacagga
agatgaacaaatgccttcctcttctcttcactgcccccccccccaccaacccccacctca
gcagagggaagggatgcatctgctatccccactcatcactggactccccaagggccaggt
gtgcagttcgttcacctcagggagatccagtgcctggaactcagtgcatacccaagtgat
gtttgttgaatgaatgaatcttagttagagcccacgtctacaaacgaaaaaagagcaaaa
agcttgtttccatttccagttcttgtttctgaagaaaatgaagggcttttctttctcccc
agagaccacatcttcttggcccctctacctagaccaatgcagagatgttccagggatgtt
cagtctagccccctttcagttccttactctttcccacctattcctctcccttcttagatc
cttcttgtgtttatgcacagtatttgtttggcaagtgccttgggaactagcaaaaccatg
aggacattttcctgtcaccgataccctctaatgtgtcccttttgagttggcagcttaaac
tgcttgctgaataaaacattaacttcttcaccccaaccttgtccttactcaattctggct
tcacagctttattgacagcaatgcttatcaacccacttttatggtgggctgaaagagatt
gactattattgtgcccagattaaatgggggagtaatgccacccctgtctgattgtgttgt
aattggtcagagttatatacaggtgcaatttgtaatattttcagtaaattaaattttttt
ctctttggcttttattgatgtatgttcagatgcccattagggcttccttttttccagtgg
aaattgcagcatgttaattttcacacaaattacagcaatagcaggtatctctatttgata
cattataacaggagcaatcaaggataattgagtgcctttcagatggaaacgggtgcattc
acttcaattcaaagcgagtccatttatcgcctaatcggtctttaaacactaaatttctgg
aacaaaaattcttgtcataattttgcttaagtgtatttggaaatcacagtcctttgagca
aggataattgaaatcaaatccctttcaatggaggtgacatttctacattttcccaattga
aattaatttcaaaaattgagcatgaatatcttcaaatggcaggcaattatagctttcaat
gggaagaaattatgcgcacaaaaaagtggagacatcaaataccgcttcagctaaatgtct
ttgtttccaactgtgtttgccttgtaaagatttacatatattgacttattatgcaacctt
gagatgcagatcgccttcctttttcatctgagcccattaaaattaactaaaattggaacg
ttcttgttaagcttcatcaaaactgtttggaatttactgcagctgcagaaatgtgttcat
aatagaacttaacccttcaaagacttgaattctacccccattttttttaaatctggaatt
ctaacttcagcgcatttcattgtttcacttttaatgattcaaaagaggagtggtgaagaa
ctgatatgctaattgtcttctctttttgtcatctggtacccatgggatctcaggtaaatc
tctggagcctgtcccctttgaaaactgccctgaaggacaatactgagttcccagagggca
ccaatatgccaacctttaatatttaaatgtaatcatatcaagccgatttcccactcctca
caataggaattgctcttattgttggactgtgacaaactctgtgggtttcctgctgcggac
cttttcctactaagaaccttttctcccaattgttttattgccacattaatgctgctatta
agatccgtgtgctataaattagataagctttatatatttttttattcatcgtgactttct
tctgttttccaagggtaaaagtatattgagaactgactcttgcaagcacttacttttcga
aagtagtttagaagcaatctagccatgttttacagttatagcggcaattgtttcaacaac
cccaaaaaaattgcattactgaaatatatttcatgggtgcaattggccagggacagggag
ggcagcaggccatttcttttattaaggtcttgcgcaaatgttatgaagagggcagtatct
caagaaacaatttcacagctggtttgctcctaagccactcaagcctaaaaatgcaccgaa
ttcctggtggaaaaaaaagaaatagatgtcactcccaaacaaagacaggtgctaagctgc
gggagatgagagaaggggtgaaaacagtatccagctttaatagcaaaagcaaatgctagc
taatggcccattctcaggaactcgttaagtcatctctaagcaaccacaggataatacact
cgttatttctgctggtatgtttcctaaaagtgaggcgtattgctttgagcccagaatctt
agtggatagtgcgcctcacctctgtattaacctgttggcacgagacctttcctgccgtct
tatgccttcttaatggaatttttattagtcatttgggtgttcttttttactttattttct
ttgctcttaatttttagctttttaactaaaaatgtttttaagttacctaatgttttttgt
gtcctataagagaatttccccccttggttcacctgctgattggtttttgtgtatgataaa
ttattcagagcttatgcaaagtgtttaatgtattttccaagttattgttttagtggaaga
tggacatttgtctttgggtaggaatatgtgggttttttacgttcaaagCAGGAGTTGTTT
TCTGCTCAAAT

>Human|chrX:24945648-24947567 | element 120 | negative 
TAACTTGAATGCAGAGCGTGATAcatacagtagctatttcagctcagtattgtccttacc
aaatcacagtcggccactttggtacatgatgttctaactataaaggaagactgaaagaag
cctaggcactgtgttgagtgcaattttcaaggaaagagcaagaaatcgaacattttaaac
caataagtgaaagctggagagagaaagaaatgttaaaatatcatcttattttcttgaagt
attttccatccaatcttgtacagtcaaaatgagcatttaagtgtgaggaaaaaaacgctg
aagatctcagataagactagagagtgtcaggtttcttgattagaagaatttatcatcaaa
ggcaaaagagaaaagatggtaaagattttttaaaaaacaaaaaatctccaagggatcaca
aattagtggtgcaaaatcaagacaacaaaagtaggtgttattcttgttcatttaaactat
agttttctctgtttcatgtgtgttttttaaaaccacttaattgtatttgacattgaaaat
gtaatagggccttttgttttcaaccagtttactaattgcaaaatatgtcaggaatcaaaa
gggcaggaggtgttggtatatttttttaaaatatataactcctttttaattttttcccct
attttccttatccatttaggcagtgactttcaattagcctgcctactaatatcaggtcac
taaactccgtggctgacgctttattccttcatgtgggttgtcactcgtttgcttcagttg
gctggcaaaggttgttgtatatccattactagcaacacagcactttgcatttctgaattg
acaagcagctatattgacccagcgcttattatgggtcaacagctgcgttaaccaacggaa
ggactgaggggcaattaaaatgaattggcaaaaatatatcttcctaatttactccaattt
gttatttatgctaacattgtatggcttctatggtgacactaaacagaatggacccaataa
tggcaattaacataaaaatataatggctaatcaaattgacagcaactgtttctcatcatc
tcgacacacaatacattatcaaaacaaactattatgaaggaggtaatttcagtgttctat
tcaacctgcagcatgtgtgcagtcagggagatgtgtaccagcaattactgctgaatctaa
aaaactaaacaaataacttaatcgctgtcgtcctccttttttttcccccaggaagcagta
atcaggattcgctaaaaataactggtgtataatagtataatgatgatgcatattgtagaa
tagctaataagaaataaaataggcttctaggtgtatactttttaaagtaggttcaggtaa
agaaagagagacttgtggaaggaatgcgcccacaaaaaagacaatagccctgaccgataa
attgctccatgtgggtttgttcctgctaccgaatatttatagataccatttgtaatggcc
aaagaagtataaaatacactaaatttagtaacacattttataagggaatgagcagaaagg
tgaagtgtgagctctaataactgaattttagttactcctgcaccaaattgggttggctat
aatttttcatcattaagacccagctaggatccttggatctaatacttggttactcaaaga
gattccctttgaaaatagtgctatttccatatccagttgtagatagtggttttccttaat
ttcttatttacatgatagtctgtgtgtgccacctggccttgctgcatggattgtacaaat
gacttggctgttgtggtcattcataaattcattcattcaaccaacttggcacacagtggg
tgttcagtgttggttaaattacatgtcattccaaggcAGCAAGGGAGAAACTGGTAACAT

>Human|chrX:25007879-25009581 | element 121 | positive  | forebrain[6/6]
GTGGGTGATGAACATGTTTTCTGctggggtagtaactcagaactctaggcctttggtaca
gttgatccttaataagacttagtttcaggttggaaactgtttgttgaaggtcaacatttt
gttgctgctttttctgctcaaatgtagtatagaatcatgtggaggataaaattttgctag
ttgttcagcgtatccagaacagagttctggcagttaaggcgtacaatactcttgtatacc
tcaatgatggcgctttttaaacattagggtagttttaaaaaattgcaataaagtcattgt
aattcatagaccatgctgtaatacagagatacgtgtaaaatacaatctgtgtacctgatt
gcaggtaacagagttaaatgtaccagcaatttcaaacacagtttgatatttcctataata
aaatataatgtaaaaaattaaatatccaatatcaatggattctaaatggttttgatattt
ctttttgtcctttcccatgaagagtaatttatttccctttttaaagtgtgggcagaatga
ttactagcgcactgtaatgtaattgtgttgcattgataaaataaaaattgtcctttatct
gtgtcctgataatgttcaatttacaggctggcttctctgccacctcttcagtgctttgag
tattccagttctcctcccttcctgctctgagagcgcacagaactgtttgaaatccactgg
tacaattgtcaaatcaattattcattctctgcaattatgctcgcacaaagaacattttgc
tggtctgaatgatgattaaattaacagctattccagctgcctgataacatctaatagaat
attcataagcccaaaatggaatgaattatctccattaacttcatcatgctcacttaatta
catgcttgttattgtatttacaccttgttagataccgctgaagctgatccagtggctggc
cgggaattggaagcgtctgtcatggggcagttggagcgcgttttgtaggaaatgctattt
attttaaatgctccacctgctgggagccgaggttagtcagcagcactgagatgaattggg
aaacggggtgtaaaaagaaataatgtgcttctgacaggctccgtggcttttaagttgctc
tcattcagccacttcacaaaaaattattttattccatctctcagtgatgatgacatgatt
gctttttggtaatcatttaccattctgattttattttttgaagtaaattgtctgaagtaa
taggttcttggaattacagcgtgccttgcttttttcttagaactttatttaagcttgtct
tccagcatttaacccgagtcccctctttcgtttgatcttctaactttatttatacaacag
tgcttaatgatcctgcacaatgtgtttcttttttttttttccttctctacaacctccccc
cccacacccacccaaaaaaaaattctgtccagtatggttgacagtactttttataacctc
agcaagggggctgcatgggcaattttcttccgacatgacaaatgcaaacacccaaaaccc
aaccctgagagaatcacttcatccagttgaaaggaaattttttatctctttcaaggtgac
tcttttgccactgaaacatggtaaggggcacgactcttaccttctattcttgtctataga
AGTGGCATTCTTTACATTGCTTT

>Human|chrX:25017067-25018756 | element 122 | positive  | forebrain[6/6]
TGGAGTTAATCTTGTGACTGTTGCccaggatgtgggggttaatcaaagttccaagactgg
aatttgggagaagttgaaagggaatgaattcactgcccctcaccatcacccctttctcca
gcccttactacctcttacctccaacacacacaccatgctcctcaatatacttcttcaaac
atcatttaaaattagtttggcggaagatgcaacagtaaggaaactccaaaaacagatttt
cctgtttgttttagggttttaagaaaaacaccaagccccagaccctcttgtcaggatgcc
cgaccctttaattcgatgctcccatcccaaatttaaagctgccattccctgctcctcact
gtctctctcccgccccctctttcttctctctctctgtctctctctctctttctcaccccc
tctcacctaaatatttcttaattgaacagtttgtggtggagcttccttatagcagtttaa
tagattaactcatctcagccagcctcaaatttcagattaaaattccttcatcccgaaggc
agcattatcaggttgttggaggctgttttcaaaccttggttttgaatagcagcggctctg
cattaatttaaccactaagctaataagtaggtttcgttttgttatgctaagctttattgc
ttttcttttgatcagaatggtgttgttgagcaaagcagcagacaaggcattctttgatga
gggaattagcgctccattcttcctctattattcatagcgcagtggaatatgtaagtacct
gagggtgtcaaaggagcgcaggttctattgcaaagtgctcgccttgtttctctcaatagc
tgactatgagatgataaaccgcttaatacactgtgctaattggatgagagcaaaaagaga
tgggaattaaggcgaggcaaaaggagaaagtgcaaccagccttcaattcactctttcacc
actttaacagcaccaaaggaggcacaagctttctataagcagactagaggttttgtgcag
agataaaatgaacgtgttagtggattcaagtaatacactaattattgcacagtataaata
ccactactggttttataacagggaggtaaacttcttttgagagggttataggattgcttg
gcagtggtgtagaacctaataagggcccagagtaataaccccctggattaacaaaattgc
tgcttgtagaagtatgattcaggcttttacgaagatttccggagaatgaataaaaatgac
tgaatgacatttcttaatgtataaccggtaatcactcccatatctttaaaggaaaaaaat
gtatacttcaaactggacccttaataatgtccagggagggataacaagacttcttccttt
gaaaaatgcttccccccaccccacgcccccgcccgctctccccaccgtcaggtagtgggt
tttcttcttcctgtcccccagccaggctgtcactctcagtgaaatatgcagttgttctgg
ggacttctgtgttccaaaatattattttaggccccatttaagacccccttcattcagaca
cactcacttttgggtatacacataaacacatgctcatggacttttttttctcctaaagca
agttgggctaacctattataatttgtttttctctcacatcagccCCTTTTGTCACTCTAG
TAAGATCACA

>Human|chrX:25400224-25402334 | element 123 | positive  | forebrain[4/4]
TGGAAACATTAAACAATTCAAGAtagtcaatatcttattgtatcaaaaggattggcctag
caaagaagtattataggggtgaagtgaatgtgggctatagtaatctaggactgagtttga
ctaggggagtggaataagagcaaaagggaggcttgcttgactggaggaaaagcatcagga
aatatgttgagttgtggctaagcatgtgatctggggacaaataagaaatcttcctaatgt
aaatcattggaattatctcatagataagtttttcaatgcttttagcattgccttgaatac
tttctggactaagatggcatgcaaataaccaaacaaagcctacaatgggaatctgaagac
attttaagaattgtgtgaatgtgcagaaaaccaggatgttgctacttgattgacagttga
ctatgtacatataaaaacacagagttatggacttaatgcaggttaagcaaggtgtatttg
atggcatgtatacatcatacaaatatgatcttaccttgtttttaattccatcttggtgaa
tacaagcatattaaatattccacttgcaatcgtttttctcagcagttcatccattgacat
gcacacacacgcatgtgagcagatgttttctagtacctttggcagaagaatttagtgcct
tgtacacatcacacctgccatgtcatgcttattgattgagcaattcagctcgctgaaagg
tactgggttagatattaattttaaaatgaaagccttcacatctgctaatgcctgccagtc
tctggagtgaatgtgccattgaagccaacggaagtgggcagaagcagccttcatgggtag
gactgacaagttattttgagtctactgaattacctttattgttgccccatacttataggc
agacctctccttccgttaaactccttcactcacagtacttctgaaaatagctctggtggt
ttggaactggtcttcctggattttcacgcaaatggaatatttgtggtagttgagtgataa
atggtgagataatggtgttttacaggcagtgaaatgacaaggtcagttttaattaagctg
agatcaacctcagtctgtattgcacacttctgattaggttatttcaaattaacataagtt
tttggagacttcgctgaagtcagtggtgttaaacaccagctgtgctggcagagaagcgtg
ggatatgagaaggagatagcattcacattgaaattagcacttggcacaatataattctct
gattgcaaactatgtggagttgcctgtgctaattggttgattttatttgaagcagatgtt
gttagctttcccaataatgatctggagagaaattcttttgaaagacatgccatgttagga
tctctgcagtataataagctaattacaactttaagtacttgcagtaattagcacaatgtg
tataaagtgttcctgatcttttcaccctgccgcattattgtcagggcagcttgaaaaaca
aaaaggaatgctagatggattgagtctccctggtctagcctcttcgtttcccagacttct
gcactaaagagataatgaactcgacttaaatccttctctttcaagcatgccaaaaaaggt
ttaggaaccaacccccaccatacaacgcccaaaaaatggagagtgaaatttgccaaacta
aatgttgcttcaaacacatatgcctttaagaggcagtgaagtcttcaaacattagcaaac
cgagaccgttaacatatttatttcatgttcacttattttattgtttaccaatttggtcca
tggatcaaacccgtattttatttgggaacattataccatcacacctccaagttaaacctc
taactttcctgtatagataccttcaaatgtttctgtaagcctaaaatccagtctctccat
acttttaaacaccaagttgttacagacacatattttgcttatgttaataatgagagtgaa
gacataggagtagatgtggctccccacatcttcgtatgtgagaaaaatggagaaaaaaat
gaatggggaagaaaataattgatagagacaaattcttaataacatagtAAGCAAAGTCCA
CAAATGGTAAG

>Human|chr16:49094466-49095242 | element 124 | positive  | neural tube[9/9]
TAATATTCTTTTGCAGGCTCACCtcctagctttagaatcaggattttagccttcctctga
aaagactgggtaaaccacacagggtagacttccagaaagtctgcccctgtccctccccag
cctgggcactggaatcccccatgaagagaccctgccatgtatgacccagcatggggttcc
taatggaaaatggccaggctattagagctttgcaaattaagggtcctttcatttattact
atgctctgctaaggatgagcattaatttttttctcaaagcaaattcactggaaacagaca
gtttagaatttatgcttgtaatgatggctacatgggccattaagaccacctctaagtgag
cttaatttgtagcagataaatgtatatgtctacatatttttcaacatagtttatggtgca
tcttgcacagctgcgcccaactgattaaatcctcacaaaatttaaataggaaatccatta
cgtagacagtattatagccattcatcatggaagctgtttcaggttaactctttcagtgcc
aggctgagggaagtgccaagattttttctggggtgtggggcaggtcaagaatgcaggggc
tccctgttccctttccctttttgtttctacattcctgggggtgcagggagctcttagtac
agggaacttttgagcacagggagaatagactccaggctcacagaggcagttggatccttg
ctgtctagtagtggaggtcttcacagcacctatgcATACCCCAGGTTGTTCACACAG

>Human|chr16:59574986-59575985 | element 125 | negative 
CACTTCACAAAATCCCCAAAGcttggagaattcacttagagtgcggatgttcctgccacc
cactgacatccaaagtgattaacttccagaggtggcattgtttgaaatcatcgatttaac
tgtccactgcaaagggacttgccttttctctgttgaagtgtttttatttaaaaggacttg
gctttctatagatgagtgaagaaatctttcacactacagaacttgagttattgaatgata
tcaaccatttcagtctcctttttgttaaaaaaaaataaggcgggggaggggtaaaactat
tgtgtatatttacatgttaaagtgtgcaatcatgttattatctgaaactaataccatgct
gttaaaatttaaataaagtgtcctgaatgcatacaaaatgttcatttgctgaaggccatt
aagttaatttcctggcaacaagattaaatgcaaggcatttacataatcattagtcgtgag
gtgtagaaaagataattaaatattccaccacattaatttatatttaattaactgtgcttt
agtgatccttctgtctgaatattaatattgtgtaaataaacaattagaatgcatactgat
tttattaaaggcttattcttaaaattatgtagaagatgcaattattaatttaattgtatc
ttattctgaaacctaatcatgttaatagagtctaaaaaggtctatcactagcctcagtga
tgacattttcacattttatatttccaactacaatgtagcttatagactttaaaatatgtt
catttagttcaccctaacagttaattgctttcctagtaagtccattctacggttccttta
agtcagtactgacactgtacctttaaaaaaagagaattattatgatacagtaagcccatc
atctgtggccacactcacttgggacgtgatatttctgggaaatgactacatcatatagaa
aggagcaaaaatgtagCAATTTTAAATAAGATCAACCGGG

>Human|chr13:71343609-71344868 | element 126 | positive  | limb[6/7]
GAGTAAGAGGTAGTGTATGGGCAGGACactgatttttattcatctttagtgttttcacaa
tttaaaacatatggttgaaaataacaggaaattatctttttccatcacaaattaagaaaa
aatgacatttttacagctttaaaataacactcagaagattctagcaaaaatagtttgact
ataaatacaaacattatgctattattagatgttatactgatagccttcccaggcttgaat
gtaatattgtgcttcaggacaatgtatacaaaaataaatggaaaaagttttatccacatt
tatgtcaagtgttttgtttggagagtgtactatacagaacaattaacttaaaaggatcaa
gtccatgtggaaaggaagactatcagaggagaatgcaaggaaggaaatgttttgcagatg
tactgcatttaaattaataaaatctcattaggttttatgtttgccaataacggctggaaa
agttaccatacattgtaggaacaattacccaaatcttcactgtctcattaggtttgtcat
actgttttcattataatacattagaacttgcaagtgagccttcagtaatgacatattgtt
ccaattctcctttcagcaggctctaagatattttagtatttgtgctataagccagcaggt
gtcttcactttgctttttctgaatcagttttatacacagacctccagacacagaatggaa
tgtaaaagggctttcaacaaccacataaaactgagtctgattagagtaaagcaatacaca
ctatttttatgattttatggtaattcaacgcacgaaaaatgtgcacctttagagtatatg
tctgtgctagtaagacctgttagtgagagctgtattaatgtagataaaccatgcagtata
taaagtttaaagatttgcataacaaatggaagacatagagctgatttgaatatctaaagc
attataaacttcaataagaacaaccaacactgtttgagctttcaaggcacttgcattcaa
atgagaaagatttaaaaaggatacgatttttaaaatgctttgaagcttcctattaaaggt
cttaggcagctcaaggttaaaataaatattggatttaaggtgggtgagaaaagacttaga
agcaatttaaagtagaaatcacttagcagtggaatagaatgaatgtttatagttagtgta
attgtcacctgaccttcaaaaaacaaagagccaCTCTACACCATCCACAAGAATGAAAAA

>Human|chr13:71722458-71724962 | element 128 | negative 
GTAACCAAATCACCCAAAATAAAAAagatttttaagtagaaaactaatactacacagcag
aacttctctatatgttcaaaatcctaacgtttttcttaaggagttgggatggagtcaaca
agtcccaaatcagtctttctatattaaaaagagacaaaagggagaatctaatgagcttaa
actcagagccacagagataatgagagcaagagaccttggtctgtaagcagcaactccctt
tgtttcacattgaataccctcatctagttattagttcttcctccagtaatctgtcaaaca
atgagggactagaattttaaaaggtgcattgccacagaaagcaagccagtgctgagctag
tgaaaaggtgagataatgagattgacattgctgacactggaaatctggtaatataaagat
tagtttacaatcaaattactctcatattcacttatagccaaataagtaaagaggccacct
gtaaagtattttccccacgagcaatggtatggagactgttataataaacacatgttttag
gcagcaaggaattcagtggaagttgctagacacgtaggttgttcaaaactaagcaagatt
ctcctaaacgaatgattcatccatagtaacaacactaatgcattattgactttcagttta
tatctattttcattttttccaatctgttgcagtgcaatagaagtggtggtttgttgtgtt
gttgttttaagatgttgttttaagtacataatttcactccatttgtgccaggaaaatgcc
caaacaccttcattagaaataaagcaaatctgttcaacagtactccgaacagcaggcact
gtatgctttattgaacagaaaagctttaacaagccttatcgtgtacacatgttcattgtg
cctgtgtctgcttatgttctcaaacttcctgaaaatgtgggtacaacaacaaagcagtgt
ttagctaccctacttaacttggccaggtggttgattatatggtttggcatattttttgca
ggtggtatacaaaatcatatgtacgagctgttcagcccactgaaacagttttttgtaaca
ttttttttgctaaatgacacagccccagccacacataacaacataaaatgatgccagagt
gatatcttctctggattcatttagctttgcaaagaattctctaagaaagacattttcctg
ctttcgtttctgtttcatgctgggtaatgttggcaagaattattcatggcacatgtgagc
aattcaaagaaatattgtaaaaaaaaaaaaaaaaacaaggcagctttgcagaggtgcgct
atctgcttgatgacttggcatgctgcctctggtgcttggcatagcaccctagctgctggc
acaggggaagttacatatacttgccattgggcctctactatgctacctgctgtgcacgat
caatatcaaccaactgcataaacaaccggatgaaccttgtatctgagggacagcaaatag
catttgaattattttacataaatctgaaaatgtaatagcggttgatgttcctattagtat
tatatctgagcacgatgatcataattgagtaacattaaatttagtttattgaacagcagt
ccactgcccggtttactgtgactacgatctgtgtaatgaaaccagcaatatgaaaaattc
tctcagttggtacacttcctggagaggagccaaagtatttattgctatttgtgcaattaa
tggccgtatcgatttcttttttttctggtaaatagtagataagttgtgctaagttttctt
agctcttcaaggtttgtttcagctgtaattaatgtgactgtaagaataatactcaattgt
tctcaggaactggttttcatgtctgcagcatttgcaactgacacattactctagtttgaa
atgattaaattgataagtgactctattgccaaaataatcccatatgctgaagtgtgattt
attaatgttcaaaaatcagaaggtaaaacttcactagccaaaatgctgtggtggttaatc
atctgttcttccagctaattccataatcctcaatgtgacaatcaattcatcatgctgaaa
tggcaaattcatatgaatcatatttccaagttctacaggcagtcaataaaatatattgca
catttcccataaattatgtgatataatgttaatttatttttcacattaaaaactctaact
accctatgtgtttatatattgtgcttgtaaaatgatgagcctcatcctggcacatctaga
caattacaccatgcacaggaaagaagatgtgaagccctctgatttataaagaattcacag
aaatactgggaagtccacctcctctaatatgatcaaatgttctaatgtcttctcctactt
tgttcttatgtcttactgatcaggattcaaagatcttctttagcgtatttctcatttgca
ggagatggataaaataaagaaagTCAGTGTTGGCATCATTTTGTG

>Human|chr13:71774848-71775368 | element 129 | positive  | eye[2/4]
TCAAAAAGGTTAAATAAAAAGCAGATAGcagtgtcagaaagagaagatatgtggccccct
cctcactggacaaggctatgaagaagcagctggtggaatcaggtgtagatttttaaaaag
tgtaatgttgctggcattatctccatgatactcgtgaccactgctttgagtgaaaattta
ataaaattaacactactttcttgatttattttttcttttcttcttaatcttcccttcaag
attaaactcatcagcacttgacaaaaactgcaaataacagccagatgcaggagttggttt
tatctttttatgcaagtatgtggtgctaattagtgcaaattgattaaactttaattgcct
gatccatggctaattaatatttataagatgaatgagcaggaaaaccagacatttattaaa
acactttaatgatttttcatatgttttgacaaagcaaagcaaatagatgttatgagtatg
gatgtgctagactaggGGAGTGTATCTGTTGCCTTCTTCTA

>Human|chr13:72771271-72773876 | element 131 | positive  | eye[3/4]
ATTGGTCCAGTATAAGAAAACAGTAACAttttacatacgtaatgttttccagaaatttcc
caactctttctaatatgtacaattcccaaaataaatgcagagctagtagctgttctgagg
aatcttcaagcaaatttttcaatactagctttgttattaatcatcccaattttgttcatg
ttgtattacattggggaaaaatagttgtacaatgaacaagtatactactaaacaaaatgc
tcatctttttcttaagagtcaaaacggaaggctaataaagaccatttaaaataaaagggc
ccattactcctcagttttatatgagcttacatgctttcattgtgcagagtgtgttattaa
tttaacatgccagattcataggtttctgcaatatcaggtttgatgtattcattatcggca
ctcagtacattaattcacgctgaagtccggtaaatcaaaattataccatctggcttcctg
ttcttaatgatgaatttgatgtaggggtgattaagattgttaggcttttgaattttaatg
taaaaattaggggattaaaaaggcatttagaaatgaccaatagttagaataaacttactg
acaggatctaatttgtgtacttgctagtaaagctccattttaattagcagccacagtctt
tcagcacaagctcaaagagacagaagtttagtgattaagaagatgaagctgttaaattga
taaattgaccttgaaatacttgtaactgtgggggatggcccagtaactcaaactgttagt
gtgttgcattgccacacggggaactgagtccaagagtgaccccggacactgaattttgct
tttttattctcttcttcctcctcctccttcgtctctgttttttagttggcatgcaccatt
ctcatcttgcaggtaggggctggaaatcagagataaacaaatacagaactctgcagacgt
atcagttggcactacagtaggaaggtgaagattccatcactgtttcagagctccttgaca
ggtgaatttgaaaagtatgtctaaacctgaaagcattgtattggtcctctaggtttcctg
ctataatgatgctatacacacgcagtgaggtgtctgggaggaagacactcgaggagtgat
tcactcaggaaatctagggcacagccaccaagagtccccctctttcaccatatttcaaaa
gaggagctcctgaaatggaagattttgaaatatccacaacatagagatgtatataacaca
cagtcattgcactcaaatttgacatgagacttcttttaattgaaagaccaatctgacatg
gatgttcctttgacagttaaaattacctctgattttaacaaaagcacttgaaatgttaca
ccgaactcattacaccttttctgcataaagaagtttaatagttaaaacaagttaagacag
aatagaatcttaatgtacaatattattagaataatataaagaaacatcctcattttttca
aagacatagagataaaagtgcaaaaagccatacaatagaaaagtaaggttcaaaatagaa
ttatttcctgagaaggaaaaaaaaaatgactacctggtgtggtctcataaaatgaggtgc
cttaggtcctgtgaaattaataaaggtagtcactaatgcactaaaataaaatacagtcag
aatgacttacatcagaaaacaagtacatctgtatatatcaacaatttgaaggattctgat
tgctggcaagtcaaggaatattttaaatcttatattttagaggaaatcgaatcttgacta
accactgcaatttatgtcattttaaataagatatatttgaataagtatatttttcatgcc
ctaaaaagactgatgtcttcttttataagctcatcctgtgacacagttgagtaggtaggt
atattgatttttttttctttttctgatggcaatgaagtgtaaatggaaaatatcagactt
ggcaatcacttaaaccatgtgaaaatttcagagtgaaggctattagagtcactttgtgat
ctccccagatgaccagagggaggggggagggaagaaaaaaaaacatttctacatttcttc
atatcctttgtgtgacagctaaggagaataacattctttctaatacgccagttttcgtct
ctagttgagaataacctcagtgctttcttatgtcactggctgagagaagatgaaagaccc
agccttgtgtaaatggctttgtctaaccatcagtctttagctctgcatggcagctgtact
attgacattagcttgtgcactgggtgaaattgaagtgagttaaatgtgaccttggcttag
ttgttgaagtagaaatgaactctactgggagtgaaaaaaaataagaccagtttctctaac
ttcattttttctttaatgagtttaacagcactcttaggatttgatacattttataaaaac
gctttatttccttttctattatatactgggtaatcagcatttagtaaggttagcttgccc
ttttgttatgaaatccttgtcttaggtatttatatgctatattcttttttaaatggcaCA
CTTATTTTCCCTTTCCTCCCTTTATT

>Human|chr13:73006141-73006976 | element 132 | negative 
AAGCTCTGCAGTATTTCCATCtggcaatgagaacacaagatgttgtgtaaactaccagaa
gggctctatttcattgtaattaaaatttagtgttacacttaagcaataaggcaactccag
gagatgtgattatcatgagataatgaccttggggtgttacaaggcatacaaagaaccaaa
tgcctccaatcctctagggggcaagattatttctacataacaatctccacctcctcttgc
ttacccacccctgcccctgaagctgtatgatcagtgaaagaggaaagcttgggattaaga
gcactaatatgatttctgcaaaaagaggacatcgggggactggtatatgacaaagatggc
atcgtggaatgctgaagcagcagtttcaaatgagttgtattgttttcacaataattatgc
aatggctttagaattctctggacacacatagaactgtcagtgatgtcatagtcatgtaag
taatcctcagcaagggcacagatttaaccttttccccctgttttggtttcgtgatttcca
ttccataatagcaataagatatgacaggtggtacatttcttgagggtttattattcttct
tgggtggttgaagccattcagcctttggcctgaacctctcaagacatctgagatgtataa
taatttccccaaaatgcaatgcctgtcatgtcttattgcttaattactttgtacttacca
agtaattcttcttaaagtgaatgcagataacagcgcttatattacagtttatactactag
aaactacttctaaatgggaaaacatgggacaattTCTACTGTTATGAATGAGGGAA

>Human|chr13:73067601-73068380 | element 133 | negative 
TAGAGAATAAATACCAAGATAGTGCtaagatttcatcaacggtatgatttaaatgaacat
tgttaaggatttcagaattaaacctcattttcttggtaggtttcatgtaataccagtccc
aaatttcattcaacaataaaaatcattgtgaactaatatgataggaaattagatgagccg
taatgtctaggcaaaatcatctaagtttaaaatgtaatggcatatataaatgtatatatt
acaaatataaatgaaacagatcacagggtagtcaaaaagtgacagctgctttaattcgta
ggagtttagacttccagcccctctggaaattatgaaatgaggaataacaaaaaaaaaaac
taccccccattattatccaagcacaagtggtataagatcatttatcttgatgtatgtcac
cttagagcacatattatccctatctctcaaagtgttttttcccctttatttcatctctga
cattcattgtaaatttaatgatccacatacgatttgctggtgtctcagtctggtgttttg
aatcatgaaactagtgctaaatttatggcactgcagtaccacttagtgaatcattaagca
gtacagtgattttaatgatttggatcatactggacctcatcactatataatgaggttcca
tttagtgtaaattttatgtaaaaattcaatttgcaaaccaacaacatgaaactacaacat
tttttctaacttgacattgtatttatttatcacatATTTCTATTGGGTTCTACTGTTAAG

>Human|chr13:73078567-73079883 | element 134 | negative 
CTGAGCCAAAAGCCTGAATtaattggagaggatgcagttagttctcactaagcaggctct
cataggctgtgtcagaaaaacacactgcctgtctttgttgtatcttctttgtgtagggat
gctcttccagccgtgtcagttgcatgccagctttgtgggcctgaaactttataaaaattc
actttaaaaaaataaagaacatgtccaagaataacaaatgaggaatttatatcttcaaaa
tatgtagatttgagatttgttttggaaaaaaaaaactgcccaagctctactgagcatctg
taacgatgatatatctacacattatatggctggctatctttagtttgtttttatatcctg
tggagtgtgacatctgtgcaaaaattatgaactgactcatatacaagaggtgcttattca
gagtttgaaaaatgggcctattcttctacagttcaattatttatgaagaaattagaaaga
aactttaaaatcttggaatctttttcttaatttatttgtgtgttattacagtcatcctga
tcaagcagaaactatctgtagcaagggcgaaggtttttctaagtgggttaattatattta
ttttcatggccaccagctcctcatttgctttttataaattactcagggcaaggggctaat
ctctgtgatcgctctcaatctagagataacagctcaacctttcatttgaagtggatcttt
tctattacaacccttttatgaaccacctgtgaaaggaaggaaggctatatccatgtggag
atatagatatatgcatataaaaatttataactattccctaatcactcagacgtgtaggct
aagcatcacttatgattactacacagatactattatacaaagaagtacatttatatggaa
aactaaagaaagcttttattataagaataaatgctcactgatccttaactctaactatcc
tattaatgcaacaataaggaggttcattcatctttgtcagtccatacttaagccccctta
agtgtgtctacaggcaactaagagaaattagatgattctctctcttactttgctatcctg
gcatgaaattcttctcccatcccccacctgcatttttgttctacttcaaaataagttttt
aatcagtattccagtactggaatggaaagttaatcatttgtttatttaaaaaaatctcct
ttgggaggctgaggtgggaagatcacttgaagccaggagttccagaccagcatgggcaat
gtagcaagaccttgtgtctacaaaaaaaatttaaaaATTAGTTGGGCTTGGTGGCAC

>Human|chr13:73149054-73150028 | element 135 | positive  | eye[3/4]
AAAATTTTAAAGGACCGCAGTGcttttataacacggttatataacagcttataagctctt
tggaaatttacacacacacacacacacacacacacacacacacagagagagagagagaga
gaaccataacaatgccagtgactagaatctataatcagcattgataatctcttaaacttt
ttatttgttgtatattaaattcatgaaagaatattacagtggcactgcatctcatgattt
taacatatgaggcattcgcttacatatcttgcttttcagaatttctgattaaatgtttta
atttaaatggaacataatatttaatgtaatatccagccgaaagtgtccctgaagcttcaa
ttgcaaacaatcataataaagaatgttcttgtttaatctacaaaataagtacatttgatt
ttaattacttggataatgaccaagcaagtacatcaggcacatcccttccaagagataatg
aaagacacagaggagcaaacaatattcctgcgaacagaccatcacattctgactctgagg
atgactccactaatgaaaatctgtctttgcaaatgactcatcttctgaagactgttctga
agatgttggaaatcagaatgatgcatgtgaaaatgaaattaatcaatatgaagatgggga
acagcagtctatcacagaagggctgtttgataataatgaaattgaggaaacagtcagtgg
tagagaaacaaatgaaagcacaggaaatgtcaatgataataatgaataagtaactaattc
ttgaaattcaagaggaagagttaacaaacaaagacaaatcatcatacagacaaatgacaa
agatgtgaaactacatttgcttttaagtttattccaagtttctaaggatattaaaacact
aatatggtagtaaatgtaataggaagagaggtctaaaattttcagaactttgTATCAACT
GGGAAGCTACAAGAG

>Human|chr13:71793422-71795334 | element 136 | negative 
GTTATGCCTGCTAATCAAGTGCTTTAATAATTGGATATTCCTAGTCCTTTTATT
ATGAAATATAAAAGGGTAATAAAGAACAATTTAATATTTGGAGTATTTAA
TTCAAAATTATTAAGTGTTAATTGAAAATCCATTATTTTTAGCTACTAAT
GATTAAAGCAATTATAGGAGAGTTCAGTCTCCATTACAACATATTTTTGG
GGTGAAATATCCTAAAAAGGCATTCTCCTTTTTCAAGAAATTAAGCCTCC
TATATAAATTTGAAAACAAATAATCAGGCTTCAAGAATTGCTATCATTTT
GGATAGACTGGATTTATTTATTTTCCAGGAGATGTAACAATTAGATAGAT
CTATGAGGAATGGAGGATGAGGCCCCCGAGGTCACGGTGGACGTGTTTTC
TCAGTTTGCCCATGCTGTGCTAAAAAGCTGTTGTCTAAGGCAAAAGCAGC
GAAAGAAAATGCATTTAAAAGGCGGGGAGGGGGGTGCTTCTGTGAATTTA
TGAGAAGTGCATCACAAAGACAAATATTTCAGCCATGCAATTCCATTCGG
CCTTTTCAGCTGTGTGTCCATAGCAAGTCAACGGCTAAATTGAAAAATCA
ATTCCAATTTAAATTATTGGAATAAAGAACACCAGGAGTCAGAGATAAAA
TGGCTTTGTTCTCTGAGATCCTTTTTAATTGGAAAGTTATTTCTTCAGGG
TATTCTAATGGTTCTGAGGGAAGATTGCAAAATAAAGTTGATCGGCTGGG
GGAAGGTTAATAGCTAATGTGCTTTCCTTGCTGCACAGCAGTCTCCTGTC
TTTATGACATCCCCCATCATATCTGGAAGGACTGAAGATTCTAAATCATT
TGATACATGCAAGGACTGTATTTTTCCTTAGTCTTTCAGAAATCATCCTG
AGGCTGAAACCTTGGCTGAGCGTTGTTGCTCTTGCAGCCTTTCCAACTGG
ACTCACTTTTGCTTACAAATATCACATGACCCTtttctttctttctttct
ttcttttcttcttcttttTTAAAGAAAATTCTTAGGGGAATGTTCACCTA
CCGATTAAGCAGTAATTAATGAAAATGAAAGACACCTGAAGAGGATGCTA
GTAAGCGCTGTGCTCCTTAATGATGGAAAAGAAAGAAAGACAAATGCTGG
CTTGTACTAAACAGAGAAAAAAAGATACTAGTAGTTACAGACTTAGTAGA
AGGTGAACAAAGGTACAAAGGTAGCAGAGAGGAAAAACATGGTCTATATA
GAAAATATTAATAAATATTGTTATCAAAAGGTTAATACTACGATAAGAAA
CCAAGTCATGTTGAGACAGCTTCAACCCAAAGTTTAAAAAATGAAGCTTA
ATTAAACATATAATAACCTTTGGTCTGCCAGTAGAAAATTGTTTGGGGCA
GCTGTAGATTAGAAACCCTAAATGAGCATTTAATTTGAAATTAATAAAAC
AGCTATGGTATGTGTTAGAAAAAGTTACTGAGGTTTGTTTAGTATATTTA
ATACTGTAAAAGAGATAAATCTTGTTGCCATGTAATGAACTCAGAAGTGC
AGATACAGTAAATATGTACTTACGTTCTTGTTATTAATGCATTAAATTTG
TAGGAATATTCAAGAATTTAATTAGCATTTAATAAGATAGCTATAGCAAA
TTACAGTAGTTGGACattaaatgtaaattaatatttttagtatttaattg
atgttaactaattaattactatttattaCATGGTAGCTAGATTTATCTTT
TATGGAGTTATTAAATCTCAATTAAAATGCTCTTTTAAGAGGGCACATTC
AATTAAAAATAATATTCTGTAAGAATTTCAAAACTCCTTTCTCCCAGGAT
TTGGGGTATGTAAGTGCACAAATTAAATAAGCAGGACAGGACAGAAGGTA
AACAGAAA

>Human|chr13:72300849-72302934 | element 137 | positive  | hindbrain (rhombencephalon)[3/3]
GCAATTTTGAAAAAGAAAACAATGGttaggaagactttattttattctaattatatttga
tactttaaatgtttatctatctaatatatctcttattaaacaattctttagctctggtat
attttttagtaaagttttaataactttctcagaattaaaaatagcatatgatatcagaga
ccaacaataaaagtaatcgaatttagagaaatgtttagaaaataaatagatctatacata
ttttgttaaagaccaatcaattgatctgctgttttctatgtaaaatgaaacaatgcttat
tattaaaatataggctgaattctttgcctgattttccgcttttgtaaaatgcattgcttg
agaaacaagtcttcaaaaaacaaggcctaaaaaaatctactactcagggtgcctttgagg
atatttaattaaaatctaatcctgcattcattaaggctcacataaattaagctgtcattc
ataagatttatggattctcatttgcatattgcatacaattcatcaattactcaagtatga
aaggagcacatttcccttggagctgcctgctaccctgccaacatttgaaatgagggaaag
agcaagactgtcaggcattcacacaaactttcttccaaatgtctgctccttgattaatct
aattttctagatcttccctacaagatacaccaacagccctggtgcacatttctattattt
cgcctgtcttcatcaccaaaatcttccagtctttgaatacttcttcatgtctgagtgatt
attctttatttgctaataatatggcattgatgatatttccctattcaaatgtgtttgata
tgtacaaagatgtaggttataggtctgttgatttttaatgtttattatttgctatcaaca
atcagccaataaagagctgaaaatgaggacatggaaaaggaagagaatgttgctgtggaa
tgtagttggcacaaaagcctagtttcagagactgttagcatttcagaagaacctgaaaca
aagccctgtagtaaatcactgattctatatttaatataaaaaatggagttcactcaatca
gctgcaagtatatgctactgcactttttgcagttctaagcaaagtagtaagtaacccaaa
ttagtttgttttcactgtgcataaagcatactgtgttaattcacttgtcttctctgggga
gtagatcttaatttcagtggcacaagttggaagtaacagtcctttctagaccacactctg
gaaaccttccaacaggaatgtgatcaggtgcgaaacttaatgcaaaacactcctcatgtc
caggatttctacaattaaaatatatgaatgtatcagcactctcaaaaatctctgctcctg
aaaacatgctgtcaattaaatgtcaattaaatagaaaaacgggaaaaactacctttcaaa
atcattagttttctatgaagtgcatatacttcagtataaaaagaaagcattttattcaat
ttaaatatttagaaaattcatttggtaacatgagggattttattttactgtatgatactt
gccaaaactatgatcatatctctttggaaacacccatttagaacccaaaattagaatttc
ccaaattaaaaccttaacatctcaggttaagtgttaaattaccaaagacaccttttggtt
gattttgctcccgaagagtctaaagaaatgagtaaatgactctaaggactatactagcat
aatcataaatattttcactttacaaaaactgtgcctctaaagagaaaaaaattgtattca
gcaataaaaataatttccatgaattcctcacaaatacatttaacataggagaaataaatg
actctataaatttaatcagaaggatgaaatcattagcatccccaatttataaaatgactt
tcaaaactgaaagcaaacaacagataagctcatgctttttattcattcaagtgggatggt
tcttcataattttcagagatccatgcctgagacactactgagtgtattgtctgtctttta
actcttgcattctctacatttCAGTTTTCTCAGCATGAGCTGTCTA

>Human|chr13:72425787-72428335 | element 138 | positive  | neural tube[5/5] | hindbrain (rhombencephalon)[5/5] | forebrain[4/5] | eye[3/5] | cranial nerve[5/5]
CAAGTCCTGTCTTACTGCTTTCACAtagtcctcacattctaacccccaccccaatattgc
tagatagctcaatactgatgagcatagcaacaactgacatcataatttatggaatacagt
cctgccatcaagcacatgttgttactatataaagaatacaaattcatctgaaacttggga
ctacttcggatgaatttttagtttgagaccccagagattcttaaaattgtcttgtgtatt
ttcttcaaaagttgatatgtggtttagtcattctcagtgggcttctgcatcagtttaaac
agtgagtgtacaatctccgcctagttaaactacacgtttacatggcgagagtaccaatga
gtatgtttcatcagacatttctggaagctctctggccaataggaatggtttgaaactgtt
ttctaatcactgttgaaatcactgatagtactgtctgtccacactatgacagacaaaagc
tcaaatgtattaaacatagcaatccatcatcctgcagatgggaagcaggagccagccgag
ttcagaggcagtgactacccgctgcttaacaaaggctggagtcctgacagttcagtccct
tccttgctcttcgcgaccacccctccatctgagatgaatgagtgtaatcaatgagggaga
aagcctgctgaggacctcaaattcaaacattgttacatttaaagtgctgctttttttttt
ttttcctaatcagaactgttgcttaaacagtgttctccaactacaagaagataggcattt
aagtgaaggaatgaacaaatgaactatagattcaagaagcatatccttagaaaatactgt
cctggtataccattaagtttagagagctagctttgaaataaagctgtgatcctaattcag
aggaagtttgcttaaaaattcacccaattaagggtaagtttacattgtttggagcaaagg
aatagcgatgctctctttgaatgaccaagagattatttttaaataagcaccaaatacaaa
taaaatgctattggctaaagttcaatttgttttgcatacttgtttctaataaggacatat
gagccacaaaatagccaaagggagggaaaaaaccctcaactgctaacagcacattaacaa
agtatagaaacgaaagacacttttctttggatttcagccttgtcatttccaattttctgc
tccttggacatgcttgtattcaaattctggaacatctattcagcatatcaatcctaatta
gacaatctgggtctggaaaggatgagagctgggtcatttgcataatttaatcataaatac
tcagtgatacatatttccaaatgcatttgtacaattatcttttcatccttggggcaatgg
tattaatatgattaggcaatatttctggaaaaaacagacaagtatgcactctttttaact
gcagcttagggcgatatgaaaaattaattaatttctgaagaaaatcaatttctctacgtg
accacattagacattgctaaaccaagactcagaaacctctctcaatcactacattttatc
aggctcttctaaattctgattagtatttgaacagttcaatagaaaaactggtaatgtatc
aaagagcatcttaaattttgaagagatctttctgcctactttcttttagggcacaccact
ctgctttactttaatgcattgttatttaaccagtcaatgagaagtctgtgcttttggtgt
gaactcatcttgagtgatcttttattaatgtacattaaccaatttcaaggacaacaggat
aaggttacttttgaaaggctttctcaagaaatggatttatattcatctaaaataatctta
attcacatgacactgtttattattaaaaaattagataaaccaagtcctcttaaaatgtac
cattttcataagaaaaacattataatatacttagtggagctctaagaacccaggtggcta
atctgatttttaaaaaagagattctgctttgtatgttaattagtacaaaagaaagaagtc
acatttgtgagtttaaatgcactattcttttcctttcaatcaaatgaaaaagtagaaatt
actgcatgcaaatattcaatattcatttaatttgcataaaggtgcttgaacaaatttttg
attctaacaagctcatttttcatgcgttttgtctttcatcctaatctagcatctgtcatt
cctttttgaagttattatcggcccaattccctcttggacatggttgctgggtgaccggta
tcttagcacccactttgacaggaacagatgtgaaactgatcaagagatttcccaagggta
cctgaaatcacaaacaacttttgtgaaaaacaaacagcattcctgtcatgggcccttatt
taacccactctccaaaaaaaagagagcaaaaaagtttactccagatcaaatatgccattt
taattttatttcctaagcttggaataaaatactgtaattaaatacaattgtattatattt
cacaATTTTGAATTTAAGGGATCTGTTCT

>Human|chr13:72693676-72695292 | element 140 | negative 
AGTTCTGGAAGTTCTGGGTACTGGaaaagtttgaatttttttttcctagagaatgatagc
ttcatatttttctttttatgctttctctttcaataggctttttactccaacatgaactaa
atcataaacaatgcttcatcttacctcacaaatttcctcacctgtttgctcttcaggctc
tttaattgaattcccgatatctcaaattctctaaagcattgcttttccaaacacttctac
aatgttcactgcaaagctatattttcaagacaatagtacacattctgtatgtttcttcaa
tccattcctctctatggagttgttctctacagttggcttgttaacgtagaccaagtataa
acttttaagacacaaacccctttataggactctatatgtatattggaagaagcagagtat
tggatggtaataagtgcatttataagcattatttctatagtgaaaaaaaggttagtttga
aagtcatttctccattcaagaagaacaattttctctagtcttctgactatttatagaaag
acctttacatgtgcaaactaattaataaatgggatcaatttcaaggtattttttctggtt
catcaccacttaatcattcaatttaaaaaacattttaaaggccaagtctaaaatagattt
gcacccacgcccccagtgtgaatttttcattctttacaacatgcagtaggtactgtataa
tgaccttttctctgtttggaacagggattagaataatacatttgaccctttaaagtcacc
tgggagagatgttagtctccatgttcaataaactgaaatatgtctcaagtgtcccaaggt
taaggccatgactttaaactatttaacacagagtatcatactgattcacttagactctca
gacttttaaaaaaattattcagctgaattatatatactttatcagaacaatttttttctt
catacaattaaagcaaatattttacattgcaaataaagcaagttaacctagatgcattgt
gcattataataaaatttatagctgcataaatagcagtgtaaacttacagaaagactagta
attatagtgccattgatggtctttgttgctttaattctgaggcagccagaatgattaaac
tgaatcttaatcgacttctccattaaaaatgctggcagaggagctcctttaacctttccc
attgattgaacacaacaatcaccattcaattataatgcaaaaggacatttgttataatgt
agaaaagatgcatgagccatttccttttactcaagacaatcaatgagatgactcctactt
ctacaaaggtgagaatgctctacctgggagtctgatagagtcaaaactaaacagaaacct
ctgcatcgtgcagaggagcaggaccatacagaagaaaataatctggaacagattcattaa
gaagaaatgtattttctaccactatttatcctaaccacatttatccttgatatgttgttt
ttcttcctagggtttcagagtacctgcattatcatgatcaaaagtttaatggtgaattaa
tgatgatggtcacttggccttttatatgtgttcTCAGTGCATGCTTAATCAGACAAA

>Human|chr13:73001083-73003053 | element 141 | positive  | dorsal root ganglion[2/2] | eye[2/2]
TGTACACTGCCAGAAGTCTTCCTTaggaaataaggcacaaaaattcagtttcagtagctg
tattacagtgtaagtacttatttttgttgtctaatattggtatacatcaataaaaaaata
aaataaatttcacttcaattgtattaggacatgtttaataaaaacactgatataaaagaa
atttgaaaaatccttaaggtgattcctctttagtgctttctgtttttaagttatttgatc
catacaatgtgaaaagaaatgaatgaaaccactacaaacacaatacattagaactgagaa
aaattatactatgcaatgtatattttaaacgtacactttttgatctattttaaaatttta
aaaatagaaacaaagcacttactgttaacaaaattatacctctatataatgatttttatt
taccctaaaccttctatgcttttaatcaattgacttggcattcagaatagaaactttcct
aattatttgtatttatctacatggtaactgactatgtaagctacctaggcaactcctaaa
aataatttcaacagatattttaacttctcataaaattaaaagttagtgtaaaaaattttg
aggcaatatactgagaatttggtctcccttcaatacacactaacagaagaacagagactg
attccctaaaatattgaatccaatactgaatgaacaggcaacaccattttaattgtcatt
agtaaggatttatatctaaaatatcagaaacactttaagactattgacttataccaaggg
gtgtttaaaagcctccctttattttcaaacttctatttgtagagaaaggaaataaccttt
actgtatagtaggtataaaagaaaccagatgattcatctctgtgaatctgcttgttgaat
ttgatggatcattcttaaaagcgacgttgctaatcttcaggttttcttttttaggttatt
cacagatcagtgggttttccagctaatacaggtctgatgctcttctgtcttcacacatgg
tattcatcatatcttgacaagaaaagaccttcagtctacaaataaccttcactgaagtaa
gacatgtaagtgggtttctttatgaaagatagattttatggctgaataaaaaacaactgt
agttaaaaagtgtcattgcatggccttatttgaagatttttccttaaaggaactttagtg
tttgttgttgaaactactaacagaccaaaaaagagagaagtattaaattactttatcatt
aaccacaaacgcaacacgaagagttgatcagctccgtattttatcattcagaagcgttca
gcctttaaaatatttaagcatccacattagttcttgtcaaactagcacaaagcagtgcat
aatatgacctgtgtgtaagagaagaacaagataagagggtacggtcagggtgaaatttcc
acaatgggattgccctgtgctatagataatagtttggcttcctgtttccagacaattaca
aaatgatgctgaatgttttctttatatttttacttggtcatgctaagtctagttggtatt
gaactaccaaggaagtaacaataaatttgaggcatcctacatgccctgtattatttcata
tggccaattagaaaaaataaaagctcgatcaaattttatggtgtcagacagcgtgataat
ttgggttctcatggtataaataactttaaagaaaatattaaggactttcaagctgggtaa
gaatcaaaataatttctcagtgtaactaaacatctgagagtctctttgcatagtgcctac
tgtgtagtgaataaaggaatggctgggagacaatttcttaaacaccccttaaaatcttcc
attggtcttatataaaccaaagtatatagaaatatgattatcagtgaaattaatatagag
catttaaaagcacaaattttaaccctaCTGTGTGGGATGAGAAAATACAGG

>Human|chr13:73081447-73083754 | element 142 | positive  | limb[3/3]
ATTGCTAGAGACCCCCTAAAAGCTAgattgtcaaggagttggcaatagtgagccgtgaaa
cgctactttactattgggatttttttttattttccctctgtaaataccttgttattaaac
aaaaaaaaatttaagggcactaaaaaaaatagaaaaaaagcaaaccactgagacgaggcc
cctttaatattttgcaaggctgacatcatcattcttaataaagcatttacaggggaccca
ctgagcactgtgacattccagcttcccactcctacttctcaccacgttctctgctggacg
ccagcctctctgtgcatagttaaacgtctgtgatgaagccctcttggtttactgttaatt
aactttaagtctagattccctccacatacaacttaaaatacaaattgtacacactttgaa
cataaagtctttgaacattcctcactaattgtttaaatgctgtgtggattttgtctctag
cagttggtttcactttaacctttggacaaattgaaaactttttttcagtaaaactccgct
cctctttgtagtcttaattttgtaccacagggactgtttaataaacagtttgcaggtaaa
aaggaaagacctgatgacccaatattctcggttttccccaatgattagacatagagatta
gtcaaaaaaaaaaaaaaaaagaaaagaaaacaggattatgattggttacatataaatagg
agcagttccctgaagtcgttaagggagcaataataagagaagagttgttgctaaaattga
ttttaggcggaagccagtttcatttccctaaaaaatcttttgtatatttatttagtaatt
ggtcatgaaataacgctttagacaggcattttagaaagcatacctcctgtttaataaatc
tgagactttgataattattaatgcacaaatgccagcagagagatgctttattccctgtgt
catggtacagctattaacgatactcaaaggagtgaaaattaccatttcggaagtgtccaa
agcagtaaactggtaaacaagcctgcagttagggctatggatgatgtgaatcaacaaggg
tgaaaagatttggttactctgtgtattagtgttaataggaatagattatagaggaatatt
tgtgatgtgaccttctgtgcactaattgaaatagtattcagagtcagcattggcgtaatc
aagttaaacacggaatcataaatcatcatgaaaagtgctgtcacaacttcgccgttaatg
ccctggactgctgggcagcctcgagaaaatatctgctatgccgatctttaggttaatagg
aacagaaatggcatttaaagactatttggatcaaatctgctctgaggttgaaagtgttcc
tccgttaatttactggtaatttgaagtgatgtagttagggttagaaggagcacagctgag
ccccttatagcaaaacaaagggctgtgggagtttcttctaatatttatttaattgcttta
gggtacaatgctaatcagttttaatatacatgtgtagtttcctttgtttctcagatataa
aacagttggcaaggtgatcaaatgcatatcgttagctttatagcctgaggtgatgtattt
gacaatgataactttagcaccctcatatttgacaaacggagaaagcttttattgtgtata
catagaaatatttctggcaaattaaactataatgtgtcctggagaaagaataagaatcta
acagcaatatttttcttatgaacatttcttattgattgaatagaatcaaactaacaggct
taagaaaaatcacagaggaatttgttgagacatgatatatactattgccaataaagtccc
gtgtctcaatgcagagaaaggttgtgctaatttaatcagttactcatcagatcctgtaga
caataagatgtatgatgctaagaagtaaagggcttatttattataatctgcttcaaatgc
tataaattaatagaaatttcagcaggcaactgataatagaaccttttcaaaagtatcata
ttttacttctaatctgaaagcagttcaagtttacccacttttgaatataatctatttaaa
acttggtgggcaagttaggtgcacttttgtgtttgttaaacaatcctagaaaaatgtctt
cctaagtgttgttcacttgagtaggaagggaatggaagagttattcccttaaagttgaat
attcttaagtaactgtgaaattttgaatgaaattacagtttacctatagtacacaaatgg
atgTTATAGGAAATCTGAGGTCGTTTGG

>Human|chr13:73087012-73088821 | element 143 | negative 
TATCCCCCTACAGACAAAAATGCTAttatgaaagtgaccctaattccacttcatcctgtg
ttctttgaagaactctatatccaaaccatagctgacatttaatatattaagtgaacatca
gctgcaaagttactatggctatgaatgccatacacaattgcattaaaagccaaaacatca
tatttaaagtattacacacttaatatagacaagtattatcactatagctcattttttaat
cctcataaatttggaaattcaattattcaactcatgaaacacacttatatcaacagtgtc
agcctcacaatgttttccttggtctattttcccaagatactgtgtctctatactcacatt
ataagcctgcgacgtcggaacatgaaagagcctgatgaatgttttaatatcaaattttga
aatgattatgcttattttttttgagatgttttcctacactaagtcattaaagattttcca
atgaaatgtttatttctaaaactccaagcatacttattttatctgagaggcaaaaatacg
ttttaaatacaaattaataaattctatcccacatataatcacgcttggcaatgaacaaag
tgcttgtaagagaaagataaattgaatttaacattataactcttttaataaaaatataca
gattcaaaacctcttcagtgaccctgtcttctacagtataattccctaaaacttctaagt
cactcaatgataagaggctgatctaaacgcttccactgcattaatcaaataccaggtcta
attaaaagagccatgcacaaagctttttcaaaatgttgctcaggtattgcaataatttct
gatcacccaagcctggaagacaaataattagagctgccagagcattctgatgagtgatgt
cagcatctccaagtgaccttccctccactaattaattttcatcttaagaaaagagaccct
gttgttgcacattattaattgagttcactaaaagatgcgcctgattaatttttgttgata
atacttgtcattctaggcagcggctgtaatcattctattgggttttattttttttaagtt
gatctaagtcctttgcaatgtgactgatatatctgatacaaaatatcatgcataagggca
tatcctataatgtgtctgggctatttttcattgcagttgtttgccgaggtaaaatgaaat
gtcagagtggagttttctgagctgttggaaactgctaaggtatcatttcactttgccctt
gtagctgagtgaggtcacttattcccaagtccccaaaacagatcactgcacccattttgt
agcctgcttttgagttttatggtgaatcatcccatccccagagaaaacactgcatttgtc
ttataagagttcttcatcacatctctgtgattaccaaaagacttcctacaacttcctttg
tcctaagagtgggatagcttgctaagtaattttagccttttgaccctgtgtgggaggcag
aatgtaagcccagagcttggcttgttgccctgttcattcatagaatattaggattagaaa
aaataaagagagggctatattaaagtatttatttcattaatctaaaattaaataggaaat
ttagtcatactcctaatgaatgtaagttgtactccgatacagaaacattcacatgccatt
gcatttcaagacctttattaaaaccatagtttgttttcagtggaaacttctaaatgtaga
attaatttcttgggaaaatattgtgtttcagtttataagtgcaaaTATGTTATTTGTGCT
GGGAAAATGA

>Human|chr13:73224400-73225906 | element 144 | negative 
GAAAATGTAAGGAAGCTGCTCTTTGatctccgtgtacatcaattacaggtaataaatccc
ctggcagttgaagctaagacagaatctcaaaagcacgtggacttttcctattagaaaata
taaaccaaatagtgactatttgttgtttagatttattttgtgagtaatgtaactgaaaaa
acaacccggcattgaaggatgtatcatttttaatctcagcacttttagctactgccaaca
ccagatagagtatcttattgcaataattcaaggatttctctattagtttctctaagccct
taaagcaaatgaaggctcttatgatataaaacaccttctttctctatttttttttctcag
ctctcaagcctaaatgcatttcagggtagaattttaaatgaactagataaatgaaattct
acctaactgtattaatttttgacactctttttatgattcttttaaaaagaacatagaaac
gaattgcagctcgggctgctgtacagtcatgatgaatagcatgctacaaataatattttt
ttcaaacttttgaaagaacaacttagatttttaatctcttaggtgggtttacaagcaccc
tatgtcgataaccaaccaaggagctatgaatgaggtttcttaaacatagaaaagcattcg
tctattaaaggaagcattttcatacttttactccctattgtttaaccttttgttcccatc
acaaatatctacacgtagttttatctctgaccttgagggactgtgtagttttatcgaggc
ttccttttagatcatagatgaccttcagctggtatcattgagctctgacctgcctcagtg
atctgttcacacaaaatacatatgctgagcagtgctcgtgtgtgcagtaggggtaagtga
attatttacaaaaatttgagttgacaccttttatcaaatgtggaaagatgaagacaaaac
agctgctattgctgtcgtaagcaatctgctggtgattgaataaaagtgtcaagaaaatgg
ctgcttgatggccttttgttctccctcatccagcttgatgttagtttgagctgtcagtta
ggaatcacggcagtgtgatttatcaatagactgagtgaccttctattttagcttgtgata
gaactagaagacagcaccctctactgcgaatacacagcacttcctcttagtgtgccatta
gtccgagtgattggtttgcatttgctagaaacaacttatccttacgataattatggcttt
taaatttttgtcctgtttcaattgcctccacacatttattaaaaattagtaaaatccaaa
aaaacttcaagcatatttctataccttccagcaaactaatttagaaaatcagtatttgag
ataaaatgcttcctccttgctaattaaactgcagaataaggaaacattatctttgatagc
aaactgaatctttaaacagtgtttggattatattgatattaaTAACCCGTTTGCATTAAC
TCAAGTT

>Human|chrX:25018871-25020532 | element 145 | positive  | midbrain (mesencephalon)[4/9] | forebrain[8/9] | eye[4/9]
AAACTGTTCCGAGCCAATTTCagcatggactttagtttaagtctgagtttcaagtcccaa
ggaggcccaaagtttctcaacagtcactctccctaattattccacttacctccccacaca
cctaagatgcccgccctgactactgtccacagttcgggccatgggtagttggtgatggaa
ggacacctctgataatattatgccaaatgcgccctttttgccttccaggacctcctccag
atctggctaacctgtctgaaaatgtagcaaattaacttactcctttccctcaaccctccc
acagaggcctgtcccaggcttcaattacccctcaccccaagatgctgtgggggtggccct
gggaaagcaggtgttgggccattctgccttgggtgtgataggacacagccatgccctgaa
ctgggccctcgcaaactccctggggctctgcatgtcctccatggtggaagaggtttgctt
aaggttggggggggggggtcagccgctcccagcattgtgaccaagttcccagatattggg
gccaaattgggttgccattcattaataatgctcacaataagattaaatcattctggaaaa
tctcataaaatccccctaagtacgctccagtggctctttccaatccccatcattcagcac
ttggggaggtttggaaggagaagaaaattggtttctttgcttttaatgctgctttgaaaa
gatactcagagtttttcatgcgtgacatgtcacatgtttaatgtggacttgctggaagtc
agggggtctttagcgtgtgatatttatggggaatattaagtgcagaatgaggtccctcca
gctggggaaagttgaaagaataggaggcccaggactgggcttgtttgcagcatcagaatg
acataggattaagagtttgtaaaacaaggcgaggggttctcattggccagtaataaatgt
aatccttggaggtaatttcacgcaatttgcttctgttccatggaagggtcaaatgagaaa
aaatgacttaaaaaagagttcattaacaggaagaatggtactgtttctcgtataccatcc
aactagcagcctagaggggggaaaagaagccctactaaacaaaaaggcaaaatcgacgca
aaattgatatcgaccacaacacacacacacacacacagacacacacacacacacacacac
ccaactcctttccctcagtcttctccagcagtcccgtctcctccccaaactctccagcgg
ccctgaccaccccaggaaagcggctttcactcagggagagcctgtggatgtggagtctga
gggttttagactctcagacctccagtaaggccctagaaagttcccaccgggcctactaaa
cccgggaacggagtgtgtggtaggaatggtagttggcggccgctccccataccccaggcc
ggggcccttcttgcgagtgccgcccccgtgagtccagggctagcgttgggtggcggtgat
ccacccgacgacccaagtgccagaagcggccaccagccggcgagccggttccgtgagctc
tccaacgtttcgggcgggcggggtctccgggcgtctggacccggggttggagaggagggg
attgaagttgggggtgaagggggGTGCAGGATAGGAGGCGAG

>Human|chr2:45066752-45070624 | element 148 | negative 
CAGTCTCCAAAGAAATACCCactgaggcgcttgggtaccagcctctggcagccttttagc
tcttctcttccatgccttccattttctcctcccctggaaaggcacctgcagccctagcag
aaacgtggaagtcaatttgtgtggctggtgcaagcgttttagcatattgagtggtccaaa
tatttaaatatctatgatataggaagcgtggagaacattaaaaaccattttctccctgct
gattgcaagagaggaaatacacacagtcctgctctcctgcacagttgcaaaactgctggc
ctaatcatattgcctacgtaaagaacctctcccgcctccacgaatctggctttaggttgc
atttactgtaaacaaagatgtatttggggggggcagttggattgagtttattgtttatgt
aaatctctcagaatgtgacatagcaagatagcttcctatgttgtgttgatccacatttta
ggccaacagccagagtattttatcttttccttcattatagtgatcttccaattagccgtg
gtctgtaataccctgattttggtggcagtggtttggacaggattgtttgatagttctgct
cgagaggcaaaataaggggccttattatagaagtgcagaggttgtgcaggagctgagttc
tgttgcaaagtttgccgataaggggaaaaccggcccttaagcgtccattctgttctgtat
attaacacttctaatctgcactgctgataaaactgcaagccatttgcctttggaggaatt
agttctgcctcacttgtgtaaccaggcgatggtgattaacctttaaactgtccaatattc
ccagcagcctcctgctccagattagaaactatttagttatgaccaactaaattaacaaca
ctcccttctctgaagaatgagatttggaaggtggatgcattttaaggtggaattgtgttt
tgaattggtgatccatccttctagggtgtttatttcctcatccttaaagttcaggctgcc
acactgggcatggaaggctcagctggggagtggggaggtaagtagaacgagagggagacc
agttgtcctggttggatttgtagacacaaggttttatgggcacaaaagaaacctgccttg
ggttcagatttccttccttgttatcatcccaggtgaaaaggggacattagctcttctgca
agacccaaaccatgctcacagtgggactgagcagttgttgctaatggggagattaaggaa
taaataaagtagctcccttactcccaatttcttcctggagttgaatgtcaggaaaagagg
cgctaactaactttcatgttccagacatagggatatgcccaccgcaggtgggtctaccca
gttgagctgcagccatgctaacaatcctggttcagccctctcctatctgcccatttcaaa
tgtgtaatttatcagttgaaacataccctcggtggtgagggccaggcaattatgtaatcg
tgtcatgccttaaatccccagattgttggtcctccctggataacaaataaaatggagcag
caatcctcaccaccagtaccccaccaccacccaatgctggtagcgaccttttctgtttta
ccagtttcatattagctacctccttaagaactgctaatctagatactgcattagcaggat
gtcagtcaagccgtagtccacggcaaagccttcttcatataccaatttaaatcattcatg
gtcttttctttggcattattcaaaagatcataataattttcttgtgcccacagcacaaaa
aaatcaattatttccccacaaagacttgaaagtacttagcgagtgcggcaagaaaagctg
agggtgatatcaaattgaaattgcactcattacatacaacacaattagttgccactagcc
tggccgggctttaattctaaatggcatatctttattattacagaaacaagcatgcaaatg
gcattgttcaggatttgccgaaatcaataggatatagtgctgtgtgtttggtggccactg
tcactcacgctgctgtggatgcgagataatgtgtgtgtttgaattaatgaagggagcagg
caacatcataagtgacacccaaataaaagaaatgggtacatgatatttgtaattattcta
cttgtgtttttgttgtaaatacttgtactttttgttttttaatcaaaggattaattgcat
tttaataaggcattatgatttgcagagctttagttaattaaaacttgtagtatataatta
tgaagtgatgctgagattttctaaagatcacctatatgtttagaatatgtataatttttc
tgttaagcagtggcaacctcccctccacccttttttccttggtccctcccccagcaacgg
aagacatggatgacttacgtgaaatgttggtgaattgacaattctaggtggatctctgta
agtgacaaatagaacccaatttaggttattgcacaaactaaaatgattctgaaggagcac
tcatgtgataaactgtagcagaaaactttctccttgacacttgccttgtcgttaatcttc
ctgagatgtagcactatagaagcttggggagttgatgtgagttttagagtgcaaacattg
agattttagacctgggtgaggtgatctcactgagttggaatctaattggttctctgcagc
taggccaaaaccccggtggagtcactgaaccccagcttgtcctctgtgacactcaagagc
ttatttgggaggaatgggatggggagaggggatgctgaaagtcaagggagcttggaattc
cctagtgttaacacattagtaattcacagtggaatccagcccagagatgtgtaattgcgt
ttcctgtaggtgtgtattatgtgaagactgatggattaattgctagatagatggaataga
gctaaggtaaaacattattaaaaagttttaaaatcttaatgtaacattttgaagtttgct
ttggggattatttttcaactcagtctcctactttccattctctctgggatcaggagtggt
agttgtctttgcagaaggaggggtccatttgttgagagcttagtatgtcctttgtgaagg
tcaggtggccctgtgagggcaggtggatgcgggagctaggagctggatctcgtgtggcca
gtgatgtgacgggatgagctgactgcaaaagcctggactccagttaccctttggggtatt
gcctggacaccaagggctaattattccctccctataaacacccagatgctgcaatgagta
gtatcaagaatctcccccaaccccctgcaagacaaagtgaaagatgaagttgaagggaac
atcccacgatgttcatgtcccaagcctggttccctgggatgcccacaacagtgctctaag
tagggtggcccaaagctgatttaaaatctaatactctcaggttggtcatggcttcctact
ttcactctgaaaacctagagcttgaaaaggtggttcattcaaagcttgctaaaatatttg
ctcagcagcacaatggtgtgtgatggaaaataagctcttgtggcttgcttcatcctatca
gccgcggcctgcagcagggaaagaatgaggggaggtcagtcaattatgtgtggtaatcac
cgtaagcatattatctgagacacagatgtcttctatgaccccacacgacatggctattaa
cctcggagcaatataaaaatggagtgggctttgggggaggtgtggaggtaggccagactt
tcaggctagccttgttcacaggctcagaaaaacaagttctggacacgaagactattttca
gaaacccatcCAACAAACTGACCCCGGCTCACT

>Human|chr2:45106927-45107653 | element 149 | positive  | midbrain (mesencephalon)[7/10]
TCCCACATCCCACCTGCCtcctgcttttagaaatcaggcttcgttccctgtgggatgagc
atgtgtcttcctggggaaatcgaattctacccagaaaggcttcaccctttctaactcctt
ctccccactcgagactaagggagcgagaggatcgatgaaacaacctgcatactcagaacc
aaggcagcccctcgctcagcagcgccgcgctcagaggcagctggagcgccaggccgaggg
ctttccctgtgagaatcagtttcaaatatgaggttgattttattttccccggttgcaatt
aactgaaaaaaatatttcaaagctgtataattaaaggccggcattttattagggtttaaa
atagtcgctatgaaatttgctcctgccattggtaattacaacgtacatcttaatatcccc
ctgcttgccagccccgagataacagcgctgtgtgtgctgcatttggctttgcagagaagg
taaaatccttatcttatctccatctgcacacaacaaccagcctctcttccaattcaaccc
taatcttcttagtaaataatactgatatttttcaccataacaaaatggagctggtgccag
attctcactgataacacctctcgtttacacaccattctctgtcaaaatcggcccgatttt
tcttaatctctttaacttatcaaaaaaaatactttttacatttgGCCATAGTAAGTTCTT
TTCTACC

>Human|chr2:45128095-45129317 | element 150 | negative 
CTCCAAGTAGACTAATCAGACgtgaggtcttggcaagagataaccagattataagagagc
caaaatgacatcgcatcaactccatttcagatcctgtacacaccagtgcctatcaccgct
ccaggtggctggcatctttgatgcacaagaggtattttcagaccaggatgtctgtccccc
attaccctatagctgtcactcaccggtatgctgggaacctgtttgtcactatgtgtaaag
ccacacacattaaggggtggccactctgtaggtgaaggctgctttgtactgccctccccc
ctgcccaggcatttgtgacagaaagaccttgccctgggcatccaagacagagaccagggg
ttgtaccttcctgagtccacacacccagatagtaggacaggctttctctctgaagagtta
ttcacatcaataatgaattttgaataatttattcacgtcaggagtaagtggttggcatac
aatccttgccactggtttgtggagataattgatttcatgtagtttaaagatggggaaaag
aaacaaatgacaactggaacaggtttggaggcaattgtgaatgccatatcagtttaatta
tagctccatctttagctgacatgggttctttcctcttcaaattaaaatatccaagcaact
tgaaatgtaacagtgatgaatttttcatgttctgctccctaccttgcatcctggctcagg
gcactgttacaagcacacttcgagcttttttcaatagatagttaacgtgacatggaagag
tcgtctgcgtgacatagataactcaggggaacagcacaaagtaaatgagatgcattagtg
tctggatgggaactgaagatagaagttctcagaacttcttgtttaatttatagaaacgga
ttttcctcctgtgcttaagatttcaaaatagtaatcatattctgaagaggagatgttccc
actccaggtacgaatatcaatatgtaaaagaaaatcattaactggatgtacctctcagca
gcacctattatatgtcaacaagctaactgaggtgataaaacaaactgttagtggaaattt
aattactagccattgagatttgggcaaggaatggggattctagattcattactctggcac
cagaggctgctggaagcaaccatctgcccggaacaaacatttttaataggtgttttcctt
CCCTCTCAAAAATCAGAGCACCA

>Human|chr16:55329289-55330760 | element 151 | positive  | dorsal root ganglion[8/12]
ACACCAAGTAAGAAGCCCAAAAtccaaaaaaatatataagccagaaacaaagcctaggaa
ggaagaattaataccacaatctcaacctctctgtctctctctctctctctctctctctct
ctcagcacaagatatttcctctatatttcatagaattagttttgtgtattctgtttgtgc
accaggacattggaatggaaaggcaagaaatcactgttacctcaacaaataactaatgta
aaaagcaaaggacgtcatttgagttattgaagttcagaagtatttcaggacacatttacc
agtgagttaggcatccgcactcttgggaaacaatgcccaggtaattattttaaatgagca
ttaattatgtcattattagaaatggggagaaaatgcaatttccttctgtcacttcttgat
atcttaactagaggaatatttgccatgctattataacaagtcactgttcgcataatggtg
cccaggcaataatacagagacatgtacattttcatatgaatatatcatgcctaactaatg
agattgctcatttcataacttcagttccatttttattatttcataaaactggaagtcctt
atccattttatgaaaaacaccaaacctttgtgaaattcattaaataagcataaaaaattc
attaaacaagtgaattgcattcagggctgctttgatgcaaatgccctttaagcaatgtaa
aactccatattgatttaacctttcatgttctgatatttccatgtggatataaaaaaaatt
ctttattcagggaatgaaattaagtgctgatcccttgatctccggctgggcaagatagat
tggtcaatttaagtagctgctgctgatcagcaaacaactgaatttaaaagtattaagcca
tgtcgatattttaagtattgtcacctgcacatcaagcaaagagaaaaaattattattcca
gctcaattaagtttgtgtttgctgtcaagctgaccttgaaagggctaccccattgggcca
tggcttcatgcccttggaagttgacaagggcaacagtggcaagatgtaaaacaccaacaa
tagcctgaatattttgaattgtgaggccagaacagccacaaaataattagcctggagaca
ccatccccttgggctgtgctccctcattagtggggggcagtcagtggagtaggcactagt
tcagaggaggggaaaagggcttgcccttcacccaagaaatgcttctgggaaccctcatta
ggtaaagagcacaaggtgggtttcagaggactctagagctggatgggctctttgagatca
tctagccactcattcattcattcattcgttcgttcatccaaagtctatgtgctgagtact
gtggctggtactggagaataaagtgtgagtaacatagctattgacccaagcctcatagaa
ctcaaaaattATGAGCAGTTTTGCAGTGAAGA

>Human|chr16:51147012-51148642 | element 152 | positive  | neural tube[5/6] | hindbrain (rhombencephalon)[6/6] | midbrain (mesencephalon)[6/6]
AATATTTCCCTGACCAAGCGTAtcattttattacatgattcataatttgttctttcaaat
gtgttgggacttagccccaacgtccgagcagaacacatgcaagagcccccatccccaaac
ctccaaggggcaccaactctcacaaagttcgaagatgcttctggtgcctgcttttgtttc
taggtcatcagaaagatttggggaagcttgctgtgagcggagcctacttgggttgcctac
aaatgctctctctccacgagcaaacgcttttaaaaagaattccaatttctgcacgatttg
gaaaatctctggggggttccttggagatattagataattgaatacagctttctcccattg
gaaaaaaaatcctcacatccaacaacatccccctaactcccaacgtcccttagcacacca
gtcaattttatgacaaaattaatctgcagcgtgacttgtggagccccagagggaggtcac
ggaggccggtaaatatgtaaacgtgggtttttcggtttccgtttcgcatgaatacaaaat
aaactgcggccctgcccacgctggaaagttcttccttaaagttaataaaatctgtcaact
tccataaaggccgagagaaagggggtgcacaggtgcagacgttcgggctgaggctcgaga
agtcgaggcagctaataaaaagccctgggcaccgcgcgcctccttccccatcaattccca
tcaagcgttattagagtcatctgccgtctccgaggtgcgtcccccgcgctcgccccgcag
aagcgacaatgacatttggctgcgctgcaggtgcggctgtgtgtggccgcgcggccggag
tggggccgcctttgtggcgctcgggtcctttgatctgggccacaaagggccgagaagctg
cagcccccggctttctgcggacgactccgcccgggcctgggagggggcaggatgggggtg
ggggcgaggagggaggagagccgggagaaggaagggggccgcaggagggggtgatccata
atatttatttcaacaatagcttcaaatctttttaaacatcataagaacacggctcattaa
acccacaacagccttgaaattgtgttataaaaccgcaaaacagaaatcaatacatttgct
agaaaggaggtaatgaaatatattgagttgcctgagaagtggtttgtatgaatcataata
ttattatgtgcgcatcaattccatttccaatacttaaagttaaccagctagcgaagagca
ccctgaaccctcgttaaacaagctctccccgattatttgctagcccagcccatcctataa
atatcctggggcgggggtccgatcaatgcggcccaccctagagcttcagctgctgcaggc
ctattgcttcccggcctgatcaatacacgctcacaatggccagaagaaagccaggggcag
gcccggagctccaggctggagcctccagcccagaggaagagcatggccagtttctacaaa
ggggcctttggccagctgctcgtctcctcccaaccagagactgcagcttccctccccagc
cctctggtgaggaggtccgggttcctactgcttcctctactctagggtgTGTGAATATGA
GCAACCAGGTC

>Human|chr16:52557406-52558785 | element 153 | negative 
GGAGGTCAGTCCAAGGAAACTAgattccccaccttctataatttcagcatcccctctcat
tgaagacaggaaccacgtttaacatcaatgagtcctgtgggaataaagactgacagggaa
ccaaacagcaaaagggaagacttacctcagtttatttatggggatttatatactgcaaac
taatactctatttcactggaatatttgtgtttatgaagacatcctgatgaacgagacttt
ttttttcagttcatgaaattttcaccataaaagaaccctgaattcctattttgaaatcca
ttgtgccatttttattctgcctgtatttgaatatagcatcaatatttaactactcattaa
atgaattgtgacttttatagtgaaaatgtcagtctttgcagttcattagattcatttaaa
gcatagctgcttgatattttttttccctggaagaataaaagaactgtgaattgaagacat
aaactttaaatttaagcatgtgttttcttcaaaattaacattcaggatctgtaacattat
tcatgagattgaggggctgtttgcatctttctgcatttacttagtgactgtcgtctttta
tggagtatagagctgtttatcacagttggatatgaccagtggaatgtcactgtggacatt
aagatgccataagctattatgaatctctacaattctgcatgtagtattaaaaacattatc
ttgaactatggcatcagaaaaaataaaccctggaagatgtcaaatttaataactcactga
atccaatagggcctaaaagtggtctatttgagttttaaaaaataattctgataagacttt
agactgcctgaaagaaaatgatatattaaaaatggaatttgagaaatgaattcaaatgaa
ttttttagatgtttgcaattctttcttcctaaaattactatgatttacatgtatggagca
gtaaatgcaaatgatttccaatcaccacgggtacgtgtactcaattacaaagtctcttaa
tgagcattgaaaagatttcagcattcactgaacaagacataaagcaaatgaactcttcag
tgccctccccttcccacagagggctgaaagggactcactcttgttacaagaacacggcca
ctcctccctctcttcctcttcccagtccatccctcaccccagtttcagccaccatccaaa
aagaaatcgcagcatggcccttgaagcacattgagcttaaaagtgcctagaagataaagc
ctaaacttcagcacgacaggcaagacctttcaaaatctggcctcgaccatcctctctggg
tctcctttctgagaacccctattttctgccttttcacaACTCCACACTTATGCATGATGC

>Human|chr16:52242610-52244077 | element 154 | negative 
TGGCTGTGAAAAATAAAGAGGAtgaagagaagaaagtcaattacagattccacattttca
aactctagttcaaacgttctgaaatccctatgaggcaggttaagctggagttaagtgcag
gaaaactgtttctccaagttaatagccagggaccaattttctgaaaactcagttagtaaa
tttaccaaacaactatccagggttactatgtgtcatcaagaatggtgaatactaactaat
ctttctctcaaggggagtcaagtggctccaaactagaaatattcctctccaatgtaccta
aggacagtggaaaaaaccaaggcttctcatgtgtgatctgactttgtaattacaatttca
ggtagcaatcattaagcacacaccccacccctcaatttacagataagcatctacctacat
gcacacacatcagccagcaaaacaggattcattaccagtgccgtgtccttcatctgggtc
acccatcacagaaacatccaccacaccataatcttaaagaaattattaccatttgtggtt
ctaaataggaccacattattttctacaagtgtcaattttcccctgcaatattacattttc
caacatttagttttttagcattttgccatgactatctgtgtagattagaaaggttcttaa
ctgttatctgtaatagattttgcctgtagcaaaattcatgcaggcataatagaagaacaa
agtgtactctgatgaaattgcaaccataatttccagatgcctgacatttattgcttattg
ctattagaattcaagtgcctatttgttttgtactttgcttttattcttgcatcacaacat
ataatggaaaaaagatattttaaatgttgggttaagtatcacagatcaacatgaggaacc
aacataatcaacactacttaaacatactcctaggcaattaatttttaaagaatcaaattg
gtgtaccacatcaaaatttataacgatactgtaaagggtgttacattctttattgtttaa
ttaaaagcaacatttagcactcatgcagctaaccgttaagacatcacaacataaaaggtt
ttgcttatcattatggtgagggaggtacaactcactctttacattacacctttgattact
aaatgttaattgtactttactaggcagtattaatttatcaaattatcagaaaaaaacatg
taaagggctgtaagaagcacagcccatcctacagtgaccagtgcatcgatgatacttgat
aaatggataaacattagcatcttaaaagaagaaaacaaatgggtttgatgtctactgtgt
tgatgaagttgaatctggaaaataacataaagcaaaacatgcatagcttcagggaaagac
acaagaaaatgaatatatagaacagaaagaagagacccaggaaataaaagcaaacgcaga
aaattcTGCTGACAGATTCCAGCTTAAA

>Human|chr16:53948201-53949846 | element 155 | positive  | hindbrain (rhombencephalon)[3/5]
GTTTCGGAGTTCTCAGTGCTTTctctttcacacattggaaataaatgactgcatttttgt
tgaaataattttttttttgcagataaataattgtttaacagaatagaaacttttcttcag
taacgtctttttttggaaagtaagttacaagattttgctttaaaaatacaaactattttt
aaagaattgtactctctaaagtcaaacattcctgcctcctgtcaagtccctataagatct
ggtctgtggcaacttctcagggtggtcagatagcaagaggaggacagattgggaaggcaa
aatggctttaagggtaaaccccacagcgtaaaatctcattactggaaaagcgctttgtgt
ttaaggataggtattcccgtgtggaaggacggccatggcgaatgcttaagggactcacta
aaatatcttaaattgtctccgttaaacatgtagcatccttagaggtcagacagagctgaa
acttgaacagctgtacaacaagcatctgagattgtttttaattgtgtttcctttctctaa
cagcagtaattcttgtttatattgtcaagaacctttccactgagcacaagcgcaccatac
ttgaaggtcaaatgcttaacccttctgcatggttacaatgaaaatggacccttttgtttt
cattaatgtataccccagccatgtctacagggagaatgggggccccaagcgttcaccaag
ctgaagcaacttattgtaaaagagccacaaagagagcatatttttgtttccatacaacag
ttgtttagcttttgccttgtgcacccaaccataagacggtatgcttacttatcaatgggc
agaattttgggggaccattttgttcctttgacctgtgttactttttactgacccaaccaa
attgcttaaaaattttccctttctgctgtcagtgtttaaagctgcttaatgtctctgaag
tgatcccttctttctttttaacactttacattcctgtttatcacagcacctgttactata
gtgaaccatgaaatcacaaatgctatgcagctcttattgaccaataatactttattaaat
ataaatagagtatcctcccagcttctgtatggtgtataaaggtctcagtatatgaagaca
aatgcacatatgtccataggtgcacatgtattgtttggtgggcaacaatcgggaaaggag
gatgttttatttatttgtcaggcaagaaatgtttctttttctgctccttaagagttaacc
aaaactaaaggggccagttcagcaaacactaaatgtgagcctccaacatgaaggcatctt
tgttactgaaacaaaaataccacagcaggtggtagactcgaacacaggagggaggaggag
gttcagttgttgcccatttttctaatcctttcagaatacccattgtctgaaccccaaagt
taacatgttcctgctcagtctcatggagacaatttcagcgtgaaagggctgtgcccatca
ctggttttcgacaacagtttaatctttgggtatggaatgtgtaaccactcaacaaggcag
gagaggcaattgtctgtctgagatgagccaataatatctgcttatcaaagcataaaacta
ttctGGATGTGGCAAGTCAGAGTTAA

>Human|chr16:53994058-53995943 | element 156 | positive  | branchial arch[4/5] | nose[4/5]
GGGGTCATCTCTTCTCTCCTTTacatagtttgagagtctcaaaatacgttcagagaagag
ctggatgtctaaggttactaaccctgtgacagtgaatcacaccctgccaggggaagggta
ttttgtacacagccacatcaaaaaaccagtgggatcatgtgtgcccagctgtgagtgtat
ccgtgtataaatccactcactacacttagaaaatgcctgccgtgcgtggcactggtgcaa
tggtatcgttggagctgccaacttgttttatttctgatagtgcttggcagcccctgaagg
agggaaagtatgaatttttatctcccatttactagactttcattgtattgtgcttacaga
cacagtgtcagcacataaaatgttaaacatcactggtctgaaagaggctcccattgtctt
acctctggtgctgggggaatcttgctagctttgctgtagtggttctgtcagtgtaatatg
acatgaagcatttctcagtaatgacagacattgaatatgagtgacaggaaccctgaccac
aaggaatgggttcaattaccagaaatgggggtggggggggcgcggttacctgagataaaa
ccaaagggcccaattgtgcttggttttgaccccttgactcccagatccagagcaaagaca
aatggctgattaaccagcccctaaccctctttttcagtgataaacttgtttggatttctc
tgtccgaaaaaaaatctatgggtggcatggtttctaaaggaaatatgatcagaaacagga
ggactggtgctcgtcatttttgtctcttgcaagcacaaaactgaaaactgtcattctatc
ttggactggatctaggacggtgtccagaaatcaatacaagataaatgattgctctcttca
ccccacctttcttctgctgcagtgcctacattgctccagttcacctgtagccaacctgac
gccagtgtaaatgagagatcctgccatcagaggctctccttttttttttttcccctctcc
tgcaggctgttctgctctgcatcgagtgcagctttgtgcttgtttatagtccactgctta
cagcccccagatagagttatagcgagcagaccaattaaactgtcgcaggctgccctcact
tgactagctctgcagagtcatttagccagcagacattcctgactattaaagctagtagca
gcatgtctccagtgctggagataaaatgaatgaaatttgttattgtgggctgacacttga
tcctagctgttgaactaatgctgttgcacctgaagtttttctttatggtaattgctgtct
atgttattatttcatatactaaattggagaaaattgcaacaagtattaaattctttgagc
taattcacgagagttctattgtgcattcttccaaggtagatcccaacttctgttgaagcc
tgggaagacagatgtagctagccagatgcactggcttgtgtttcatcattatcagagaca
tttcaatttcagatctggccaggcatttatcagctttacctgaaatctcttttaaaatac
actttcgcttctaattcagtcagcatatgttgggatctaccctggggaattcagttatga
tgaccaacattgacagtgatttgcgctagtctggctgattcagtgacagatacttggtgg
tatcagtaagtctctggcacagtatacgcttaggtaagtgggcagtgtgaaataagactt
cccaccgggcacctttggaatccacagctctaactgggagtccttgaacacctcaggtag
taccacttcaatgagaacccatcagaacaggtacatgcaaggtacaccgcctcccaaagc
atccGAATCACTAGTCCTCACTGCCC

>Human|chr16:53986630-53988193 | element 157 | positive  | eye[4/10]
GGAAGAATACAGCCCACAAGACtgagatgtgggtgggaattggatctgccaggtcccaga
gctagacctaatgcacatgtttgaagttcttctgtgactctcgattaaccttgatttaaa
gttccagaaaaatgctcaagcaggtgagaattctcatactgtctttctcatttgatattt
ttctgagccaaagtgcctactttttttgagcggtatttatgactagttacattgcacaag
gaaacttgacttgggtgaggtgttaaggtatggagaaatggataattgggaaacttagaa
aacccgtccaatgaacgtttccaagtcaccctccccacgggcctagagtcatcatgaaca
attacttgagaattgtgaagggctcaaagaggaaaactgcagaacaaaatgggttgaaag
aatgtatacttttgtcatttcgacttgaagccaggggctaaaactcatgtcttacaccat
tgtagtctacaaccatttaatttgctaacaagacttaactgatcaggatctgcaacctcc
ttctccagtataatcaaaacaagaagcatttggctctggaaagtaaacgttgtctatctt
ttattgtctggccccaccattttctttctggcaggctgagatgaaacagaaagctgatat
ttggagccactggaattgtaggccttgtaatttagaaatatccattttatcccgtgtaat
ttcttccctaagattcctcagtctaaatctgatacaggtaggagccaagacaaacagtaa
ccatttatagtcacccagaccagtttgaatttcactctaatgtaaagcaaaaagagtttt
tggcttcatttcaggtgtgtaacaggggtagaaaatgcatttaaaatttagcagcaaatg
ttaccatatgtttccataacaactgcaaacttttatgttagaaaagcaataatataaaca
cgtaggaatcttggaacagcaaactattaatttaccaaatataaaaaaatccagcatgaa
ggggcttttatagccacagaagccatgaggggcccagcatcctgtgaatttctccattat
gtggcagaaaatgctgctggttcatttaaatgagcaaatcttttaaaattataggtacag
tgtccattctccacagtgcatttttgtgaaacaatgtgtggtgatgccagctatggctga
attcttcttaccatattgaactagtaaaatacgcttcggaagctactcccaatgtatatc
tgtaaaacaacagcattttctaccttcacttatagcttcaaacttaatgacgaaggctag
ggtcctgcagaaagtgtagtgcccagtagttggccctaatgcttggcaaggagtagatgt
tcatagattgttgatagatatgaacaaggttctcagttttctcacctacccattttgaaa
tataaaaagacaaggggaaaaggggaaaggtggatctatttaagcacatctcgagaatga
ggagttagtaagagttgttgaaatcaaattctctgttctctgATTTCCCTGTGGAACAAA
GAAA

>Human|chr16:79381526-79382736 | element 159 | negative 
GCCGGGTTTATAAATGATATGCtggcagtcagctccgccgggctggggacagtccggcca
ttatcaaggtccagaggggttgaactggcaggtggattccagctctgtggcacaacccgg
gccaagagctcagggatctcctaactcctgtcttaggtaccaagtcaccggtcatgttac
cccagaggtcagactcaggaaccatggattcttttgtcccaggcgagaacagtgggtcaa
gtgcaatcacctttgtttctctccgtggtggaagaaagggatgtgtgtgtatgagtgtgc
gtgcatctatatgtatacatgtatatataatttttaaattagggagtgaaggaattccac
tctttttaatattgtcctttcaatgatgtctctatttgcatagttcgatcctctttccct
actcagcgtcaacattagtgtgaccttttcctgctaattggaaaatcgtacggaaataaa
ccctgtcagaaaatgagaagtgactccccctttggatggccaaacggcctcagaggggga
aagaagttctgaatttctgttccttttgcacacactgcaaaatctttattactttggaga
gccttgaagctcagtaatgctcctccagtgcaaggcggagtaaataaatttcttcttatg
accactttggagaaacacacaaccagatttactcagcagggatagatagtggacaggata
atgaagacagaataagaatatgatcggggtttacagcctcttctgtctctttaaagagtt
ttaatccttcagaaacaggatacggggtccatttccttaaagatacagtgtcccttctgg
gacacgtaatgttataaaaagctaagatgtaacatctatctcgcaatattgattggcact
ttagtgtgataaaaggggttgaacctgaaggggaaaagaggaaaaaggtaactgagaatt
actctttgaagaattcaaagtgtccgtatcatcatatcaggccaaactccaacgacgggg
aaacaaaagcatggcttgggcccagtgacatctgcctgcatggcgacatggtcagggcgg
gtttcagggataactgattcacctccatctggaaatgactgtgttttgaaaagcaattct
agtgattcttatgtcatattctggtgattctgaaattaactcaaaatgaGTCAGGGCAGA
TATTCTGATCC

>Human|chr16:51853597-51854931 | element 160 | negative 
AAGAAAAGGCCTCCTAGCTTGTaagggtgatgctgtcacagcttggaactcctgatcttg
tgcatcctgatgcagcagaaatttcagctaatttgtcctattcaaatgcctaaatctcca
tcatcctaaaattccgctatgcatcactatggtttcaggggtgatgttctgcatggcttg
gtccttaagggcagggtggagaaaaatgcaactgtaactctccagttttcctgaaattgc
actgtgatcttcttcagtctactttgcttggtgcataataaaagacaatgccctttggaa
gtggatttaaagaagaaggccagggcttcttgaggccatgggtctctaactcctctctaa
cttccgaatggtctttacttctgtgtgtccttccagcctggaccaccatggcatgggttt
ccattaatatgttatttccctttcctgttatcacaatataaaagacctttgtattgacct
ttctatcaaaacatcctttgtttagaatgaaaagctattcactgttaaagccttatctat
agggtttaaccagaggatcaaatccaaagagcagaattcgtttactttgtattaaatgag
ctcagttaagaagtctcaattttggcagaaaggtgcattaatcacaaggaaaagaacaga
tctcgcttttcacagcttctggtttactttcaatacagttacacagtgaggcttttgttc
gtgaaaagtagcactgtatttaaatacagtaaatataacaaaattgccttcttaaaatta
cacaagagttcctccagctcaggatgcccataatgacctcagtgttgcaggactaacttt
acggcttcaaaaaggctctaaattagtttggacagatgggttttatcctgaggaaatcaa
tgagtttttgtgagtctgacttaatttttatgcagctagcactttgagatgaaattaaaa
tatgtatgaaaaacatattaaagtttcccttgggtccatcgttgtttgtacatttacaag
gtgttaaagagatgatttaaaaactaactctataagggatcaatgcaagcagaccatgat
ttatggtctttcatgacatttttgacactttgagcctaatgtcttgtgtgtgttgaacca
ctaattatcttttaattcataagggcttcatggtattttataagtgtaatataatatata
gggttggatcacatagaagagctcagagaacaacatgctttacacgtttggttgagtggg
taacatgtgtaagcaaatttgggtcgaacctggctgaaaaggcttcttcaagaTGCTGTA
AAACTGAACCATTGC

>Human|chr16:52446050-52447237 | element 161 | positive  | hindbrain (rhombencephalon)[3/4]
CAACTATACCCGGTTGTTCCATtaacaattacaatcaaatgtcattccacctccccaagc
aaaggatagagagggtaagaccataagtgccatacctaaggagttccctctgccttgaag
gaaacatcaagagtagagaagaagcattcccatctctcaacacatactcccagccacttg
ctctagtcataccttagaggcatgcgactgatgggtgccaatggtctcctcttatgttcc
cagtgataaaaaaagaagccacaaagagattgtgaggaaatgatctaagagactgggtaa
tatcacctaggagaagtagacatggtgttactttataaaaaaaaaaaaatctcttttttc
attctttcagtcctgaccttttcttatccaaagtttctttctaaatcttttttttttttc
tcatgtttttgggactatgctgaagtggaattttatgcttcaagaagagagttgatgatt
catggaaagtgtaattgacaaagagttggcatgtttttcactcttcttttttctgcatca
actgaataagattagtgtcttacatggattattttttcaataatagggaaggctatgttg
gcaacaaaaattgcaaaacagcaacatcataggcttgcctaaccatccagtggaagagaa
ttttcaacttgaaaaacactcttggtctagcaatccaaggacctgagtaacaattacgac
tgaaatcattaagcatccatgttttctcctatggagaaattggatcctctagggttctta
gagggaaaagcagaaacattaggggaagaccttacataataacctttctgtaaagcttgg
atggcacaaatgattttgtaagacattcaagtcacatgtcattaatcagaaatgacagtc
tttattcacatatatttgactgagctgcataattttagactccaataggtctagataaat
gaccctaagtattgtactatttcaaattgacaatgattgatgatagaggaaaaaaacgaa
tgctgaaaagggaccctgaagtaaacattgaaaatcagttgtactactttggggaaaaga
aatttgggaattttcttcttcaagacctttcctctttcttaacatctctatctacttaac
tctcagtttaatcagttagatattgtCAGGATTTCAAACCACAATGAA

>Human|chr16:50869692-50871098 | element 162 | positive  | eye[4/8]
AAAGCAGGAGCTGCTCAAATACaagttggtgtaatcacagggaaagccgagctttggccg
gcacgatctgaagtttctgctgcctgggccgtcagctcagagccggtgctgtttgtcagc
accaagctcaaccactgagtgggactttctggagcatcccaagagaaaagtgagacttca
gtagaggacacagaaacctgtgcccagtgggggcaatcgggaaacttcaatgtgtgactc
gttcttttccaaaattcctcttttccccttatttaatttttttttcagaaaaacgtgtga
ttttatatgcttttctctgcatgtattaaacaaattgcacagctgaatagcttttcttaa
aacctggacattcaccaaaaagaagtttgccagcacagacaattaagctttcttctttga
acaatggagtgactgactggcacatttgaaatgcaagcgtgtttttttattccactgttc
atccttcaagctgataaacagcaacaatgggaaacagctgggacaggaaaacatttgagt
ttgtattttcaaagcaagcaagaaagaaacccgtcagtgtgggccagatcccgtcttccg
cctgagggcgagccggcatttggggagggaaaaaaatactatacatatttctaatcaaac
attacatatttattaatgtgcagctggtgcattgtattccgagggttggtggtgggagtg
tctctccccccacccccacgccacccgccttgttcctctaatgtgtcttgcctggcaggc
tggtattgttctgtaactgacattactttataagaatcagagctgcgcacatttaatagg
agttatggagacaattgctctctgagcggttggggtctctgtgacgtaggtgccatctga
gcctcagtttctgttctgggagtggacagaatgggcaatggaggtatttttaggcagatg
tacctgagatactgttgatggggaagcccccagcaccttcactgccacccctacaccaca
gcctgggtcccatccatgaaggccatggctcctgcccacatgtctgtgctctctctaaac
gtgggaacaaatttattttgatgcttattgagattaaacttgctgcgcatttcatcggga
acaggggttggatctgttcattaggtggggaggctcaccttgtcaatttccattgagcac
tggcaaaagcgaccactttatcatcatttgtcagcagcctcgacaggttttactcagctc
tgattcctcctgggccctgctgtcataacttcattggctttatggtagcagctgagttcc
cttaggtaattgtctaatagatctattttgccttaatattggtaattcactaaatgtaaa
agaacGCAGAAGAGAGGCTGAAACATT

>Human|chr16:78397855-78398920 | element 163 | negative 
CTGACATCCGACTGACCAAGTgggcaagaggaattcttcaaaacaatttaataaatgctt
acattttctcttggccccgtgccacatccccccactcagtcttgttttcaaggttgaagg
ttccttcagagctagtgaccttgcccttcctggcctgtggatgtcgctctctatccgtaa
ccctcctttccagcgaccctgtttgcagcaaagactataattttattttgggtttggata
tactgattacattttagcttctggtatattttcttacctgtcacagccattaaatttatt
ttaatagttactctactctcctgatagccactaaagggggaattggatattgtctatcaa
ttggttggtctctgaactaaggctgtatctaattacaaggcattgtatcggttctgattt
attaaccatttacttggctttggagaaggcagcatttttagtagtactgttgagcctgca
tgtagcttttccaggagggcagggtgcccggaatatctgatcttacagttattactttgt
gtcatatataattttgttttctccctgcaacaaataaatctttgggactccggaagaaaa
aaaaatgggaaagaaaaaaaaaatttgtggttacagtataataaaaataaactgtttgtc
gtgactgcagctgacatttatcagcctgtttgtgggtgctctttctctataatacagaac
ataatttgtcactttgtaaatacattccagtctaaatccctgccagcatctgttagtgtt
tgaaggattaatgtgctaccctgtgtatgtctgcacttccagggaacagtgtagcatctg
attacagatcgtgggagagcaggagggaacaaggtgttttctgtgctttttcctacatgc
agtcgttttggcctttttctgatttttcttgtctttatcccattctgtctaggtacctgg
aatttcattctttacaaagatgttcctggtccccaacctttcttctgtctgtgatagtca
cagctgaagtcatagtattttctgTGTACTATGGGTTGAGCTGTGG

>Human|chr16:52551597-52552835 | element 164 | negative 
ACCAATCCATTGGAACTATTGCaatctgatcagattaaacacaccaaggtcactctgaaa
gtatggaggaaaacaccaaattaagaacaaaataatacttttaaaatataaaccagttta
aaagtatcaaaaacgtttctatttagtccatctctgatctctctcccaaacctctgaccg
aaagagacacagatttttgcttctaaaaacaaagtatattttaccaacaggataatataa
gtgctttcaattttatctaataaaaagtagggcaaagtgaaaaacaggtgcctctacaga
tggagtatactaaatacatgtaacacttctgataatgttgaaccaccccctccccttttg
gaatttgaaacatcccgcataagatctgcatttttcaaatattgctaaatatttagagtc
taaaaagatgagattcattattttgcacagtaacacatctcctaataatatttcaggcca
gttttgaagaactgaaattgatatcttttccgtatatacttaacctcctacagatttatt
tgattctcaataattactattctctggtaaaaggcatatgttattacagtacactgcact
cccacaagctgcccattcagtgtattttaataaatctctgccagagctgtataaatttga
tcctgtttaaatttaataaggatcagaatatatcaaagcacaaatacccatgggagaaat
agatattttgcatagttattgaatggcctattcagggatacaatatgtaagacccagacc
atcaaccttgaattaaaaagagagattaatgcgttcaaagccggctacttgttaaataac
atatgaaattagtatttaataaaacgtcttctctatattgttgctaatggtatccatcct
agtacagctttaatatcaatattctcatacagaattctaatatttacaagaattgtcagc
aatgtatttcttaaatatctacattatcttgataaaatgcaacactgtatggaacagaga
tgaagaatacctcatagtaatttggaattgttgagtttaatgttcatttgagtaatataa
ataaaaagaacaaccactttgctggatatagttttcacagattacaagcctgatgatcaa
tgaactgctttcccattctcttctgtagctggatatgtttctgatttgaatcgtatttca
ataatcattaatatcctGTGGTTGAGCAAATCATTTCAA

>Human|chr16:72623665-72625217 | element 165 | negative 
TTGAGACCGTTTTAAAAATGATTGtgacattattctaaaaacttcagtatctatccatct
ctatatacatatatatgaatgagagatacagcctaatagaggagaaatggaataagtaaa
tatctctggaaacactgagtacaagtacaaatgtgattaaaagacacagagtatgagatg
aaatatccatcttaaaatttcagtgctttggtggttaaaacagtaagagaaaaacaacat
tgttttgcgctaggaaacctgtttctaatcaactgagctattcctatggggtcaaataaa
aatgattagcttattaaaagcatagctttgctatttaataggcaaaatgattgaaatttc
tgctgcagatcctgataattttagtgtttctagttaagcctgcaaaattgcattcattat
tagtgtccagattcattaacaattcaatttatagatattaatgcttataatgcatgcttc
gcttgccaaaacttgaagagaaattgtttcaattagctttcatggatcatgaatcctgcc
ggctgggtatttttagacaaaagatacaaacacatccccaagcaatgctaatgcacagct
gggacttgtgtgtaaggtcacttgagctaacagtttaaaaggaaaaacagtaaatgagtt
ttacccagatgagtaagagagaagtcttctgtttccaaccaaatatttgaaaggcattta
agaaaaatggcagcagaattatttgcttttgagatctctggaagataaaaccattaggcc
aaaattggcaatctaaactcaaggagcagtattcagcatataagacaatatgggagacct
taaattttccctttgtaaaaaaggggatttcttagaagtcacaagttaacaaaaatgcaa
atcctgtcacctgcacaagggtcatgccccagtggtaggagaataaaaaatagactgata
ccacaaatgatccagatgacaatccagatttacagataattactaactctctgtttcatg
ttaggccacacacaactaggtcaaagttgctatttactgtcaatggcaaacagtattctt
aggtagaagacacattctttggaggatgtccatctcctccagatacatttctgtcacata
aatcttcatgtaaattaaagacaatagcccatctttgaacttttctcatagtgtagtaca
atgtctacatttccttgtggtgtctggttgtttgtagcttggtatttactggaatatcaa
gagaatggtcgactttttaccttgaagctaagagatatttcatttgtcctcaccgaaatg
ccggaccatgttgcatacttaagcacagactgaatgatgtctcatgattttcccatgaac
tacaatttcacctccctgaaggatcccatttagtgaacttgggaaaaatctaaagctaac
agtatggaatcaaaataagttttaaaaagaccatgagattctggaaaactagtccaacac
tacaactctaaggacattaatgtcataaaagTACAGTTGAGAGGCAGAGGACA

>Human|chr16:54249594-54251153 | element 166 | negative 
GGTTTATCAAACCAGGCTTCTGggagctcccactccctggcctggctcatgtaaccagag
aatttgatcttccattaaaataaatttctgctcctcatctggtctcctacatgagcgccc
cctcctgcagcttgaaaaatatccctccccactctgtgcttttttgagccaatctttgta
tttcttcaatttttatagctgaccattttgtacgtgaactaagtactaaacaagcattat
tatcgctttgtgcacagtgcaccagaggcataaatcccacattaacctcatcctaaagag
cggctgaatgcattttaataaatgtcccaaatggtttcaatgtctagtagccaaacgaaa
taaaaaatgcacacacattataggatgttatgaacctttctatcaaaagtaataataaac
agactgcttgttgggctgggcgattgggttacatttttaaacagtatattgagagacaaa
tcaaagtagagctgagatgattatgtgatatgatccagggaggcccagcaatttccaggg
gtttgctgtgagcaggtagacatctctcttgcctcttgatacgatttcattctaagccct
cattctacatggtgccgagagaaacgagcaaattaagaaatctttgctgcactcagatat
ttaatataagcagccagataaaggcagagatgcacgtcatttgtcagctgaataaaaatt
cagatgaggtattttcctgacgctgtgccaggcaccattaggaaagcattttattttcat
gtgttagtgacggcatgctgctgaggccaaacttcatcagcctacaaggtgttacttgaa
gtcaagcacagcatggcctcctattttggacagcacgtccggaagactgccaccggcatg
gcttttcctcccctagatgggatttccactctgagagtttcagaagttaattagccattt
cagttatcaacccggagtagataaaaaataaaaaataaaaataaaaaaaataccatgcca
gtggcctttttggatgtgcagatgttttggtttgggcacatctgtaggcaatcactctgt
gttctgggcaggcacggtgttttattatgggattatatgtgtaatcttggataaatagta
gaaattggagttcagttggaagacttgttttctctcccagagagcagtgtaaatagcaaa
ccagaaaccatttgctcattattgaagcaataatctaacttgccagccttttcccttatg
gctggacatccgaggtcagtgtaaaactcttggcaagtgagaggctgtggggtgtcaagc
caggaacaggggccaatgactggggcttctgctgggttctagcaacagccgttgacgcag
ttgcccaccctgccacccctcattgtggtggaagcggttgctggtatttggtacctggcc
accagggaatccggactgtgactcagtacctctttgcattggtggagggcagctgtctcc
ccaggcccggccaaatgtcttccccaccaagtgtgaggAATGCTGAAAAGTGGAGGTAGC

>Human|chr16:54132651-54133957 | element 167 | negative 
TCTAGATATGGCATTGGCCTTTtagcttttattttcataactgtattcgttacttacatg
actgctattatttactcagaatcaagttgattctgagtgaatggaattgaaccacatagt
caaaaagcacagtcttccaatttgcaagaagaaatgttttttagaatgttgtagtgcgtt
taaaaatcacagccaccttggatttctaatcagaagttattctggaatctttctgaagtt
tgagactgtcccatgcaaacgttacttaaatttcaagcaacagggaagtcatgagatttg
gaaagggttatcttttctcaatcatggtcctttgtggagttctgtggtgacagaggacag
cggagagaccgtattctgtggctgaaaggagggcttgatactacccggtggggattttgt
tccagtaattgcatcaaattggacctgctgccatgtcgtaggtatagcatgaatatcatt
cattaagtcatgcacctatatgccttccctcccaatggctgagtcactagcagaatatat
tttcttccaaagtgtttgttttcattgttgccctttaaaaataatgagttcattctattc
ccttgcaaggaaagttactctagactgctttgaaattgtatatcttttgttgagcacatt
tctgcagtggttccatagcattgtgtgctggggaacccaacccggcctctcttaaagcgt
ccaaccaagcggcctccgacttgatacatataatcgtccagctcatttgacctttatatt
gttacctttgggcaggtagaagtcatgcaagtttcgggtgaccctatcatgtgaccagag
atcaaaggtcagcagctcctaaatgttcggctgtcaagatagcccattcatcactatcat
tatgtaactgacaagcccacaaatgaactgggggataaaattattctcagccctctacct
cctgggtttacacctcagtggtgggccaagcagtctcacgtattaagtggttccaagggc
ctgccacagtccctgaagtagggggaggacttcaggagacctatttcatgtgccagaccc
tgggaagtcaccagctgcctgcctggggagccaagttgccgctctacaggactctacagc
ggcctgagtctggtttcctctgaaatggagctgaattgaatgttagttctttctggaccc
aaagacacgtatgtctcccccaccgcaacccacctttagcatctttgtggtcctttgtgg
caggttaacacagtgcagtgttttcACCAACTGGCCTGATCTTAAGA

>Human|chr1:63443534-63444884 | element 168 | positive  | dorsal root ganglion[3/4]
GGCTGTGCATTTTCTCTCCTttctaggaggagacaaggcttgggctttgcatatggaaat
aagaacaaatgacttttaattcctaatgagaaaagtatcaacgtgagcagtattccctat
gtgtgccataagggcttataattgaaaggtctgcggaagaaagggttccaagcggaggga
attccttttaatgaagcttggatttagtcccattattctaataaagtgtaatcaattggt
gccgacaatctgaaggtctagttcaacctctgattagatcttggttgtttttaaggccac
aggcgtgaggaagggaaacacaagttaataggcttttgggtcagtgatccacacttcctg
aagcgagctggagttcgaaggagggcaatttggaagctgtcttagcataaatctaaagca
aggctctggctgtccagggggaaccaggccctcagcattccccaagacatgcttcgagcc
gattctactcttaatccaatttactcagccgaataagtcccactgcttcagcttgccaac
aaattaaaatccagcttcataaaaacaccttgaatttggaaggtattggctggcccacta
gactcgaaacttcatttattctggctaacttctcaattatcttcccagcagtggagatgt
gtaaaagtgcaaaaatcaatagggttctattcccattctattggaaagggaaaaattaat
gagataggacactctcttaatcagaaataaatgttttaattcagataatgacatagtttt
ccctcgctgaaggatgacaaatgctgggctgcgcccccagcagaagcagtttcaatttta
ttgtaaatataaaaggtattgatcggtcagatgtacaaaccccattgcttacaaaagcca
ttcagggggactgggaaaactattaagcactgggtcagaaatcaataaacaacactgaaa
tgtagcagaggtcgccctaggcattgtggcatctttgaaagccaagtggcaggaatagtg
acagaaatgtctcttgtggaacaatgttggggatgaagagggtcagatgtttaatctctt
ctgtggtttgacaggtcctgggaacagaactaatgtagtctttcactgctgtctttgatt
taaatacatgctgattcatccccttgctgacaactgtatttattggctttggggtgccta
aatgtattggcagggaagaaatcagggcacatttccgaagacagggcagttgtgtttatg
caaatgggccacaccttgagtccccttctctcttttcaggaaaaaataaatagacaccaa
aacttcttttcATCACGCCAATAGTTGGGAA

>Human|chr1:63464282-63465717 | element 169 | positive  | neural tube[4/4]
TTCCTCCCAAAGGGAATTTTaaataattggtaacattatcttaggaaacacaaatggtta
aagagaaatagaagagacacatggctttgatgtctactcagctgcaaatggtaaaaactg
cttttatccattttattaaaattgaactttgttatatcactgaaaggttacttcaccttt
aaatcactgctcacgtcagccttaaaattggtaaaatgtagaattgaaaccctcagtgtt
tagctggaatatccacaagattatgagcctttttttttccaaagagaaagttacacaata
gtagagtggtggttctgttattctctgctgaatctattttgaaagtggctgcttgttttt
ttataaattccatcagcaatctccctgccaagggctacggaagcaagcaggagctatagc
atcagatctatggaaggtcagcacaggagatgagcaaagcagggcaagcttaacaagaac
ctttcaaaaattcaattacagccaaagaaattaataaatcctttctgttggtatggaaca
agaatttgtcaacctgtccatttttcagcatctccccctgaccccggtcaattacattgc
ttgtaaatagtttttatacatgttcaaataattgctcatcctaatgtgcagtgatctgta
ttcgtcatgctctgaagctccagcccatctctacaccgccaccaggacccattactcggc
tgtaagtgaaattgaaattgaagttataattgatatcggggcccatcaccataatgggtt
catcatagcgccatctaaaatattaattttctaattatggataaatgatcagacaagctg
agccagggctcgcaatggagcccctgggaattggtgcttgctggatgggaggacagggcc
ttgtaaagcctacaaatcttttattattctctgccgcagcacagcgagattcaattctct
cagataataggtaaataatagttaaggatcaggctgttaggctcaattttctctctttgt
ctctcttttttttctccctggtttcataatttaaagtaatgccattactgtaaccattcc
aaattcatttgtcaaagagcctggaacatcatttaattttaatcatgataacaagacaat
gtgttaataattccaggttggaggaaggcatttgaaaacttgtttacctgtttactctct
cataccatatgcaagaagaatttatgagccggccccatttttctttgcagccggagacat
atttggtagcttcttggggcctggggaaggaattgggagtttgtaggcaagtgtgtgtgg
cacaggtatgtacacacttggctgacacgcaacagccacaaacttcctgcctgggcacac
atggggtcctgaaaagacagtgtcacaggattcattTTCGTGTTGACATCCAGCTC

>Human|chr2:164450144-164451758 | element 170 | positive  | forebrain[5/6]
CCAACGGAAACATTAGTGCATagtgactaaaatgattttattcctttgctactggaattc
cctaaagtacagtggggcctatagagccagcccacagctcatagggcctttcctccatca
gcttctggaatgaagaatgcaggaaaacattgtctccatgttgctgcaagagaaacaata
aaagcttgatcagctgaatgcttaaatatggctgaatgtttgatgagatgaagatgtaat
tttgtctatgttccctaaggatctggattaaatatgactacagggcctaatcaaatagct
agtcactgaacaacggtcccaactgcatttttcattctaggcatgcctttctttcccccc
ctcctccaagtacattacttattcactggtttgtcagcagtgtgcattattagcgcttga
gagataaaactttaagtgttgctcccaattagcacaacagtgaccacgcaccatgctctg
tgcttaatgcctgctctcagagaggagctggttttgaaggtctgaggtggaggagaaaaa
aaatgaaacagcttaagcattcattttgagtggagagacagctcctattaacatttaaca
gcatttgtgcaacttggtgcggaggttatgatgcaaatgaggaggaattaaaagtggcca
ggggtttgtcattgatggattgcagtctggcggtgttcacacttctgccgtgtccatcag
aagcgattactgtgtaattaaaccttatttctctactcttcagtgcataattactttgtg
aatgtaaccatcatctaaaaaagctaccaaaatgctttagcatttagtctagcagtcatt
tccctagcttgtgtcagatataaccatcagacagtgcaaaagaactgtcacttttaataa
gaggcaaaaaattaaatgaaacagtatgcttattacaggaaaattaggcgttcaagtggt
agagtccttttctgctatttgcataatttattcttttttgtccctcacaccagcagcttc
aggcaattttcttcacatttaaatagatcgcacatttaaggctacttaaggaaaattatc
actttgcatattttaattgttgtaaagaaagtgaatagaagaggtctgcagcttggactc
ttgagtcggtcagatgctcaactgtctgattctggagctccccactgctgcactagagat
aaccctatagttcacagctatccacttgcatttcatcagcatgcaaatgcagctccaagc
actacaataaatggatctttgatatttacaaactagccattaataactaaaacataattt
gtttgacataactttagattctcttatcactgtgccttctttttttttctttttcagaga
aaaacctaagtctttaacgtttagaaaaactgagacagtccactcaaactgagtcatgtt
ctacaggttccagaaatatgatttgctacaaaattatgtcagttccattatgttggcaag
gcagccaacatttcaagttcttttgtttaatttggactcacttttattcaaataaaaaat
tcaacaaaaaactctttcccccataagaattatagCAAGCCAATGGTGTTTCAAA

>Human|chr4:4819733-4820560 | element 171 | negative 
CCCCATCAGCAATGAAGAATcaggcctttaccagctgcgggggccgcataacagtaaagc
agcataattatatcttaataattattttgcagcataggatttataattactaaatgtgtg
ataactgctccttaaatgcccatgctctttaaaaaacctaatttataatttaaaaagctg
acacttcttggagcgctttattttatcttgtcgggagtaatggaagagtaagttattgaa
aacctttatttttcattagccttaaattcaatgacaattaatgtgcccaatttgattata
aactgcacaaattaaacaataaagagctgtctaatgagaaattaattatgaggaagggaa
ggggagcggggcgggataaaagcaatcacttatggcccgtggcagcatgtgtcaggtttt
aaaggagatgaagggccctctcctcaatgtgtgtctttgctgataggacccatcacagat
cagttgatccagaaaccataacagcctagtaattgaaactgccaaaatcaatagtgctga
cagccttaattaaattaaatatggctgtgatgggctcccagagcccggcgtctgcgggcc
acttgaccctccggctgagcgtgcctgatggagtgcagccaccgcgtgatggatctcacc
ccaggggacagttggggaccaggctcctgcagacagaggctccaaaaggagtgaggcgct
gcccgccccctgctgcctggccagcccggtggctgaggaagactcggacatggagccagg
atgcctttcccctcaaagtgttggctctGTTTTGTCGGGAGTCAGGAA

>Human|chr5:77020605-77022508 | element 172 | negative 
TTTGCCTTTTGCCCTGATACacttcaggaaacgtgtacactagagtgtacatttctagga
tttttgtgttaagatttaagtcctaattataccatgaattaggaaatacactattctgat
ttactctaagaaatgtttatataaattcgtaacatcatcacagtaataaatcaactatta
aaagactgtcctgctctttcaaaaatacctctcagctcacaaccttttctttcttccata
agctacctgccaatattatacagttagcccaatgagaggtattacctgagacggcttttt
tatttgtagacggatgatgtagaatatactccaatttctgtctatgcatgtgacagctct
aaactacagccagttttatttttataccaacactataaatccagccatttgcaatccagc
tgcatgctcattagctgcgaaccgtagcggttcagctcatttctgctcattctactaatc
tcctgtctttactccatttatttgccacttttgctgctgctcctccacaaaatacaacac
tgccccttctaagattaattgatcatcaatttaatcctaatttggaccaagtcaggtggt
aaatggaccacttttgcttgattgttagtgaaatgtgtgcaagcacattgataaattttg
attatttatcaattaccaccaaatgaagtaaatctattgaataaattctagcctgattgc
tataatagagtttgaaaatatcgctattgataatgattctcgctaatagtcttttccgac
tgcagttgctgggttgtcggcacgacaacaaagaattcatttttcataacatcagccgcg
tatgcctcagcaatccttcattaatcagttacattatggggccgttcctccgtaatgtgt
gttgctttgctcagaaagcctaaaacactttgtcatattttatgtcaattaccagtaatt
ttaatatccttccatcaggcatcttgtaatagttagcatatgctaccataagtgtcttaa
ggctccttgagatgagttatattgcagatacagttgtgtttcgtaatgccgtctttggaa
tgcaaataacaaaacgacaggctaatgaaaaaatgtcccttgatcttaatttcttattgc
acaggctaagtcacttatatgaagggtggagctgagattattttaaatgaatctgccact
gtgttttcccaaagttaatggaaaagcagctctctggaaaatggaaaaaagaattagact
cgacacacattcaactactctaatactgtatttttgagccatgtagccagtgccagttca
agtgacaaaactaaattactgttgtcattttattaagggtatccgctgtgtaaggagcta
actcaaatgtgcaaaactgtagaaaagccatgcacagtatttttaacttccaaagaagag
aaaggaagcagtggcaatgcttcattttactttacactgtgactgcaggtcttgcccaag
gtcacactttagtaaatgtgcacccagcactgttgcagaattataaatggtctggaatgg
aggccactgttcgttgaattctatttcagtatcagaacatgccatcactgtgtaaaacag
atttcttcattacatgcaggaaaatcatattcttttgagctttaaggagaaaaatagttg
aacaataaaacaattacttaacacatgcttcagagagtaatgaaaaccttaaacacccca
aactgaaaacctctattaaaaaaatactattggatgtatttatgaggttattatttgtag
tatccattccagtgtcaaataaaatgaaaactcatttaatattctctgaattcattttca
tctgtagggaaagaattcttcttcACTTCCCCAGCTTCCAGTTT

>Human|chr7:1267832-1269169 | element 173 | negative 
GGGTGACATGTTGGAGGTTTttttgtgcctgaaaaaagttataaaatttggattaaaatc
ttcaggcctatgggttgcctcctgcccctcaatgaagaattctaaaactgtttttaccag
cagagaaatgaagctgatttccaattcaaatctcccgtctccctctccctctcagcactc
tgaaggtgttgcagaaatgaaatgggggttatctgaagatttggttacattttctctctc
attgtgttaaattactaaattgaagttttataataaggaataagtcaaattgcaaacccc
catcaaatggagctgtgattaacagaaaatgcaggcagcgaaaatgcaaatggctccgca
caaagagcttctcacaaattggcgtcaccatttctcaaattatatcattactatattttg
aaaatgttaatctgttgagcggatttcccgggggagtagagtaaattagttccatttccg
aactgcctctctgctctggcaccgagtcgacaagcacctccgatttcctgattacaatta
gactcctgatttgggctccttcaagcattgataattttcggcatattaagcacgttttag
caaaggtgataagtcagttttaattgaaatgaaattattattctgatggaagtttggtta
ttattattaaaaaggcacactcatttcagattcagggttttttaatgcaagagaaaaaga
tttttgaagggcattagggtgtcaggattgaacgaggtaatttgaagcgaattacttttt
tctttctatcagaaatgaagtgaattaaaactcaaaatcaatcgccttcacgtccctgcc
ccccccacctccttctctactcccccttttgctttgacagaattacaattatagataatt
atggagggaagttttaattgtccggattaagaaggatacaattttccgaggatcagaggg
acgttttgaaaagtagtttcctcataaaatcaaatcaaaggttccagttgttgaaaacat
caacaaaatctctttgctggttaattggaatctcatccagttcagcagcggatcaaatca
cctccaacaattaatttagatttaattctgtaattatcagcaaatcgagtaatgcgcaag
ttaatttagatagttaaaaattaacttgcgtgaagttaattgagtaattaaaaccctcaa
ctgccgcctattaatttgctaattaaaaataaatttgattttgtgtaatttaaagtaata
ttgacatcagtgttggatgggcgattttattagttttatctggatggggagatggctgCA
GACACCTGCTTAGACGGC

>Human|chr1:87821621-87823082 | element 174 | positive  | forebrain[9/12] | limb[3/12]
GATTTCCTTTGTTGGGCTGAattttcaaatcctttatggagctgcaacagagataaaggc
tcaggacaaatgcagcgaactccatcttccaagcagtgccataaaaacagcctgactctt
gccttcctccccgcaaagttccacattctataaataagcattcctaacatgggccctctt
aggccaactctcagcctggagctaatgttttacagcagagttatgaacccctaaaaatac
aggtttgtgccacaaacgatggcaggcccataagtatagcagcactactgggcaccacta
taataagatggagatttcaccatctaatacctagatctccattagtaaattccacagctc
agtaagtttgcttcattatcttattaggtaaaaagagcaagccagcgcaccctgaccaag
tcagcctgtccagaatgctaatagatgtagcactaaattattctcctcttttaaagagtt
gtgttagtgacattttgtttttatcaagtaatgcaattagacttcagccttaatatctct
gaggctgtcacatccctgaactccgcagcactgcttgccagccgcaatcagaaataactc
tgtcccttcaacttaatgaaaaagaagtacttggccataaacttgtagtcatcctctatc
caatcatattgtcttgagtaattaaaatgattagcttaattagcttaattaactaaattt
gactacaggacatggccatatggtgaagcaaaacaaagatgggagctaattaaagttaaa
ataatgcaggttttaattaactcaacccctaggcatcaacattttcaaatttatccaagc
tgataattaaaaagtcctcttgcccaagcaacatttcttctctgagctaattaaatctgg
aaatgaattagcaacacgaagctccaaatattaattcctgctagaagatgacttcacttc
ctaatgaaattaattagctgcgctggaccttcaatcagacgccaaacgctgtccatgaac
acagacctcatgtaatctagcgcaaggatacaagccctggggcaagaatttacaatagta
atgaacactctttaactgggtgcctctcctaatataccaaaggaacatgaagatcccttt
gtgccatgggcttcctctcctgtttaaacaagttggtctcacagatagttaaaaagtagg
ttgcaaataatattacctgtaaagcatactgctaccggactgcagattaatcagttttag
ttctctccactgaggtcgtggtgtgagtgtgtgtgtgtgtgtgtgtgtgtgtgtgtatac
actctcttatgtgtgtagagagaaagtatcatatcaaagatttggtataatggggaaagt
gtaacaccaagactcaggagtcaacttgatcttcctctaaccagctgtgtgactcagggc
aaATCATGTCACCTCTCTGGGC

>Human|chr1:216772416-216773458 | element 175 | negative 
GGAGATTGGTTGCAAATCAGAttgcaaagtgtcagaaaatgaaaaatattagaggtttag
atattcatagggggttccaataaattttttctgatttattttataatcaacccacaatta
aagatcttgaaaatttaaccagagacacaagagatgaaatataccaaagctagtactggt
tcacaagtcatttcaaaagaaaaagtaaaaccacatcagaaagtatatgtcctaacatct
cacaacaagaagaactttacacagtgtactttccttacaatttcttgaagctttgctatt
tacaatttctaatataattaatggggtgtttattatgcttaatgctaaaaatcctctgat
ctaattttgaaaatgaattattccacttaacaaggaaaaaaaatcctttcgatttttacc
caagtgctacagttctccaagtattccatattttcagctattatccctttcttacaaaga
gcccacttaataatgttcactctaacaacctcatttattttccagaaaattaactcagtt
tcaaccctgattaatgatttcatctaaatgaatcaaattaaaaattgaaaattatatttc
aaaagccaaagaaaaaaaaattgaccatttccagttaacaaatgatcctttcaaatatta
aaagatgaccatgaagagtgcgtgatagtaatgaaatctggctcgggcctgctgcttatc
tggagttcatggaggaggagaattaacaggaaaaaaaaaaaaagaaagagaagaaaaagg
taccctatgcatttttaacacggaaatcccttgggacaccaaagtgacttccacttaggc
ttcgcctataatcagtgtaccaaaataatatgagcatttccctgttaattaaaactgggc
tggagatgcccctcagcagaagggggattaagaagtcacacacactaatagcccctgtta
acaaaacctaaaccgtgcaagaatgcttcatgctatgatgtcttctctaggagccggaag
cagTCCATGAGGAAAACAAGCAA

>Human|chr13:72938917-72940565 | element 176 | negative 
CCTCTCTGAAGTGGCTTTGTataattttgatgatcttgtttaataaggcatttaaaaata
aaacaacaaatctgaataaaatatccactctttaaagtctaagtcaaaggctacacacat
ggaaggctgaaaaataaccagcttttaaattctgtcctttcaacaatataactgcacttt
caaatgtgctttgttgttttcttttaattcactaaaattaatcttatagatgtagatgcc
agatttgcattaattaaaactctactgtagaagccaggcttaattgcaatcaaatttgct
taattatgcatggcgagagattcccaaacgagaaaggttttagtaaggattttggttttt
tgcattgacaaaataaattgaaattgtcatttttttgtgttttatgtaacacttgtaaat
aatttgtggagcaccttaagtcttctatgtaaagcaatgttattgcttaagtaattacaa
caatctgcatttttcattgttaattgtgggtgtcagactcattaattttaatttacagac
tgtaatgaaattaagaaaattttgtgctgatctgctgaaacttgtcttacaggaagttgt
ttaatacaactaaagttttaaaaagtcaagcctcatttttataatttgtactttaaccaa
tacaatcattttacaacagtttttcaggaaaatttggcttcaatacaaaaagacaaacta
tatgaacaattttggcttaaaacaattatgtttcatgtacagcaatattttaaactataa
tttatatttaatttaaaattatattttctggttaaagaaaatctgcaaacattaggaata
tagtttcaattttattttgtctgttttctataggggattatgttgttggaggaaaaaaat
gttacacaaagacagacacaatcgaaaatcaatttaatcattcttagatcaatagattat
cagtgcattatttaacacagttcaatgaaaattatccatggttattttgtctcagatatc
tgtcatatgtccatagctttaaatactacatctggaatctcacctagtttttcaaatgta
attgaaaacaaagtaattcatttaaaaattagtaaagcatacaatttaaataaagttaat
gacaaggaacaatgtaaatcttttttattttcatgttaagacattgaattttgtccttga
aagctgtttaaactttaactggtataagtattaatataataatataatggaaacaaaata
tctttcatgcttatttagtagcaagttaacttttagggaaattagctaaagagccttcat
ctcaattattattcatctaattaaaaattctaaaacgattactataattctgcttaaaac
caagcatgaaactttggtagtaaaaaacacaattgttgaatgtcttaagaagaaaatgac
aaagtgaagattattccataattaaagctaacctttaattactggtcttttaaaatcaag
ttattctgaagaggtaaaataaatcatcaaaagggtcttggcagtgcatcactgcatgta
atactcttctacatgttattggtggtggctcaatttttttttctctttattaactcaaga
gacataataGAAGCAGGGAATGCTTAGGC

>Human|chr17:35447270-35448478 | element 177 | negative 
TCATTTCATCGACGTCTCTGTTtctaaaaattaactcctttacattggaaagatgaaggc
ttccggggactaaggatcagcagtatgtctcttttagttctttgtccatttctttttctg
actcaaatgtgcccagttctgtatctaatcactgataagcagatcagcaattcttcagct
ggggtgtgtggccccgtcagtgcaaacctgagtgaccctctcctctctgtgcctgggtta
ggactcccagcatctctcaaggccaaactgccttgagaaagtgttttgcgcctaaggaaa
ggaagtgtcacatcagcccctatccacgagggagaaggtagcactgcttttcccataaca
tggttttaactcactcttgtgacccagcttgctgcacgccccacatatggatgggtcccc
ctggactcctaaacgtcgccacctaaatttcaacatttccatttccatcattggcaattt
actcttctgctccgtggtttcaggacttctacacatacccctacttatgaagattggggt
ggaggggaggaaaaataaaacaataaatgcttcttggatttcagaatggaaaaaaaaaaa
accccaagatttttagatttacccaagaatcccaaagcctttagtttaggagaatattta
atactcttattaatcatttttaatccgtttgcttttaattaagaaacagcatgatgcttt
cctatcaacatatgccagggagcagattaattgtggcttaagataactctccttgattgg
tgtaatgtattagctaacgagatgcctgcttccaacaatgctcagacactacactggaaa
gccagctaccctctagagaaaactcttctgccttcccctcctgcagccacagagtatgct
aggtgtttaaacattttgaaaagttcccagacaggattagggcaacgcattccaagtttt
acagttgcttgaaaatatgggtcctataaaaagatctgctgtttacgcaaagtacaactg
gatgacaatgaccgccaaaccccagtggattacagcctagagtacatgaaggaaaggggt
ctcaagttctaatcaactgcatgtttagcaaaaataaacaaacttatgtaagcatagtgc
cactggtttttctcaacagacctgggagagttaccatactgttgtgggaTAATTTGCTCC
ACCTGGGAA

>Human|chr15:68079283-68080713 | element 178 | negative 
GGAGGGAACAAGGACAGTGAagaacccaccctagccaaagcaaaaaagacccttggaaat
gatggggtaaagttagctgcatggggccagtgtgatctggaagggctgtgcacaccagag
agtagtggggcagttggacgcacttgttggttcttaagcagggaagtggctgttcaatga
tagataggcaggcagggcggacaacaggactgattccgcctgcccctggtgggccagacc
ctctggctgaagctgattcgtgcataggaatgtcctaaccctttggctgtttctcaaatt
ttgcgaaggtctctagccaaaaggatgggaaaccgagttcagcgcttgtagctgtttggc
agcatgtcacttgtctctctttctgcatcttcttttctgtgtcctttctgtcactatcag
ggaaaatcattagtatgctaatctagctagccgtcattttaacactgacctttgctaacc
tgcctttgcaatttcaggaactatgtttgacttctctaaaagtaaccttaaattgtagtc
ttgtaagaattccagagctgtatccttcactccttcttctaatgaggttatgaccaaatg
ctcattataattgctttagactccttttaattttcaagcttattaatcataagaagagtt
atttaaaattgcataaattaatcttagattaaaagcccatcaaagcctcgaaacaattaa
gaataagtaggatttccctggggcagcaagttttattttaatattgtagtcaggtggata
tcagaaccttgaagtatggtagtgattaatgtatgcaaaatttaaatgagattttttaaa
tggcaaatctaaatcacatgttgacctaactgtaggctttaactgcattgtctgtcatat
atttaaactgtttactaatcaacattttaattacagcatgtgctggcagaccctaggaca
aataaaatctagcatttaaaaatgttactgcagtctattacccaaaaataataaggctct
taataaaattgggaaaaaatggaggaatgagaaaacagtaaactttgttggcacagcacc
gtcctaaggtgtggagactgttctggatacttctcagcccctgatctcaccttgaaattc
tgctggtctgaggcagcttcctcttcatggacctgcaagtgtgttgcctttgatgttgat
ttatatgtaattagggaactactttgctttatatatttgagtccctggttgcaagcatta
tttacttaaacaatgtatagctctggggcccccaggccttctccccttttttttatatgg
agataagatgtttccagaaatttgatttggcctcagccagtcagcagccttttgtcctgc
cttccactcacctccttgtatcactgctgggTTATACAGGCTGTCCCCAGG

>Human|chr5:3226121-3227484 | element 180 | negative 
TAGAGCCCGATGGATTATGGccctctcagcctgcaatgccataatactttatttcaacat
gatatgacatcattaaagacactttatgttgtttttgtctgtggtttggaattatgtctg
cttaatcaattccattatgcattcaacttccatgacacgtcaaaggctgataaggttttt
attttttttaaactttgcttgcttaaaatgatttccctccagatcaagatgcagagcaca
aaatattaatcagtttaaataaatatcaagactacccaaataatatgaataattggcacg
ggatcgtgcctactgcccagttcccagcagctggtcacgctggcacgaggctcctctcaa
cagtctctgagataatgactttggcatctgctgacgagtgcttgtgactgcccacagaat
ttacaactcacaagtggaaaacagaggctccgacagaactgttttatgcaaggtctttga
aatttattaatgtaatgcaaacacgagccttccaacccattaaattgttgatgttatgcg
agcccactctggaattgcagatcctcattagcattatttgcatgttaatctgcatctttt
taattagtgatattatttatgcacataattttcgcctactggtgccaaggctgaagcgca
ttaattaatctactgagatgccaaactgtttattttcccccgtacttttatttgtttaca
tggtgttttggattcagggaaaataaaaaagagcctgaagaataaaagctgaaagacaag
attaactaaaagctctttttgttttcataatttaaattgtaatattagccaaatgttgtg
tttcttcccttagagatcggttattcagttacattaccttgatgtattattaaaatgtat
aatggactctggaggcttctgttagttctctccttcatttacagaatctactcaatgtta
ttttaatcttcctacaacgctcccatgcataggcaatgatgagccatccccagtgaatcc
cctgcacggctccactttgcacaactgataaacatttaaataagccttttcaaaaaagaa
tagcacgtaaaattattaacccattgatggagttagctaccgctcagtaattcatctttc
ctcaaaacaggtcaatcgcaaaatgcatttgacttggcgacattgaggcattctcattcc
tgcaaccgtggttaccaggcattatccagaaccgtgtgtccatttgagtacacgcacgcc
acacgaattttttaaatgtataattaaaagtgtcccgcactatctatgctaagtacatac
aatttgagagccaggaaaaggcctAGAGATTGTATGCCATGGGG

>Human|chr15:37240805-37242498 | element 181 | positive  | midbrain (mesencephalon)[4/4]
TTAACTGCGTCATGGACCAAtgtgtatatattagctcagtctggtaatcagtatgctata
aaagaatgtgcagagcaaacaagtctcctgtagttaacaaagaatacatttattttactg
tttcagaccactgataacttgtgctaggaacataaatgagaatatgtatgtttacatata
tatttacactatgaagcgcctatcaatgtataatcacatacacatccccctccagagggg
gatgtactgcctttattccaagtttttggtctaaagggtgtctttaaatgtacacagttc
caatctttagaagaaaattaaagtgaattcaagtctgtattgtctatcttttctttctgc
ctttcttttcaggttagcagtttatttctgcattaatcaccctgacagaagcaaggcaac
tcaattttctgcttctgtaggtaggcacatcactttctgtacagcactaggcatgaaaag
gactgcagctaagctttggttactggtgtaattgaaatgctatccacactatagggtgca
ttaaagtcagataacggcagttcctgtggccaatttaagtagcttgacttccctgggaaa
aaaaaaaattgcctgacagataaggcagacaaactggctaattctccaagcatgtctctc
attgtgatcctagaaaaatgagaaaaaaatgaatcacagaaccacaaaatcaattgaccc
tcgggtagctcatcaggcagcgagcctgataaacctaaaagctttgttaatgtctgcctg
cctgtatcccacagatagagcactttgtaaatgaacctgctttgataaatatattaagga
aagctgtgaataaaggcagagacttctcatttgtaaatacaacctctgctacatggaatt
agaatgataaaatggagttccatgtaattaagtttgtataaggcctgaaatccgtgcaaa
tactttccctgaattttgaaagagaactgtcagttcaattaatctgaacatcaccccaag
aatgtactgaacaaaattaagctgctgataaaacctgggccagtattttgataagtaatt
cctatatcatttcttggccactgtgatcattttatttaatcctctgcccctccttttcct
cagttaccctctaagccgtgtacaaagggtggatggtccatacaccagcacgggagtaat
ctaccaaatcgcaaaaatggaaaaaccttttctcctatttaaaaaaatattagggtaaat
aaatttctattaggagatactaaaaagcctgtatctacatcaccgctcaaagccaagaca
aaagaatcctttccagaactggtaactccgtatgaggactgtgcaaaaacccgcggagtg
actactttcaataggaatgacctgaacagaatttgtggctcaattcgagaattttaaagc
atcagagatgggaaaagtgaggtggagaggaagagtgatagagaagaagagaaaagaaag
agggagagagaaaaagaaaaggaataaatcctacaaaaaccatttccctaggttaccttt
tcctctccctaatcacccctttcacacctcgaggtagaaacacagaagttatcctcctcg
atttcatttgttttagaaaaaaaaaaaaaagagagaaaaccattatttagaaaTCTCATT
TTAGCCATGGGAGA

>Human|chr13:72255836-72257039 | element 182 | negative 
TGTAAATATCGATGTCACCACAGAtatatataaaagctacgacattggctgatttttaat
attttttggcataagtgagtagcagtcttacctgttggtggaattatcccaggagacatg
agaccagggacagaatgcggcatgatgtgagagttctctggggaggtgacactttgagtc
ctcttaggaggccttccaggtctagaactgaaacaaacaaacaaaaaatttttacaatta
agctattgtcttacacatcatttcaaagttgtttcaagtggtaacatggactgtaaataa
atttgtttcaaggacggttgcttttgcagttagatgtaatagacttccatcactaattag
attacatgctgaattcattttcctcattgaagatcagccactcctgatgcataattcata
gcctgcacctcgttacctgcttcttcatattaatatctatacacagtttgaattgcctcg
tttgcatatgctaaagttctgcatgcagccttcagcacgaaaattatgcactaacttgta
ataattattacagtcagcctgctattgatttatgagagttttaaaaaccaaatatgtgta
gtacttgtaatgaatgatattttaaggttcttcaggaaattaaaaggcaatggctgccta
aggaaatgttctgcttgtttgatttaatactacagttagctgggaggtggaatgaaagag
tgattcagacctatagcacatttttcgatgatatgttttattacttcgcactgctagcct
gatatctagatgataaatgacaatacatatctaatgtgtgaaaaggtcttgcaatttctt
tattttttgtcatttaaaagataagtcaagttatcatttaacccttattctatttaagtg
aacatcccccactaagttcccttacttttaatatactaaaatatacttgaaaggcttagg
attatttgtagggtatcattaaggaactgccagtgtagcatctcatatgtacctttagga
taaataaaaataccttgtgttttagcagtactgtactttacatgcctattgcacaagatt
aattattacagttataagcagaggtagagacagctattggcaatcattaatggaaaacaa
cctaaagtatataatattacaatttttgaaaacaaagttttaGCATTGTGTTTTCACTTT
CTGC

>Human|chr11:8275137-8276335 | element 183 | negative 
CCACACAGTCCTTCCTGGATactgtcgtcaggattggggtttttaaagatcgaggggaga
ggacacgcaggatggagcaggactgtaggagcccaggccagcactgctcccacttgtctg
gcaagagtgggtctccctcctgctctctatcaagtcaccgtgccaaccagcaaagttgaa
ttattaaaactcctttctggggtaccccacgaatttttccccgccgagactcagagaaga
ggggcagccactcccgccacacaatattaaaatgtcaggagtttaaggcctgcgttggtt
gagtcataagttatcagcacccagtgagggccgacagaatgcctcccctaaattattaag
cagaatgcgtcagactgtaatattttgctaaaccaaagtacagacacagacaaagatgtc
atttcaatatttgaaaccagcaagtttaatttaaaataagagcaaaccaataagctcaga
acatagcggcgtatgagaggaaaattatactgtgagaggaaaaaaaagtggaaggactta
agaaatttataaaagtaatctccaagtggaaattagaaatcaaggcctagaaacagaata
acacaaaagaaatattactgtccactttctaaatcaatataacactgctccacgccggaa
ttaccatggtaactcaagtaaaaagaatcaagcaattcttattatttcaaaataaaatca
cagcctgaagcctgggttttattacaaccactgatagatcgctggcttgtatttatctga
aatattgcttttcaatcagctggtttatgaatgtacacaggcctctcaccagcccactta
ccaccccattttgaggctaggggccaaccaatgaattgattctcacctggctgcatctgc
atatatgctcaggtctaagtcagctcagggaacacagaacatcacatcctttcaagccgt
ctagtggctttgcaggacagagaggaaaacctgaaagaggcaacggggactgacctgatt
atggtccctccccaccgaggctggccctgggaggaatggagctgggctcccatggcagcc
ccactcaaactgcccacagcaaccttcctccctccccaagtcatcttctcacaggttcgt
cacccttccttgaactctgagtgtctttctctccatcccCACGTCTGACAGCTGGAAAA

>Human|chr15:97391638-97393001 | element 184 | negative 
GCCTCTGAGGAAAATGATTTGAaagacactgttttggtttcataaacttttaggagtcaa
atgggttactaaattggtgtgcagatgattgattgtgtcaaaaatgacacctgatattga
gaattatacatattgaatgaaatacacctgattctaatgaacatgaaattattttcacgg
cataaataagccttcttcctcgccatcaaaatcttgaccttatgcaataaaacaataagt
gcttcaaggagagaacgaaatgtgagtgataggaaatgtgagtgataggaacttttaaaa
acttgcactgtcttgctttatacattaaggcttaaagagttatgaagtgacgcaagcaaa
gaacttgtttggtgaaggggttcagaatcctgaaaaattacttgttgccgtgtagaaagg
tcctataattcatgagcacatttcagcgtctaatgcagtttgtgatactttataatcctt
acacattccatagccccagctctctgaaggttagacctaagggatacacttcagaaaagt
tacataaacaactgtgaaccttaggcaggcaaaatgtacactttgaacatgttgaaactc
tccatattaagtcagtttagcactttgattaaagagtttaatcaatcaccatcctaagct
gtttattaatcactttatcaagcagttgatgcattgccggttttaatagaatccatttat
tttgatttctacctacttcatctttccaaagggcttttcgaatcagctgtgataaaaaag
gagagggagagggagaaggagagaaaaagagagtaggagagcgtggttgcctctaaaacc
cggccagaaatctctaactgcacctaagcgtacttcattatcaatgccctaccacgactt
ggccaatttattaccagtaaaaaaaacgctctggggagtgaatgtttgggtgaaccacac
ggtttagctcagataaacacaggccattcgtttgctttcacacctgacaccctcatgata
tacgatcctaataagattaatctccacccacccctccaagcccctctttgttccaaccta
tttgtgatcttccacttttcttcatggacattttccccaacttgggttataatttgtggt
tagagttaaagcccttgtttcctcactacaaggaaaacaagatttgtgggaagaaaacat
ttgttatgtggcttaaattttactcagaggctcttacgttcctatgcctttagcataaaa
ggaagtgggtcttggaagacatccatgcagccaaacacatcaagtctgaaagctggatca
taaacacggtgtgagcctgacggtGTCCTGAACGTCATTCCCAT

>Human|chr9:128406147-128407653 | element 185 | negative 
TCCAATGTGAAAGGCAAACAattctatactattgttgtttcatttttgcttcatcttaaa
atttctgggaaaatataagcagaaataagcatgtttttgcaagacaatcaactggatagg
tagccaggaaatatcaagtcttaaatttaagaacaagccttaactcaattagagctccaa
ttaaaaagtggaatattcaggaagcattcagccttccccaaaagaggttaagaggggaat
ggagagatcagaaagcaatggatctccactgggatgtccttagaaggataggtttcagga
gaaaaatagacattttactaatcacctcataacctcctaaggcaggtgtctaatgtatga
actaccaggatggtccaagacaacctacgttagcccatttaagttattttcattaaagat
ggggtgcataataagggttcaaaattacaaactgtaggcaactcatctatcgtagtagta
agagtccttgaaaaaaaaacatgaaacagaaaatttcacattagcacaattttaacccaa
aatggcaaaattaatttttgcaacacaattgtccctttgcaatcactgctaatgttaaga
gaccagataaagaattattagcaccattaatgtaatatcgaagtcacacctatacatcct
tttccatagaaaatggttcttaattttcaagttgttctgctttattaaagctcattacca
tttctcttttaataagtgctctttaaagtcattacctgcagtgaagttaaaggcagagct
attaaaaggttactttaatgtgaataatagcctcccaatatactcaagttaattactatt
ggaaactggttctattttaatttaatgctgaacgcttaatgaaggatctgccggggtagc
aaaactgacaaaaattattcatggtcaacagacctattcttgctgtctcatttaaagaga
taatatccatttctagttctacataactgcatttaaagatcaaaattacatattaacatt
tttctctgtatatctaattgaatatgaaaaatgtgtttttttaatatattcaagagcatg
ttagacatagcgcaatcatcagtcataatgtggcagcccctcaaacatgtaggaggtgga
aaggaatctcaaaaccactacaaggagagttttgaagacaaacaaattcattctgggtcc
tttgtgtctgcgcataaaaagtaaccgtcaccaaaagaaaaaggggaggggaaaggctga
aaggagatgagctgaaagggacactagagccaagggggacctgaagagcaggcctctgcc
caggcagagagaaatacaagccccctagctttgcagaagagctacagaggcaaaccccaa
ccccagcctcctcacaaaaggatgtgactggagtccttccactgtggccagcctcaagta
aaacacatgcacactttcccccaacacctgagaaacgaagctcagtgAGAACGCAGATGA
CAATGGA

>Human|chr9:129198400-129200739 | element 186 | positive  | midbrain (mesencephalon)[6/8]
TGGATCACTGCACAAGAATTGcttttatcttcatctttgagcatagtttctggttatttt
gccaggaggctctctcgtgttcgggcatttggggtcctttctggtctggaggggcttgcc
ctttgatgattgggatgttagcagatacgccctttgaaacgggagctgaagagtaaattc
tgtgcagccgccttttaggaacactcttaggttttaattggattgggaaaaagaacctac
aagttatgaactttgcagagcagcagttcttatgctaaaaacagattaattgtagccctc
gcagtgggtggagtttcaaagtcaattactgcttgtcctattataatttacacacacagg
atttgaaaaagtctgccacttagtataaaagtgaaaaggttacgtgtactagtttgagta
tacctatgacttttcatttgtaaatgctttagctacatgtatgtgtatgtatgcaacttg
cagctgtggagctgtaactacatctgtgagcaagattccttatgaagagtaacctttaag
gtctggttccttaaatccgtagtggctcagcatatagtcctttgtctggcagtccagtcc
acttgtgggcacagtggctggcccctgcagagcctaaggggcactccactcatgagtcat
gaactagtaagggaatggcccttcctgggtcaattttttaaaagcgaattgctcacaaca
tttgctttctttaattttttccatgtttgtgtcctgaatcagttaatttactcattaaaa
gaatttattttaggtggaccaattaaaactttggaagctaattttttgctgagcagagca
gacctctgaaaacacaatttataacatggcttctgcccttccacagagagctgtcttatg
gtactgtaacctctggtgcttgcagaagtacaaaattgctgttctttgtcctccagctct
ggagctgagctgccgtgtgggtgggtttctcgagccttcccattgttttagggtgaacag
gcaagtctgaaaagtccagcccagcccaggagtggcatgctgtatttgtttgcttgcgta
aactccatagtttaattttttttaataggaagctgctatgtagttcggatatttaaacag
ttattaaccgaatgacaattaacagattgcatagacagattttcttttgaaaacctctga
aattgagtacagtttgcaaaactatcacggcatagtaatgacaatgaattttgatttccc
ggaactgatattagactccttattaaactatgtgcatctgcttttaatttactccaaata
attggaaaatgcaatgaagctttccaattaaagcacggctttatgctgtttaataatacc
cccataatattatagcttatgaagtgacaggtgagttggtgtatgaataaaacataaagg
cagcaataagggacagaaaaccggagacagttgtggggattttaaatgctggatgtaatt
tgcatatattaatctcttcttttcagccttatcaggcgttcttcagtatttgaagttaaa
atagcgttgacaggcgggagtacgcttagttttttcaaggatttattacttgtataattt
ctgatctttaataagcagatatgactgatcctcatagttctatagaaatcagttaattgt
tccagatggcgtgtactgattatgcaaaattacttttcacaccattttttttgtgatgga
gtttggagtaaaattaaattttttatagccttcttatcatgctgttttacagtggttttt
ccacagaagttgaatttaatctactatattacattgaccaacacagttattctaatgtag
cattttgtgatttgacagagaataatagaacacattgctcattgttcattactgtgtccc
taataaaaaggaactcctgtgtatagaacatagctgttatttatgaagaatgcctaattc
atacagttaaaaatgcaaaattgtattatgaagtagttccttttggggagagaatatctg
gaaaaagcaaatggaaataggcttgttgctgcagattctacatgctaagggaggagcctt
cttttaatgaccagcgtgtttaaattgtgctactttctcctttgaagaaggaaaaaccca
gataatcttattctattaacagaggtgtcactggttgacttgtcttgatttacataatcc
caaaagtctttcataattgaatagcatttataaaaggtggttacactttagtgtaaagta
tccaaaaaaaaaaagtctaaaggtgtcaatgataatTCGTCTCTAACATTTTCCAAAGTG

>Human|chr3:71290418-71292584 | element 187 | positive  | forebrain[8/9]
CCATAAGGGAGCACAGGAAAttcactactgctgaaagcaacacaatttgtgaccataaac
tacagaacggtgggggaaaagccatcattttaaataataggtcccaagtctgacttaggg
gcgagtggagagcatttggcgtctcaaattactttaacagggggccctgtcatatcccat
ggaaaggacactccggtctcccctccaccctctaatccttctttcttaaaggaacactca
gcaagataatgaatcctttaaatgttacatcttctgtcgtgcattattgtggtgccgaaa
ctcttcacatcaaacagtcatcaggactattacaaagtgggcttataagagaggggctga
aaaggagctgtgtgaaaagaagtggaaaattaaagctgaagcagtcgaagaaagggctta
atttactggcatgtacagtatgcaaatgagattactctcagcttaactgcatcatttatg
tccataataacggcatcatcattacagggctcaaattaaattacaccataattagcatat
caaagtgattggttaaagtttaaaacaaatacccaattttgttaatgaacagctgtaatt
gtcatgtacacttcagtgaaaactctctaaacaaatatatgttttagaagagaggaagat
ttttttttaagcagacaggtctgtagcagaggtaaattgcctaaaaaaagaatgacatgg
actattctattaatgttaatatatgctgatcattttcaggtaataaaacattctatcaaa
acaaggcttcgcttatatttagacaccttccctgctcttgaaagtgacaaaccaccagaa
acctgcttctacttgcagcaatgataacaatgcaggggtgacctgtctcgaacaagcaaa
ggacatgttcggtaacatgctattactaaccccccatattcatttaaaagacattcgtgt
tcaaatcgtgctgagtcaaagctgatttttttcctcattccagcccaaagagggaagagt
gacagaaaacttgctgcacctatggcatagaccagaacgctcctaagctgatgccctgat
aacatattagacagcctccaactcaatttctcctcatcgaatcatagctacacagcagtt
tgaaacacacagctgcactagggaagtttgctcttccatcattaaaatacatcaggaggt
acagctagctattgtcaattttggctggaatcagcatgcacacaaatttcgtatatgtga
aaccagacactaataataagcttgtttccaaacctttttgttataaccatttaatgtcag
aagagtttctatacaaaaagatttgtcaataatctggaggctcacatgtgaaaaagcttt
ccgcctaagattgtcccatttcttaacaacgtaccccatatgtcctctgagacaactgtg
agggtacatcgctgtgatacacagcatggcaagccaaaatatattttgcccaaaaaggaa
aaaaaaaaaaaaaagcactttcaaatatacttaacaagcaaattgaatgtcttattaaaa
tcgtattatctaaacagtgttcaaaaatttaaagaaagtagcttttcattttattcatcg
aagaatccattaaagcttaggctctgaagtagtatgtaaattatgtgcctttcaaggtag
agctagggcaaattcactccatcaactaatgatgaacctcattatgtgcagggaggattc
ataatgaggaaagagccacccgccattccatgttctaacataaatccctgtaaaatttga
atatctccccgtctaattaaaggctactaattccaatcaccccctccatggccccaaagt
aaaaataaacctctctaaaagcacagactacagttatatttctaaagcagtactcgatcc
tgtttggactcagaaccttccactcagatgtgtttttcgacaagcataattagcagcttt
ctaagatagaaacttaggggctgctcaagctcattttggttaaatacactgaatttctat
ttttcaaagagcttcaccttgacagggctacagtgcatgcacagagatgatccgcagcca
agaaaccaacaggaatgtgcgagcacagtcataacgtaaaataaaatTCTTAGCACTCGA
GTCCCGT

>Human|chr13:72345980-72348230 | element 188 | positive  | eye[3/7]
TTACATAAAGGTGGGTTACCATTTatggttgaagatgagtaaaggatgaaaaaaaaaagc
cactataattaaaagtccaagagaatcatcaaacattgaaattcacaataacgtgttatc
taaagttactggcaagttgatctatttaaagattacaatttactatccttaaaagggttt
taaaataaaataattcattttctgaactgtacatgtattattctaaacaaaccaagcagt
aattacaactgtaaattaatctcttcatatagactgatatcctctacagtatacttgccc
cttgcctacacagtaatatgaatatgttctgatgtttaaaaggaataaaccttctagttt
gagtaattaacattccttaattaaacatactaaggaatagacaatgggttctttatgaat
atgtgagcatgcctaaaagcaacaaaatcacacttttgttaaagcatttgtgtgtatttt
gcacaatttttaaaagtttaacctctgtagatcaatgtgcttccttaaaagactttaata
aattaaagtgcagagagctttttttcaccaggcagaaaaagctgatgagacaggtttagt
ttaatctcaggcaatagaagtcattaaccattctctcagggattaaaatatagcttgccc
ttttcttctctcacttatcattagcatcactttaatctcctagcgtttcacactgctatt
ttaatcattacttactgccttttgacaagtgcagaacatgctttttctcattgaggcaat
atcctggttttagctgacaaatgtaggacataatgtaaaaatatcaaagtgacatctctt
aaacacaccttcatcataaaaactctaaagttacaatattcctttgtctagtatttccat
gaaaattatcatttgaaaggtttatatcttaaataaagaaaaaagtttcttccaaataca
acaaaaactagtttagagaaatagtatgctgaataaatgagatctaaaaatatgcacata
catgttattcttactctctaaaatgtatactcatgaactgccaagtgtttacaaaagcaa
aatgttgtttcgatataactataataacaaaatatgctatattgaaatgcccacccaatt
accatttaatgctttataatgatactacatagtacatatatcctaggttgagcaaagtgc
tgcaatgattatccctaattctattattttaaaatatgtaccacacctctgctgattgat
agatactatgtaattcttgcggaaaatttaggtagaaataacaatagttacaaccatatt
catatgtaacatctgaaaacctattaagagtgttactactgaactttccgctacattttc
aaaattgctagtttagataaaagaaaaaccatatgatgtttgttaatgttcttttatcta
atgacatttagtttaatttacagaatctctttaatctaatctgcctaaacctgaagtgga
taacaaatttggcataagtcttttgagatctgtgaatgtaagttttatattgtctttaga
tataaatattacaagtctgagaatatattctagcattaatactgtgttctattttaactc
aaaactaaaccaatgaaatgtttggtaattgtaaaacctgactttttaaaccaaagcacc
aatttttggtaacgatcactaacacttggccccaagacttttaatctagtccatctgtaa
tgatctcatagtactttcaaccattatttaactgttagaagaaaaaatatgtcgcactat
atgtttcgacaataaaatcccttcttaagcttcacaaagcagaacaattcattatttgat
ctctttccaggttcaaagtctgtcttattacagtacttcaaagaaatatgtaatcaaaga
caaacagctgtgaaaacaatcttttattactttattatcattgagaatatatctttggag
taaaccagtggaaatagcgtacaaataatcttcataaaggttgttgttttgcatttgttc
acaaactatgcatgtttatctttaaggctttaattttactttctataaatagaataatgg
cacaggccagtcactctattgcctgtttaaaaaaaaaaaaaaaggaacaatagcaacaac
accacaaacaagttagctgctccaatgtcaaagaaatgtttttaataaacaaattttcaa
aatgatattcaGTGATGTGACTCCCTGGGTT

>Human|chr13:95618516-95619850 | element 189 | positive  | neural tube[10/13]
AACGCCAACTTGAAAGACAAtcaagtcgcccgagcaaaacccactctccaatctgttttc
aagtgtcataaacgctgcactgcagtaagattgctgctcccttaaatgggccaataattt
ccagctctcgcccacaaattcccccaacaggggatttcaatgtaacgcaattcaaataag
taaaaaccactttattgcttttcgaaaattcgcatgcatttattccgcttaaaatttgat
atagggcatttttttttgtattaccatttatcgcttgccaagaaataattaagaatagga
gctcgaagattaattttaaataaaaaatcttctcaaatgaaaatgtcaggtcataaaaat
tccttttaaataacagcatataaatctttgaaattaaccatgtaattacaatgtctatca
acttttaccttgagctttgagcctctctttttaatctcccattcttttttaatgaatagc
tattttgaaattaaaaagtactgttcattacacatgccccactataatagggtttttatc
atatttgctgtatgtaaaaatacttgctactttgtaattattcacacgccgatcctttcc
tatattgagtggaaaataaaaaatgaaatagaagtcaaaggtgctttagagctgaatgat
ttacacaattcattaaggacggtgatttttcagttagcatcagattaaatggttacttac
tctcaaatagcccttggggacttgaattgctgggtagcaaacagattaaagtttgcattg
aaagaaaaattgaattcagaggtaatcaatagcataataggggcagtgagtggtgcctgc
tgcctgaaatgaaattaccatatttttaatcttaattttccactctgtttatctgacagt
gtggatgtgcaatccaaacagataatgagagagtgggatattgacaccgctgtcctctgg
agtgcttgttttcagtgattaaatgctgtgatctgtgattactttgtgcagggatgtcag
ggctgctggccagaaccatgggaggggcactagctcagcagctgtagctcccgactctcc
caggtcctaatgtctgaaattcattttccaccagtaatatagaaaaataaagattaccta
tttatgtatatactttggctgcacaaattacaatagttaatcccattattattgttgtcc
tgactcaaaaacgttttaattagatcgatatgtagtgaaccctctctgtaagttctgtat
taatgagctaacaaacttgcttcttacaggaagaggtaagttatagaaagcaataGGTTG
GGAAACTTTGAAGGG

>Human|chr7:115313238-115315056 | element 190 | negative 
GGGAAAGTGTTCCAATTCCAtactaatcccataaatatgaaaccatgcaggatttataca
ctacttcgtaaagaaggatttcttcaggtaatttctctattcattgccatcctctattaa
aatctacaattttactctccaataatactgatccaaaactgtgctttttctacaaaggca
cacaatttgtaacaatagaattgaatataatttgcttgttagagaacctgttttgttttg
tttctttgaatcgaaaagtgatgtggccaatagagaatcttagcttgtaggttgtatttg
aaattagaaaaatgggacaagaatgatctcggcctcaaaatgatgccagtctctcaatga
aatcatctgactgaaaccatagcaaataggtgaatttatatctgtcacttagtggcttgt
tgagaaattagtgactcctaatcttggtaatttttattaagttctgtatttttataaaaa
tagaggtttagtcataaaatcaggcagaaatggaggattttaagtttgctgcatgcaatt
aaaaaaatacataattactgctgaagtcacttagcaaaagaacgcttaccagttctgctt
tgggagcctgcacttgatttcctacgaaaattaatcggctatcaaacaatcttcagccac
tgaggatgattataaaaagggaagaaaatgccctttgtgtaggtgaaatgtgtcgtggac
tgtcatcgtaatatacctcagtgaaatgaaggttaattctgatgtacaacctgcatgaca
gtcattatcagtgaatcatgaaaataaattaagctactgaaatagatacgtttttctctc
atacacagtgggtatcctgtgaggaatggacagatgaactttacagattattattggaaa
atagtgtggaattcaattaatacacctaaagacacctttatagagggcagccataattta
aatgacagcaggaagtaattttgctggatataagtcaaattttcagaatttcaggttcta
cattattaattgtttttaaaaaatctttaaaaaaactgattccttttgctaaaagaagta
ggtcctttgttcaaagttttcttaaattgaaataattttacataactatcttggcctttt
ctttgtaaaattaagtctcattctcatagagaattggaataaatcagttaatatgtccct
taaatattctctgtgtttttcagtatttagtgcctccaggtttcttacagataatgaaac
cagctctctaaatttgttctcaaaagcaaatagatgataatttttttatgtggaaattct
gggaagaaaataaattgaggcactaaagaatagggtaaatggcaaccttcaacaataaag
gttagatttaatccaagcaggcatctgacaagctgctgtacacgttgaatccatatcagt
gtgaccctaccacagacctcctttatccattaatctacacttcttttagcagagagttga
attagctcactgacagggcattgcctgctgattagcgtacatcattctatagagcagaaa
taaaagaatcaccctccttcatttaactcctctgtcctacaaaatggtgctaattttcca
tctttccaaaagcaacaagttcgtatttaggttacactgaggctctggcttcattattga
catttttcaaacaatttcatccagaccatgtacaggggaaaagagagcttcacatttgtg
agagtgtgcctgtgtgtgtgtgtgtgtgtgtgtgtgtgtgtgtgtatgtgtgtAAATCTG
GCTAAGTATAAGTTGGACA

>Human|chr5:91036888-91038899 | element 191 | positive  | hindbrain (rhombencephalon)[6/9]
TTGTGTGTTGCTTTTCTGCTGttaagcaaagggatagagtggggaaataatttcacactg
catataatgcatctgatatgaaggaaacttgaaaattatttagttacagatttctctgac
caggcttgcaaagtggcatatattatgttaatgggcaagcatttgaaaatgaatttgaat
attaaatgcactaagtttgggttctgacacgaaggaaggcatagctggtatacaatttac
aaacaggttcttgttaactctttcattactgttgctcacaatcatgctttgtgcttcaaa
attgaagagtcatatttttcactgaaaatttataacaatgaaaacgattatggtatgcaa
gtgaagttctgttataatattagattgtaaaccatattctctgttcagttgtgttctatg
gaaagtagttgcttattcattgaaagtttataagtagaaaagaaatgagcaacatcaatc
actgtattaatggtatactatattttgcagctttcatttgtaaagtaacacatttgagtt
ggcatatattggaagtatactaccaagccaccattatacattcaacccaaatatcttgtt
ctcaggtccaagcagagaccacaaatgtactattagtggactcatagtgtttaaatttac
agaaaatgaatagttaatagtaagtcttcccaccaaagcatatttttattgaaagagcaa
agcattatagtataccggatgttttaggtcatttattttgtttttgctctgggtcatttt
acaaaagcacttctgctctctagcgttaaaatgagagccactctactccccagatattac
ccagcagcacttgggggctcttaatgattaataccatcaccgtccagccacaaacctttc
tgccgcagataatgccaggcagcaagcgcgcttgacacttttaatgtataattaagtagg
aaaagtcagcactcagtatgcaaatttttcaaaatgataaatgatgccatacagcagtag
ggattgatttggtgtaaatgaaactaattaaggaaatgtcaaacataattaataaaacag
gtttaagctgcaaaacattgtcaattgaatgaatgaggaggcattggctcccattgtttc
tgctttatttagggcttgtgtttagcttgtactctgttcctaaatgcactttcgctacct
cacaccctccactaccaattcccagagagggggaaaataaatttgcttgtctctccactg
actgcagaaattaattgcagaaatcttgtcccatccaagtgttacattcactcacaggac
attaacataactaatttgaaagagcccaaatgactgcataatagagcactgtcagtatgc
ctgacagtctttggtcataccaaattagcttggttttctaattgaaattttttttcctta
gactctttttataattttttcctcagctattcattttttataagaacaaaggttttatga
tttacaaaagagtgcttgacctataattactaggaggaaattaggggaggtagaaaagtc
agatttagtcctggtaatgatgctagagaccttgctccctctagggagcctgaagaataa
tggaatcttctatttttacgggcgacctgtgcactggtgctgactctaactgtgaatcca
ctttactttgcagatcacttgcttaacactaaaagtgccagcagaatggcaggccattac
tccaaatgtcattcaaatcagtgccatttccacatgcccttccttctcaaagagtgaatt
gaagagcactgccagtcctcttatcacgcctttgtaaatcttccatgtagagttctatgc
aacttaattgatgaaccatttgggtaaataagggtgagaggagggtaaggagtttgttga
gagtaagaaatttaaagaatgataaattgattcatttggaaaagaatccaataggccctg
attttacaatcaTGTCACCTGCATGCTATGGA

>Human|chr3:180773639-180775802 | element 192 | positive  | forebrain[6/8]
TTTGCCAAAAATACATTCCTTATTactagtaagcctaggctgaaaataagaatttaacaa
aatgttgttttctgacttgatcttggggtgtttttttaaactactattttgcatgttcac
agcaaagttcttagcgcttgttcattccctcagatccttttttttttcaattaaatagct
gggaaaatgtgtaaaactattagctctaggctaaataaaatgaaaaaggtaatatttaga
ttaatacacttttaatgaacattttttgggggggtaacaagcagaggaacaaaaataaaa
ttgctgtatggctgctgcacttcagaaaaagagtcaagtttaatgataaatctggcctta
gagaaccagccagaatggatagggtctgaataggatttaaaaacccaactgtgtgcagaa
attagagttttgcccctgaatcatatggaattacagtgctgggtgcgtgtgccatgccta
cacaataaagcccagaggaagcagctatttctgttggttttattaaaccaaccaagcaat
ttaattcttttgttcaggagagttctacttcattgattaacaaaagcagggatataattt
tttcagcctttttgaaaagcctgaaatgtcaagccttttaaagcagattattctgcctct
gtgcagtgaatacagccagagtaaccttttgtctacaattaaatattctagcataaatat
aaaagaaaatcagagatgggaaagattgactcacgagagattggagaggtagattcacac
agtgatagtgcaagcagcttgcttctaattaaatatgcgactgagtctcaatgcatttgc
tttcagccgcagagagaagaagctgcccaagaatggaaaggaagaaatatatcacatcat
ctgtctgtccacaggctttccttggggcttatgaaggtattttagaatttttatattggc
atttttcaggggagataaaggtgaaccctcaagggcagtcagacaacagtcttgaaagtt
tgggcttccttgttggtacactaacctgactttaatagctttcttattagtcaataacca
aggttaatatcaatgactttgtttttagatttgaagccatcatgtatgatattgccagac
gtattgctgtgctttgggtgaccttttgttattttgaattggggctacttattgattttt
ctctttttcgcttactttatgataaattctttaatgcatattttggtatttgtaccttat
aagtatgaacccagaaagcaaaattcaagtatccttagctatttctaacaaaatgcattt
tagaaaatgataaggtttgcagttggagacttagctttatttatattcataagcctttca
tctttatacatactcatggcattttcagggaagtacttaaatatggcacttataaaatgc
tgatgacataaaatatggttgatcctcttagggtttgctgcttacacagaaaaatcggaa
aataataagaatgaaatttctctactctataactttacctttccatttcagattttgaca
ttactgaaattattggaattactttgaggaactttgcctgttgagtgtcttatatgcaca
taagaacttttcccatttgcaggtgaaatttgtatttgtttatgaaaataattgattgga
ttgaaacaacatcggaattcagttggcttttagtttgtatatttactgtacttaatgtgc
catgggttgtgattttgaatagaatcatagacatcctgtgcattttggaagcttgccact
gggaaaggcttaatatttgtaaattaatagtttgcactcctcaaaaagtggttagggcaa
taattgaatgttagcaataaagcttaaaattttccatcttttgagatttctccctctttt
aataagtaactttgtcaagcaacattctctattgaagggaagaaaactttcaattgggtc
ttaatatactattcacctttccctttattaatataaagattatgtttagtactgtgttta
acaagaaatgtacttacacaagtatttaatcttagctttcttaaggaaataggcaaatat
cttagttactaatattaaatatattaaagcttacacataaaGCACTAAAGGATGTCAGAA
TTGA

>Human|chr1:51034546-51036289 | element 194 | positive  | midbrain (mesencephalon)[7/9]
ttgtAATGGGAATAAGGGCAGGACtcctgggtataagtagctcagctgatcccaccctgc
ttctatgtgttaattcatttattcattcattcaacaagcatttgttgaaatgctctttgt
gtcaggctcagcaggaagcagtggcaataaaatggtgaacaagaaagactcggggtttct
tcatctatgttgatgtctgcagagaacagtatcagccttctaggaagtttgtaatcagat
acattgttagagagatacttatctagtaaattcctactcatcctataaggctcaaaacaa
atgcctctatgaaaccttccgtgattccctcaggcagagttaagagcttcctttcctggg
cctctatctccttccattagtattataactgtttaccagtttcccctctagactaaattt
ctcaaaagagagaatgaggtctctttcagtcttctttgcatctttaaactagcctgggtc
ccagcctgtttgatgaaagaaacaagaacactgatacaagccacagccccttggcaaaaa
agatacccaatagcaatggcaatgtaaaatcagttttagtaaatgaatcaagaattctga
tgctttagggaaagtaatgtgaacctggcaccattaacaaattcagaactcttcttctta
ggagctctctaactgaacagacagagggatgtcaacccctaattcagcttgatcgtatct
cagcaactacatttaatgagacagtgggaaaaagagagctgtccacttttaaatcagcat
atttctaactaaacaatggcaatggctaaatctttaaaatgcctatttctctcaagaaca
ctgcaatggaacatttagactttgggaaagagattagtgatttacattgctatctcactg
atttaatttaaatgctcttccaaaccaaacacacatgtgccgaagaggctactaagaaac
ccaacatgcagagttctctataagtgcagccgacagtgttgactgaaactaaacttggaa
atccagggcactaatgcacaatatcaagcaataaaacggcatctctttggcaatatttaa
tttaaaaaagaagaaagagacaggcgaagatcaggcactgtctgttttggaggatcaacc
attctgcatttcaaagcattggtccctgcaatatccaggttactgtgctagaatctcgac
tattatatcgcagttgtgagagggagggcaaagatgtgtttactcagtgattaggccctt
agaataagcctctagctcctagagagacagctcaccacttattcatttgggccaattcac
aaagcctaggaagattaaacatccatgctgagaagacaagcgaatgcagacggtgaaaaa
gaaataaaaattctttaaaaactctgagatgacttcattatttttccacaaggaaacttt
aggaaagtgtttagttagagaaaaacccacattgacctctctctaaacccttaatctttc
ctttgtggtggcactgctttgtggtaagcgactggctcgcctcgcccctcttttcactgg
aagctgagagaaaaaagactctggagaaacagttttcgttccagggacacaaacccctga
cactgttaaacatgagatgccaggaaaacacacttaaaaaaaaaattcccactttaagct
ttagactgaatgtgagaaaggagatgataaaaagagtatcacaaGAGAATCTTCAGGCTG
TGGG

>Human|chr8:106333530-106334859 | element 195 | positive  | midbrain (mesencephalon)[7/10]
tAgtAGTGCGTAAGAAGTGCACCAttttctattacaaacaacactgttacttttgatgtt
ctggatcaaatataagtttggagaatctcagaaagctatgctctgtgaaacaatagcatt
tcacgccagtaataaaactgcattttaaacttggaaatgtccaggattagaaaataaagc
tttggcactgctgataaaacatacccaatttgaagcaactatgacaagcaaaaagtcagc
ttataccagaaactctgaagacagtcaatttaaaggacaaaaaggttgttgggcacagtt
ttttttttcttttactgcatacagttccctgctatctaaaattgtgatttatgcagtatt
ttaatattttgcttattctttccccttgggtgctctccgggcagcgataaaaaggcgacg
ctgaaagagcaccattaatttgctatgatgactggccagataagaggagataatgggaaa
gataagcggagaagatataccatcagaaacccgattattaccattaaaattccagcccag
caatctgcagaagcctgataattccttctccgtttccaccactttggatgataaggcaaa
aaatagtcactcagtgctccttgattagactgcctggatttcctgataatacagtgataa
attatgtattttgcccccatgttttgtcccaaaattcagatttttttttcctattccaag
actatattttctgccctcccctcagaagctttctctcataagctattattgtaatcctgg
tttgataaaaagccctgataggacgggaggtgtttggtgtgggagccatatcatgctatc
agcccatctccccgcacagctgctcgctgttgttgtttttagccttatcacctcctgcca
atatgccaataaattgcccagattgttctccattctggggctgcagtgcaaaatttatga
cagaaatgatgatttttttcttttaccaatgcatctctttatgattagtaaatgtgttgt
gtgtgcagttttattgttattttcttcttcaagctgttgtctctagtaatgtgtttactg
ccttatatgtccccaactccagtcacactgaagtgtattggctatgggtgcaggaagagg
tggacatcactttttttttttttttttgcaaatgaatgtcattatctgctctctagtagt
taatatagagcttgaaaaggagaaactcaagtaatttatttttgtataagattaggaaaa
ggcactcttctttataccataaaagtagagttttcataaaacttttagatTGCTTGATCT
TTTCAGAGCG

>Human|chr9:968797-970093 | element 196 | negative 
gtgaTGCAGAGTTCCTGAGTGGTGtttgtagaatgagtttatcatacattctttctacta
ctggaaaaaaatggatgcagtctggactgttgtaaccttaggttgtaatctgatttggaa
ataagtacatctttaaaagttgctacagatttgagttcatgattttgttaaaaattgcta
tggagtactttgttatataacagaagccatcctgaaatgaaactagtctaaaaaaattca
ttgttctacttagttgcagctgtacctgaaataaaaatgttattgatgactgaattttct
tgtgtgtatatttggtgagcggtattaaacaggaaaaaagaaattacttgtattttcttc
gctctgtgctttgaaaacatctatttgatttcacccccatctgttgtaatcaataacctg
accatcttgttttttattaaatgcacttactcttaatttcatccaccagtggttttagag
agaataatgtggagttacctatataggtttgacattataaatcacttcttggggctgaat
cgtatagcggtatcgattgatcctgatatatcacagaaatttactgtcacttctgttttc
aattaaagatacaatcagtcagataatgacttaattggattttacagaagattgagtttt
attgcccagtgctttacgagtttagttaaggaagatcattttatcacacttgtcaggctg
ctgctactgcagccgtgtgcccttcggcgggcggctgtagctgtagctgttgtgacggct
acggcggaggctgcggccgcgcggggaatggagccggaccgcggagtcgtcacctccaag
gtgtttctagtggcctcctggaagatgatcccgcgcccaccttgccggcgtgttcgcggg
cccctgcccactgccccccctctttctttaggtctggcttttgaggatcccggagtcttg
cagctcccgccattccgcagataacctccgcacacttaattgtgacccgcggggtggtcg
gagaagctccgcacgcgtcctcagtgggaaagtgtcccctctcagcactgcccccttcag
tccccctgcatttctggaaagtcaggcaaggcccaggtaggctgccagtgcactctcagc
cttgactgagcacctttcgggcctctggtgagccccgagagccaggtttggctcggcaga
gcgggcttgggctgcgcaagcaatgcgcatcgtggccgcctgcaccctgggaactaggcc
tgtccagtgggcagcatCCTCATTTTTGAAAAGGCCC

>Human|chr1:51098841-51099913 | element 197 | negative 
gcCaGCAGGGTTCACAAGCAATTTagaagttgggtgcatttacttattaaacaagtggct
aactgtattgccactaatagcttaaaatgtccaaattaacttgttacatatggttggcga
acatgtattgattctttaaagttttattcgtaaaatcagtcctgtatcttctaacctgtc
ataattaattccatctccttgcactttgaaatctccacaataataagaactttatcaggc
tggtgttggtatgaagtggcacagcaaaacaaaatcccaaggggagcagtccacagactt
ctcttctaagcagcaaaaagctgttatcattttctgaattacaggaactataaaaggaca
ctctactcaagctgccgctgaatgtcacctgaaaagcaatcacaaaagggctctgtcttg
gcttatctctgagctctgtcactacggcaaccagcagggaataagtatctgtgggtctat
gaatttcagaatcccataaaagccagggctaaaaaggcatgtgcagcctctcagagattg
actgcattaatacattagcaaatactgtgaaacactggataaatgtcagcaattatggaa
aaagcgtctaataacgatattcgttgcctgtcaaacccccgtgaggtttgatatgtaact
gccactcaaagctgtctgtaattttatctcttttatacatctgaatccacagcattcaaa
tttgtactttgaaagtaataaactgtaaagcagttcattccatgttgatcacaattgtca
acaaacatacaataaaagaacaaaaagactttcattggctctgggaacaatcagtaccag
caatctcctgtggatatttattttttaaaaactatatatattctacatgtagaatattaa
acaatgtcatgatgcgaagcaacaattgatttgactgttgattaagtcaccttgggttca
aaaggctacttaccatgcataaatgttcattttcagccttccttttgggtgagaaaattt
gtaagactttacagccaattaaacacagttgtaAGCACCCCTCTATTTTTGCA

>Human|chr11:31785423-31787226 | element 198 | negative 
agCCCATGGGGCTTCATTTATTttttttttaaattggaagattgcattattattttcata
agtcatggctattctttaaaccgaaaatctatagttattgataataagctttattgtcag
aaatgaagtttctaatttttttaaagttgtaagtattttcttatatctctttcaaggaat
cccagtttatatttatgttcactgcagctaaaacaaggaagctgcagtgggtgtccagtc
atgtcatactttaggtaaaacccgagcatcttggtgtgcgatacaatattgcgataatgt
ctattttatacctaggtggacaaacacaattaaaggctggttacttattgtcctgacacc
gtttgaaatagtctcagagtacatcgtttgtgccaaactagctgtgtgtgcttgaagaca
acctttgaaagtctctgccgaccagtataatctaatgatttcacttacacctcccttatt
taacactgtcatggaaagtaaggaataggccattcataatttacatgtcatttgctgctt
catattgtgtgaaatttaattacacagcttaaatcgtagccagtgctcatttgtctcagg
gagcactcacaataaggcattgatgtgagtccagcattcacccagagtccgccttttatc
aaatcaccttctggtgcggccatcaaggccgcacagttgttcttttcactcttttgtaag
gaaaatgagagaatttgacccccattttcatttaaaaatccagggcatcatataaaagat
gctgcttgaaaagattttattcagtgctttaccacaatggaatatacagataaattttct
gaaggtgattacagagcctggttgggtcctcccagagctgtaatagttttgtagaacttc
cattgaatcaagagaaaaatgaaatactaaaactccccacaggtgtcggttttattattt
tttcaacaaacacttctggtagaggggaacccctgatccacagctacaaattactaatca
tgtgtattattcaacgttttagtccatttctgaaacttttcctttaaatcaaaaggaccg
ctctttagtaattgcaggctgcttggcctcctgatgggagactcatataaccgtaatccc
cctgacgactgctactggcacccatcccactcctcagcaaaacactaagactgaattaag
aggatgaagaggataattattagattcaggaacagtttcccagcaaaatctgttttttat
tcatcaccatgaaaaactgtttatggttttggaaatactctgttatggtaatgggtatga
agctgttagaagaagtgaccttattctaaaatttaactgttaaaagttttttaacaaaaa
aaaattgtatacagtacaaccaaaagcatacactttggtgctgcattgctccttatgatg
cctctgcaatatcatcgtgaatgttagtgatatttacaaacactgatagatgatatcagt
tcatatttgctctgccttaaaatgccctaatgcaacctaaccaagtagacattttttata
agttaaacagactctttttaatatttggatacattctaatcaatattttctatcagatta
acagggcaactaccaaaatcttaagctggatataatatgagtaatcattgactttacttt
tattataagtagcatctttatcaaagagatgagttgtatttgtaaaaatttgtaaaatta
caacgaaagaatttaagacttcctatcatataaataaatagagtGCAACAATAGATCCCC
TGGA

>Human|chr1:51165195-51166786 | element 200 | positive  | forebrain[10/11] | limb[4/11]
aAaaTGGTTGGCTCAAATAAATGGttctcttttaagtgcattttatccctttaggttcac
acaataacagcaatatatttttaaagtatatattttactcaaaaaatacataagtaagtc
agaaaccaaaagctaacagatgtgtgacttctaattagttataataatctctgcttcaat
gccattagaatgagccttccttttcttttgaaaactaaaaaagctttcctttgaatttta
aactgtcagggtgcttcaaagtcaatgtacaaaatctgctttgattaaaattttagacat
ctacagtgataactttatgaaaggaaaatattaaattataattatcctaaacagacacag
tcttgtgaaactaaccctacattcatgttaaaacacaaagagttgaatataatgaatttg
attcatcctcggacacaaagcttcaccacagtaaactcagtcaactgttgctcttgcgcc
tatattcatggtgcttaaatagcgcactttaaaacaaaaaaaactccaattggcttttca
tacatccaccctccccaaaaataacgcacttgaaaaactcaaatgatatgaaaggcttca
aggcctcttttctccctttcatacccccctttttttttttatttctgtttgcagtaatct
gcctttctctttctcattgctacagagcaagcgaggaggctcagagctttgaaaaggggg
ctgtgtgtaatgggtccactagaattaatttacttgcaccaaatccattgagcacagagg
ttcttttcccccctctctctctctcttctcaaatcatttggagtcgaacgcagcccccgg
cctttgtaattctagtaaagcacttaaagtgcacagtaggtgttcatgaggaccatctgg
tcaaaagcaaaacaagctgctgattttgcctttgaatagaatgaagcaagtgtgaattag
tctcttcaattagcactattacaacctgtcaagtgcatattgtaaaacaggattattaca
gtattggtcaccagtgcaattatttactctctgccttttcttgcatataaaaaaatctta
tgtttattagtttctgataactgaacggaatttctcttaacccaggcatttcaaaactac
caacacataaatcacagatgatgaaatgtggtcagctatcatgtttgatacacatatctt
aagtaacaaaaggctaaagactgttcttaattcttaaaatgtcattgcttctatcgtctt
gaaatgcaggtagacaaatacttatatgggccaaaaaagatatccaatccagattattct
aaaatagttccagagaggggaaaagacttgtcagttccaaagagctgcattataaatatt
aaatttattacttcaggggataatttgttaagaatcacaggaaacctcaatatttataaa
atgatccctactgatttatattcatttgaagtggtatgatttcaacagatctcagttttc
aaatgcaacttgaaactaataatatatatgcatatttaaaagatgcataatcgtcttttc
tgaaagctgaatAAAGGCTTGAATTCACTGCC

>Human|chr1:163939700-163940637 | element 201 | negative 
atgaGCCACCAGCTCTTGCTATTCctcatgtacacagaaatctaaacaattttctgatat
cctttttaatcatcatacaacactaacgaggaaagatccaataacaaagaaataaatttg
tggtttttatagtgaagtttggttggcctcacactggtgtacaagagacttctctgctca
aacctcctccagtagcccctagcctaatagcttgtcaaatcacgatgtaattcattcctt
ccccgcccccgccctccttgaacctgctggaagagttagtatgtaaatttcaacctattt
ttaagggttattttcactcaagtgaaatctatcaaggaaggagggttatttttacagcat
acagcaactgctgatcaccatggcaaccggcctggtgaaatgcaataaagcatccctctg
ttatcgtaaacacaaaagggaaacactgaaatctaaaagaaaggcaattattgtagggga
aagaaacaatatgccaatggaacatttgcaatattgtgtgacttcacagagctggacagt
atttccaaagctagctctgtccagcctttcagctctactagttatgactaaacaaaggtt
gagttaagagtccttgggagaagttgtttttatttctaactgacaaaatcatacattatt
tcaaactaatataaacttttttcttttctcatttcttaaatcatacaatgggcttagaaa
atatagacattaggaagtaggaaaaaaatacccatatcagtctgcttttcttttggggaa
tattttattgttgacagtggaattatggataaaaaaaagagaacagtctgtatagatcac
agaattcttttatacatagcttcttctcctcccttaactgacttttactggggttattgg
taaattccatgtagaCAAAAGCAGAGACATTGTCAACA

>Human|chr1:164023244-164024214 | element 202 | negative 
aAgCTTGGTAGAAGCCCAACATCCgctcatagatactagtaatgttgtcacatttttaag
taatagaagaatttccaattagctaaggaagtagaaaaagagtggaaatttacaatgaaa
ggaggtcagtataacattgaaggtagtgctgaaaggagaggagtgagttttctgaacatt
ttggatcccagaaaagatgctgtaacagtttccatgaccaaatatataaatggaataaat
ttatcaatctgagtatcaagaattcaaaaaggaaggcactcaaggctctcagggaccaag
gcctgtctattgtgactgctaatccaagtgagtttgggttaaaaggggttaacagccctc
tgctgtaacacatgattggtctttatgaggttgaagctcttgtctgtttgaggcctacag
atgatgctaaagagccaataatgacagcaattcaaagcaatctaattatgcaaacgggag
gctaaacaatttcatcatccttaaattagattgtcctaatgagataaagacaccaattaa
tcctgaattaatttcaatagcctatttcaggcaaacactttaatatgcaaatgtaaatga
gaaacaaagcctactgtagaatgccagagttcagaacctctctcttcgcagctgcagcgg
gtgtaaatagtgcctaatgagtttgcatggaaagacacaaccagccgaaaattttagact
tcataaagcacagccggtgcctcaggtatactggatgtggtctggagccagacatgaaag
gaggggggattttgcaggagaatgttatggtaaggtaggtgcactttgctggagtcatac
ataccattctctaagcaaaaacaaggcagtccatccagctcagcgctcaactgtgcgatg
tgtgcatgtgtgtgtttgcatgcgtgtaattgtgtgtgtatatatgtgtggTGAAGGGGA
GATGGAGAAGA

>Human|chr1:164637575-164639037 | element 203 | negative 
CggtGGTTCGACTTTGAGGGTCAGactttactcctgtagcaaaagttggacaaatgtata
caaattctctcacctctcacacgccaacatcttcctccacccaccccacctccaccatga
cttaggatcacctgagagagaaatacaaggtctcccagccagggccctgctgggctgtct
cctgaggtgatctttagataggtgtcgataacagggagcctccgagccctgccaaaatca
cttggccacagccccaagataatatttgaagttcttgtgctcaagagtgtcaaagtgtaa
catactcttcccctttcgccttaccttccccaggcgcagccaacacttgacatcttttta
tcagatgagcttggcactgccaggaccggctcctcgcgccaatgtggcagcagccacagc
ccctcagcttgttagactgaaagaatgtgccgttttaattaatgatatgtaaatatcctt
gaatgggccgcatttgcatattaagagagatttgcggaatctgcggagtaatatatttta
attaaggattaattaaaaataatgggaatttcatttcgcctggcagaatccgtttagatt
ttagcacacgtctgcttgggagtctggtaggaagactgtgtgttacgattcccgcagatg
agagaggcactcctgtgtttatcatcttggagccccactctggggagcaaagggaatata
aagggggtaacattttcctcttacctcccccatcacccacccctcttcttccctcctctt
tgtgattttagggctgttttggtattctttatggtaaagtaagtaaatggctctgagaca
cggaacactagttgtgttggcaattatgttaatgggatgctattaggctatgattctata
tgagcaattggggagaagaaatgccttactgagagagaatgatacaacagacgtctgtct
tattgatatagctccagtggtgctttctgcataattacactcgtccactttcttgaggtt
ggggagaaaccgctgcactgggaattaagagcaagggattgggataaggggcgccctctc
ccaaatccacagaggacatggggtgggggcacattcttctagcagatgtgggtgttgcag
gtgagcaaaacttgtttcacagaaattttattctcttcttttccttctacttccaggaag
tagtcttaagtatgggctgggttctagctccaatagtcctctccagaagtagaatttttt
agaatgtacacactgcctctctgaccttctgtctctgggcacaccctacttccctttcct
gggttcatgcaacaaatcctcatactcctagggagttcactattctgttcttagccctaa
acacatgttcacagccttctaatatttcctgctacccaattggcctttcctttgtgtata
tccATGTTGGGCATTGTCACAGA

>Human|chr1:213597964-213599524 | element 204 | positive  | forebrain[4/5]
acCCTGATGGACAGTGCTCTCCTGgctggaataccagctactgcgactttcattttgttg
ttgttttatgcaggatttcacaccctatttctcttgggcattttgcaggcaatggtcttt
taccaaaataaaccaagtccttttgtaggcccaaacttcaagaagcaggatgaggtgtag
cagccccttcccatccttcttccctacctgttatatttactaaagagaaaaagtatgttg
tgagaggcttcctccgccagcaccgctcttcttccagcatcctcaggcctgtccctcagc
ttgcctctgtcccagggcactgtgacaaggacagaggctgaagcccaccctcacatagcc
agccactttgtcccttcctgccccaagctcacatcgctgttccagcaactcaccagggcc
acggaggagccgccatgtagcagggaagcaagacccctcatccacattctgaggatggcc
gcccgctcacccattacctacacaatctctcagttacattaaaaaaaaatctttcccccc
cttaacaatagagaggaacaaatggttgacaaataacaacagcagcagctctccaacaaa
agcacgcaattattacaattatactatccttgattaggctgccatgcattgcatttcaat
gtaattgatgttgtaggttgacacatcggacaccaaatattctcgcctgtcccttctctc
ttttgtttcagaagctgatttgcattttctatgcttttagtaatgaagacttagcacttt
tcctccattagaaaaaaaaagagagatacaataatctgcaactcggcacttgtttaagga
ttctgaccctcgaaaataccactttgcttcacacattagctgcttacaaagaaggaagct
aatgtatcatctaattgggcaaaccactgcatctgatttctctcaatcagactattagct
tcgtaattacccatctgcctcgtgtggaaaaacggcaaggcgcacacccagctaataacg
ttctcaagagctctccaccacaatgagaggaggcgacgtggagggatatggtctctaacc
atttcggtgccaaggtggccacacaatgcaggagggctttgccaaccttcccccgcctga
atgtgtttaattatttgtctttaattagtcagagtttttgaggtctgttcaggattgctg
tccctgctgctgctgctgcggtggcggtggtggtggccggggcggatgctgaaggatggt
gaccagcgggaaggtggggaggcttcccgtggcctctgcaggagacgcttgggttgaggg
aggaatgtccccgagtttggcaggtgtcctcgagagagaataaagattctcccaagattg
gagtagagtgttttatacctctttttgttccttttcttcttcttctgtggttgagccccc
tttttccccatgtgggtgaagctgcaccctttgcggcagagccagagttaacctgaggac
gaggacatcagtggtggcctccgcactgccagggtgtgaacATTCTGACTGCCAGGTGAC
C

>Human|chr2:66297527-66299214 | element 205 | positive  | genital tubercle[8/9]
CcCtTCTCCCCTCTGTGTCTTGCTgtgtctggtttctttgccctatcgctcagtatctgg
catgtgtatgggtgtttttaattggatcctctgaaatgcatttctgacactgatttggtt
atattctattctattctgttatcaaacaaatttgctgtcaaataaaagatcaatgttatt
gtaatgtcctacttgatggattaaatagggtattattcaactcttattaaacaatcaaga
aaaacacactgggacatgctttcattctcagctgctaacaaatacagtgtatctgatctg
tgattaagaaacaaagcaggagtagttattttcagattaattaaacaaacgagtaggatt
tagggaccaggatttttaaaacccagtacaattctttgaaacatgtttgaaaaaggacat
aatttactttaactacatgagtgaacacttaagaatataaaatctttcaatgacgcaatt
ctggattaattgcccagaactatcgcggtgccataaacaaaaccgttccagggacagacc
tttaggaagagtttttttttttttttttcttgtgagtaaatgtccatttagagagctttt
ctaaatttagaagcaacgttcatcaatcatttataataagcaccgaagaactgcgctcgc
ctgcctgagacgcagccccctggtgaagagcggtccccgaccagggctgtgttgccggac
cggcacccactccattaccagcgtctgacctttgtgttcctccgacttcactctcgagat
gcccagagaaagcaaatattaaatcagtagaaatctccctcttatctcaggctgcctggc
tctatattatctttagactcccccttccccacgccaccacccggctttacatacagttgg
ctacattttggctccttctgtctgatgctgtttccgctaatggctgaagaaatggaacat
tacaccatttaacgtgtgtgggtcacattaatcacagaaaattcttttaatgtctcagaa
gtaactgtcaaactggacatactgaatctatttaaactaaagcatgccattttttatcta
cagtgatctttaattcccataaaagggtcaagaaaatgtgattaagtgacagttttaaaa
tgtactataatattaaatagcttgattaagtgacaactataaaatgtaatacaatattaa
gtatctggctatgtcccaaaagaactttaaagtatttttgaacggtttgggaattcacta
acccataatgggttacgaaggaatttttttttcttttggtgggggacataaaaacagttg
aactgaaaacacacactaaaaacaaaacaaagggaaaaagtcctcagcatttacagagaa
tatagagttgcagagcctctctttggagggccaaagactgggtttttggtaatatggaga
ttaagatcatttgaagattctgaatttgccagtgcttgaccagacttgtaatgcctgtga
cacagagaatagaatcaaagatagttgtggtagggggacctcacagctgaatggaaaggc
cacagactagtcagtgacctcccgggtgacctccaaggggctgaccatcagcaccccaga
ttcctgacttacctgtgtattgcaactcagttcccatcagggacagcaTAGGAAACACCA
ACCTGGCT

>Human|chr3:70565242-70566852 | element 206 | negative 
atatGTTGATTGCCGAAGGTGATTtttctgacgaatcccacacattcgtgggaaacaatt
tgtctttgtgtcagaaggaactccttgaacaacttggggtgaggctagagaacagcagca
catgtttgcctgaagtcttacctggagatatggccgggcttatgttacacaggcttcagc
tgtataaatacatcatgccatctgcacatggcaggggaattgagcctgtggaagctcaag
acctgtgtcagtgttttcacagaaggactgtttatgaacagatgttatgtggtgtttttc
acagaaaatggactctggagagagaaaatgtctatcaattactgaggtattatgtataac
agcaatttttaaccttgagaatacttttaaagttctcggtaaaatattttcaactgtggc
cactttctttgtctcaacgaggattcaacctcttgtcgtgggcgcacttcccattgtaat
gttctttggagatctctcagttggtgagattgtgttctgtctgacacaaggtacacccaa
tgttctgatccattcatgactgcaaaacctttcaatctgtgtggaaactgcttgtcattt
tcttctcttttcttttcctgataggataagactttaaaatcaaactgtaggattgaatga
ccatttaggtttccttgttatcatgtgttcttgatgtttttcatgtaaaaagacatggta
attgatctaaatgttaattatgctctggacaattaagcattcagagatctacaaaataaa
tttattctctatagcatgcttcctagattaaatctaagacacttaccatgaggtggaggt
ccagaatgcttcagggccagcactccagagatggaattatctccaacagccacaccaaga
gcactgaagcccctttgtgacctgttgacagacaccatgttttgcataatatatatattt
tcattttcccttagctttcttattatttattcaataaatccttttttcttgctgacagca
gttgtatttataaagctaaacccaacacagcaaaatgttcatcactttataaactaaatg
ctaatgttttatttatgtgcaatgaagaaagaaaaaaagaactgaattgatgtttacctt
acaagcagcacaaaagtgcagtaccataatagtggagttcataagcattctggcttgtaa
ttttgggtgtcaacatttgaattgcagaaagagtttatgcagacatagcacgtacacaag
tgcagtttagatccacatctataaaaataacatctgtttaagcatacattacatttaaaa
ataactgtacagtgatcagctggttaagtacagttaaccagatgtcgttttaaagggcca
gatggaactatgaaactaagattgaaaaattaaaaaatactgtgaaaggtcaaaccaatt
aagcaacctgttttgttggcatgtaacagttaaaaagtaagttaaactacttaaggagtg
agcaatatgaagatgtagcagttaaaaccaggtcttgctcctctgaggacaaagagaaaa
atccaggctagagttgctcacttactggaacTCAGGCCAACATCAGAAATG

>Human|chr3:70871316-70872957 | element 207 | negative 
atggAAGGGAACATGCAGCATAGGcatagtttttaaaaccattcaggaaggttcagtatc
attcacagatttatttatggccaagccacacacctttgtgttcaacttcatccaatccct
tttcctagaaagtcccctgtatctttcgtttctggatccctttgcaagttgcaagagcta
atttaatttgggggtgggcaggctaaatccccatgctccctttcaactccagcaaatatt
tcattgtttgtaatgcctcttaatatgctaaacaatatttatgctgcactgtacaacatt
ttataactttcttctaattgccttagcagtctttaaaaccagagcttagcacttcaataa
taagcgtattaatttgtctaacgtttaagttcttacaaaggaagagacaagcattaattt
tgtttagttaaaacaagctttgcttttgaacagcaggtggtaattgaaacaaaacaagga
ctcattagaggagcgtctggtggctcatgatacaaacagagcacactagaaaacccaaac
acaagagccctgaaataaagtggtcatcatctaattaacagaacatgttttaattaccga
gtaaaccatgcagcgccgtgtgtcaatttaactgatgtgctaagtgccagtttacaatat
cagaaacagacaaataattggaatctaattacatgcaggtctattgcacaccagcgcctc
cagcccatcttaataaacaagtttttacatcaaaccatgaatagcaaatacagccgtgct
gttaattgctacattgtgatattgggactttgccagctctgactattaaaataagctctt
gtgtggattgcagtttctctgctacgctttaattagaatcaaatgagaggcagagatcgg
gctgtattactgcaattcaatatatgtaaataagataactggctaatctttttattttat
ttctgagcctccatgcaataggcggtttagttatggtaataggttatcactttgcaaatg
aagtagacttgcattgtgagatgaatcaagaaacatgtaatctttgctagagagtctaaa
tattccccaatcattgcacgtgggatccagagaactttcttgcccaagatatatggtgct
atatttttaatgcccatattggcctagtttttcagtgatagcttttgatgttgtatttca
cttgtctaaataaacgcgtgatccataacatactatttacaatgctcagacagatatttc
gagataaactcttttaatggagaatcatttgtttgagcacttgaaaggttgcagggaagg
tctacataaatactgtataatgcaaattttaaattaagaccaaggcacagataacgctca
tatttcatactgtatatacatgtgctgcttgtcagagaactaatcagggattcagaaata
ccgagtatgaaaatgaaatctatggtagagacgttgatgggccatttttctatattttcc
aaatagggaagtagatggtatagctattgttgaaaaattaccaagtaatgatctcctggg
aagatctccttatgtttcattagaattgtaattagaagtggccgtgaccttgggaaacct
gcTTCAGGAGCAAGCTCTCCTC

>Human|chr3:136982707-136984175 | element 208 | positive  | limb[8/10]
CAaCAAAGTAGGGTCAGGGCTGGTctcagcttgtccggcttcctctacaagggtctgtag
aggcttgtctggcctctacaagttgtgggccagagcagtctggggccttgcctacctggg
cagaaactcctgccacagcaggggtgggagggagggagggagaggcggaataacagagat
atgttctacatggcccactttccacagatgctgggcacagcagccgtttcaaatcagggc
ctgcccttggccatgctccaagcaggctccgggctcaacgagtgtgcagcccagatgatg
ccaaaaactccctgagtgagctcttagcacagagttctcacccaggctgtctccccacac
ccccagcctccacccagcctcctgctccccgtggttgcatagcagcaaatcctcctcatg
cgggcttgattctaattgcatgaacatctgtttccataatggctagcaagcgcattgttg
tcctgtgtgttattcaggccactacaagcacctcttatcacaacgccttgccagaacatg
acacagaatctgtcaaatttcatttcttagtccctcaaatccctatgtaagtatttattc
ccgcagtaagctccgagctccagttgcttggccctcctcccttgcctgggctttctctcc
ctctgtctcaggctctctccctgccattccccctgctctgcctctccctctctctcgctc
tctctttttctccttttattctccccctttctgtttgctaaacgttttgacagaagtgcc
cgatgctggcagctattgactgaaaggggtagctgccaggcgctcttgatggatgggctc
attttccagcctgcagctagtctcactgaagcatccgtgtcatttgtaatgtcagccaac
aaaatgtaatcaaacattccagcagtttaatcactgagggctgctcaagagatgattgta
gtgtcaatataatgctatttcattatctgtttgtattttatattgacagtgtcagataaa
cagtgtggaaaattaagattaaaaatatggtaatttcatttcaatcacccagctacagtt
gctggcccattatgcgattgattacttgtgaattaaattttgggctgaatgtaaagttta
atcttctttcttctctgcaattcagttccccaaaggcctcttagtaagtaagtacccatt
ccatttgatctttaatgaaaactaatggcccgaatggattgtgtaaatcagccagcctgt
gtgtggagctgacagtgttttcttccacctctcaaaacctgcttttaattctctcttcaa
ataagaaagaggggggagaactgttttaatagctgtaatccacacctcagtcaaaatttt
tacttgcaaactttattatctttctatggggatcaggtggctcgatccatctttcccttc
tttctcctcCTCCTCCTCTTGTGACAGCC

>Human|chr3:137047544-137049271 | element 209 | positive  | midbrain (mesencephalon)[6/8]
agCaAGTCGGCCAGACAACCTTTAtgatcttacctttgtactcaggaaaaaatataaaat
tacgaaggaattttttaggaagctaaaataggtcaccttcccactcttagtactgagaaa
gacatttttagagcttgctttccaaacaagcaaattgaactgaagaagtaactttcattt
gaaaatcaggtgaaagtcaacaacattgatgattacaaaattaacaacaataattccctg
ggagagtaccttcacatgtcaactaattcatagggtgaaaaaaaaaatagacaaaattca
gttcaacaacaggtaattttgaaaatagtcaatttaagaattacccactaagtaggagtt
agaagtctatgattattttttggtttattctaaaagtgacttgtgtagacacagcctgtg
tagggaaagcagaccgtgatttgaaacatgctgctgccaaccaaacaataaaatgaagag
aacaataaacaaaggaaacctttccaaaggctctcttcatttacattctgagattactgg
cctcatctctctgctgaaatagccttgctttaccaacgaccatccaaatgcataatcagg
tgctactggcagcttttgctccaacaaactgcatggagaatatttgaatgctgccaagac
tataggtgcctgtttcaagttgtcacagaatatgctataacatgtcataaataagggagg
tatatttataaatctgacattaaaaatgtgttcctaaaatatctcgcgtgttccttggcc
atgtcagcatagaaataatgtttagtatttgtttattttactggaccaccccatgaacct
gggggaaacatgttagaaaaaaaattatagctacgccaactattctgggagatacacgag
ccctccatgtttatcaggttgagggcactgtattttgatgtcaataagcaatttttccag
cccggtctcctgcccgacccttttaatccatcaatatattattagagataaagttggtgg
atgcctgctgcagttagaagataaatgacatctctgaagtcaggcattaaagactagatt
aaggccttgtgacaccgttttcagtgctcatctgtgcacttctgttcaacctatcacact
gagtgacaagaaagaaaaataatgaactgggccaggggaagaagaaggaaaaaaaaaaag
gcagaaaaagagagagatttttttccccctaacacacaaactacatcagttcacactcgg
gattagactgcatttaaagaaaggaaaaaagaaaagaaaatggggaattgggaaggacag
ggaagggactgttctgtaaagatgaaaataggtagacaaaagggacctgaaagcaaagaa
ttccatttctgcctggcccatgttgcctttggttcccccacctgcctcccagcctctccc
atgcagatatcccccagttggcttccagttgctttaggaatctgctccatccctgagttc
ggagtgctgacacaagtcttgttaagaggcagcactcggttctcaatcttggtgaatcgt
gttcttccctcctcaccaaaggatttccttcatgctgctatcattggtctggttggaggt
attaaagatttttgtaactctgtcttctgatagtgatttgaatatggctactgagttgac
aagtacaaatgttgaattttctccaattGTGTGGAAAACAGGAGCCAT

>Human|chr3:137067622-137068925 | element 210 | positive  | hindbrain (rhombencephalon)[3/4]
attCTGTCCAAAGAGAGGGAGCTGttctccaggggttctgcatgggtctgcttctgcttc
aggttggttgggaggcagcgcaatggctcccaggttctcaatgatgatgaaccctgtgtc
tgtgggccaaatagccttctctgagccttaatatcttcctctgactaaagggcccaagac
cttggtgttcataaaaatgttcgaaaacctctcacttgttaattccccagtgcatcccca
ccctacactgagcacacagcttagactgtgtgttccaggacgagcataaggccccaggcg
ccatgccatacctgatgaggtctgtagattcatgtgagcagcagcagctgctgcctggga
agttatccaacgctccatcaaatctcaacaactgtcctgggatggctgtgctggctggga
ttgcccactgcagccagcagaagcccatacacacctgtggttaatcccccaaagcagcag
ttccggtctatgaagggcaggcaacatccgggctgggcacggaaaggtgaacaaacacta
ccagtgccctgccaattgccagtcccttcattctggtgttttttcttgggcaaatttggt
tcctgaaattaattattcaacaggaggtgacagccggtgtatagcagctctgttggaaca
gagaataaaaaggcacattggacacagcagctgcacctcccagaccctgaaatttaagat
ctttataaatgatctgttaaaactatagtgacgataagcttatgaatcatgatctatatt
aatcagggctgctgatatggaaagattaattgaaacgtgcagttctacacaaatgataaa
gtggtaacaatttaatatcagacaagaagagtgaagaaattacactccaagcttcatgca
tcattactatggatattaatattttacccagcgcaacagcatcgggaatcataatgaaaa
tccataagtggtgcacagacatgattaaatacaacagtctttaggagctgtttggtggcg
gcagttgggccatatttcactcggcggctggtgattccagtgatagagtctagacgaggg
tgattaaaaattgttcctcctaaaggctgttaaccttttactactaaaatgaatttcttt
gatttttaaattatgttgttctctttgctcttttcaataccaaatttgatcccaaacctt
gacagggtgctgggtccttggcatagtgacagtcaaagcaaaatttctcagctgtagtcc
cctgcctcagggtgtggccttgacCAGGTCATGCAGAATGTTGG

>Human|chr3:137125171-137126977 | element 211 | negative 
tttgCTGCTTTCAGCCTTGTTCCTgaaatttatgctattgtcagaaatcctagattaaaa
atctagtagtgtggctaaatgtgcttaaccctctttctctctaggtgttcaacaccctta
tcaagggttcatctcttcatttggctgtgtttatgtagatgtgcacaagcaacacacaca
gacatatatagaaacacccacaccgacacacacacatacacacacacacccacactgcag
gaatggactttggagccactttgcatcatcacccctattaggattatcagagtattggat
tgtgggtaaaggaagatctatttctttccaaagggtgagaaaaatgggagggtgtcaggg
agagggaaaagagaagaaaataaagtgtgtgtgttttgggttgggggagggagaaaagga
gagggggaatatgagtgagtgtggagggaggaggggaaatgaaaggatattatatatttt
tttgtatctgtcatttccctgctatctcccatatgacttcttaatccatcagaatgctgg
gaagataatgttttgggcgaaataacatgagagagaggatagactcccaaggaccaatat
ctttattgctcggaggataaacggattatgtcagccattttctgttgctgacagcttttc
ttattaaccgattttattttttaatcttccagggaagaaatatggttttatgtcacaata
aaacgccggtcacatctaattctgccctcaaacaaacagatttctgaaagccttgcagag
aaatttgaaataactttaaagagggggtttttggataaagtctttatccaggggcttgtt
caactgcagtgtaaaaggtttagagagagaggagaggagagagagagagagagagaaata
gagggagggagagagaagagaagagggagagaagaaaagcggagaaaggaagacccacac
agctgttttgcttggtgatctctcttcaaacacactggggtttagtcaggaaaatgcagt
ttggatgaaagagggctgggtagatgaaaagaggaacagtgggcttcttctggggctttg
ggtgtggggaactgcttacccacacctctctaaaactgacacttcttcccagttgttgtt
ctggaaccattaggagttgatggtgtgtctttcaagaatcataaacaaatcaatgtgaat
tctgtgaggcatttggagctcagaggcaattcttgtctttttttccatgattcctttgct
aggaaatttcagcctgcttgaggatttaggtcttcagttagccccaagaaaaccttctgt
caaacaccgcagacaactctggcctttgctcacttctgtaggcctgcaacgagcacatag
ccatcactaatataaaaaaccactcgtttcttctcttctgtgtggcacaaagcaatttag
ccagacagggctcctgcccaccaggggcttagcccagaaaacgtcctgaatttgtgcctc
atactttgttcagtgcccggctcactgcagacccagtaccttgactgataatgatggccg
agtcttacattgtgccctgctgggaagtattggtgatttagagtactttaaaaatctgtt
aaaaataaatttcttggattttctaaggtgttgttttttataagagaaatgggcttttca
aaaaagcatcctgaaacctgggacaatttgggaacttaaagcttgtcctaaggtgagtga
gacagactaaatacctccagtcaactgtgaaaagaggggagattcaaAGGAATAGGTTGG
GCCAAAC

>Human|chr3:147030229-147031770 | element 212 | negative 
tcaaGATTTCACTGGAGGAAAACGtatatatacaaaaaggtaaaataatgatagaaaaaa
tgcatacctcttctactaggagaaagtcacattttaatgtcttgggccataaacatcact
atgtatgtaacttttagctacaatcagttgaggtacagacaataaattcttcaacatttg
gcaattgattgaagagaaatactcacaacatgagctacataaactcattctgtaaatgag
aatattttaaaagatattgactacagatgtttcaaagtagaatttaaggtctcactgggt
gtccccaactggtgatcactctgttgtaagcttaactctttagcaaggtcgttcaaattt
ctgttttcccttctcaacttttcaccctgcaagcagtcattgttacatttcaacacttct
ttacatcaagcacctaatataaactgggaacagctgcaatttcactgcccagccctttct
tccacccttacaacatttgttctgttaatgtaggttaattctgcaaataacacttctgta
aattgttcttgcaaactgctacatcatttatgtaaggacttctgtgaactttgaaaaatt
aatgcctttaattttggttgatggcaacatcagcagagctctgtaaattgcactttaatg
agattttgctacaggggataatctgctactgacagaggaacatcttgaaaacatctgtag
acctataatttctctatgacgattagatcccaccacaagactccaaatacaaaccccaaa
taaagaaggaaaatgtaaagttctaaatgagaatacaacctgttctttaaaagcaagagg
cccactatgaaaagtttcatgcactgaaaataaatcatttttggactaattaacatttag
ctttatttaattaagaaagactattagtatctccactgctgtgcatctgtatataatgaa
gcaaacagcagtaggtataagataccactgagggatatgcccaagtaacccagcactata
ggtgcaaaggaatgtctattactgttaagtaactgacatctgagtcttactttaatgttg
tcataaataaaaggaagatttccacagatgccttcacatatggtttcttatttgtctctg
atggagactggaagttggattagatgccaaaattaaatgatttaaatagacagctgcata
atggaaactactaaataacaccttataaacagtttctaattatagcaagtctaaatcaca
gaaggatgacacattttattttgctagagcaaacattacttgttgttctaatgccattac
gtctaatgcccatagttatgttaccttaacattcactcttgctcatgtttgtgaacacat
accctctttagaatggtagcttttgaaatcacaactcattttccctagtcaaacagtaca
cttgcaaaacaatctgtttaaatatatatcatatttgcataggttgaaataaacaaagtg
acttatatgttacactataTTCTCCACTTTCTATGCTGTGAA

>Human|chr3:147049536-147051100 | element 213 | positive  | limb[2/3]
CtatTGCCAAGCCTATGATTTACACAcagtttaattattcagatgtttattatgttctac
ataatgaaatttggaccctcatattttcttcctacatcctagatgcaggctgcaattata
gccacagatatctgtttatttgatgaattttgcttcttctgcatagtttgataaatatgg
aaataagtcaaaacctactttatatacagtaattaaagtgaaaaatctagtcatgatgca
aatccttaattggactccaggagagatatgcagaatttctctttaataatatgggatgac
tggggacagaaaaacaaagcacactaaaatatggtttagaagcacaattaatcacaaaac
agaaaacaaccaatttagcatagctcattcagtgactctcatggctcaggtaatgttctt
ttaatcatctggctctaatattaaggttgtgtcatgtgcatctgaaaaaaaatacaatat
atatgctgatcttcagtgtgaaacgtgttctttggtctaatttgtaaacagagccctttc
ataacaaaatgcttagactacttaatgacatgtaagtgaatgatcaaagtagtacaaaat
gcttttaactgtgtcctgtaaatatattaattcattagacccccctcaaaagaaaaacct
tcatttctcatgacaatttgttagttctcgtgcaaattttgtttggtcctaataggtaga
aacaaccagccaagatatgttttaggcttatgacaaaataaaggatatacttcttaagca
aaattaaattaacgtaccctgggattgtgcagatgtggctggaaaacaaattatatatac
attaaaaaaacacctaaggaagactataagtatttgttttcatgtacaatacatgcattt
ctctaatcagctgaaacttagccatcgttgtcccctaatttgattgtaaagatattattc
tccatataggctttcgtaatatctcattaagggaataattacatgaacatgctttaacta
gaagaaactaaatttactgtgctactttgtttaaatagaaattccattattctgttctgt
agaaaatgcctcagccccacactaagcaaatgagagtactgcttttgaatttagaaatgg
tcccttcccaaagttatcctgaattacctaagtacaccaaaattacctatgtgattgcat
cctcagaggagcaaaaaagaagcttatggctttatgcctcacaagcactcaatgacatta
tcacaaggatcatttttctgttccccagatgtgttcatcaggacagaccatgactacagt
ctccatgctgagagcagctgaaatcagagaggcttgatgtccagtattcaaatcactgcc
aaactctttctaacccaagatgcctaccttcccaaacagatgaaaggaaccaaagacaac
tgagtttagatggagtcttctcctggctttcccaatgacctgacatctctatgagatact
tgccataaaacttacaggctacagagagaatgccctttgatgtctTTTAATGACAGCGTG
ATGGC

>Human|chr1:243895796-243896468 | element 214 | negative 
acaCTGCTTCTTAGTGATGACGGAGTtgttatataacacactggttcatttaaaagaaca
ggaaaagagtttgtgtactgataataaaaatttaactcatgttgagaaaaataagtaata
aataccaatgaacaaacaaccagcactctcaaggactatatggtgacacatctattgtta
tgtgcatttgccaatcagtattgttatggttctacaaagaatccagtgcaccagactgca
gctaattatgtatattcaagtgattagcaagcacttgttgcctctttcacaccaccctcc
aaacagcagcctttgagaggagaatagactgcaaatttattgagagaacactgttaatcc
tttggggagaatgtaaatgtaaacaggactactctacatcaaggtgctttgacaacaaca
atcatctgcataaacacatgctcaacaacaaacaggtgttctatttcacaactagcaccc
atttgatgctttcaagtaagcattatgcacaaactgttagaagtactttgaaaccagctg
caattactataattagctgctttcctatactttgtttccttttacctgttcagtactgtg
ctatgccaattcatacactccaagtaaaatgaccagttcaggacttttacTGGTAAGGTA
TGAAAAGCACACA

>Human|chr5:50335050-50336643 | element 215 | positive  | dorsal root ganglion[6/8] | cranial nerve[6/8]
agCCTGGACTTGAGTCGCTTTTtctacttcagatatgcttaattatctcctgatttctta
aaatctgaaaagccagatgctacatcaagtcacctggacactttaaaagtatatggaggt
aactttttaaattaatagtcccaaaaagttccctgaatagtttctttggcatccatttga
ttaagtatttttccatgactattatctaactcatgcattgaatgtggacttccttccacc
ccctccccactttccccattggagcaataattgctgttcttttcaaatcccctaggatag
tcttcgctctgcaaagttgaaacaagatgtgacatccagtcctacttaatcagtgttcag
cccaaacccacagtggcagtgaagggggtggtacttacaatttgtccgtgacactgacca
ggtttttaaggaatgagagtgagggaaaatagcataaaatacttaaatttttatggaaaa
ggtataacttggtgaaaaagcaccatcataaattcccaaaaagtgtatcttaatgataca
cttagagtaaatcatttgccttgagagacaggaggtctctggtgacccgcattgcagcca
caagagactcctagactagctactttcagctaaatgtactctcatattaatattttaaaa
tgccataatgcctctctgaaaacctcagaggacagatacatcaatttgcgaggtcttcac
tccaggaaatagaaacagggataatctgccattaaaagaaatagttcattatgtctgctt
cttgggagcacataaactatgtccctcacatacttaagttgcaaatcctcactttaatgt
gaagggaaacaccatgccccagagctttattgtcccactgtttattagtacaaaaaggtt
tgttgtggtatgaaatcttaagcttgttgcagtaatcaatcagcttcaaagactcttcac
cctgagccagattcattacaaataaatcaattaaacataaagtttctattttcgggaggt
tcacaatgcagaatagaagcaaatgcatcacagttagagaaaggaattttcctggagcga
tgtcacttcacaaagagcccttttgcctttattataccatggagcacatgctcttttatt
ttagttaattgcagacattcttcttcttagtatatatttttcattggggaaaaatcatat
ccatatgaaaaagatatgtggtaagctaaaaatattgctggaggcaggaaaaaataaaca
attggtttgtgtcttcttgtgattaccagcctgaacctctagtgaagcattggacaattt
tcactctctaagctttattgtgttttttttttccaccctctgtgctacagctgtttatag
tacaggcagctgggtggcaaaaacaaaaacaacaacaaaaaaacaaatcaaatccaaaaa
caaacgacaagaaaaatcaaaaccaaaaccaaaaataacaacaacagaaaaaaaaacaat
aaatatctcaaatttcaacatctcagtatgtcttcttcattagtgaaacaaataaaggac
taaacattctaaaCCAGAAAGCCTCTTTGATTCA

>Human|chr6:51076205-51077209 | element 216 | negative 
ttagGTGTCCAGAACCGATTGACCcagtgttctgtaagatcagccttttctgtatctctc
taaattttagggggagggaatttttctcattagtaacagagatatgtagaaaatacaata
ttcaagcttagatttatcagaagataattcaaattatctcacttaacagattctggatct
gtttaaattcactgaaaatctggatcaaatactagcttttctattacagagatatcaaat
ttcggatatgcttcattatgactcaatttcttggcacatgctaaaaagcaccccagtaat
ccagtgcaaatgaatgtagaacatatcacagaccctgctttgggtcagaatgtccccacc
tcctctctacctgctcactctatttttttcgcctgaataggatacaccccaatattgata
ttcagtacggatactgagcatgtaatttattatgtcaaactgaaaaatgcctgtggtgat
acaagtttttatagctgtggttttctctagttcaaattgctttgagtatctatgtgttgg
cagaaagttcgaagtaggatggatacagaaaccatgagtggacaaaagacacctttagaa
actacaaaccagcaaccagaaagccttttagctgtaagtcagcagacttttatgtcaagc
ttggctgactaattattgcttataatttgcattaggattaattaactaattagagaggaa
tgtctgaaggcaaagttatggctctgcttgtcaagctgaggactttaattattctgatat
ttttaattataatcagctgctgaatgagtattacattgtcagctactatcgctgaaacta
ggctgggcaaaggggctggaggaattatggggacttgcggctgttcttcctactagcaag
ggaaaggtatggcccagccacccggaggaagaaaatcttccaagagcaagtctttaaaag
tgcacacagaactgggtaaaccacaACAATTCAGGTTGGTTTGCC

>Human|chr6:51148668-51149710 | element 217 | positive  | hindbrain (rhombencephalon)[14/20] | midbrain (mesencephalon)[11/20]
CtagGCACAGTGAAATGCAGGCTAagtgagttggagagatgcgggcaagcttgccagaaa
tagattgcattgcgctttcctggaaaggaggaagaacaaaaacacaaatggcaaactatc
accctgtttaaacagttcagaaagaaagagggagaagggagggatgaaggaggtggggga
agagggttaggaggtagagttaggggagggaggagagaaacttcagagtggggggaaaaa
cctcagcagacaattagactaatcttcagccagccaggcttgtgggttcattgtttggta
tttgcaggggcccaagctgtgtgccctggaggggcgaccttctaatcattatctgtctgt
tttattacccagccaaactgggcccagttttaaataaaatatgcaaaggtttcttaaatt
atcacctggggcaaggcggatcgcctttcttgctgtacatgttgttaatctgtgaaatgc
aaattcccttcatcttatagttgggctttattaacttttttgaatttaaaatttctcgaa
caatgagttctgtcagcttctgaaattatattttctcttttttttccctcctctaacacg
gaagcgagtttaaagcataaaatcaccaggggaaataagaagagtttcatctcgctttca
gaatttaattggctccttagcaattattagtttttgctgttaaagtcattttttattact
ataagtattttcttaaagaaaccacattacctttcttggtgaggagtgaaatgtcatagg
caaaaaagatgaagggagggtggaagagagaagaaaaagtacacacttcagaagggatcc
gagtaacttatgctattgatcttcctggctcagaagttgtaaaatttaacccttacttca
ttgatctcctaaggctcgggaattcaacaagctaaattttatttttttaagttttttttt
ttctgatttatatttcaagctccaagtgagaactcttttttatgccttgttctccactcc
ctcCTCCACTGCCTTCTCTTGCT

>Human|chr7:114056847-114058647 | element 218 | positive  | forebrain[5/7]
ggttTTCACGGAAAGCAGAGTCCTatacctaacagagattacggtattgaagggttacag
gtatctgtttagaaatatggtgctctattagaaaacaacttgtttgacttttttttttaa
acccatgtaaaatttcacagaatatgctcacgttttattttaaagatcactaaaattata
tgcattgaaatactaataatctttgtaaaaggtggatagataatttgtttactttattat
tcatgaaggcaagtaaggcatggtattctgctattgtgggcatattattaacatttcata
gggatttgtgctggaatgtggaatgctgcttcttcataatttaatactcctatgcataat
gaggtttgtgattagttgatagagagaattggcccaactccattctgaaagcagataatt
tacattgttctctagagtctagaatctaataggttctttagtgcaataaaattaaatgct
acatgttttaaatttcagcatacaaatccccctggcaattttctgtttttaatttttgcc
ttttgtttcctctaaaacaatgaattttaaaaattgtttctagaacatatatttacctag
ctcttttatttagtatgtacaagtcaattagcactgttcattagcagaattgggtatttg
ttttaaagtttaaccaatcactttgaaatgctaattatgatgtaatttaattgcaagtcc
tgtaatgatgatgctgatattatcgacataaatgatgcagttaagcagtggaatctcatt
tgcatatgcttaaagcaagttgaattgggctgtttcaatatcactttgctttaattttcc
acctctgttcacaccagccctttgggtttttaaagctgtggtttcctattgatgatcagt
gctttcatctttattttaatgacaaaggggcaacaactgacactggaactgtaaaaatga
aaagcaaataattacttctattaaatatacgaactatgaaaccttttttggtaatgatca
ttctttagaaactgacaaatgcatgcatttttggtattttcttatagcattcttacactt
ggaaatgatactatgaaagaaatacacgaactgatatacagtaaagtgctatgccccaag
atgtttctactttgtgaaaagtactttattgcatcttaaaatgttgtagaaagtagacat
tgcaatacatttttcaaaaactttctgtgcattcagatttttgtgagggtatattccttt
aaaaggaacaacaaggcgttatactcatgattgagctgatattaaactccagtggttatc
tgtttttgtagaggtttggacttgggtaattttcttctggaaagattatttttcttctga
ccaatttctcctgttatgtcctaattggttacataaatcttgtctggtatgaatgagaaa
tgtttctgtgttgtcaagtgtaatcttcacccttatttaccaattcattaagatctattg
atgcaggactggtgagagggaatgacaacataaatcagccctccaacataatgaccctaa
tcagctagaaataactggaaacgtcatgatgagctatgtctctgtattacttcggcaaga
ttctgtggctagcgaggtttgtgtctgcttcgatcattaactttacatccactcaccttc
ttctaaagaagttgtagtgactcttgttagtattacaaagttctttttctcagacatttg
aatctttaggaaccatagaagaaaaaaagaaagagaaaaGGAAACTCACAGAACAGACGT
C

>Human|chr7:114062615-114063919 | element 219 | negative 
atatACACATGGGAATGTGGAGTGgaaaagagatagggagcataagaaacagggaaggag
aagagatgagaaagaagaccatagagaaagttgagtaagcaacaaggaccagtagtgtcc
ctggtggtggctgagataacacaattaactatgcttgtccaggtcaagtttcaaactttt
aaacattgctgcgaatacggaataggatacatgcaggtttctgttatcactctggcatgt
aactatctcacatgatacagttttataccaatagaacatataactctacgaggaagaaat
aaaaccaacaagtctagcattcagtactaccctatcataaagtaaggaggcctaattgag
ctatgtctttatatcctgctatttgtacaaataaaagactacatcttgatgcaaaataaa
cacaaaagcactgttgtgactataacagggagtcatatactaatttatataataagtggt
tgtgcacgctttattcaagattatggctgcaagaaatggcatgaattgctgggtgtgttt
aatgctggattatagcaatttgaaacatgtcaaacacatggctaatgcctcatgcttcac
tcattcttgcgtaaacctgcatagccaccatccattatacccttggtaacaacacaattc
tgcaagtaaatattgttacactaagtaacctttcaattcaagttgtttaggaagagaaaa
tgcaatcttgtgcagtcagttccagtgtcagtttaatgtttcaaaagggaagtggtgtag
agaataagtatctgtacagtgacttgcttaaaaaagaagaaagaaaaaggaaaggaagga
aaacttaatgcaggggagaaaagtctaactgtatcgtttgagtgtaagatctgaagagtt
attttctgatgtggctgaaaagttgtgtacgatgaaagacttaagggtttaacttacagt
tcagacaaacattaaaacagggactcccagattcatctttccctttaatgatctggaatt
tattttcactgatttttgtaaaatgtttgtggtgggattgataagaatgaataatttagc
ttggtatgtttcggatcataagcacatccactctgaaagaatatgctgaatttattatta
tttaaaatatacttaaaaggtaaacagcacttcacattgtgctggaaatatttcctatat
tgggaaataagtggaagtgttaccaagagaaacttagtaaatgctagaaataatctgcat
tgtccttgaaaaattcctCCTTTATAGTGAACATACTCCAAGCTT

>Human|chr7:114070779-114073266 | element 220 | negative 
CAgCTGTGAACATGTGCTCAGTCTTTTtgataacctagaaagaatgtttctctgatgcca
atatttaattttctcacataaacttatactcgcttaatctcaattgacaagcatctacca
aaatactaggtgtttctaggttaagcacacataagatatttacttcaatactcatgtaaa
agatccacaacaaaatggtaataagcatttatgtaatttgtctcatgaattgggtatact
ctcgtttctattaacacttttttcatagaaatggattttttaatttataaaaaaggattt
aaatctatttactatgcagtgttgtgtatctacagtgcattcttaagttccattcactat
aggtacaagtggtagcatattcattgtgcctgtcttgcatgaaagcatttactgaagaaa
tatgacaagaacatgttcagctaatgaggtcgaatggttgttacattaaatttaggcggt
gttttctattaggttttatttatctgtatttgcattcaatcctttcacatttgttatctc
tcgcccaattccagggatggggcgccttttctcatttcacagccaattgttactgtgcgc
tgactctgtaagttgctggtgaatgtaaaagtgactgcaattaacctgactttgttgctt
gaggagaatttgagatgagaaatctgacagcaaatgacaggcatttttctgggtttagca
cagaagaaagtctaagtaacattgcaaagagaggcattagggagtaggtacctgcaaatt
aagtggctgacactgtctattgagaatttagatagtaacggctggaatttttatgttaag
ttcacattattttatattcatagcaagcttccttttgagcatttcctttgtgactgtgca
tgatctcatttattgtaatttgtattttttggttgatcagaagatggctgtaattgtaat
ttttattaaagcacattcttaacatgtaagaatgcatatatttagatgaaaacaatttta
tttttgagaatggattatgtgaacttagattttaatatgataacagcctacccctaattc
tcagagatataatgtgaaatggtggaaaactttgagcaataatactcatggcaggtgagt
attttttttaaataatacagttcaatatcagtatacttatcttgtcatttatttctgttg
aactgaaggaaagaagtctgactgtacagtcataattctgtcttgcattaactggctagc
tatgcttttagcaatagttatttttactttccaaagcctgttggttatgtagtttgaatt
acaatctttgccttcaaaagcacactctatacaactacctcctgctagtagatagtaccc
acacagtatgcaacatttattgtatttgtcaggtgtttaagaggccattgggagttttaa
ttaatgtcagttaggaagatacattgttcagttggaagcagcttgccaagttcttcattt
tcctataatccatatagtctactgtctttagggaaatatgcaaaattaaaagttacactg
catgctgttgtctttacaacattcagctcatcaagcaaaactctcatgcaaattttaatt
tgcccttgagcataatttagaaaccataatcattgaggttttacacagcacagataggaa
aaggagattggattaatttacactctcttattcaaatgacctcattacttttatggtaca
aactaaggttttgcagctgactgtataggtaaagtactgttaagggtttaaaaagtaata
attttctagaatttatctttaaattacattttttaatatttggttaaagacatttctttg
gagatctttaaatatcctaaagtttatgtattgatttagaaatgggaaaatgtggcatct
atttacatttatcaagtttaactattaggtcttggggccttctatttacttgaaggatct
tttcatgaattctgtttcagagttaactttttactgttttcagtaatccctaaagaagtg
tacacttggcctgacatatagagttgtcgtctaccacatgatgacactaaagatatatga
tatgactgacagtgtagttgatgtgcgttgtcttccctagacaaaacagatggtattgtt
ctattatcatccacagttattttaatgtactgtgtccatctgtgttaagatatattacat
ggtttcatggaatttacagttcactcctgcagtaactcgatttcactgtttggtctctag
agagtttgcaaaatgtcaagctgtagcttgaaaaagaaaagtgaaatctactggaaacta
atacttatgaccatttcatgcctgatctgctttgtggtgttgtttagaagctagggtgac
gtttataatacaacaggtaaaagaaaagattgtttaatgcatatgaaaaattgtaactgc
tcttatTGAGCATTTGTGTCCTAGTCCA

>Human|chr7:114208952-114210310 | element 221 | negative 
tgaCAAAACTCCAGGATCCCAACAtgttttgttaatgctggagacacaaattatgatatt
ttatttaacataggtgcttgtgaaataatttaaggtggtgttgcttatttatagagttta
attttcagtattaaatataaacagtgtcacggcagatttggagttattgtgacaatcact
tattttttatgtaaatgagcgtctatctgtgggctttattagtgttagtatggtttattg
ttatggtatggaatagcatttcattttttaaggatgcttatgaccttgttaaatagcagt
ccaaaaatcgtgtggcttgttttgattttaacgaaagttacagctgcctagctgtaaagc
agtcagtttctcttattatgactagttcttcaacttgtactgttttaaattgcctgcaat
tagcatatttcaaccttatttttaggtttaaattgcagtgtgagagtgtactctcctctt
agctaattagtgctatcaaggaacagtaggttacctcattagtaccatgtgcatttaatt
aaagaagagaaaattggagttaacctcatagttaatattttcacagagtgctacaatgcc
aacaccttcaattggagtcacacccctgtgtatctaattatgcactggtgccaaataagg
ttagcaagagtagcacaaggctgttgacaaaataatttagatgaaaatgtatttgttgaa
ttctggcagcaaaatacaacttgaacaatttccccccagtcttcatctgctagcatcagg
tgacatacttcttcctaagaaacagagggaaaaggatattttggaagccatttttcctgt
ttgaattaatgttgctcttatcttcaagaaaatggcatgtagtcatgtaaagcatataca
atccatttcttaaacataacctctgaacttcatagatgtatttgaaaagaattatttata
agatgtaatatttacatgcatcaaaccactacaaatactccctgacacccttaacacatc
cctccttgcttttcttcttttctggtatagttataatttcccttgtgtatcttatgaatg
gggatcatcctttcatatcatacatgaagtctaaggatgtgttgtcacatggtctattca
aatgcagtgtaatccttttgcccttcagacaaaatctttgaaatgtctaatgctacttag
gtaaaaaatgacattccatgtcatttatcaataaataatcactttgcttttacagataaa
aatgcaaactatacatttgagtatatagagtagttttcaatgcaaatggtacaattcaac
aggttttaacagatattaTGGAGGTTGGTTGCATAGTCT

>Human|chr7:114295109-114296373 | element 222 | positive  | heart[3/6]
aAaaAAGACATGTATCTTTTTGAATCTGACAtactactttttaaactctaaaatgtctga
gtttttaattaaaaaataaacttttgaggatatttttgatcatgtatttatgactatctt
ttcaataagattttttccctcattgcttctatagtataatgtagataatcacaagacaga
ataattgtctcataaatccatcaggaatctgcagcttgttcttttccaattaattattca
atcagtaaattttttaaaactccagcagcatggttacatctacactaataaagaattttc
agcctataatccaaaacagaacctgaatgaataatgtaattgaagtattacattacataa
accacacatgaaagaattgctaattgcgtttgatggtgggcaattaatacagaatcttag
atgagcgatttaaaatgaaaccacagtttaaagttccctttggaactagcgatatctgaa
gtgaggaactgcactattggcctcagatcggtttgaaagaagagtggtcaatactcacaa
ccctcaaaaaaaccctaaaatttatacactgtacaaaagaagcttcaaaattgatatgat
agtagagatttatggtctcatgtgcagtggctcagttgagacggcccacacatttgataa
atattaatagcatgaatttattaccaaggagaaatgagctctgttggttcatcactgcac
ccttaacagctatcagtacatgaacacaaggtgcaaccgcactgtctattatatgacccc
atttactctctgaatggtacttcattaaatggtaccttttggccatgctatggatggatg
aaaatcaaagttatcaaggctgcgagtcctgaataatgagtttcacccaaccttgactat
attcagatgagtcgaggtggctaagtgctcatcctagcttttacatgcttccctttagtt
aataataaattctattttatcagtttgtgattgtacgcctacaaacatggtatgcttatt
attacaggatagcagaataagttaccgtaacattgtaaacatgagtggtttgcattgaaa
aagatgtatttctcctgttttgataacttttaatgtgttggtaaaatgtacagagtcctg
tcacatattcatcaggatagatatttcattgatttgcaatttggtattttctgggttctg
aatgtgccattttgttctggtttgcaattctaaaagtgaataTGTAACCATCCAGCTGAG
TTTTT

>Human|chr8:65496564-65497586 | element 223 | negative 
aAaaTGGACTTGGATTCTCTGAGCactgatttcactgtgactttctacttttttgtgata
aaaagaattaacttgaatcatataagcatacacaatgcccatagagatgatcagaatttt
actagtgttgcttgatgatgagatttttaggttccgtgtttggatttaggctttgattct
gttaaagaatgactgtcgagacttgtattttgacctttatattgccctcaaatatagaag
gtgtgattttttactgtggcacaggttgcagagatagtagtggtggtggtgcagaagtta
gatgtttcctctgtacccagtatgctaaatgcatttttttctatacagcctctgctcata
aagatatccctaaatgccatcaaacttagtggggggtgaggaaggatattttctactcca
cttgccatcaaaaaagattaatcagaacttgtaacttttcagaaaacataactgcaaagg
gccttgaagctggagccctcccagactgggagtgagggcagaaggagggaggagaccagg
gcagcccccaggcaggagccgacctgtctctcagcatttaccagacaaagcctgggtgcg
tctaattatgattattaaaacaatttccatgacgatgtctaatattatgttaatttgaaa
acaactgtgtatgaaaactgtcgactataatacctaaattcatttaatgaaacacatcgt
taaggcaattaaacctcctggatgtgattaagaaacataattacgacactgttctgcgcc
ataattgggtgtctttaatcaaggggtaaagtgatcagcaacacagccattagtttgtat
tgttctggccctgctgtccatcattctgattaggaattagccacagccaccaccagtcag
atttttttttttccttttgcatattaacattgtaggggacacatttgctgcaagatttaa
tgcttaatatttctcattattagaaggccttcttgaaatacTTCCTTTGCAACCTTTGTA
CTG

>Human|chr10:102372214-102374206 | element 224 | negative 
tggtTCTCTGGCCCATTTTCATTCcttccctcctcaagtgcccccctcttttccactctc
cattccctgtcctctgccctaccagccacctcagttaagtgtccaagagaaggacagctt
ttatatggcttgtaaaattctattatatctgtattcaaaacctagcagctgagaaacatt
ggtaataagcgtgttattaagcgtgtaaatacacttccactccagggcctccaaggggtg
ggggcaagattctcagccggggtgtctcccctgcatgaagtcccttcccacctggcctcc
accctagatgaggaccttgagcttaggcccagcctcctccagtctccgaccaccactgtc
ctgcaaaacctagactcttggagaaagggggcgggggagagggccgaagaaaaaaaacat
taggaaaaaaactcccacccagagagcattctttctgcagcactcaggaaaaaggatgtc
tcacaggggacgggaaggcgaaattttttcacatccaaatggattgcaatttccctccat
ttagcacctgaaggtaattagctcgaagagactgccgagtgcgaaacacgttcacggaac
attaactctcacacattctccagttgcagggaattaataggaaagattaaagtttaaaga
gagcaaaatgccattacctcgccagccacctctctccgcggcagtatccagcccctgaaa
accttcagccactgcttgggcccggggatcaggtcttagcctccagcctcgctggccagg
gcacctgggtgtgccccatcaatagtgctaacatgtgctcaggggcatgcatatgtgcaa
aacagggcagctctgacccttcacgaggccagtgcagccaaccccctctcattaccatga
agtttcaggtggacaaggacaggtgtaccttcatacaggctgactcctggtgttggtgtg
tgccgaggcctgggtgggggaagggctgtattaggaaggttcattaacaagggtatgccc
tgtgatttgggggtagagggtgagatcggccagcctggccagcagtagagagctggaagg
tggcactccattcttgagtgtgaatagaagcacttgggtgaggtggtgaggaaagctgcc
tccttgcctccactcttatgcgacaggcaggacccatgaaaatgtgtgcacacacgcagc
ctcccactgtcacatacagatggcctttgccactatgattttctcaaagtttatgtagac
ttcaaattcaaaaggtttctgtgttgcttcagtattttaggaaaagatgagagacagaga
gagagagagagagagagacagagagagtggggggagagtatgagggagagagaggggcag
aggcaggcaggagagagagagctcgagatgaaattgagacatggaagaatttattgccca
gaaaattccattctgctatctgattcaaaaagtccagtccccccagcttcggaaaatcta
ttttccacattttaataccctgcagaacagtcctcataactcatccgagtgtgttaagca
cagttttattagatctgaaacaaattttggtggggagatactataggtcattaaccatgg
agtaattttatccttgtttccctaatgatgccataatggcgagcgaatttcttaactaaa
gaccaaagaacattttgaaggtcagtttcatctgtgagctccttcaagcgcttctcagag
aagattggaaaactcgccgattttttgaagagtcattaataatgtgaaagctgaaagcac
cctccatttgcgttcctgctttttaccttttaattttatatcgtccctgctcagagcccc
gctcccactccttcaccctcctctggacctcccgcccatctacccaccccacgcagggaa
caagactgcccagtaccaggtaccaggctggctgtgagggggcagacggggctGCAGTAG
GGAGGAGGGAGAG

>Human|chr10:102374886-102375478 | element 225 | negative 
CtCCTGATCTCAACCCCTGACTCCttagatcccccagttccatcccaaccacccaccctg
gagcccctgggcctccatctccaaacccatatgatggctcccattacagggtgcccagcc
aggagctgtgatggggcagcacttctgcgtgtgtgtgggtttggggaggagggggcggtg
tggtgacactctgtgctcccagatgtggtggcagcgataattccaattttatgcctttgt
tatggctttaatcactttctttatgcgttttgttccagcgatcagggagagacacctgat
aggcaaagaggataccaggggaaccatttttatttggaatgtggtgagaagtctaattag
aatctgaattctgctgagccttgaaatggccagcactttatcctgatcgccttagatatt
gtttcgagtcaatcatctgtcatggtgcggcaggagagcctctgccttcacaccacattc
cctcccgctgcaggccccgctggggcaccctggggggaggagagctcagcccccaccctc
ataggggtgcccctcttccaggggcccctgtttTGTATGGCTTCTCTCCCCTG

>Human|chr10:102447081-102448985 | element 228 | negative 
agggTGTCCCATTGAATGTTCAGCtgatgagcccactgggaggaggcttcactcaaattt
ataactaactctggcggctgccctgccggccccggcctcttttcccttcctcctcccaga
gaggagcccatggggctgggtgaggacagggaaggagggcagcgcccacgctggagaccc
cagagatgaaagggagcgggccccaagcagaggaagtgggaggggagaagtgaggaagag
cgcgtgagagtgtgtgagagagaaaaatgacaggccctgaatattgggcgccctcacttt
aaatcaagataaaagactgaagtggaaaatgagagtccagagaagccccggacggctcgg
ggcgctaatggaaacacatggctgccggctgcgggcttgtcagcttcccccggcgctgcc
attcccgtctgataatccggcctgccataaaattagactagcaaatacctcctgacaaag
atgcatgtttctctctattgtgccatcataaaaaaaactccgctggtgactcggggagcc
gcaaacttcaatttaaatttacagtgctgcggaaggaaagtgatatgcactcaaaaattt
taataacctattaagttacgacttcaatttcattttatgaatattttccttggggagcac
ggctatcacagagaaagatagaaatttaaaaaagataaatagtgccattaatctccaaca
tttctcttccattatccttgaaaattaggagttatttttgttcagatcttcatgtaatta
gctccctccacttgattcactagccagaaaatgaccatgttcagaaaattaaaaatttgt
cattaagtggaatttaacataatatcatttatctttatctattccccagctgacagcagg
aagccttggctgccttaccggctggtgtgtcagagtagagagggactgcttggggagaga
cactgggggagacagagatagagaccgagggagggagagaaggccagtgcagagggggcc
aaagccaggcgaggagggcaggcaggaggcctccggaactgagagtcagccagggtgggg
aggcagaggaggctgagggcagaagagaggaggcgcaggctgctggggtcagcaggggtg
ggtgtgggcctgagagcagggcagatgggaggggctgagggtggaagaggaaagccagag
aggcacatcaggagcagatgcccaaagacgaaagtagctggctagtagggctggggtgaa
gaagtgacttggaggacagaaacccagcagaaggaaagaaacctccagaaaagggggctc
aaggtgggatgggagaggtaggggacaccctgtccattgggaggactgaccacaatctgg
cttcaagagaagacagagagacaaaaagagatagtcagagagccagagaggaggtgacaa
ggcattgagagccaggaggcagaaatggagtgaggtggcggcaagtgtgagtcagagaga
gagaaacagacagaaggggctccgggaagtcaccatgtttgagaccccagacaagctctt
gaacttctctggaaggctgcatggctcactctcctcctcccctcctctaaacagccccca
ccctagttcccccaagtcagaaatcatccaataaacgattcagacctattcctgggtgga
gagagctgtggccaagcctgagagactgagaattggataaagggattaaacagcagcaca
ttagtgagagatttagagtgtaataaacccatttcataataatatgtgtgttggggcagc
gatccatcatcacaggagcctgtccatggcggggggagcactgatctgctgggaggagac
ccgcacggatggctgaggttttttcTCAGGGTCTCAGGATATGGG

>Human|chr10:102546590-102548095 | element 229 | positive  | heart[3/5]
agCCCTTAGAAGGGGAGTCTGGtctcccgatcttgggatcctgcccccaatcttctgcct
gcctgtctttcgggatctctcagtgtttgtctgtctcttatttgctctagttgaggtata
cactgatcctgcccacattagaggaggtggaggtttgcatctggtctggactttaagagg
tatgagggccagagggaacatggcgtgggggtcaagggaaatagcttgggggtggcggtt
agagaacattcagagagtgggttcctaagggccagagcatggaaaaggaggagttggctc
aggcttccactgggagacctggaggctaacagagtctcagggcctggattacttccgcca
tgggccactgatggggtttgggagctgaggccccggtggcctggagggtcaggcactcag
tggatggggggtcactttttctagcccttggaaaaacaaagagcagatcgggtagtaaaa
caaaagcaaaggagacctggaagcacctgacagccctaattcatcacagcccaagttttt
tcctgtgttcccattatatttgtttgtaaaagtggaaatcaattttgaaggtaattttct
ggaaagaatggaagggaggtgggagggccggataaggcagagatggtaaaaggaaaaatt
taggccaggcacagcccaggggcagctcttggcaaggtgaaagaaaattgcatattcaat
ctccatccatgaatcttcctcactgctgcccgcctcctgcttgaaaacaatgaaggcttt
ttcccaacgctgggcagggcctcggtatcagcctcactttaacttcagggtcattaattc
cctgattattgaaggagaagagagggttgcagcatcgtcaattccaaaggcaccccctca
tgtgatcgggcactggctggggttgggtggggggcacccagggcaaagtgaggtgttgtt
tgagaaaggtgtgaggagcgaggaaatgggggagccactggactatgggggaaggaagcc
aggagggtggaagaaggcagtcattactgcatacctctgttgtgttgttattgcaaatta
aaagtagcatgttccactccacagctatctttggggagggaggggcaccgagggaggtgg
gggatcttatcattgcttcttcagcagaccagccgtggtgtcaccgtgtgaggtgacatt
tgaatttacaattccgctgagaaaagccattaattcacaaattaacatttctccctctcc
ctctctctttaacactctctccctctctcacatggatgtgcaagcaattgaaaagacaaa
ggaaatagccttaaggaagagactttactgctagtctgtgctgagattgctccccctgct
tccagatagataaaccaattacctgagcagctctgctcctggccgcccgcgatcgcctcc
ttttgtaggctgcctccatggctggattacactcggtgtatctcatTAATGTAAACCAGG
CGTGCC

>Human|chr5:158340962-158342611 | element 230 | positive  | neural tube[7/8]
gAatGAGCTGGCAGATGCTTTCTTcagatcattaagaccagatatcaataatttctgagg
agtagaggcaaaagtcatcagaaacaacctgatgtggtggggccacaccctgtctttctc
cacttggcctggtgtagggagagctgggacacaccagctgtttaaaaagccaagtggctc
ctaccacaccagcttgttaaccttcatcttacatgcattttttttcctcccagattcatg
atctcagattaggtaggtggtgggggcagtgctaaatataccttcctgttacccgagacc
tggatcagggaaggtgcttattaatatcatggagatatgatttttaatgatctctgaaaa
cagcctatatgggtgtgaataatggcactgtctcattgcatgcgtggtttgtgcttttgt
ctcagacaggttcatttttcactggaggggaaaggttcatgccgcacgaggggggtaacc
agttgatgttacaaggctgactattaggccccttgctgttccacatgtcacagggaagga
ctccagccggcaaccttaatgcctacttcagcatcttgaagaaattaatgaacacagctt
ctatggcaaaacatttcaatcaacccttaccagctgtgcctacatttaagaaaaagaaaa
ggagggggggaaatgcccaggtttatcaaaaaagtttcttcgaaagatcaaccacggttt
tggctgtgtgtggggcggtaggaggtggggaaaggaaaggcagaaggaataaaggtagaa
ggatgccagtaccgagtgccaaaagatgtgctctggccccggtgtttgttgaacaaatta
agcacgttctggtttttcacctgctgaagtagcagcagtgcatatggcctagaagttaaa
aataaggaaatatgcatacattaccatacttaatggacgaccctctccatttaatatgca
aatttcctgaaatattactgaatgccgtctgttctaaatgaataaatttgaattgcaatt
agaataatcctttataattaatgaaaactgtcaattttagttcataagtaatttgattaa
caggatgatgggacacttatcaagttcactggactgctaggctatgagaaaactgacagt
gaaaatggggcgggccaggcactcaggctctaccggagtattatcctaaattattgataa
cacaagctaatgaacttcagaaagtgaactctgggggcctcatttaaagggacagcctcg
gagggcgatgggcagccaccgggatgatgatctttccaaaagccttctttgctggtactt
ttggattgtaggaaaataaatgtttagaaatgccagggcaaaggaaaacattggctcaaa
acacaaatttaccatttccagctgttgctggaacaaaaggaaacaatagtcagaggataa
atgtaagaagaaacaatgcaaaaacatgtggaaagaagttgctggtaatgcatcacagaa
gtaggacatggccacagcagcggggccatctccgcttcccttctttgtctctcccttcag
acagatcatgaacaagaacttttaactagcattaattggacatttatgtaaagcaatcgg
ggtggggggaATTCCGTGGAGACACACAAG

>Human|chr8:25775160-25776669 | element 231 | negative 
ttCCCTTGCCAGTACCATGACTctcgggtgaaggagagaaatgaagttattagtcagcca
tcagcttaatgggtcctcaccgtcccatttcctcagcaccccttccccatccttcccctc
cccctcccattctctgccctcccggcagagctcatctatgctaggctgagcagtgaacac
caattacacccagagccctttgctgctgcctggtccgctggttttactgttttgccagat
ggttgaggccaatgtgtaaaactctctaccctaccattaattcataactcggtaataact
ttcccacgactccaggaaattgaaatggagtgcaaatgtggagatttggaaagggaatca
aggttggacaactatttcacacctgccagaacagataccagtgagacaaaaagaaaccct
tatttacccaggctggagcattactttccctgaactaaggcagaatgacgcatcatgcaa
tgttggagaaagtggcggacaaagttcagagtgtgggcttctcctggcatcattttctct
ctgcagttttcagctttctacctatcgcaactatgggttcactctccaatgaccttgaga
ttgtgcatctatgtaatgttatattcttatgacagattcatagattagcagatatgagtg
cattctcttgctaagacaggacaccatccaatgtttgttagcatcattaaactaaaactg
acttttcacctgctcccataccatatgcagctgcaaatttctaaattaaactatgaagcc
atgcataaatttacatatattacagactagcctctccatttaacatgcaaatgtactcca
atgtttcagaacaccttctgtcgctaattaatttgctgaattataattagactaatcctg
cataattaataagcacagatttttttttaatttgtaagcagcttgaggagatcattcact
tccttctataaactgctaagtaagtgttaaaaaaaatctggaaagaacatgtgtgaaaag
gtatgtttgatgtcgcatacaaactcaaactagcgtggaagatacagaagtcagtattga
taaaggtacatatttgaagccaacattcaaacaatcaaaaaaaaatcatatccagaggat
ggggtctaattctccctttgtctccttgtatataacgttttattctttgccttctatccg
tcggatcttccaagatcacagaggcgggaaaggattaaagtaaccgtatgttgtattagg
agagataatgatattaacactccactgtatatcaaaacactctgtgcatgctgggtgctt
ataagctcctttgatggtatttggaatcattttcattttggctgccaaaaacacccgaga
tccatctagtggaaacaattaagttccattaggactgtatccattcggtaattattacaa
tgaagggtccctctttcatgctggagagtggagtctcaaagaaaagtatGCATCTGTGCA
CTGAAAAATG

>Human|chr10:131691086-131692848 | element 232 | positive  | hindbrain (rhombencephalon)[6/7]
atgaAAACGCTTTCCCAATCTGTGacaacgcacttgaacgtcgccatcaaatcataaccc
ccaaatatgtattttcccattttaggggagggcgccggcagccagccgttaattagcata
cttcccatgctcgtcatgaagtcacgggctaatctggcacacacggttcggaacaggctc
ctgcctgaatcaatcgtgagagcagggcgctgggccctccctcccagctctccctttata
tttcaatagtcctatgacaataattgattgtgattcactcctgaaatgtaccaatccccg
ggaaatggcatgggctttcattcatcaatttcagcttcataagtggaaatttatacaagg
tatgcagatgtttagagtttggggtaatcaataaggagtaaataaagattggcattcact
atactccacttgacaagccccagcctaatgtttgtcaagcaaattaaacacactcagact
tttcacctgctccgacaacagcaccacatatggccctgaagttaaaaataagaaaatgtg
catacattatcatacataatgtacaactccctccatttaatatgcaaattttgtaaaata
ttactgaataccttctgttctaaatgaataaatttgaattgcaattagaataatcttgta
taattaatgaaaactgtcaatttttgttcataagtaatttgattaacatgttgataggac
acttatcaagttcagtaaactgttagattaggaagatgaaaaaatttgaagaaaattttt
accagctctgacaatttcccctggcatggtaaacaaagacttgctggcaaacttcctgac
gccgggaacgagcctctccagctaatctgcaaatcacagcgcacgcatgaaacccggacc
accttctccatttcttctgcgctcccctcctctccagctaagccagagtttaaagctaca
gttaatttcattgatcagtctgactcggaacgtctgctgaggtcaacagcaaggtgagcg
cctctgttacaggaagcgtgcaggcctgtcagcagacctgctggcttccctggtgggggt
gcacggggccccacgtgtgagggactctccacagccaccctccgtttggggtgaacaaag
cgcgtgcttctcctacccaagccccactccccaactcgtgtggctggagatgcaacccac
aggcagaataatttcggtaaaggcttaagtgcccccctccttcctattaacctgctcccc
agtcctgttcctgttcttattttctaatagaaatgaaacttttatgatatagacgtgggc
tggcttaaagggaaaatctgtcaagctggtgatctgcacttgggtgtctcctgcgcagaa
ctttagatgtttaattcataaatcctgtcatccatgtaaacctcctgatttcataatgaa
taactcttcatcatttaattaatttaataatgcctttcaaaatccataaatgaagggggt
tctaaaatgggtgcattaattagtcacaacgagggctgaggactcacttgtcaaccctga
gcctgtcagttttaggacgaccagaagagatgccaaggtctgtacccatcacccaggacc
ttgcccccgtggctggcacatcccacaggtcccaggggagaggccccctgcagggctcgg
tgacctatgatccagcaccttgcctctgggccccgcctctgtgccccagctcctcctcag
accGAGCTGGAAGGAGGCTTTCT

>Human|chr12:24291012-24292724 | element 233 | negative 
tAttTTGGAGGCCACAAATAGGTCgagctctgctttgtatttcattcttaaacataaact
tttagccaaaatttgccacttagaacaatgtcagaggaagtttcagtgcaccaactcaga
gaacggaggcgtatccacttgatcatcagctgttcattcctgtgttctttagcagaagta
cgaaagcaaaaaaggaagtgtgcttgcttttgagaactgattttttctcctgttcatctg
cgaatattctcttacatcgcagtttgcatttattttacaagggctatattgatcttatac
acagagatgacaccactcccctccaggctggcctgtcaatcagtataccatctcttcaca
gacaacatgctccagatttctttgctaacatagccagtggtgttttggtttagttgtgca
ttaagctattgctactttttcatgaacacttaaacatcagatctagagaacaggacagtg
ggcatgtattacagaagcatttgtgtagaggaggttggtgggggatgggtatggggaaaa
tgtttgcaagtcaggtaagaaaatacacgtttttcattttaagcatatttattcttaaaa
attcaggtctaaaatgctacttttacaaaatgaccttcagttctgagtgtacccaggcga
aagagcagataataataggtacacttcagagacataaaaatttctctcatcaatttcaac
tatgcacatctacaggatgatcctagagatattccccccattttaaaaattgctgaagga
tgttcaggctattgcaactgtgtgtatcccaggcaacataatagattatacctcgactcc
ttaaagagcaccctgataatatgcaaggctaaaatgtcagaagctattagaaactctcag
atgcacaatatatctccatccctgagttttccccttacactgcgaaacaccagacaacag
gcatgcaaactgctcagctgcaactgttccaagtcgaataattacaacttgtcagaaaga
attaattttcccatttctcataaagatgtgtaaaaattaccatgttattatacactgaca
ctctctggaggcagacacaaaatttaattttgaattctttccgcatattaaattaaatcc
ataaataagagtttaggcattcactcggaagcatatgttcattgggagcgaaagccaaca
cgagcccggctgtaatggctgttgtaatgttttaatagctcgcttcttctaagcaccaat
aaatttacatgatcataacagtcgtgggcatacaagaagcccattactgtctgggcacag
gcagcagcgttaacaggatggaaaaatggaaaaaggaaaaaaactcttaaataaaattag
gcaactgcacttgtcagctgctccatgattgaatttttaatattgtggtcaattggtcaa
aacaaatgatgggataaaatattttaatgtatttagaacctgtttctgtggttagcccac
aaaaatagttttttgtttgttggttttgcaaagaacggaccgcttcaatcttgctgtttt
gaacaattttatttttaaagacacacactgcaatttttaatctcttagaggacatttgct
ctccatattcccatatttaaaaattggagcattttaaattcggcttaacgggtgattctt
tttagccaatggaGTCTCGCCTGAAGGAAACTG

>Human|chr11:31685357-31686884 | element 234 | positive  | midbrain (mesencephalon)[10/21] | eye[9/21]
tAgtTGGAATATTTTGGCATTTTGGttaggaaatttaaacatgagcacatttttacttaa
taactgcttttatttaagctaatgtaagttattgtattttaaaataattatataaacacc
agtgtccttaccatttgaaaattatttttaaattatgtaaaacaaaacttcttttcaaag
gtgtttacgatgtagaatagaagattgcatgaaatcacacaaaaagaactcaatgtagtg
ttttcagcctaataaaaatgttgtaaaaatacttgtaagcttggaaatcacactagctat
tcttgtttcaaattctgtttaatatattgttctgtatgattttataataaacagattact
ccttgaacaggaattaagaataaagctgccaggaaggggttttgttgtcagagtagttcc
cgcctcatgttttgtaagagatttcatggtcccattgtaaagagtagatgatttaaaacg
tgttcccaagataaactttcccattgtcattaatgaggatggataatactgagtgacaag
tgcattaggaatgacacagaaagagctgttagatttgtcagagcgtatcacttcaggcat
tgacacttgaggacattctttttgtggatatttggttggggggggagtctgatttaaaga
taccaaagtttgtgtttgctaatagaataatgtattttacaatttataaatatatatttt
tcagtgtttagaaaatatttggaaagttatttagattaggttcttccacattttaaattc
atgcttttattataacctgatttcttcctgagaaagtcatcaaactgtaagacatttgaa
tattaaaatagtcccataaaactaaattcttcttctaaaaagtcttatttctggaaatat
gcagctgaaggaaagatactaaaaattaaacaaatttttaaaaaacattttgctatctta
ctcctgtatctaaaagggtactccttactatgcatcaccttgagaataaaggttttgaaa
taagaaaatacatgtaattttattgtctctttgaaaatacattacagaaacatgttttaa
atattaatcaatgcgcaattaataatgtgtgacttttctggtatttaaagtatttccaag
ctgtagtatgcatctcaatttcgattttgaacatgcaattggtcacttttttgctttgat
tcatcttttatgctgccaaccaaattttgcctctgtatacctttttgacactaataatga
ctgagtctctgttcatttgagttcaagatttcccaagcggcagtttggagctgggataaa
ctatctatcatgattgcataccactaatctgtctcaaccaaaccaccctatgactgaaat
tatacttgacagtttacctcttcttgatgagcctgaggtgaacatagctacagaccatcc
ctgggaggacatggcaactactccatatgctagggaggatccttttatttgtgacacaag
acttaaacTATGCCTGTAGCAAAAGGGA

>Human|chr11:15623970-15625123 | element 235 | negative 
agggGCTTCTTCAAATCCCACCAGgtgaccttaatgtcccaaaatattcttgacactgaa
gcactcacttgcaaagaaaagctggaccccaacccctgtattggacagaccctacaggaa
gtttccttaatagcctaaggagcagagacagaaaatgaaaaatcactaaggtagtggtag
gcttacatcccagggagggagtgccatggcgcacacctcctgcatgggctagggttcgca
tttgtgtttaataacaactttgatctctctgccagcagcagcggtcattgagaaatcctg
acataaagaaggtatctgggagataaagttctgcaagcgatgattactagcacttaagtt
ctctttttgttgaaaggaagaatcccagattgaacagtgcattgaatgatatgacaagca
agtacttgatccctgtccagctggaggggggattgtacccatcagcagctttttagctaa
ggacgtctttatatttcccttctttgtctgggcctctctagttcctccttttacttcatg
tcagcactatatagtaggtatgccaagtggttttgaaatttaaattacagtctctttttc
agatgttattggaaagaacatgtaatttataaccacgtgttaggagtacaggatgttcat
ggtccactgccaatttttcttttgtaaagttaataaaactttcataaaacacttatacac
ttgtatatttcatggtaaagattttttttatctcataggctaatgtaaagatttattaaa
accatttttttgttaagaggagtgtcaatagtttgcagctgagtgtaattttgaatccgt
ggaagatgacggtctgatggaaaatgacagtaacagctttgttgatttagcactaaaaat
aaaggagcctttcaaatgagagaatgctctaatatccagagtgggctaggacgcactcag
gccaatggaggcaagctggaggagccggccaccagcactccagcccctggcaagagcaga
gcaggattggatggagcccaggtgggagggtgagcagagccccaggggttagtgggaagg
aaggctcttcttgcaggggagggagggaggggccaggagtagtgtctgagtttaCTTCTT
GTGGCAGAAAACCC

>Human|chr11:16316207-16317562 | element 236 | positive  | melanocytes[11/13]
ttCCAAGATTGCATGCTTTGAAgtttaatgacactcaacattttctagattctttaaaca
ctgaaaaaaattgtttttatttgtcattacagaatatggaacataacctccatagcttat
taatgtcttctgaattgtttaaggggatttaaagatatgagttaaaagaatttcataatc
ttaatttcaatttctccttttcatttaatagtagacattcattaggacccacacactgta
ataaattataataatttcaaacaagaattaaattactaggtacctagtgaaagagccatt
ttttcttaggtaccctgtaatctaactgtcagatttaaaatctattcccaatcaactctt
cacaacattcacatttattcatctatgttaaattaataaaaggtgtgaataatactgaca
aaattgatcattattgttcatgtagatttagaaaattataaggtaatctaaaatgtaaaa
ggaattgagagaaactattaaggttcttataaataaattcatcctatgctattttttcaa
atcaagactgaaagttctacgagacttatttaaattaactatacaaggtatttgataaat
tgtgcatttttagagcataaaccattttcattatttttgacaaataccagtacaaagact
ctactacagcactagggttcaacaaatactttaggaagctatgccaaaatgatgttgcaa
agtaaaacctaatagcaatctgagacagtttatagcagtttgatgaagaaaagacacaat
cacaagagaacatcaaaagcagatagccatccggaaataaataccaccccccctcatctt
tcctgtagatatagtaatggaggtataattcttacctggactacaaaagagaaatacaat
tctattgactaatgtcccaaaacagaactcccttcacaaaacaagtttgcacacttactc
tatttcctaccatctaaccttgctgaccccctcctctttaactggcatccctgaagataa
agtaaaacatgtcaacatctgttcccattcacaccgattttaatttaccaaaagagcttt
gctattttcagagcagactccagagcacaatgacagatttagggcctttactggggttgc
atttctagtgtgtcagcatttcctactcactaagagtaaattccagggggtcacaacaaa
ggaatagctgaaattcaaacttcattatagagatttttcccacccttacttatttcatca
caacttaaactaccaacaggctatcctatttagtgaggcatcactggtgctgcacagtaa
ttggactaaaattatcTAGTCCTGGGGCAAAGATGA

>Human|chr1:38560194-38561606 | element 238 | positive  | neural tube[13/20]
tcCCATGCCATTAGGAGTGCTTGGagatcccaggtgctcctgaatgatattaatgcatct
atatgaatattaatagcatggccattaatattaatgacaataataaacaagtgtgaggat
tatttttaaagagggctgctgctccagctgttgcctcccttcattaataagctgctgaga
ttctcagccatcctttccccagacctctggcaagactcagtggcatcctcaggacctctg
tctgggtaggggtgagccgaaagagcattttcccaacattttggatggaaggagaatcaa
tgcaggaaaccctgagtttccgtccaaggaggtccgggccatgtgagtgggcatggggca
aaggagggatgaatcggcttgtgtatgggagccagctgtgaggaccctacttccttctct
cgcaggcctgcggccccagccgtctgcatccccagaggaggctgggccaggagggggttt
gcaagggaccaatctcttgcaaaggtggtgagaggaattaccctgctaaagtgatcatga
attatagaaaggaagaggggggaggaaggcccagaatatcatatgtgtaaataaaacgga
gtggcggccagacatgaaagccagccaccaagctcttgcacccacagagcctcttctcct
gtggacccacctcctgccaagttccaccgcaagtcacttccagcctccttcttcaaagga
tttgttaataagtcaatgacggaacatctaaaggggaaaaatatttctctttatggttga
agataattgtcccaggaaaaaaagaaaacaacaaacctttaattacaactcacatggaga
aagcttgatttgtgggcagagcccaaatgctgaggagctggatgtaaaatatttgtaata
tttagggaacctagagttttacataaaagtaaacagcattgcctgaaggcacaatttcca
gcaacacaataaaatgtgcagtgaatttatggcggccatccattagctcttaccaaggca
acgtcgcccctatctgtcgtccatcattataatagagggttaatgcaccgaatttacata
aaaaagtcatattgtctgcatgaattatttacacttgaagctgtttttacagcttggttt
caagctggattctgggagagattctgccagtaaattactctgtggagacctggttctata
actgtgcgcagagccggcaatgaaaagaaaggaaaatgggcaggccctggcgggtcgttg
gtgctgacgcctctcgggtgggggctggaagcagtggtggaggcttctggaggtggttgg
atgttgctgcagatgggactctgcctctgggcctgtggcttcctggttgccactcagctg
cccgtgtggccaaAGTGAGTTCAGGCCCAGAGA

>Human|chr7:20829390-20830407 | element 239 | negative 
CACtTTGGAGAAGTGACCCAATCAttcttaaatcctgtcccataggagagaacatctgta
atccattgttgatatagcctgcctggcaaagcatttcagggtgcatacacttcggtttaa
cttttacgatattgattattactcttgagtattatattgtgataatatagatgtttgaaa
aagagggggaagaaaaataggaagtacaggctttctaacattaattaaaagtttctccac
cccatatgaagtttaatgtgctggcaggaagaggggtagatggatattctgctgtttctt
gcaaacctgtgggatccactatcaataaagctaaaatctattagcattctgtatgcatct
gcagcataaatttcatttgaatttcaaatttaataaactaggaggtttttaatcatccct
ggttttatttgtttgatattaacatgcttattgaccgggtctggtgaccagtttgatcat
tacaggacagcaaaaagttaattaaaacgaccacagccccttaatcatatcatctgtctc
atccatgtcgctctctttattaccggtgatgatggatagtctcccagattaatttctctg
tttcttcgatttggacaacagcttttgggacctaatttacatcctgggaacaacttgctc
aagtatatctaacaccttgcagctacaatatacatcaacatctccttagatggaacggag
aaaggaaggttttttgcaggcaggtttgaagactaatcaatgctcggatctggaggtctt
agctttcacaaccaaagaaacagaaggtcctaaaagcaaattagaggcctcaattcctgc
ttttccttttgcgggagtaggaagtgaaagatgcctctgctgtttgattaatagattaaa
atgtgtagctacagcgacaagtaaataaagtcatttgtaaccattaagtacaattaggga
tttatagtggaaaacatcaaagttatctaggctttcaaGTGTCCGGCAGCTCATCTAC

>Human|chr9:83727123-83728378 | element 240 | positive  | forebrain[7/7]
ttCCAAGTTAATCCTGCCACCTacaaaagcgttctcagttcatacagagtgtgagattag
taatcactatttgaccgcccccatgtaggcagggaaaaggggaaaaaacgaaacaacaaa
ccctaagattcaaatgtgttaaacctatttcatctgtcagatggcaaaggaatgatcaag
ctgctgctggttttcgttgatatgtttaagctttcttattctggtagggcacagtaagtt
ttgcctttaatttaagatgtagatttcattacaatgaacctcctgacattaacagagggc
ttcctttttaaagcttcactttaattgctattctcattattttgcaagcttttgccctaa
catatcccaggggtcttgacaacatgcttcttctctttttaaaaaacttcaaggcctgat
tgtgataaattgttaggggctgtgaataaacactagttaaattacagtatctaaaatagc
taataagggaacaatttatgatgtggaatttaaaaggaatccctaattgcacttcagttt
gctgcgaggatgcgccttctataacattaacagctattttgttttgtgagctggctctgt
gccagggtttgagagctaattggaattagaataacatttctcacaggccattcatttgct
caggctgagtacaaattactatgcaagggaggctgagggttcctaatgatacaggataat
gatgttttattcagattttaacgaggtgtaatcattctggttgagagagaaaaagattaa
gagggtgcaacaattaccaatttttacaactgattaatcgcaagccattacttgttcttg
gtcaaataggcattataatgactattaccattttcagctatttttaatgcaaattgcatt
agcttgtaaaaccttgccaactatgccacataaatgatgtgcctgaatgagccagagcaa
tgaaagcattaaaaaaaaattcactttgacaatgtacagagggaggtttgagtgatgagc
acgtatttccaaaatgttcagacagggcaggacgtttccagcagacaacacatttggcct
cagctgttagtaaagagctgaaagagacacacactctgtcaccgagaaagtaaagggtag
tacttctgtcttaggtatgcatggtgaaaagtcctccccattccatgtgcaaagctctgg
ttcagagtaactaaacttgacagctgtacaagaaaaGGAAGCTTGTCAAATGGCAT

>Human|chr1:10965129-10966144 | element 241 | positive  | cranial nerve[5/5]
AGCCCTGCGTCTATTTCATcaggccaaggattgctttttaaataaatctaaaaaactcca
cttcctccttggcaagttcattttaagtcattttatctctttcccccctatatttttccc
aaataatgtgattaagtgactcagcgccggctgcctctggcaggcctggtctctaattca
gtttgaggacggccacctttgaccccactccactctggctaagagaacacttaagcaata
ttctgccgcttcctacagagggaggccgggtgggggggccctcaaggggtgggggcggcg
gggggcggggggaagcgaaacaaactttcacataaaattatggtatatggataattgaga
agtttaaaaacatgaatctaattgtacagtccccggagaaacccatatcgagccacccta
taagaggcctggaatctcccgatgatgatttattgctaaatcctagtatttttcaataca
ttatagtttttaaattgtgtttaaattgagtgtagaggagcagaggccattaggagatgc
agaaatgatgattatatttaaatattcatgcacgcagtaccttattattgaatctgaaca
ctaacaaaatcaatattaagtgcggtttgacatgaatttatttatgaatttcgactttct
aagtactgtattttttcactcaaaaattgtgagtataatgtagtaatgatatcaaaacac
ggtgtcagggagcattagctggggaggttataaacctctggattagggggcccaagattg
ccctcaaaagtgcttagtatacaaaacccaattcttttttttttttttttccctgtttcc
gaatcgtgcagatccacatacactccggagagggcgggcgggaggatggggagaggaagc
agggctgagctgtagtagcaggcacggccacaggcactcagctccgtggaggctggggtg
caggggaaccagggttctccaccagcccctcccctgAGTTCTATGCCCCAGAAGCA

>Human|chr2:174114371-174115933 | element 242 | positive  | neural tube[6/8] | midbrain (mesencephalon)[6/8] | forebrain[6/8]
gcttAGGCAAGCGAGATCAACTTCtatattcgttaagaaacccactctgacatagaatag
attcttaattattcagaaatcaatagcaagacttactattatttttttccatcatgaaga
cctagtactttccaatttcaaatacagttaaggggaaaaaagccctttccaaacatgtca
actaacatctgaaccattttagacagtcaagtgtgtaatgcatcatatgaaagtatgtct
cacttgatttgtttcactttattttaacatcatccttaaagcccctttttcatacataac
tcaaataacaaccccccaaaaggcaatataacaaccttatctccaccggtgtctacttgg
caccagtctgccctgaccttagacacaagccattgttaagggtataacgcatttacatat
tttgcaataaaacatcagttatttgcattactgtgtcaagttttatttgattctttcacc
taaaaatgactcattttcctttcttgtattttaaaaaccaactactctaagcttgtttga
gaataatcaaaaattgcccatttagctagaagtcattttcttttcaaaaggcaaatgtta
tttaatctttcagctgttcattgtgccatcataaatactttcttttcagcacagttgtgg
ggactgaaatgagcccactaattgcctcccatttcgactgacatgtggtggtttagtgga
aagagaacacagcagggagaaggaaataggaggctgagaaaatgagagctaattattttc
actgcctcatgtcaggctctgtgtcagccttgtttttacaaactggaaggtttagcacta
aataaaacaaactggcgtcatgtttttatatactggcagtgtcatggaagcagctgcaca
tctcaaagacaatataatgcctgcgttcgcatggacaccatctgacagacactgtgagcc
acggctaatgaggatatcacagtggtgccaagtgaaaggtgctgaattatgtatgattct
tcatcagtacagcaatagtcctgtacatcattatgagacattgttttgctgaagagatta
aaacattcttagttccagaccctgcaacctatacgcgctgaaagaggttattaatggaat
ttttagggagagtttcttgtggatttctttttggttaaaaaaaaacaaatctcatgggac
aaagccatggtgggtcatgacactgtatagataaagaagagaagcaaattaaccatactt
gtattatctttttttaaaggcagcataataaaatatagtgtagcagggttatacttaatg
ataaataacccaggtgctatcacgggatgttccactctcctgcctttaaaactgcaggtt
tcagcagctgagctagataatagcaacgcatataaaggagccttcagaggcctaaattgt
caacatcttactacttttaataccagcatgaacaaaatttttatcgtattcttatttcat
cttgcattacttcatagatgccacaacagtcagttgtgactctTGTGGCTCTTCCAGTCT
TCC

>Human|chr2:174985544-174987464 | element 243 | positive  | limb[9/10]
tcttGTGGCCAAAGTCACAAACCTctcctctcctctttcttgatggtttaaaatagtttt
ccagatctaaaagacccatgaaagtatttattactgtttcctgcatcagtcttatttgct
atagtaacattacatgttaatcttaaaaaacaaaaactttttcttttgctaaagaagcaa
ctaataatgcaaatggagcttagatgtaaacattaccaaaaaacaagatgctaacacaat
taaaaggatttagtagttaaaatggattttaactatttacatctgctttcagtgttataa
atgatgaaaacctagtgttcatatccctcataataaaaatttattctgcactttaataca
aaggctatgttgcataaacagagaggatttaaagctgtagcagagtggctgaatgaaagg
aaaatggcaatctttctggctccagtagatgccattccctatcacacaatatttcccact
cataaatatatgacaaatacttcctcaatcattttttacgagcagggatgcacagggggt
agtcaatggctagcttgagggaaaataggaacagcaggcggcagaaactgtacagaaaat
ggctatgtggtaaattctcttctggaacatcattcagttacccagtctttgatctttcag
ctacaattacactaacttccacaagatctggatccctcccaaccctccccccaagacata
cacacaccaaccccaagccagatcattagttatacataaaacctattaagatttggtttt
ataaaataggatcattcatacctctacattattataaattaaaatttgctatttagacaa
gggtttactttcaattggctataaccatgtcatcatcacaactggtctcacaaaaaacat
ggggtgtctggcgacagctaaatcacagactggcgtctcctaagcagtctgtctaccatt
agggtctgggaaatggtatttactatacaattagagccagggagttctacctgtaatcat
ccaaatacaggtgtgagaagtccctttgggcaaggaaactgactcatcccttttcatgta
aactttgatgtctgtattgtttcacagagcctcaggaaaccttaccattcataccacaat
gagaagatttattaactgaggtcaagtaataaattttaaaattcattcctaaaggtaaca
atttttaacacattaatcatcaaatttataagaatttgaaaggcgacagaactgattatt
ttaaagttaattacctgatggaggatactgaccagctgaatgaaatctttatgttaaatt
tatgctttttagaacattaccaataaagaggctaaattcatcttcctatcaggaacacaa
aatgtcttatagtaatatcaacagggcatttttagttgcagtaatttcacagaatttatt
ctaatgatttattggagttaaccatctgacattaattattgttttggcttccagtctatg
aatgtttatttttcagtttaaagccttctcactctttgatatcatatggaaatgagaatt
tttaatggaaaattgaaaccatgtgcatctaagtacttaatgaagtacagggagaaacag
acaatatagtttaggagaattcagatattttgctttggatagttttgatttgtttgtatg
actcaatagtataaaatacttaagagtccagtgaggcaagtcaaagtgagtggtatgcca
aatgtggacatgcccacaggtacatgaacatataattttctgaagttatcagtgatagta
acaaatcttgtacattttggttacatgccaaaaatgacaatcaatacatgaatgcatagt
ttttacctcgatgtacttttaaagcatttgaaacaggtactGGTCTTTCCCCACACACAG
T

>Human|chr2:174988737-174990363 | element 244 | positive  | forebrain[11/14]
tAttAGAAAATGGAGTGAGGGGATAtactgaagaaagactaaattatatttttcccctaa
gaagaaaaacaaacaagacaaaattgagcctattatcgatgatccagcctccaaaatatt
aaatcaactgaccagatccctttttattttagattaattttttgccaacaccttctccct
gcccacttctcccgcagccgcacccccaatacccccaactcccccaccccccgaacctgc
caaagcctccattacacaatggcaagagccctgcactggtgacctccaaccagctgcatt
cactttcagaacatctctctctgctggaaatctaaaggccttttagttagcaagctagtg
tgcattcagaaggagtaactgcaggaagagcccaatgtgctttgtttctctggcctttct
tcacagaaagattaatcatctgtgaaatggaaacggcaaacagcaagtgacacaaactga
acccttcaagcctttcctcatcagttttgtggttctgaatctaaaagctgcgtgtggcaa
ggttctccttacaggcaggtgttaataaaaggctctggggtctgaaaggtcaaatttagc
tcttccagaagaagtgcatttgagagtcatctgggtgtctgttgttgttgttactaaaga
taatttatggatatgttttaaatatgcatttctcaaaatttattgtaacacaattattag
taatcaatttcctggatttttatcaatgtattttactttaccataatcagttattcttct
ttaaatatccatttgtataaattatctcaatatttagtataccttccttccaaattttgc
tgttaccaacaggaaaaataaggaaaaagccttatatccttagatcctgatttgaaaccc
tccaggcaaaggacttcccacagattttaacaaggaaggggcaagctgaaaacttttaat
gaaatctaacatgttcggcttaagaataatcacttttactcttctataactgaatttcac
tcataaatgtttaaaagtggctaatgtaacaccatttcctacaaggagaagatcaaagtg
ctatattacaaatgcattatgattaaaaaagccctgtgcagccttgctattaactgttct
ttaaaccctaaaaggcttcccatagatctcacttggcactgcatatacaacctttgacaa
gtaatgtagaccatttttattcattgcctaaaattgtaggcaattatgtgcgtcacactg
gccacctgcaaattctgaatgcctgctctagttgtcagtgcaaaaaactaatgtcggagg
ggattaatctagggggagagagtcctctttaatggctccagcaggtgaaatggcccagct
ggttactatgatgagtggccagaacagcttatgtagagacacgcaacaagattatacaaa
agaaagaaaaaacagtcgtaccatcttatatttggttccattagttttttcaattaaaga
aagaaaacagacaaaagaaagccaaacaaaaaataggggaagaaattaaattttaatcat
ataaaaagtataaaatacttctgtaactacaaacatttttacaaaaCCTCAGAGCCTCAA
TAAGTGC

>Human|chr2:175207310-175208242 | element 245 | negative 
tcatACTGCGTGGAGTGACTTCCTcctcctccatttttgtgccccccacccccagcgcgt
atttattgtattttaatttaaaaagcgacaccttcaaaccctgcgcccgaggcggcggag
gcgccgtcacccgcagccgcgagagcccggccaaggcgcctgggtgccgggctccctgaa
ctcgcgccggggagaagcagtgcgtttccggggactcgcagccacctttgcggcgggtaa
ctcggctgggtttgtatttgctgttttaatacaaaccccgccgcactgcctatttcaaag
atgtgctaattactacttggatagcagggcgcaaagtccttgtccatttcccagtacaaa
gtaggttgctagaaaatttgaaattgcctttcagcctaaagctgccttacctgaatgtca
taattacagtaattatgtacatccaaattacatgctaattaaattagaatcaaatcgttc
taaatcgaaatcaaatgaggtagtgaagaattaatcaatgacaacataaatagagagctt
ccttcagagatatttattgtaacgatacaaggaggaatttgatctgaaaaagtcacctgt
ttgtttactttcaaattagtaatcagttattatcgcttctccataattttaaccgttcag
tgttatttaccccccacccttcccagacgctggagtgtatagaaatatgtatgaggtaaa
tacatacagacatgcctcccccatatattgttgatgtaaatatagactgtgtgtttgcat
ctccagttaaggaaagggtttcagaatgtccgtggggacacgtccctccagggccggctg
tcgaggacccggaaaaccacagcccctaagagttccagattttccaagacccttatactc
tcttcctgtagaaTTTCATACTGGGGGTTTTGC

>Human|chr2:176940070-176941410 | element 246 | positive  | hindbrain (rhombencephalon)[6/6]
acaCCGGAGCATTATGGGAAGAAAaagaaatacaatttatggaagagaagtaacaagagg
aaaacccttaccatatatttagtcttcataacttatttaattgcagagggtagcgattgt
ttcatcaaatgtttcatatttctgagtttggagggcggggatgccagggtaagcttcctc
cgagcgactaaggagcagcaacaagctctggaatttcctctcggggtggtccgttccacc
ttaaataacttgggctttttggtcccaaacgcgccctgtagttcaggtttttttgtcctc
cctgcagcagctgtcaccctgcattactcgcagtcagctaaatgaaacattattctaaac
atatgcatcgtaatcagttcggtcacacttacaagaacacgcgttaataaggcaatcaat
caccctggaacaagcaagttgttctgtaacagctcataaacagtgtgtaatgaagaattg
gaggttaccgtgacatgcgttgatcagataatcaatgtcaaagatgcgatgaatgtcagt
aaatgtagttttcatgtcgtttctataaaatcttcaatttacaacaagcagttcaattac
ccagaaaatacagtcaattaaataggggtgattggacagtaggggggtggatcatcgatc
tttgcatttctatctcgctagtggacatttaatttggtttttccattagcgacgaaataa
agaaaatataaaatatattaaacaacctacagatttattttcttgtcaaaaacaattcgg
gcttgatgacagacagtcttctgcattttatgatgaattattttttcattctttgcacac
tcgagacaaaaaaaatgctgttattttggacagggttttttggccactgtctttttccgt
ttgctggcccatctatctcaatgcttttgtttttaagggttacaacccccgagttagcaa
agagcaccgaaaaccagggtgatacatcaccagtccaaatgtgctgctataatcgtattt
ctttaatgggggagttcaagaaaagagagaaggggaaagagagaaaagaatttatcgagg
gggagggaacccttgggattacttcagtatatatttaaccaacctgcaattaaagacggt
atcagcttgtatcatttagagctaatgcaataataatggtaaattacaggccaaaatggc
ttgtgatcgcagcctctgtattcccagtagtgtcctcatcgttgtaattaatgccagggt
gagcagttggaaaaagaaaatttcgaggaagggacatcttggtttttaaatcgaatagac
tGCTTTGCACACACCATTGAC

>Human|chr1:51006090-51007314 | element 247 | negative 
tttaGCAACGTTTTCACAAGTCTTCAgaatcaacaactgtactttacaattatgttttct
ccagtagtagtaggtcttctagtttcatacttagcatgagataaaaataataattctaag
cttttgaccaaaaaaagctctgagatattagcatactgaagtctagcattagtattctta
acacgatctggaataaatgaaaaaactgataaagcttttctcttctattagaggactgtt
tgaaattagcatttctttcaagagaaaagggtagcttatgatatgttttcagatctgatg
gtaaaaagtaaatgtcataataataatgaattatgaaagaccaaatgcaaatatagaatg
ctttaataagatccaatttaataaagtctgtaaaaataatggacttttaataacacaggt
cacaaaaggcaaaacagtggaaattctggggactagccactggtactggcttattaattc
ttaattatgttcatgaaaggcaacttaaatcgtgtgttttcttatgccttatgataatat
tttaggtaacaactcctctgaaatgtatgttctagctgatgagcaaagtcctgtcatcac
atgcattagaaggtaaatctatttgaaaagacaaacggcattaaaatgtcatgtgttcac
attcatttgatatccaaattcaaaacagaatcaaacctcttaatttttaaagccaataca
ttttctgtctatagaaattcatctcagaaatttagactgaatcctccataaaatctgtgc
tatgactatagaaagtaggtgctgctaagggccactagaactgttggcaagagtgttaag
ttagcaccattgcaataagttcattggaaggcaggtttaaatacacattcagaagagcaa
taaccagacctcatggcaatttcatatcagtgccaccatcaaaattcaaattctcacatt
ccacaactatgatgggataaaaggtgctcaagcagcctaaccttctatgccaaatttcac
acccatatagcttaactcatcgatagggatgtatagatcgtgagattagaaaattaggat
ctttttgtgcttttttctaaaatattttgagtcagtcttgactctggcctgatcattggc
aacctcaaaaacaaaagatgtcaaaaaaatagttggaatgtcatttcccacaaaagggag
taagtCCTTGTTGCTTTCACACCAA

>Human|chr2:177503157-177503671 | element 248 | positive  | nose[7/8]
GGAGCTCTCGTCTGTAATcagcacatttatccacatttaagggggaaaatccgaattaaa
tccccgtgaccctgattgggttacagtgtcattttccctggatcctcttttaaatccact
ccacactgcttctctgtctattacatgctaatttaattttactgtggaagatattttcag
gatttgctgaggacagtaaattttgtagtttatgttatttcactttttatgactttttaa
cacttaataaaattttattagagcacttttgtgtttacaaggccacaaaactcttggcag
gttgtcagaagtcctttttattatgatcctactgatatactgcgagtaatgaaataatca
tgtccagaaatgtatcaaaggccagagggattatcccacttaatagctccacagatgcgc
ccagaagaatgtggacgcgcgacaggacgggctgaaaggctgcaggaggaagcaggcagc
cccggctcctggcttTACCATTTCGGTTGCTTTCC

>Human|chr2:237071364-237071848 | element 249 | positive  | neural tube[7/8]
CCAAGGAGCTCCCAAGTGTAattatttgatctgcagatgtaagtggaatttattgtaaca
acaaatatagtgatgtcaaaacccaaccttggattaaagccggcagccaaaggggaagtg
tattaatttccaacagcatctcaggccagagcctattagaacaagctattcttcaggccc
ccccatcagaattaatcattgggagttaatttgaagctcagacaagttgctgttaattta
gtgcagggaggacgggatggaataaaaagctgaggtgctggccgagcctcgtgggtctca
ttaatcagccagctgagacggcctggcttgattacaatttgcaaaaaaattcattagggc
ccgggcgattgacaatttttctctctgcctgtgatgtgactcattaggcagccaaatgaa
agccatgatgacggccatgatgacagcggccatcaagcgctgcttGTTTATCTTCCTCCC
CTCGG

>Human|chr3:18169362-18170237 | element 250 | positive  | heart[5/12]
ggCtGGGGAGCATATCCCCTCTTcatgaacatcaggaaaaaaaatagaggaaacaaaata
tagggcagcagactttgcttatcaaacaactagcttccctcttttgaagtacaaactgaa
gcccatgaacttgggccagtactggcgtatggccttcccttttagtattttgtgtgtgtg
tgtgtgtgtgtgtgtggcatgcgtgtgtgtcatttacaaatgcaaagataacagcaagtt
cttagttggcaccaaatgggggaccgttaagtatgagaaatgatgtcgatttatcattat
attatgcctctgacagcgaaacacacctgtactttttatgtaatttattgactggttata
gatgctgtgcgagagaggaaaaaattagcgcagctttaattactcatgctgctggttaaa
atattaatggggcacagagtgttgcatgctcatttctgttgatttttaattagcagtaat
tcattttgcacaaagcatgttgatgcctttgccggagacattagcgaagaagctgaataa
agatgtttttgagagagctactgtgcatacagaataaagagtgcctgcttcctgtcttgt
ctgataaaagttgggcaaagtgggagacagatgatgaaaccaaacaataccaaagaatca
cggtatatagtttaagtctcaggcctgatccaatttggagttttcctaaaaccttcattt
ttgcacactttttgccccagaggccgttatgtgggttattttgtttgattccagaagact
gaaacaaaatctgaaacacagacttcctttaccccttttttcagtgaatgtcatgatgat
attttgcttaatggagAAAAATAGGCTGGCATGTGG

>Human|chr3:18844368-18845392 | element 251 | negative 
agtgCCAACAAAATCCCCTGAAGAgtaaacaaaacttggaactgttgcaaacaataaatt
gtcaataccttatagaagaaatggataatgaaaacttatcatgcctatagttagtatcct
ctttaaaagaatttacagagcctatgaaattaaattctgtgcacagttctcttaatttgt
ccttaattaaacaatactccataaatggtgcattcagtgaccaaatgttcagagacagca
aaatggtgggtcccaagccattaggaatgaaataaaggcagtccctggagagtctgcaag
aatctggtctctctaagtgacaactgatggtttaggaaagataattaactttgcaattac
aaactgcagctttcacgactgctgtttttcccccagcataatcttttaaatgttggatta
tttcctataatatgaaatagtttgcttagaaaggggtaaagcaaacaaatgccccacctt
gggctgctgagttcatcaagaattaagtccttattgattaatttaatgggtattgttttt
tatttctaatgttagatcaatatccatttaatgtgtgatggctatgctgattttcaacac
actaatttcatcagaaaatttatacaaatatcaaaacaatatattgattctatacaaaac
cagaaaaatagaacttttatttttatcagaaaataaataaaatttctgttcagtaagcta
tgaggtaaaacttttaaagaatccttatactcctatagatttagtaactgtatgccattt
tttcctgcttaagtgattctctgaaaatctcattactttatttattatggatttttaaat
taccttagtaccggaataatccagttttctttctccttcctcaaagaattcagtctaccc
taactctacctgaacaactttccttaatgtcaactgacactatgcattaggcaaatgtta
atgacaaataagaattgctgttttttctttgaaaatctgatcgcaGGAAGGCCACTTCAT
TGTGT

>Human|chr3:19033849-19034569 | element 252 | negative 
aAaaTCATGTGGCAATTTGTGCTTttaaaacagagaatttttagaggcaatctaattatt
tttatattacattaagaaaggaagaaagggaagaagagcgaggcaccaaaatcaagaagg
taagctctttggaaaacctggttttcatcagctggtcataacctctggagcaaagactgg
gcccagaggaatattccggactgatctactcttggcagaaactgctttttgggtgagtaa
gccgcccactagccttttttttctcccatcatctagataaaaatgagtgtttaaaaactg
tgctaaaattttcaaaaacaccttaaaaagattccattacttaaagtgatttggataatt
gtgttcaatggtagccattatttaaaaatataattagttgctgaactcagagaaggaggg
aaatttctgcaggtgtttctcattatttgctatgcatacaaaatatctgcataaattacc
attattattccaatgtatactaagagacaataaagcattagcaagcaaagaagaatgttg
ttgacccacagactgtgagagagaggcctggatgcacagtaatagtgtgttggccttcag
tgctgttgctgcacatgtgcaaccgcattcagaattaaaagaaacaattttgcacctgta
acaatgttacatatggaatgtaactccatcagaaagatattTAAAATAGGGAAGGGGGCA
G

>Human|chr3:114433184-114435415 | element 253 | positive  | somite[6/8]
tACaTTCTGCTCAAGGCTTTGGTTacgtaggtaagccaaaacacaggagacatgacttcc
tccattaaactggctgaagcccaggttacactaattgagcctaaatagaaaacctctgct
tttcaatccctttgttctcttggatgtcacagcttcctgctctattcgcttccttttata
gtcttctctcaccaagcatttcaggaaaaaaaaaaaaaagctaaataaagatcacagcct
gttccattgtgtccccttcttcttcatcatcttcttttccatgtgtgcaatgttgtggca
cctattaactaccaatgttttcagaatgacattatacaaggtgcaggctgtaccactgtg
ccctaaaaatatcaacaactgcattagtctcacaataattaatggcaggcattatgcaaa
tgacaactttttcgctgcaaaataatgacatttcttcattttgagcagagttatgcaaaa
caatgaatttaggatgataaatcacacaggagaattaagaaagccataacgttcctgccc
aggcaggcagaaagatagacagaccaacaatttagaagacattgttttgttctcacacca
ctataaaaaatcatagccagtcggccattaatgtgtgtaggtttttttccttctcccctt
taggcaacaatgcataaggggatgctaaattctagcaattggatcattacaagtcacaag
caaatttttctttattaaccttaataagtcattcactcagagactatagtcatcaagcaa
ataaaaagtatcacatgccattctgctacacattaactaattccttatgcaaacatcaca
acatatagcaattactgccgctcaaaaaaacaaagtcattttcaatttattttattgctt
ttatacttggccatttcctgtagcacattatcgtttctttccctaacaacccgaggtgga
atgaagaagaatttcggtagcaatgagccccttcctctagccacctttgtcatacctttt
tcccctccgggaggcttttaaggaaggttagggataaggtatgtgcacgctccttcacag
gaaatgtgcatcaagctcagagaaatggtacattcagctcctattcttgcagcaaagaga
gtgtggggtaggcagtaagacccaagtctgtctcccacatttgctacaataacactgaca
gctttcctttattcagtaaaacaaggtaaaagtgtaggcttagacctgtccccaacaggt
gaacgttaaagtcaatatatgcaacgttgacctgagagatatagtaatggttaatgagaa
ttatgaggttacttcgtcttgcttcactcagcacataacttgtcccttccagaatgctga
atgaagagcaataataaatactggacactaccccacaacatgcacagtattaaataagat
ctttgtgtgtgtgtgtttttaattctataacatcctttatccaagactcccaggatgtga
aacaaatgctaaacaaagcttacacattgctaacagattcttttagcccattttacagac
tgacaaatggattctgagcaactagaggctttacacaaagttggactggaacaggtcaga
ctatctttccaatgttctaacctctgaggcccgtggcctcttataatcatgagcattctt
tcctgctgataaacaattatgctgtaaacagcctgtacatgtcccttttcacacaacagg
atgataatctctctccgttctcctaaatccacaatccattcccccctttttaaggtagaa
catttccgaaatacacacgggaaaagctctgttttcagtttctcctcctgaaggtaataa
cattttgcagttctccttaaataaaatccagcccatgctggatcaataagaatgatgccc
atttccctaatggcagccgattgccatttgctattcaaatcagactagataaattacagt
acatgccagggaacaggccagtgaattaagacaggcctccagaggaccagcgatattatt
aatcttttaagacactatcatatttcttcttgacagtgtgcgtagactcacagacacact
gcacccagattgaaatatcagctgctgaaaaaaatcaatagtgttagaaacacaataatt
tttggtctgcagggtctacactaagcaacacttgtacccctcctgtgccatcTCTTCTCC
CACTTCCCCTTT

>Human|chr3:114574745-114576011 | element 254 | negative 
aAtaGCAGCTTCAAAGCGAAAGTTatgtggcgagagtaaataacccaaacttaacgtgac
cttcctagcattattttagggaggcgttagggtatagagagtgaaaaacaccctgaggtg
ggatttacaagtcttaatttcagtttcagcagtttcactttctggctgtgtggtattaga
caagtggcttaacctctctggacctctctgatccttcagatttaaaatgagggggttgat
tactaagtgacgtctaagagcccttctagagataaaaaattccccaatctatgataataa
taattaacatttgatggtcctttaccacctacaaatgatttccacatacattatctaatt
tgatcttcatgccagttctgaggtagtattattatgattatgcccatttttggaagagag
attcagaaaccacaaaatggcagagttggcattgaacagatgttcccaagaggcaaatac
cccttcagtaaaagaagcagctgatgctaacaaggataaataagagcagacaattcagcc
tgtgagctcttgtttaggggtacaacagaatttctggaagctgcattggggtaatgataa
tccaccatgtggaatgttatctgatgatgtatttatcaaaaaaaactaataaaaagaaaa
ttaaaaaaagatacaataattgttactgcactacaccctaatgaattattgtgttcaagg
ttcttacaaaaaaaaagtaatattatactcggcttatgttttaattgatttattaatatt
ttatcacaggaatgtaatttaagctcctcatgatttagatctcataaacctttagcattt
tgcaaattcaaattccaatttaaagccagggcgagcaattaacttttctatcatcttgtc
aggggagaaggttcgtgtttaatttgagacaaagtgacagaaatatatatacactgtatg
tattactccaatttaatttatgagtcagcaccatccaccttcaaaatgtagatttaatag
aagaggaggaagaaaaggccgtgctgtcatgatagggctgtaatatctgccctgaatttc
ttacatattaaaaaaaagtcactggtttgttgagataccaagctagattgattgcaggcc
tatttccagttcttttgtttcacattccacttcctgattcttttctcatacagcacataa
tctcatggatatcacagggagttcttacccccacttctacctctactCCTACCCCATCCT
CCATTTT

>Human|chr3:114611706-114612491 | element 255 | negative 
tgatCATTCCATCACCAGGCATAAgagaaaagatgggggaatgcgatgttttattcactt
taaaattaaaaattggttgtagaaagcacaaaggcctctttgaatttaaatctgaaagtc
actgaggccttatggataccttgaaacagcccaattttgtgagaacatttcccaaatcat
tgggtacagcacatttacagaacatgctcttgggatccggacttcgctccaaaccttgtt
tgtacaaaaaggggccaagcagctgggaaattctggagtggagtgtgtcctcattagttc
ccatctgccaccagaactcagctcatggcaagtttggctaagtcctggtgtactcaggtc
caaatgtgggtcagttttaattacactatacagaattcagtgtgcagttttaaaatcctt
attatacagcacagaggaatgggcagctctccagctaatcaattttttaaaagtacatat
ataaaaattttaaaccaggctagacagacagtgggtggaaaaaaatctttaaatgagtac
aagggttacttaagagaattattagtgaaattgggtcatgaacaagttctgctttaaagc
ttcaaagtgagaaacaaactgttttcattggtaagttggaaaacttatgtaaggtacaca
atgtgccttgctctttagtgtgaataacaataagcctgtggccagggtacacaacacacc
tacaagtgaactggctttcatgtaagcagaaatgttcccaattttgTGACTCTTCACTCC
ATCCCC

>Human|chr3:157989611-157990466 | element 256 | negative 
aAatTTTAAGCACCTGCATTTCACCcagaatataggtgagtaatctaagaaagtgacatg
agttaccatgagataaggaggagattggttaatattagtcttttgagtataatagcattg
tatttgcatataatcattttaataatttttgtttaatgtgcattgataatttaaaacatg
aaactgcttttgcacttttctcatatgccaatttgttgtttttttttccaaaggattaag
ggcctaaaggaatagaggaagtgaatggacactgatgtttcaaaatatctcattttgcct
aaaagcaagtaccggcagataaatgcccataaagggatttctttcttaagccccgtggat
tttttccctgcacaactttttgtgtgagttagaaatgaaaaccattcatctagtgcccca
aagaacggccttattgaatggaataacagtgtaatgtaccattgaaggcaggattgaaag
tgattatcttgttaactcttgacagttaccgccagcttgaaatggaaccggcaggcttga
tttgcaaatgaattagagctttttcattttgtgccaggatcatctttttatattctgata
tgacagatgctatgttccaggcttttgtttttcttccgatttatacttgcaaataaaaaa
caaaagattattatagtcattttatttgcatcttttcttttggagtttattctttgtgta
gaagtttttaatcttatgtttttcaaaaaaatttttaatactagtattgttttttccaga
attaaatttgattaatttaagtacagtagtaactgggggaaaaggaagattaTATGGGCT
TTCAAGAAATAGAAAA

>Human|chr3:158025746-158027384 | element 257 | negative 
tAttTCGGCTAAAATTTCTGAGAACCacagacatttttatgttttagctaaaatgcttta
cattttactctgtagttaatgatggtaatatttgttccataatttggattgactgttgtt
tggttgatatgtaaaagaagctggtatgaacataaatttgtaactgttatacacagatta
cctaaatgatcagatgccgaacagtaaataaaattgtaaaaaataaagtctgttattttc
tttggcatcatcataaagaaattgtgcttgtagatgttgtttccaattgcaccagtggtt
tgtacgcaatttcagtaatttgatcgtagctgatgaaaagctgacaagatttccacagtg
ccccattagatgaaagcagcatgaaactacaggttaatctgcaaacagattttcatgctt
attactctaatgattccatcatatttgatgtagcaggctgcaaggcgtctctcggcagca
acagtgtgctacattttgatctctctactcattaaatgatgtagtaatttgactgacctc
tgaccaggtgcatatctgttcataattgcatgtcattctgatggggaaattacttgagag
aaaccaaagtattcatcctgctttctgagtcaaaaaactaacaaaagaaatattgcatta
attttcaaatgatgatattacatttagtgcctaggacccatatatcaaaatctgaaaact
gctcagttactgtatgcgcttaatcttaatggtatctgtggatgtcaagggcatggagga
aattaaatcggaaagtgcagatagacctaagaagacattatctcttgatgattgcagttt
tgataggtatttcagtgaatttcattttcgcagaatggtggaagatgagttagccaccag
attttctcatttttcttctacatgatttatgtgagttgagtataaaactttttatgggag
tgcagttaccgaagatgagaggtaaattaatgcactgggtttccatctcagcttcatgca
caattgtcagagctgtacatatgtaatggtccccatcattattcagggttgtttacattc
aaaatatgtaatgaaatctgttcagaataatgagggaaataaaagtttagaaaattgtaa
aggtcatgaagtttgagaaatgatgcactgctcccaaaataacatttaggcaatataaat
tacattattatgcaccaactctgccttatagagacatgaagataaagtgctttcgactag
taaaatgctgttagcgctctctgaagtatgagaatgtgtaaaatgtttctgatttcatat
tctgttttgtgcatattgtgaaaaaatatatttaagggatcttgatgtggtatctgcttt
tataaacctctaagttttaaacatattttcaagtcctcaaattaattcattctgaaacta
atttttataattattggtctgattttctattttttgaactatgataaaaataattctagc
atttaataaacgtttaataaatgtttttaagtggaatcttagtgatggaaatgacagaag
gccaactagaattcagcataaatttgtttaaatatgtgaaatatttaatgtattctaTTT
GTGCTCTCATACATGGATT

>Human|chr3:180436427-180437958 | element 258 | positive  | limb[3/5] | eye[3/5]
tAagTGATTTCCAAAACCCTCTGGaaataaaaacttttcacctgtggttaaaccaagaga
tcaagtattctttgaccaataaagactctcctcaccatcagctagaaaacaccctttgaa
atccagttaactctttcatgcagacaatgttcattttctattttatcagaaagttaaatt
tgccattctatactccaataaaagttaagttgttttgatctgataattgtaagatgtact
gtatgtatcttaatttataagttttaaatgctaaagctcaaggctgttcagatataacag
gagtgctggaaatgaggtacaaaatgctggaattcaaattaaccaataaatatattttaa
tatatatcagcaggactctagaggattccattaatgttgaaaaatagaaaggatttaggt
taatttggtaagaaggcaggtcagaacgtttacaacagtggtatagaattgtatagagat
gcaaaatttttcaagagagcagaattttttcaaaaacgctgactctagctgtcacagccc
tgccttggctaaatccagtggagagataggaggactttctaatttgctttccctctattt
taataatagctgtgcataagtaatttatgaaaggccaaccaggcagtgggcaacagaaaa
ttaaactcattttatctgaaagcaggtggatttctatatatcattagcatgcatagaatt
ctcacaatgttatttctcatactgatggaatgtaaccaaataatatatgagttttttgct
tatgcacgagtgaaatttttagataaaagtgccagccccaatggcaattttctgcaaaac
gaaaactaattctgcgaagcttcttattactggaaagactcatttggcttgcattagaga
ctgacataagtgactttaggattttactaacagattagatgagatgtgccacatactgta
atatcattagagaatgtaacagcactggaatgctttggggcacttattaagggtaccgac
acaagtaaattgttttcctttttgacgcgagcttttgaatgtcttccctctgattagaat
gctttatttttatggttgctttttatgatatttaaaacaacttttattttatgctccctg
aaactgcacacaaattatgttttgcatgattcagctcagtgttactaaatgcattatcta
tgccttatttcgtgaatatcacctaggcagagggtagatacgtattaagaaaacagctta
cacaatactaaagtcagaattcttctaacagaatattatcctaacttacagcaaagacta
atcttcatggctctgaggaatttttgctattagtacctttcactcaatgtttgtgtgagt
tctactatcaacttctaacaaaatcttagaattagatcattagaaatggttactataata
tgaatacttctattgttccgtttaactaccatcctaaaactcattcaagtatattaaata
ttatagtTCTTTTTATTCTGATGAATCTTCCC

>Human|chr4:13009318-13010327 | element 259 | positive  | limb[10/15]
tcCCTTCATCCCCAGGCTTAATattattacaaataaaacatgttttaacccatgttccta
taaaatattttttagtaacacatatatggatttgtctcagaggaattctaataaacatat
tgaaatctacgtcaaatcttggtttgatgtctgataactgtgaatgcaaggaaaacctat
ctcaaagtttccctttagaaatcaacctcaaataaccactcagtgttcaaagtcaattcc
tattaatgcttgtacatatggtattaattccacattaattctgtcaaaagtgatatcata
gttagaagttccaaatgatgacatcactaaaacaacttgcttttcatgagtgtgggacca
gtcagtgccaaaatccaattcaatctattcatctgtctattctgacaagttcagtttaat
tagttcatggcctcataacgaacaagagactggttttctgtccaatttccagagccattt
ctattctcttcaacttaagtgccaaatgcttacgctgctttgcccaatttatacctttgc
ctataattactggtccccaaggtgtgattgtcctttttcataagagtttgtgcagctgcc
aacatgaagttgtaaataaattgtaataccgttgctatgaggtgtaaaaatcccacagct
catatccagagccttgtataataaactcaagtaaacattccatttcctgcaagtgattgt
ggtctgtgactagatttagaaaacagggcagtaagtcatctttctttaatgagtcgttga
aaacaaagtcgtatcccatgaaaccaaaacctgtccttgacaaaaacaaatagcttattt
gtaaaagaccctccaagggggggtcaggtttttctgcagtttatgatctgagattcattt
ttgctatcacgaagtgctgaaacaatagcaaccccactctcccaacagcacccactgcca
atgaagtgcgagagactggttttctaactaGAGAGGCAAGGAGCTATTGG

>Human|chr4:105345575-105346895 | element 260 | positive  | midbrain (mesencephalon)[6/8]
tAaaTGCAGTCTGGAGGAAGACAAtacgcctttgtgtctgttgagagaaacctcctattt
gcctttgttgtctgaacgaatttcacccttctgtcaaagtgtgtccactctaacctttcc
tttcgctctgctggcatctctccagtctccaaaatgcatgtttgactctcatctgacacc
tttatctgatacagtcacaacacttctttgcataatgagcaggcattccctacccatcag
aaaggtaattaaaaaaatgtttagatttttgttttcatagacgtaacagtataaatgcaa
cttctgctcaattaagctgcagtgtcagtgagagggggaggggaggaatggttcttaaac
aagagcggattttatgtttctatcttaaaactggagatacggatttgtgattttccctcc
cccatggaaagaaatctttaaataaagatgtcttcatctgaattgaccaccgtttataaa
agcaaatctggtcggggctctgctgcttatgctgaaggaacattcctccccattacaacg
gcatttgcacatttataggaggaataaagaaaaagatgcatgatacatgtgaaggagcct
tctctctgccatccagagaaagaagaactaaaaggattataaaagttcagattaaaatga
tataaaatctagcatttggctccaacactagtgccttggtcctctgaagctaatctgtat
gcactctgtgacctcctcgcagcgaaccctgctaaatatattattcccacgggggctttc
actgctgcttggtgtcagaaatcaatatgtatgaggcgcgtggatgggaatttctaatag
atctgcctggccctgtgctgcttttcaatatctgccttggactattagtgccggctcggt
gcctgtgaaataaccgagataatcttttaaggtgcactgttaaggtggaacctaaatgtt
gctgtttcaattaaaacaaaaattatattcataaatcagtcaggtctgtgtaaccttgta
tagtcactctggaaggctgattagaaagaaggtgggatttaaagcttttgggagtgcaat
gttatttttaaattctacttagagtttgaagaaaggttttacattttatgtctaataatg
tgttatttggaaaggggtatcagattagaaatgaaatttagaaagctgagagttctcaaa
tcaaacagtgtttgtgtgtgtggtgggggggaggagtcatcttaataacagagaaaaagg
actcataatatgtggttagcaaagtcattttccccataTTAGATGAGAACACATTTGCAC
A

>Human|chr5:3511978-3513399 | element 261 | positive  | midbrain (mesencephalon)[7/8]
tAgaGAGAGGAATGCCCCTCTCTTaggtggcaatctgagccaacatatacattcataacc
caaaacactgtgtgaaagcaaatctaagcccaaaaaaccgtaatgagcagtcttacccgc
ccacgttaagcagttcaaactccactccagacgcacagccactgaataaacaaggagata
gtatttctgaagtagaattaaatagcttaaagcagttttcaaaaaaaaaaaaaagggcag
caaactgaagccttttaaggattactcagaggagtttatttactgtgtcttttccataaa
ggatatatggaaatcagagagctacagacaccactcatggcctgttttgaaattcaaaaa
cggatgtgggggggagagaaaactacattgtcctttctcggcagaaagatgcttccccct
cgttctcaccatgactgtcatagtaatctgatatgacaaattcacacacactggattagc
agccggtggagaaagactaagcggttaatatttgttgatgttgcttttatctagcaggtt
tgtgtccctgggctgtggttaccttggcaatgcggatataaccattttctgaagctgtta
aaaatgccaaggagattctctcttcaaaattccagggcctgcgggctgcttgtcattttg
tatgctgtcaaaatccttgatgtttctcgactcttgatgtcaggctatgaaaaatgctta
gctcaatttaagcctctcgcaaaaaagggctaacaactgtaattaaatcattaaattctt
gtctacgcttcacagagcatagagaaaattaacttcccaccaacctcattttctacttga
acatgaaataatgattttttgctcatataattacaaagctaacatctgatagagtcagca
tccaggggggattatcgcatgcatgagtattagacctcattaccagcttgactgcaaaat
tattacatcttgtaattggatggtgagatttatatacagattggccgggtttctgtaaga
ttgtaattacaagcttcattggtttgctacttatcggaacttcacagagaaaacaactgg
taaaatgaaatgagcatttcattaacctattgccttatcatgggaaaacctgtgtaacag
ccgtgtatgcattaacataaataggatcattcatttctatgccagatagacgagcttatg
tgtgcctgtgtgtgcgcgtgtggaagggaggtgtgttgtgggcatccatccttgttcagt
ttatttaaccttcaaaatccgagctgatggaaaaaataataaagtagttatctattttac
aaggatgaacacactatatctattacttaaaggctaactggctgtgaaagtgctcgtttc
atgagaggcgagcactatgattCTTCAGGAGCAAAGAGGTGG

>Human|chr5:76940836-76941396 | element 262 | positive  | forebrain[9/9]
TTTTTCTCCCCCGCTTCCCAGACCCTCGTCCCCTCCCCGCAACCCGAGTG
CGGCTAATTCCGGGCGTCTATATTCACTCAATTAGAGAAATCTACAGAGA
AGATCGATCTTCCATCTGCAGACATGCCAGCTTAACAAATTAGATTCTTG
TTTCGTGCAGGTGATTTGGTGACAGTTGGGGAATTAGAAGTAATAAGTTG
TTGTGTTTGAgcccgggcccccgccccccgcccgcgcccctccccgcccg
ggggcccctcggccgcgcccgccgcccgggcaccccctaccgcacccccc
agccggcccgcgccgccgccgccgtcgccgcatcccccgccgTAATTAGT
GCTGCTGCCCTCCATGTGGGCTCGATTAAACCGTGATTTAGCCGAAAGAA
ATATAATTATGGCTGCAAATAAAATAATCAGCATTGAAGAGCGATTTCCT
TAATGAGATGGAGCGGTTGCACGTCACGGAGTAAAGGGGTCTCATTAAGA
GGTGGTAATGAGGCTTGGGTGGATGGTGCAGTTACAAAATAGCCCAACTC
CTCTGCAGGCC

>Human|chr5:77139721-77140742 | element 263 | negative 
atttGCAGCCCGTAAGAGTAGTGCtctgccgtggaaatctaatttgacagaataggtaaa
taaaatcaactgtcatcagctcccattttatttaacagtttattggaaacagatttcagg
acgactcaatgaaggaggttctggaagttggtttaatctcaaacgcccaaatactatgca
ttatttgcaaaagtgtcttcagcgagcccgagacagtatgttagtgaatgcatttggccg
tcccgcacaacctagctcactgatctgggaactggggccctcccagagaagcgggccctt
cccccctccccagtgagaggctggcgccgcacttggggccggaggagtgggggccgggca
ggcggcgcgctcgctcctctctccggctgcttttctgccttccttttgtttggttgcctc
ctcttcccccttggttgttgattattagtattttcctagttttccaaactaataagtgcc
actatcaggcagttggaagctctgggaggctgcaggctttgccgctcggccttaattgat
attgaacgagctgctggtagacgggaacagggccgctgctggataatttgcagtttaatc
agcgtttgtaatgagagcggctgattagggctgttggaaataaaagagagttacaaggaa
cgtctgtcagagtccggtgataattcaggactaattgtggtgattagcgcaaactggatg
actttgggctttgctaatgcaaagagaaacgtgcaggctccagccagggacccctcggag
aacagtgcatgggctgtgcgcaactttgctgagccattttcccgcgaggcccccagcggc
gcgggggctgtggggaggtggtgtgggagtacggtcgctgctgcgcggcgtggggagaac
tggagcggctgcccggacgcccccgccctggtcccgggtactttctcggcctggctgcag
ccgcgtggatgtctctcgaagcctccaccctattctccttatTGTTATTTCCACTCACCC
CC

>Human|chr5:77147580-77148599 | element 264 | negative 
gcgCGCGTGTGTTTACACTTCCAgaagtcaaatcctttctaggactcccccttgcttcac
ccggaagtgttcggtgacccctccacccaattaatgaaaacaaagcaaagggcccgagcg
ggcctccgacagcccggggcttgcggagctggacgccgacagggcgtcagcccggtcgct
cgcggcgcggaggctgctgcggttcggagctggggttctgcactctcgctcccggctccc
ggctcccggctccccgccacccgcagcctcctcgcgccgccgccgcgggcaccgccgggg
cttcagtgacaccaggcacccgccccgggccgcgggaggaggaaattccctgcaaaatag
caatggttccgagaaaaggatcacaacaaaatattgaataaattcccttttaatttattt
gatcattccacattacggggctatgaattgctcaaatttgataacaagtactcaattcaa
ctcattatgtaagttaaattagacttcgataaaatttcagtggcgcgcagtggttcctcg
aatgaaatgtaatttgtgcaagaatttgttgtatctgtcacaaatatttccaattagcga
ccgtaattatttgatagtttctgcaattatggcttaaacgggtgaatttgggactgtgga
ggaccctaattggcctaaatttgatattttgcatatttgcataatgaggaaattggtaga
aaattgtgttcattcatttgtgaaaaatcctatgaattttatgaatttgaaagctctgtt
tgtgcagactgtgactttgcctgctgatccctgaggagctgacgctgaacgcctgaatgg
gcagcgcgccaacttcgctgctccaggaggggggtggggagggagaggaggaggaggagg
atgaggagagaggggaggtggaaggctgtggtaacggtgggcggaggcgggaccatggcg
catgctccgcgacgtcccgggccgcgggcggaatcccccggCTAACCTCCTTGGGGGTGA

>Human|chr5:77267384-77269206 | element 265 | negative 
tcCCTTTCCCCTTCAGATGTCAgccgcatctactcctgcttttggaaaaccccagggcaa
acggacctgccaggcagccaaccaaccaccagcccccgtgaaaggctggaacccagctgc
ccaattcggttgctcctgtccaaagccagacaggtggcaacccagattgaatctgttgtt
gtgggaatgatttgattcacaaacaaggttattaaattttatatggagacacaggcgaaa
gtcacaagatcctggagagaaagacctgattcacataaatttatcttaatagctgtgaat
tcgggagcataaagcagaaaaaaaattaatggaaaggcatttcacctcctccgtttgcct
gctctcctccactccccggcacataatatgcccacacacacacatacatcaacaactgcc
atgactccatccagccttttgcaggaggagcccaacacattgatctgagcctgttttgac
atataaactccaatttggccccaagtcactgcgagtggacactgccaccaacgtctctga
cactaggttatttgttgttgctgttcgctgtccctgtttgcacattaatccagtaacaat
taggtgtcagcgagcgttgtttctgcttagctgatagccttgggctctgcgcttgaagcc
ctaatcaggagtgtaaactctgctatatttcaatttggagaagcgctcttccgctaagag
gcccctggcactgcgataaataaaacgcctatttactctattgccacacttagacatcta
atgcacttactaccagccccctaatcatagcctacagttaaaaccgcctataaatcactc
cgttctcatcctgcacattagtgaagccattttccccaaaccccacaatgagcactgttt
ccttttcttgttagtcaaaagccagatgatttttattaggttaaagacgagttcacagat
ggtaaatcgcgtggagagaaatgagctggagagttacaccgagtcaacgcgggacacggc
tcccggcccgggccgggccaggggtgggaggcggttccctaccgcaggcggcgggactcc
catgcgccgagggacccaagtctccactccacccacacgcccacccggcgtcggggcgct
gcggcctcgcctcacgagcccagagcaggccgcagcctgggctggggatccggcacctgg
gcagggtgagcttggccggacatcctcctccaggactacccgcaccccacagtcgcgtca
aaagcgccccatccccctgtctctcgccgcgcaggtttcccaccgacgcccgctcggaag
gcgagagcccccacgtggcccggcgcggcgcggcccccggggaccgcgagcaacaaaagc
ccggcccgcagcccctgctcctcgccttccttttcaattctcccctgatctcaggtggaa
ttaggaggattaaagcagcaagtaaatgaggcgagtgtgcaaaatgactcctttctgaac
caaacggcatgctccgtgctggggaaatgagatgcacatttaaatctcatccatccaccg
cctgcggccaccgccatgtacctgcctacttagcccaagggttaattaattgaggcttca
atgcactattgcaagagcattattgcatttgatactctacatctgtgatttaaaactctt
tcagtcccttgtcagcaagggagggtttttaactaggaaattagcattcagataagggaa
cgctctatttgcttctgaaaggaaggaaatattaaggatgctggtgcacaaaccgggctg
tcaTATCCTGTCCCATCCTGGAG

>Human|chr5:87168414-87169433 | element 266 | positive  | forebrain[9/10]
agggTTTGTGGTAATGCCCAGTGAtgaatgtcatagctggcatcttagataaaatgttct
ttctgaacaacacccaaatatgcttaaaattgcagatgacagttgtaagcctttttgcct
gcttatctgtctgccttcgatgtgaccctaaattaggcatcagaaggtgtagagtttaat
acagattccgggcacaatataccttctcacaattagttgaaagtgctgttttgtaattaa
agggtgaagtggggcatgatgaacatatggaaaaggagacccttaataagtgatggagcc
ttcaaaagaaattgctaattagtatgcatttgatgtgcactataccaattttaagacttt
gccttgaataaattgctatgttgggtgttcgaaggagtggtgagattagcatttacaaag
ggggcaattttctgtcttcttgactctgttaaatggaggaaataacttccaagactggag
cagtagttagcccatcaatcattctcacagctggaaactggggatcccaaatgcagagat
cagttaatccgtcagctaataagttcatagtggcaccatatggcgcagggccactccaca
ctgggacaaggacagaactgtttacacaggcatgctgctttctcaggtagctccctgctg
acagaatcctttgttctgaaggatcaatttactttgcacagtaaattgactgaattgatc
agttcagagcatataattgttggctaatcctgtggaatcatgtcccatccatgtgagagg
gacaaaagggtgctgcccatggcctggtctggggctccatcctggggctattctcgtcgg
ataggttggacactgattaaaggaccagtggacagtagatgtgttgtcagcattgacttc
aaacgctaaagggaagagaaaccttgcaatgcccagaagggttttctgggtgtctttact
caactggtatcatgacttaacttggaatagaaacagtcagTCAAGGCAATTTAGGTGCAA

>Human|chr5:87239942-87241645 | element 267 | positive  | neural tube[9/11] | hindbrain (rhombencephalon)[7/11] | midbrain (mesencephalon)[7/11] | forebrain[9/11]
tcttTAAATTGCCAGCATGGTGAAgatgtaatgtgtcacctaggcccttgtctttatttc
agtctgtagtggtggaagccacaaaacttatacaccatattatccactgcaatgagaata
cagctagccccaaatcaaatgcttttctttcctcaaagcctcaacaatgttgccctcccc
ccctataaattagcagtgtttagaaggagacttgtgcacattctatagattattttaagg
aaaagctctgtcatccataatacatttgggcttctttctagttgaagatttataattttt
ttattgatgggttatgaatattgacacaggagatattcattgtttattgaaggcttgttt
acataaaagatcttcacaggctaccccctaagtctagaggtcctaaaccagtgtcaggga
gctgtctgggtattttttcccacgtattgcactgccattctaccaacaatagaggcccat
taacgtttggcccttcaagttactgcagcccaagcctcagtggcaggacgtctgcccaat
atgtaaaataacggaatgaatggattccttggaaacaatgataacaagacctggctgagc
taactgtgacagcatgtggtaattttccagcccgctggccctgtaaaggaaactggaaca
caaagcatagactgcggggcgggccagcctgaatagctgcaaacaagtgcagaatatctg
atgatgtcatacgcacagtttgacagatggggctggacaatttttccccctttaaacgtg
ttcttaactatttgtattccactggcttctcacttgggaagttcaatcctgtaatcacct
gcttgaaagactaaacaaaccttaactgtcatgtgcttgattcaagtaccaccagtttta
tgaagaaaaatgatatccattattagtggctgaatgctgaggggagcagtgggggagagg
gtgttgctgtggattaatgcatcatctctgctttcagctgtgggccaggttttgagtcta
gctctgactgaatcctgccatacactttgaatagcataatgaagtattgttattgcctca
gtctagtcattacatcagggaaacagacatctaaagttatcaaaactgattactagctga
gcttttgtgtccataaaataaatgcattaaaaagaaggctttttttttgttgttcttatg
ggtgttctatcaaggttggatgttttagtgtttatagcactatgtgtcactgtgtgtaag
ttggtgttagggtatatctgtagtcagtactctcccaaaacatgcccatatgtggatctg
catgcgtgtgtgtttaagctggtgcatgggagacagagaaaatgaagattgacaacattt
ataaaaatgagacacaactcaattaaaattcaccgaaaatagtaaatgaaccagagtact
cagtttaattgtaatgacacaagactgtctttttctacccttcaaataagtagctgcttt
ggatctcacatgtcttcaccattttattcatttggttctttttatttacttttcaaggaa
tttatgtaaatatatgtaggctacaaaataggtctcagatacagcctgattctgtaatct
tttcatcaaatagctaaccaaagagagatagccaaaggattctgtttatggagaagtgag
atctGTTCCACAGAAAAGCATGGC

>Human|chr5:87692154-87693265 | element 268 | positive  | neural tube[6/6] | hindbrain (rhombencephalon)[6/6] | midbrain (mesencephalon)[6/6] | forebrain[6/6] | cranial nerve[4/6]
tttgAGGTTTAGAATGGGGGTGCTtttccttattttaaaagctttgcaatttagactccg
agagccaggactggttttctatccatcgggacctgctcaaaggtcacactcaagatcata
agccatgttcacatccttcttatgggaaaatgataaaataatatccacaggcatctgata
ctaggggcatggcctggacacacaccttgccctcttccccttggccttgtctgccttgaa
gaatgaatagatccatccccaaagttgatgcttcgaagtgaccagtcagatgctagcagg
tcagctggctatcctcttggatagagggtccataaattaaagaaatgttggtgtggttga
aagaggaaggtagtccagcccaagggaagtcacgtaaatctctccaggagctttgttccc
agtagggagtgggggtgagagttggggtagctcggggctgtgggctgttattaatgccct
ggccctcctgcggtgggtgctaacttgttgtgcatgagagctgccaccatccttcccaaa
catcgggcgcttggaaaagtcaagcacagttgagccctgattttcatttaatagtcaaaa
ccaagatgcatttgggctatgatgataggacagctcccttgaaaagattatttgaactac
aaaggcattcatttagggctagcaatgttgcaaaagggcccgctagaaattagcagcctg
tcctggtatttggagagcaagagtgacaacttattggaagttctcaaggaatcatttata
tttcacactccactaggcagctgatttgagattgtctgttagcataacaaaggctctgag
cctgtgaacttcagaaacctttcgacctcttagctgctggcatgaatagcccccagtcct
gcctatagagatctcccaaagctcccctgttcgtggctaaattgttaatcagggtaattt
aatatagttttcaatatgcctcatctcttattgggaaaggtattcacagcttccctaccc
ctgaaaaaaaaagttcttttattcaagtgtgagaggggcagctgcagacagacccccatc
ccttgcttctccCCCTACTCCTTCACAGCAGC

>Human|chr5:90928612-90929226 | element 269 | positive  | hindbrain (rhombencephalon)[10/12] | midbrain (mesencephalon)[10/12] | forebrain[10/12]
tAttGGAATTCAGTATTTATTTTGGCATTTaacaaagtaataaatatttctctatattct
gcttaagtaatggaacaaataggactcaatatattacaaggtttaaattataatattttt
aaaaagcaacagtgtgtgcctcaagtgttgcaaacttgatttgagcattttatggtactc
cagtcagctgcctattaaaagtgtgatcaggtagtttagactgtgactagctgtgtcaac
agaaggaaagtggaggattagtctctatggcaacgacaaagtatccctgtttgtagacag
acaaattctgctacatctgaaactgattgacaggtctattcctttgcaactgacccatag
aaattagcaagtaaaagttattatactgggttgtattgaagggttctcaatatcttaaag
tgctcttgtaagtttttctgcagcatttgcatgagaaacctggcaggaattgttctgagg
tttatatctatggtttgatagattctttgtgggggagtattgctggtgagaataacttaa
ttttcagttctctgtatgacagaattgttggagcatggattgaggggaaaacacaCATCA
AAGACCCAAAGCTGA

>Human|chr1:38801888-38802630 | element 270 | negative 
CAtgTCTTGCCAGGACATTCTTCAgcacttcctcctgccaaagggtgtcatgggggaagc
cacagtgctggctgaagcattagggtggtgcccatcagagtgaccagcctcctgcagaat
ccagctcactgcctccctgccattgatttggctggaatctttattgtctgctcaaatgta
attaaagagtcctctgatggtgccaattaaagactcggagggacgggagcgggtgctcac
ggcatcacatggtgctgcgcggtgaagctgtaaacatccattagccattacagttctcat
tagtccttgaaaaacaactcattagtgtccatagaactgacaggtaaatacagctaatgg
gctaaatctatcaataaattcattgtgtgcaaaatcagggtttctgtcattgtgctgctt
gcggtgactaatcagaaggttaaatactcctcctgcaaaaatatatataagttgcaaagc
acttagcctgatagactgtgaaaaaatggcatgtgagaaactaatgaagacatcaaaggc
tttatttatacgtagggtgggttcatttcaagttcaggttgctatgaactgtcacagctg
tttagctgagactaaattttagaaagcatattgatttgttttaatttaaatggggcagtt
tacaaaagctgcttgaatctgaagttattccagaaatgattgctcagtgcatggtggcag
ggaGGTCTCTGCTTGCTTCTCCA

>Human|chr5:93226985-93228322 | element 271 | positive  | midbrain (mesencephalon)[11/14] | forebrain[13/14]
ttaCCTGGGGAACTTCAAAATTGGcacttataattgccccctcctccctcaataatactt
cacaaagcatactgtcccttgtaaaaatatattatttcaattatgtgcacagtggtgttt
taagaagaattccaaattttcattcacataatcataaagaccatcttccaggctccaaaa
tttaaaaaactagaacctcaacaataatatacaactcataacagcagcaacatcatcaaa
aaaactacaacacttttcttgattgaaataagcaaaaagatatcaccagacaaatgtata
ctccaattctcattttgtctttttgctggaacattaaggagttttatgttatcacaaaac
ctcagaaactaccaagcagaaaagaaaccttattatgagtaactggcagtatctcattaa
atctttcaattgtccaatcgtccacagcagacctccaagagacttgtatattatactcat
tgcaattaaccaaacaaaagattttaaccgccagagcattcgggaaatgtttggttgagg
ctgaagaagtgaaattatattccagggttggccagatgtcacaaggggtgatatgcatgt
gctcatttcatctgcagctttgtgctggacctgtctatttacagcactacagctaagcac
tctgaaggcctattcactcatgaatcctttcagaaagtgctgaagcaccccttaagccca
cttaactaccattttcacacactctcccagctctcctttttgtccttgcttacattacat
caaacacaggaacaaagcaagagaacagaaactcagaggcagagaatagacccatcacaa
atattaatttgaaaaggtgttgaagtgcagaatctgcttttatgcacaaggacaacttgc
attttttgtgtgagattctcttagctgcaataagctaggttttcagccaaagagaggcaa
agactcaaagtgcaattatacacagggaactgcttcaaatcaaacaatgctccgaactgc
tttagatctatagtgataaagacttggcaagcactattaaatagaagccctatatgagat
gcagagttcactctatggatgcatacaaaagagaatacaaaaagaatacttttcacacaa
aagtaaaactacaatttcacttttaattcacttgcaaacaacactttaatacaatttctt
tttataagattcttcttagcataaactatgactccttaaaagtagtttcaactaattttt
actatatctgttcttaacatgccaattagaagttctatactacctctgggggggggaAAA
CCACACACCACTGTGTCA

>Human|chr5:93575407-93576629 | element 272 | negative 
tgtCTGTTTCCTGCAACTGCTGAatcaacaaaacatatgcacctatgccttaaggaagga
gtaactctttaaactgccctttttatttacaattacttaattactttattttgccaaaaa
taaaggtcattaaaatcatcttgaagcttgacttaaatttcagaagtagcctgcaaatag
ttgtacagtctttaactatgttccatttaacacatttaatagatgtaaaagctcacaagt
gatgatataaaggataatttacgcttgcaatgcatttttgtccaattaatagattgcctg
tgtgttgcatattttgcatgacaaaagagcagaatattaaactgccattcataatgaaaa
tgcactttgcaaattaaaagtgccgaaacagaaatttttcaccctgtttaggaaataaac
agtccttaaccaattaaactgcattgtaataattctatgatttattgcaagttgtttaac
tttcaaaactcggctaacccatattaaggtcacaatccatcatgtcttgcttggaaagcc
agcaaataatggctgttgtattagctgcttttgatgatagtatgaaagaagtattagcac
ttgtcaacaaaactgcttacaacataacattagcatgcatgggctgctgtacctatttat
tattctggcagcttcacacatattgttacaagcttataaaacattttgtcgggtggaaac
cgaatgtacactgtttggttttctgatagactggcagcataaatgtctgggctgacttag
tttagtttaagtgtaaatagagacacaaattcttcaacctgttctcttattgatactgaa
aagtgctgaattattcagcatccaactcttctgtttgtgtctatcacagttatcaattac
ccatcagtcttcttgtcaaaacagaatggattaatctggctgaaaataagacaaataaat
ggatactataacaggggtgtggggttgccagactgtcaaagggaaatccaggcagtgaca
tttgccgtcaaaaatgggatctctggcttaagtgagcaaatgattcccttcgtgagccaa
gaatgcacttagctcaccgtaagtaaattaatctgccttcttcaactgctaatgcattag
cactgaggtaatagttccattgccgaaattcctttatgtttcaataattttggtcattgc
tatTGTTTCTCACAGGAAAGGCA

>Human|chr5:93649881-93651432 | element 273 | negative 
aAgCATGAAAGCAAAGGTGGCAATtaatataactttttgctctattccttcaaaaaatgt
gcagaagcaatatatctctctcctaacactaatgaacccagactaccaagccccacatac
acctcacatggataacagcagttttgttgtgctttggaaatgtcttacttcaaaagcatt
tcaacttgatgtggccatttaacaagaaaagtgagagaatgcatggagtttagaggtatg
ctgcaccaaactcaaggcaccatgttaaaaacaaaggcatctaatttttcccagacataa
ataataaaacaaaacaggagttgcatgcaaatttagtaacataaaatttaaggtgataaa
cagaatggaagctggcttcttgtttagtattcctcagttatcaccataattgctgcatgt
ctgtcatcactagcaaaagaaaaaagtgtctttctcagctgctcccctgcttgttttgtt
cgctgtattcttgtaaagtgggagaaaataagtgtcatttaatgaatagtgctattcttt
gtctgacagcttcatatctgttaggtgtaggaggcctactactttctttttctgataatg
tttttgacagtgtgctaaattcctcccccaaaaggccggcgtgtatattctgctaaaagg
ggcttcatctctcctgaatgggtgccctcttttaacccccttcagcttctgttcttacat
taattgagctgatcagattgagcatatgaatttgtctttgatgtattcgtatgtttagtt
gacgttgctctctctctcattggcagcggacagagctctcagacaaataggactgttgcc
atggtaacaggcaatagctagggatctcttgaaaaatatttttatttcaaaattcaaact
ggaaaattctcactggatatggttctcagttctaaacgtgtcatatctaatgatgaatgc
aattaggaatcccaccagtgttttaaataataaattagcctaattttctaggcctggcat
gatgacatacaaatactaaaaaggcgtcttcttttttaaaatccatgacaaaggacttat
taatgacttttgttcttaggatttcaaattaaaatggatggtaggctaatgatagcgctt
tctatctgctgaaaatcagaggcctagaggtaaacttattattttttttaagaaaccact
tcaagctgctgtaatatttggttatttcattttttaaaaagcgggtgtagaaatccttct
ataaatgttgaatgctatagcagttggtaaatctcagtggataaaaaatgcccatagcca
tttttaattactgagcatgagaaaaagggatggatggtgagcctaagttttatagtccac
tatcatcttacaatagctttcaaattcttagtatgttagtcgaaatacaaggaaaaaata
aaaataagtacttcattatgtgacataaattgtagttatttttaaaacttaatttattca
tgactatacaattccagttatattaattattaTTTCCCCCAGTCATACCATG

>Human|chr5:167332346-167333651 | element 274 | negative 
tgaaTCTTCATTGGGATGGGAGTTtagacctgttgaatgaataaaaatgagccatccttg
aagatgattatgagaagctaagttcataccagctcgtaacagtggcacgctgtcagtagc
tgggctaaggctgagatttttcaatgagagcatctggcttaaaaactccacaggaggggg
ctaggggtagaggaagaaaatccaagaaatccctatgagacctttttaaatttagcactc
aaggcactaatataagaatataccagtgtgtggatgagaaaacgagggagtctttacaaa
taggagaatttgggatatctgtgtttgagaaattcttttggacaaaagtggagaaaatga
cattatctgtaattagaaataataatgtgtaattggttcatttgccatatttctacagtt
ctgatttagttgaacaatgtgatcattatgccaccagctttcaatagaggtgtcacaatg
aaaaataattgcaatattccacaatattaactgcaccctaattgcaaaagttttgaaata
taattaccatgaaagctaatgcgacagggaacattaagcataattagtgttttttaaaaa
aaggaaaaactgttaggagcttgttattgtctagtaaggtagcttcaaattagctggctg
tagagcactttcatctagcttttctataattttcattattagcacagactgtaataaatt
tatttgacatagctcacacctgccaaccctgcaggagataacttataatgtgcgccagcc
ccaagatttcccactgaacctgtcagagcttcctacaaggaggcagccaggagtgaggtt
attttaaaaaaaataaaataaaataaaaaccctcaattgcacattacacagttcagattt
aacacttaagctgtgttttaagtaattttcatagaaagccaatgctctaggaatgcaatt
aagaacctcttgtgggtggtgctaaacaatcaaatcagtgaacatttcaaagaactccta
aggtgcaagcctgctctccagtgactagcaagccgcaccagggagctgacaattagcccg
tgcacctgtttgcccaagtgcagcccctgattttctgagaaaggcaccaaccctgaactc
agtggccaccatcaaacccctcaatttcttctttgacaaaactactcaaggtcagcattt
tgaagcaatcacctgcacctcctacccactctggcctcagcctgtccataatgaggctta
agagtcaggatcttgactccacatagACCATCTGATGAAGGCAAGG

>Human|chr5:170417337-170418459 | element 275 | negative 
tAatGTTAAGCGTCTTGCCAGCATgtgacagtaaaccagataaatataaactttagtagt
gtggaatataatagtttatttttatattccatctggtacatttatttttttccttcctct
gaaaaggccaacaaattttttcagtttaaacaaaggataaatgagcattctgaataaggc
ttctttagtgtcctaatgattaatgatcactgaacacttttgaaagattagcatttttca
gggctggtaaaaaaatatactgttttatttaattataagaaagtaaaggcgcttcacact
gacaggtggtggaaattagcaggcagttttgaaattgtgctgtgcacgagaaattagatc
tcattttaattctgcttttctcaactagcaaatgaggttaatgccatacatattcagctg
atatggatgaagaaattgatataaagtagatcaacatagctacagggctagattaattta
taggtaaagaggcagtgataaatgaaagtaatgtagtagtggtcactaaactcctctgcc
atgagggatacaatagcgttagttgctcattaaaggcattgtcggggtgcatcaaatagg
aatttgaaaaggaatagccaactaacccctaattatcaaaatacagaaaatactaattat
gccttaattagcttttcttttaatgtactgaaatttgttactttttgtgtggcacaaatg
gatagttatatcaacaataaataggttgttttaataactttcttttacctctgggaaaac
tacactccaatttttaatatgcaataatgcttctctctagcctgtaggagatgaaaatta
ttaagtagctttatttttttgaagattttacagcagctttgggaagaattatttcaccat
gcatcaattatttttaattgaactgaatatttttcagattgtaccaaatgcctctcattt
aagtttatcagttaggatttaagaaaacatcataatgagaactgcatatagtctctgtta
tttgttataataagacaatgatgattatttattttgaatttttaaaaagcaacccaattg
ttgcttgtaaaggtagtcaccgtATTCGGGTAGTCAGGATGGA

>Human|chr1:44715420-44716129 | element 277 | positive  | midbrain (mesencephalon)[3/4]
gtggGTGGTGCATAGCCAGAGGAGccgctgagcctggtcagggctgaggctggagcgcag
tgggccagagagcagtggcggctgcctttcaagtactttaaaatcacttacaaaggccgg
attaaacgatcagaaattccatttaataggacaaataaagaaataacaatctactctatc
agcctggagaagacgagctggatgggtttttttcccctctaaaaaggaaaaagggaagga
agggggaaaaaagaaggataatgtgtgtttactcaagcaaagaaaaaaatatttaagtga
tgtcggggagaagattgcagtaactagtgaagaataacatcgtctactttgctgtcaaat
cacacccgaatttcagtaatagattctcggctgacactcaattcaattcgaaggtgatcc
tgctttatcccagcccatcaaatattaaacacttgcattagcaggtgctgccgcttccca
gcttaaagcgacgggcgggcggcagggctgccgaggcccctccgctctgcttatggctcg
gggacagggcagctcaacgttatctgcacgtcatcctgagtcttatcgcagctaagcggg
aagaccacttcagataacattagatgcttgccccaccgcgtcaccgtgattagattatta
ttgtaattatgactccccaagatcttccacAGACTGGGACGTGTGAAAGG

>Human|chr5:170627990-170630018 | element 278 | positive  | hindbrain (rhombencephalon)[6/11] | melanocytes[10/11]
gACCAACAAAATCTTTGCAGCTTttaggttgctatttctgccctttatcaaaaaggagca
gtgaagttgaaaaacatcatctttatgaaaattacatctgtctcatctgaagatttcatt
atattccaagaccattttgttgtaatcccatctagtttgatagaaaccatcttcctagag
tcatttttaatggagttccagtgatatatccctaaaccagcaagttcttaacgaccctgg
aaagtgactgcttgattacactttaacggtatttgcaaataaaatcacaagtaattaagg
ggaaatctccaggcttttgagcaagtttgatgcatgataactgcctgattcagcttcatc
tagagtaatgctgtgtaggcaacagctactgagatcaatagcaacgtaatgatagtggca
gaattaagtgagtaacctgagaactgtgcctcagaatgcatgcagctgccacgaaccaag
gccacacagtgcactccgtgcttccgtcctaaatgttcatcaaaagacgccctgcaggaa
aatggagttagatgctctttattgctgatcgtgtctcttgccacatttatcagggaaatt
ggattagcagttggcagctgcaggtagacaagattctgcagtgattaaatatgcagcttg
gctgcatttgttgtgacagacctttagtaaattctactgtaagcaccatctgtctaattt
gtataaagaaaacttggtgctttaagctaccgataaaaaactaaatctgttgctttatca
taaacaaaacttttgcactaaatgcttttaaatgtaatttattaggttaaggctattttt
ctatcacgatgaataaataatacatgcaaaagtgctttcaggtacttcattttgcaagta
ctagagataaaaacatttctgttttgttcttcaataaagtatttagtattccaatccaca
ggaggtgatgctgttaaaatatctctatgaaaatgccgcaggactgccaaattcatttaa
tttgcacctcttaccagcattttctaactccctatttatagatagtttcaaatgcagatt
tcaggataaacttaaacattaaggacctgtgttgccaaattgaaatacagttgttagagg
aggaaatgcagcaaaagtgttaaatttatagctttattttcttacttattcttaataaaa
ttgaagaaaacattgaaattttgtcttgggtttttctcttcaaagtaaaggggaaaagga
aaaaatactctgacaaatcctagctttagagtactctttcaaaacgtatgtttcccccta
taattatgtccatggtaaaatatagtccagtactcccctgactcgtgcatcgtttttgat
ttggtcatgacatcatcagtttcaaggaaaatgaatgaaaacttctcagagaaagagaag
cagttaaataggaacctgctatctttagtccttttgtaaaaactccacaatgttaaatta
tttaaaatccttgattttcagcatgcgcacattaaaagttttcgcactaagtgccaaatg
ttgcaaacagcactttaacagaatgattttgctttgatccctgtagcagttcctgaataa
tttatcacaggttattgccttaattctggagagggatagagcaataaaggcagatgaaaa
cactccagttgaaacaccttggggcctgctcattcctctgacacggctcttttgttggaa
ctatttagaggttattaagatgtgtcttcagaattaagagtatgctgtaaggatgaagac
agccatcttaattctaaagacaaagcacaatgacccttcaccttctttttctttgttgtt
attatatagtagaattatgaggataatattatagctgcccccagtagtgccactacagta
aagggtctgtgagactttccattagaaaccctgttttgggggtcagggtggaaggagcct
cgtttcagctgtttcccagcccattcgtcTCACACTTGGCACACAGACA

>Human|chr6:10393875-10395072 | element 279 | negative 
ttaCAGCCCTTTTACCCAAGCAATgaggattcttccccactctacttccctccacccctc
aaccctataactgagtggcttaggagatctgtaactgggatgaagcagctgttggcttca
cgccgtcctctaacttgattattctttggacacgttaggcaagcattagtgattgataat
gacgctaattaacccctttcctttccaaacagtaaactgctgccagcaggatgctacaaa
caataaatataaaacactgcatacatcaatatctgtttaaagcacaacttcatttgggca
catttaactgtactgctttcagttaacaattgggtatttattcaagtacttctccaaaag
ccaaagggggaagcagaggaagagagagggttaagaaaaggagcctgtggctttaagacc
acaaaatgctgtcatacctgtcagctgcagcaaagttaagctctcatggaaaccatgcat
aattttttttatttcaagtctatacttttaaaaaacttaattaatccagctttgttctta
acctatttaaacttaacgcaaggctgatgaccacagatgatttttttctttgtgggagaa
agtagctctcctgcctgacatggaattattgtgaatttacttttggctgacaaaaggaat
ggggagacatcatctctttcagagggtggtaaaatgtatatgttaagcaggatttgggga
aaccagggcaaatttgatctgactgtgcagtctaacataacctgagttgtaaagaaatgt
acattaaatttggaattttgataaatgaatattcctagcaagtgaataaaatgtattcaa
ttaactaaaaccctgtgcacttctgaactgaagtggaatcgactgtaattgatttatttg
aaaccagaggttaaggactgaattagctaagtacaactgggtatttcaagccactgactt
ctcaaatgtcaaatcccttctattttaaatattatttcagctgcggggcattgcagtcct
gatggtagttccatcaagaacgcaaattgtattaatattcgattttggggaggaatggat
gggattgtaatttttaaagggtgttagagaatagagggggtaatgatgactaccaaactc
gaaggagcattgtgtttccataaaaattgggtgtggtaATTAGCATAGCCTGGCAAGC

>Human|chr1:44989824-44991149 | element 280 | positive  | limb[4/4]
CctCTCAGCAAGGGCTCGTAAAGctgcaggtgtgagatgttgttatttagtctagagcct
ggtatgtgacagcccgggccctctctcctgcgaactgccgccgccaccgcctctgctggc
cagataattagtccattacgactctcccacctcgggtaggtgggggcagggtgagagccc
accctcagactccttgtaattcaacttcctgtgttttatggaagcaggctgttgggggca
gagagtgaaaggccggtccctaggcttggccaaccccttcctcaactcccagcccccacc
tccctccttccacccaaacccggttgctgtggtgaccaaatgttatttcccagcttcgtg
ttggaactgctttgtaaaagttttttacatctcttacctgcctcaaacacgaatgcaggc
tggtctatctctccctgcgtcttgctctgcccgtctcttcctccgcatctctcctctgtc
tctctctatttttattacacgcttatcgcctttttccctcctgcttttgaaattgatttc
ctttcctttctccccctattcaggacctaaacgctgaatgttcgatatttcatttgagac
cgctaatcgcattactgcccttgacgttttacagatatcatattatgggcgcaaatttgg
caaattattagcgctgtaatgtatagcttgtcagaggtatttaagacgctaagagcccaa
ggcttatcggggttagcagagagctctcgttgagcttttgaaatgcagagagccagttat
aaaacacactgtgactctctcttcagctggtgaaaaaaaggaaaagagaaaaagagaaag
aaaaagaaaaaaaatgtcacccgtctatcagaggcttccagggctgataacaagcaaaat
tcttctctgtgggtttcactggaaatgtgagaagcttttaaaacatttctcaagctgtct
ggaaaagaaaaaaaatctttattgaaaggatgtagcaatcttttttactgtggcctattt
atctctggggaaaaagctgtaacaagaagatcccctactggtcaccagccgtgtcagggc
ctgcctggctttggtgccaggactttggtgtggggggcttgctgagcgagaggggggcca
cctttggcaaaacggggaaaggctgctggctggtgtgcattcctgtggaagaggcagcgt
cctgcacgcctagcacagcgctcagggctcagcagacgcatctcatcaaatcctttttga
atgaatggttgaatgaaccaaccaacaaacacacacaaaaaataacAGAACCTTGAAACT
GCTGCC

>Human|chr6:41523224-41523677 | element 281 | positive  | midbrain (mesencephalon)[4/11] | forebrain[7/11]
gcCCAGAAATGGCCATACTCAGTGGTttgtcccaggccctctagagcccctcctgtgccc
aaaggaaaccctggtgccaaaggcaccaccagaaccaggctccagatggccattcaggcc
ctgggcgaattgcccctaccccttaaccagcaggccccccacataagacgtcactattta
attagccgtctctgattaaccaaacttggcattcggctcctcttgccctcatctttccca
gctccgaatcaatggctttgatatgctaattagggagtaatttaatttcaaaaggccgca
attaacaagggtgttgtggacatgctgtagttaagcggagtaatctaatttgcattagta
acaagcagggactaattagaagcttaattagacacttagatggctcttatgtttactttc
ttaatgagatgGAGTGGGATCTTTGGTTCTCTTT

>Human|chr6:98116085-98116943 | element 282 | positive  | hindbrain (rhombencephalon)[6/8] | midbrain (mesencephalon)[6/8]
ttCCATGGAAGCCTTGGCCTTTTAagatagataacaaaatagtagtaaatattatcatta
ggtaaaaaaggggacggctctgtgccttggatatctgtagtaggaccattatcattgtag
gaatgtgttgagagaagctattggcatgctaaaaatacactactttaataataatccatg
cataaaggaccaagagagaagatatggcagagaactaatgaattctggatcttttccata
tttaccatttccaccaaaaaaattaaatgccgaatattaaattataatgtttaaacataa
aaagtgaaatctgtaatgttaaaatgaacttgaatcatgtaaatgttaaatttttattta
aaatgcgtctcattttatttatattcaaaacagatgcatgattttaaatacagggcggtt
gtaatattctaagcacatattttagggacttcctcccttttccaaatctcactcaagtgg
aacatacactcatttctgtaacaaaaattctttctactctattggcaaaatgaatagcat
caactcaaaatatttaaaaatttagtcacatccacatcctgcagcctataaggagctttc
acgcttttgggctcgctttagatctttaataccctttccttttgtgtcaaggagctcacg
aggcgtaaagaagcactgataaacccacttagatcccttcctgggccgtcacctctcgct
gccaagcggctttaggtggtaactgatctgtgacaggctgccagtcaaacagagcatttc
tgaaagctgacacaaaagactgaacgctggagaatggataggaaaaataagaaaaggacC
CAAACTGTATCAGTGCCCC

>Human|chr6:98362399-98363804 | element 283 | negative 
acCCCAACTGAGTGGTGAATCCccattaaaaatgtccttctaaatgactataatgacagg
ggagttgaatagtcagtgaaattttctattattttattttatgtgtattttcattaataa
tttattgatataaaagataagaatgttttacctccacaaatttgtatctgtaatttgttc
tcagaacacagacatattgaagatgccactcggcagtactgattgaatatttatttaaac
aaatatcagtataacccaactagctggaaaatccatgagtttggttttgatagcagagca
tttctcaacaatttatgtgtgcatgcaaattttgtgctttggatataggctaaagtattt
gctttatatgtattattttgtttgaatacaagaaagctggtttgatttgtatgtttcccc
cttatagaattgttccaaggctctgtcagagatcacgtagagtaatttttcccatcaatc
tttgctgtgcagccatgcacgaatgcagtaggaaaaagggggcagaaatcaaatcactta
attgcagcatttttcatctacatcttttgttttatggtggtaaaggccccggagtagcct
accatgattcatggctgtcactgctgccgttagcagttcaatccttcattctaggcattt
tggtactgaaagtacctacacaattactttgatgaatatgacttgtttgttttttcccca
tttttagcagagagtggctgtgcttaatacagacatttaaataagatagtattcacgcct
actgcatctgcgctgtatttcaaaagttgtgtgtcgagtttaacgataatattgccattg
tcacccaggtacttaagtttgctgggcttacgggcttttacctcccatttttatgtttat
ataatggaaaagccttaaaataaccccctctccatataaaaggattaactcacctttaaa
gatctatgaggctgtgacagattctcaccaaatctcatttaaaaaaaaaaactcatttca
tgagtgtggcattacaaagccagcaaactagtctgcctctgcatttatgcctagttgatc
gtaaaataataacatttttggaaatatatgcatgcatcttagaaagtgacttacagtatt
tgcatatttggagaaaatgtcagtgatgtcagcaggggttctgagagtagctaaatgagc
aagcttttcaaaaattgctgttttatcaactctgcactgtcagcacaaaatgcaacctct
ctaagaaagagacaagaaaaaggcaagtgatttaatttcttcattagcttacttgcaact
gaattactggtacacctagcagcagagagctgtgtgctataagcttgaggaaaaccattt
aacacccCTTTCTGCCCTCACGACAA

>Human|chr6:98719759-98720510 | element 284 | positive  | neural tube[6/7]
ttaaTCTAGCGGCATCAGAGCTAAtgatgaataaatgtaacctaccttaataacggtact
tccttttaaagaaactctcaagaagtcttttttgaagaaaagtatcaaatcggtacctta
gagtcttctgtgctatgatagtgcattgaatacaagaaagctgatggggtagttttaaaa
aatgtcctgacagagtcaaggtgatggccatttttagctgccctgctatccatcacctct
ttcagccaagcatactccatcatatgcaacagcctcatgaatttatgcatcaagctgtgc
agccagtcgtgccgagggcgctggtgacaagtgaaattgctgtgcgcctcatttagctgt
ttattgcgcctgagtacgtgttgcagctgtcatcccacgatgggatgatagtgctcgtta
atagacaagacaggcaaataatgatggaggccacagcaagagatgctcatctgccaatgg
gctctgagcaatatcacaaacatccacaaagttctccatcaaaagcagccctgtaagaaa
atacagaaggcagggctgttcttcatgggactaacaatggagattaaactgttgcaaaaa
gtgtagcccagtagatcttgtaacttaggactggcatttgagcttctacactatgcttcc
cttttaaaagaaatacaggaaaatgaccagacgcaatctccaggtttgcttctgatgtgt
aagttgaccataTTCCTACCACACACCATGGA

>Human|chr10:102414915-102415578 | element 285 | negative 
tctCTGGAGTCCTTCTGCCTCTGTcgccctcccccgcctcgctgtgtctccgtgcgggtg
cccctgcagctccctggctcgcccggcctgcgtccgtcggtctgtctgcctctcgcggtc
tcctcggctcccccctccccctctctcccctctcccctctcccggcgctggcggccaccg
cactgcagcgcggcaccagcagtctatgacaaaaacattatccttctgctgctaaacaat
ccaataaacctctccacagggagaaagttaacctcttgtctcttcggctgatgccttccc
gcccacgtgactgctgccacagtaaattcaaatcattagtctcctcaccccatcaaaaaa
cttctattagtaatggagacctcgccggagaccttccgcggagagcgctgccttcccaat
tcccagtggaaaaattctgcgcgaaaaactaattctacttttaataatctgtcatcagga
ccagaggcagtcataaattatatgggagcgcgtgcgagagcgcgccacaagagggaaatc
agggcgaaaaatcaaagcccaagtttgacaaactttcctgaagataaataataacttaca
aacaggattagttgtaaagtcacgctccggcgcgcagccaccgcggCAATCACGTCTGCC
GAGG

>Human|chr10:102419119-102419731 | element 286 | negative 
CcCCTGGTGGTCCAGCCTCAGccccagacccacgcagtgcctcacgctcgcctgccccgc
ccgctccccgcgggcctgcgcgtgactttagcgcgcgcggctccgcccggaaggtcacct
ccttcatcacggattctatttgcatccggaatcgcatgtacatgaaaaatgtgtccgcgt
gcggccccgactgcagacgcagatgaaattctgtgccgagcctgatgcgcggtaaccttt
gcagatggcgccgctattgctgagaaatggattgcttaataaagcgtatcatccggcata
tttgctgcttggctagccaaatagaagttgttttttgcacaaatttccttgtcaaatttg
tcaatgttcatgtcatttttgctttaggtcacagagcaaggtgcaaattcctggcatctt
tactagttgcagccaatttcggcgatttcggcggtgacggggattctcagaggagccgcg
tgcccgtgcgctcccgcctgtcggccccagagagcgcagccctgacacctcctcccggaa
gcccgccggcccgaccctggtttggaaggagaggctcagggagtgggacagagggtATCT
CTCTTTCCCCAGCGTC

>Human|chr6:98813608-98814940 | element 288 | negative 
CttCTGGGCTTGAAACAATGTCAttaatcagattctgataagagttatttcagatttttc
agaacatcagttctcttgtttttgttcctcacataagatctaaaccctttttctacctac
cttgtatccagcaagtaatgattaggaactgttgaaatctttacactatcctaataatgt
gccaattaaagaaggtgttttacccagattacaaagatttgtctgaggtggccaccactt
tgttaaggctgttttgtggacatcttcataattaatggaaaaatcattaggaattcagtc
tttattaacccctatagctgcaggggcccatttcatcttaattgcattcatttggcactg
gcagtattatacagcataatcactaataaatgatcttttaatttgtaccaatcaacggag
cttgctttcatgccaatattcctgtttctttgatgttgacctgtcttgatttttgatcat
ttgggcttaagatgatttactgggaaatcaatatcaataccagaactgcttgtattcata
cgtctgtggttaggttccatttgagtgtattttgattgaaataagtgtgcttgattaccc
attcagatgagggggaaaagcataatcaagttgggaaatctggtactgtattcttactca
aaagaaaataattagaaactgtagggaaactgaagattcaggagagcagtagaggtaaca
cttcagatgccactaattaagcaactttgtccgccatctcctaaaggccttcaccaatag
cgtaatatgctattacccattagcaaggccaatgggggctttggttacacttgttaatgg
gaaaccccgagacagtttctctcattatcccgctgtcagcactgtctctgcagtgtaaag
tggtcgtcattgttctgtgggtcagctaaccagaaaccaagctactgtaaagaaacattc
tgcagctaattgaaaatgactgaaaaatcctcttatcatccagtcacctctctttatttg
tggaacaatgggacgtatatggagttgtggggaaaaaggaaagttcaggctatgacactg
aatttttcctgactaatacaactacaaagaagtctttgaagataattccaggggaaaaat
ccactcactttttttaagagataatgacagtaagacgtaagtgagtgttgaatattgcac
ttgctgttctgaaaagtactttatgtttatgtgattcccttcactagaggaactcaaagc
tttttccatgaaactgctgaaatcctcattatcctaatgagcaaatggcacaaAACTGGA
AAAGCCACAAGGA

>Human|chr1:10732070-10733118 | element 289 | positive  | neural tube[5/7]
TGGCATCTGCTCTAGGTCccagagacggacatgggcaaggcagcccgaggtgggggacct
gcccaggccacctcctttccctgcttgcccgagaggcctccccggctcacccgcccgccg
catctccccatgaactctatttctctttcctctctgaaaacaactgagctgtaaatactg
tttaaccttctcccccctccccccgccaccccctcccctccgcactataaaaacacaaat
atgccataactcagccgcccggccgcccagcctccaacatgccccgcgcccgggcctctc
aggaaggtcattacaaacgactttccgattcactgctcctgaaataattttgtgtattaa
aacctgaatctgcactttctggggccgaaagcctcgcttaattatggcgggtgtccttgg
gacggacagtgatccttcactcgccagcccgcgctccagccctccgcccgccggcccgcc
cccctccccgggcccaatctgttttcaaagtgtgtctgtcctttattaaattgttttctt
ttccacattatcagttgccatggagacctcatctctcggattatttgaatttcattatat
ctattgatttgggagcatttcatcttttttattgtttttctgtcaattttcaaaacgaat
aaccatctaatttgcgtcagtgctgattatgtttgtccctcaatagaggtcggcagctgc
gctggggaaacaaatcaatgaaaaaccatcataaaactccccactccagtctccaggatg
tgtgggtgacattccacgcctgcgagagacacactcatcagctccaacttcggcgacggt
ggcggcggctccgttccacgtccgcctcctttggccttaatatttaattttgcgatttgg
ggcattattagtggtgtttttattagcgcgtgtgcctgtgagtgtttggaggtgggctgg
cggttccattaatttgtgggtgaggcagggaagccccagaggaaggcacggtggacggcg
ttggggtgcAGTGGCGAGTGGAGAAAAGA

>Human|chr6:98995483-98996450 | element 290 | negative 
TCCCAGCTGAAGAAACCAGgtagcagagagttaaaacacttgctcattggttttcccaga
tcctattttaatttgctccctctttttggacagctctgtgaaggcagtctggttcgctgc
ctcgccatactaatgagactcatccatctgcctctgtcattgccagcctctcctttctgc
tggaagtcagagatgaacgctcaggacaggtcctttctaggctgcagtacttaatcattt
ctaaacacgctagatggcctcaggcagtgaaggcaacaagcatttaacccaggcttggca
gctccagcttccccacactctgcctgtaagctctgataatgaaaagttgctgtgctttta
ctctccacttaaccagatgctctttgcttcttggggcgaaaggttaaatagatataagaa
cccatgctagttttgaaggcttttattagcacttcttatagtagtgggagaagaggatgc
tgttgttcctgatccatttgtcccctgggattcatatttaggcttgcggccttgttttct
tacaaaaggaactatgtctttacccatcatacttttgttgttgttttgtggcacaagagt
taacacaggcaggttggatttctgccatttaattaatgttcagattttatggaaagaatg
gaccaagaggacaatatcaatattgtttaacagtagcaacacctttattaacaatgtaga
taaaacatattttttccagagtggctagggcctctgatttatttttccactccatctact
gctccatatgtctgtagaatctgcctttttcccagagctcatgttagtataaagcaattg
tctgggatgtgtaagaattaagtatcccatcattcaggctagacatgcaattagaagagt
tgcactaatttccactgctgagaccctgtcactttaatttatccttacTTTCCTGCATTT
AGGCCATC

>Human|chr6:100973811-100974593 | element 292 | negative 
GATGGGAAAACCTGAAAAAGCtttcttgacagaaaagccactcctttaaaggttcaggtc
acttgcaagtaatgatacaatattttgtcaataattaaaatgctataagtacatttataa
gaatctttttcaatagcaacagttgttcatagtaactttctcctgaacttttacccccag
aaggttagcattcaggaagctcagctgctgtctaacaaacttaattaatcaaaaagtcat
ttccgagctgtaactatgagtaaaagcgcttcaagtgtgctagcaagcctacaagttaat
caaaatgctaatgcagtacaaattaaagttgtgattaacatttcacagtagctgcttaag
tgaattgatcacacaaatgggttaagcattactcatttcctacagccccaaccgggaaaa
gggttgttatgtgggtataaggagaggagcagggggtagaaggatccttcataatagcat
catatcatcaacaaaccaccaccaaattgttatacaaaagcttacaggtaaagtcaccca
gagggaaaacagccttccaaattatattatagtccttgaagggagattggctataaatcc
acaagagtaagtaaaggtgtttaacacctcaaaatccacacatttgtgttagttttggga
aagctaaatgcatcaactctgtatcacttccctagtggagaatggtgctttgttttaggt
ggtgttttgggagataaaatatagctttgaccatctaggactaGGATTCTGCACCACTGT
GTG

>Human|chr7:1265154-1266318 | element 293 | positive  | midbrain (mesencephalon)[8/10] | forebrain[8/10] | branchial arch[3/10]
GATGACCTGAGAGCGTTTCCtggaagccgcgcagcccctctcccggcctccaccatcggg
gccgctcaccctctggggactctggccccgggaccccgggatccaggcccggtgcgcgcg
gctccggccccgagcgcgctgtccaggctggatccccaccaggcggcgctgcgcccctcc
gagcccgcccggccgcgctctgcaaaccgatgctgtttaattaacgtgcaaattgagtag
attaaatgactctaaataattagccacagatcctacaaacaggataacagatttaattaa
gcagcgatatagattttggaaactgttaatgtatttttagaatggcagctcagatccttc
acttttcccccctaacttcaaacatgtaactacggccctccgaacgtggataaatatctg
gaaacaagattacgcctgttaacttcaactaatagaaatgtgggtttaacaggaacttgc
acggctccggcgccggcgccgctgcagcccgcgtggcccgggccgggccggttctgtttg
gctttgttgttcttggtgcgcgcggtctggcgcctgggccctgggcagagagggtcagaa
catacaggaggaaggggaagggagaaggtgagtgaaaaatacaatccaatttcattatat
caatcacatttaattggcaatttgtacgagcaatgaccgggctggctttaggtaaaacta
ttagacgacaggcggatgtgctactaaaactcttggttagttaattagtgtctgaactgc
ggagggaaaggatcctagatttactctctacaaagagagagcagcccagacaattcatta
ggcaggcggcttgtaaattagagctaagttaacctgatttcccttaattaaaacatcttt
tctcgtttacgatgtggatataagtagatctccagggttttgaattttctgcaacagcag
atggtcagctagaagcagataatagttaacgctttctctctaccagatctgaacaacgtg
agccgccggcccatctgaggattaaaaggagccataacaaagagtgttaacccttcgcag
tcttccagctccccagactccaagggcggagctgcccctggcctgggggcaccaataggg
caccgGTGACCAGGACTGCAGATCC

>Human|chr7:21811370-21812002 | element 294 | positive  | neural tube[3/5]
TCCCCTCACGTCTCTCAAAgtgaaaaatacagcattgcgtagccctcgctgcggcagcac
cagcagcaactcctctcaattctcccccaacgccccccacaaaaaaaaataataaaataa
aataactggagataaatgaatggcagaataaataatttatgctaatgaaattactgcaat
tagtagttctacaatgacccttttaaaagccacagctgttaatgtcaggaagtgctgtca
ctactgaccttatcataagagaaagtgacaaattgagaatgcagggaagaccagtcatca
aagaggtctgttctggaacgattagagttttctgaaaaacagtgtgaattacaaccagct
gctccctggctcagcgagtctcccatgctgtgccattttgttaagcctgataacaatagt
tattttgccccattgagacaagttgtctcaggccactttcagctctaccggaaaccactt
cttccatccccgatttacaaatgaaactgttgttaaagagagctttcagcgcctccaagg
agcctcctcataaggatcatggttgggcagaggccagagtgttttttttttttcttcttt
ctttctttttttTTTTCCCTTCCTGTAAGGAGG

>Human|chr1:49112757-49113363 | element 295 | negative 
ACTGCACTGGAGCATCCTTTgctacataaggattgccaaggccaagagacataatgatgg
agagagtctgcagattgtacagcatccatttccaccatggggtctgcagttccgtgctat
aacgcagaatcatttctgtaccacccatagaggtccgttcctccccaccccacctccaca
ctcccaagaaatactgaggttttccaaagatgagaaatttcacagcattctgctatcttt
tgggtaactgcgtattttatgatgactaataggcaattactatggtaatattgcaattca
gcatgtgtgaggtttgggaaatgagaaattatgggtaactactttggactcatttctatg
gtaacaaaaagtaattgtcattaaataccagttattctgaggctgtacctggtaattata
gatttttatgcccagaaacataaataaaaccaataaatttattcaaaggtctatgactgt
ttacttatacgtggctctatggaatacacaatgacaagcacctaattaagaaatgcaaac
ccaacacagggtttcatattgttgtacggagatggaaagtctgttttTCAAATGCAGGCA
ACTTCTG

>Human|chr7:26728697-26729802 | element 296 | positive  | hindbrain (rhombencephalon)[4/5]
TCTGCTTTCCTGTCCAGGTCtagaatcaggcctctgtttcctttccacatgtcacagtag
gaaggactctggaaagctacttcctgaacacacacttcttgtccacccggccttgacagc
ttgaaagagtgatgtatggacatatcagagaggggaaggtgaccctaactctagcttttt
gcaagacacagagatgatatggcagaccttgccccagctgacatgtggctatgaagaggt
gtaaagtcctgataagaaggcagtctttctcttctttccgtgtaaaataattgctggttt
atcaaaactaacctcatgcttgcactacagatatggtttatctcctgctatttggaaata
acaacaagcaagaaaagttgtccgtatcatgtgattttgtacagagtgtgtgcaattatt
tttccagtctcattcataattagtacttggggatatgtgccaagtggaaatggataaggg
gaacatccttcctagccttttaggccactagtgtccttttccaatttttaagctgctgtc
actggactctggcatttcttacccaattcatttgctttctgtgttaatcatatgcaatga
agatatgcatggccaacatttaaacaggctgcagatcaattagcagtcttaagtttatct
gatttttatcaaagaagacagagctgtgggtcgactgtcagagcctgtgtcaagttgacc
ttttcagagatgtctacattgccagtcccctgggcaacttgttgtcccctgttagtctct
gaatggcagaagtctgttctgctcaagcacaaagtatacacagatgtctatattacattc
ttataggtttgacagcaactgcatgttgtatctataaactgtcctttagcagtgacactt
cctcaatgatgataagctaatttatgcaactaaatctcctttgtgcagaaatgaaagcta
attgagtcattacaaagtaattcaggaaggaataccttgtataaattggcttactttata
aatccttctcaagtggttttcatgcatcctaaatgggactaagcagcttatcagccataa
gatatcCAAGCCAAAAATGCCAACTT

>Human|chr7:31401914-31403016 | element 297 | positive  | melanocytes[4/5]
TGGGTGCTGGATGTTTGTTAtttgatgtctgtgtatctgcatgtctgtgtgtatatttat
agtttatctgccctgtgtcattctgcagaaagggattcactcagtcaactggatatgaga
gatttgagctcagtaatcagctggaggaacaaagagactgcaatcaggagaagcccctga
agggaaggtagtctactcatgagagtcccctgagggtcctcatcagcactagagaactgt
tttgacagaaccactgaattgggtgcaggagtcaaattcctgggacatcaaaccaggaca
gattttctgctcgtccacaaacaacagagacccctctgcctttagggaataggaggagcc
tgctctcaggggtgcaatggcttccagggttggttggaataacttgctgtaggcaaaagg
gcaaggaacattgagtagcagaaatggaagcaaataatttattattttttttaaattgca
aaccctgatgtctggccccagatatttgagcatattctccattcttctaacaaaagaaac
acacatgcttattccacccttttccgcctcatctggcagccgctttctggtccagcagac
actaacatctaatgagtcaaacttctcattttcagactaatcagtcggctgcactaattg
caaatgcaaatatgcaaatttatattaattaattactctgctaattagttctgcggtctt
ttttgggtaataaatcattgtgcagtggaagggaaacaagtcctgtcccatttcactcca
cataaaaatttaatgtactcatggaagaaagtatattaaaaaagaggaaagcatgagctg
atcactgtgcttccactgacgagtcctctacagaaaggtgcaattctgcgagggctttca
catcttctgcaaatgccatcactaaggtgcctgttagcaatttaattatcacattatgag
ctttagaaaaagccagtctgctgtgctgcaggctgtgacgtggagctcggcagttcaccc
actttgcagcaaaacacttataaataaaatgagaatatagagagggaatcaaatttcttt
gctGGAACACGATAGCTTGGGAA

>Human|chr7:96633582-96634303 | element 298 | positive  | midbrain (mesencephalon)[3/6]
TTTCCCCAGTCCATCTTTGAaagagaagtggttctaccacctggatgtgcggatataaat
ccccttgcaaataataaatggattaataataacaaggtatgaagttctttttatagaaaa
aaaggagagaattgaaactaaatgcggcagttagacaaccattttgataagaggataatt
gaggcgacactggtgtataattagaggataatttatgctatatccacttttattccacct
cccaaaataaacccagtccataatcattacaggcaaattgttctgaattttatagcagca
atttgaacaaagtactgcagttaatcatgggagatttttgtgtattcctgattagaactc
taattgcctccttccagaaagtaaaaataactgtaaaacgactctatttttatcattaac
aatgttgacaataaaataaaatcaattggaattgtaatcgagagacaaatttaggacgaa
ggcacttttacttgggtagtttatattgtaatcaagatttgccaaaccactaaccgcatg
tatcatttgcatatatttgaaagcattacagtagcttctgttttcaataggaaaaaatgc
attactgtcagtcctccaacgattcgttttcagaacacgctgctgcgttctgaaaagaaa
aaaaagacgccccccccccccacaaccttttgtacaatatatAAGAAATACGGCCTGAAA
CG

>Human|chr7:115115427-115117325 | element 299 | negative 
GCAGTCCTGGCACTTTGAGTcaacctgatcctgcagccacaaaggtctatagaaaggatc
ccacttcctcccagtgacagcaactagataacaactacgagaatcaattgctgacaaact
aatagaagttcaaatgcaagcagctttctttgttctttttctacataaggcagtctatac
tttatatagatgtgagtgtatatttgccagtaattaaatttatgcctttgaatcctgaaa
tgcaaacatgttttaaatgtgtttaaagtaaaataaagagaagtgattcctagaagtaga
aagcttggcatagcaaaggaagaaagggcggtttgattttttccccatttgcagtttgtt
gaatacctcgcttgcctgcaattcgtcctcttttgtcttaaatatcaaaggctctgcagg
catgttaacattttaataatttcaaaaggcacaaaagccaaaggaagggagtgaaaagac
agactgtagtgaagtggcgcgtccgccgctgaaagaatatttcttacacggctgcctagt
gctgcaggaagcgggattcaccactctggtgccattcaccaacccacaaaggcacacaca
gtaatgtggagtcaaggcctaattaaaatccttgaacagaacgtaggtctggagaatggc
atacattcaggaactgcagtttaaaaagggaaagagcgagagcgcgggaaggagactgga
gagaagaaagaagcaaggaaggaaggaaggaaaggtggaaagaccagagaaaagagagag
aagaaagagagaggagaggcggggaagagagaagagaggaaaggagaaaaagagaagaga
gaggggaggagagccctgtcaccagcagtcagaggctgcactgcgagactttgctgccct
caacagccttccagtgtaagcgctgccacccaatttgctacagagttaattggttctttg
atgtctcaagaaaggtgctgatagaaggaagaaaaaaaaaaaacacgagtcttcctttct
ccatggactcctgtttatctattaaaaaaaaaaacttgctgattccaaagggcttccttt
tgtcccctcccaaatcaccgctccctttctcaaattctcatcacctcgctgttatcctag
attatggctttttctcggggtcacgatagtaccttttttattttattttattttattttt
ttgaggggactaattttcacttgctaatttcccagctgaaaaaaaaaaatgggagtgcag
cgggctccctgctgccactgctgatcaaatggaacaacaagggcaatgcctgctaatatg
ggaagctatttagtggcacgctgccttttgaaatgatgatgataatggattcagtctgct
cattaatggagccagagtgctcattagagtgaacaaacaagccaggttgtcagtactgaa
aatgccaagtgcttgtttccattttatctgaggagtctagagacagtgattttaccattt
atttcccctttctgcgcttgaccccagagctccccccagcatcaaagtccctcatctggt
ggagcctgtacatttgcagcgtctccctggctcatcacggcttcaaggtcacaggcacta
aaagagcagcggggctgggtgtgtgtctgtgtgtgtattacacttctacgggattttgta
accaataaatagtgtgtgggggggtggggtggagggtgggcgagagaaagagaaaatgaa
aaggaaggagggagggaaaaagggagacagagttttgaaatagaaagtagataaagagct
ttggtgtgtttggaaatcttttaaagaccaattaactaatttagaatgtaaacttcacca
ccgaggtggggtcagactcCTCTCCAGGACAAGAGCGAG

>Human|chr7:115133829-115135428 | element 300 | negative 
AAGGCATACCTGTAGGAAATTGAtgcatttatttaaaatggagtttgctccattgttaag
atacctggatgatacaaattattacctctcatatgtttataaacacttcaggctttcaca
gttaaaaataaaattaaccgtttaaaaaacctccaaattatttgtggaaaatttacatgc
cagtagttactttttctcatggaaattcgataaggccagaagatatgctttgaggtcact
ggccacaagtaaccttatacatactaaccattctgctatatatcaatgcaccaagatttt
agcagtctctggaacattaaaccttctgtcattcttgtccctactgagtttgattctgct
gaggtttagtggaattataaacacacatgaaaatatgcagaatatatttcttttttgaag
tgattataatgtgatgtttctgcactgccagcattcataataaagcaaatgtgatgtttc
agtgcaatatgacatccaccataatcttattaacatgtaagcagcataagacaaaacatg
cactgtattacccgctttatttaaaggcacagaacaaatagatttcttaatgtaaacttt
tacaatctttggcaacagacacgtgccatcaactttggaattccttgcagtttgcagaca
caggtttgtcaaatgaagggttttaacagttgttaagttctcccttacaaataaaacaat
aatatccaaagtaactaagtgtagttttaaatcgattgatcattttgaacacccaaagaa
gatgaatgacagtgagcaacgtttacctgacacccttgaatatttcacagagacaagttg
atatgagtttgtataaatactaatattaagcagaattagctttggaaaaaataaagaaat
tgtactgaggtgaaaattgtcactgtcaggagaaatgaagttatatcagagaacaagtga
catacaattttctctagagtgtttttaataaaaatagcttttctttgaatattttgaagt
cagacatgagaggcaatctgggcgtttgtcagagtttgagagtgtgaaaaattgctgcct
taaatcatttaagctgaaaagcaacttcttcctgctgagataatttcacattgacttacc
gtgcaagcccttcaggcattcccagctcagagcagaagttttcaaggtaaaaacatagag
cgagaacatgggagaagctgggacaaggatcagcagcaactccaggcgttcaggcacatc
tgactttgattaattagagagctgcttttctatttccacatgtactgcctgatggaaagg
tagaatggactgggatacacaaacttggagttgactctgttagatatcagcaggttttga
catcttctaccaagcttgcagaatatctgctaagaggactaaattgctgaagcacacttt
taatttattcattttcctaatgcagagaaattatctgaactgcaatagatgtgattttca
acggtgaataaatcagttactgtaaatgtttaggttagatgaacaggaaactatcttgct
gcataatgaagggtgaattaTTTCCCCCTTTTTGGAAAGT

>Human|chr7:115582121-115582622 | element 301 | negative 
ACAATTGTGCATGTCAGCAGaattcataagaacttacaaaatcttttacattaatatgaa
ataatgatttacatgactattattcactcttagatattattgcttctgaatagaaatttt
aatagaatagttaagaagcccttatatagtaaaattaatcccagaatgaaaataagtgtc
aaaagaaagtaataaagtgactttttgtgggagagctaaatgcaatatcatgattctacc
attacagtttttatatttttagtgaaaattgcttttattattaactccaagattaaaatc
tatgtgcagtatttctgcattaatgaactaggaaatgtacattactgaggacttaagcct
aaattttttaagatcatttcaaatgtagcaatcttttaacctattttctaataaggttgc
ttttatgtttctaagaaaaaattaaagtccctcctgaatggtgatcctgagcaattgtga
AACAAATCAGACTCTGGCAACA

>Human|chr8:37249594-37251182 | element 302 | positive  | limb[8/11]
AGCATGAGGATTTGGGATTtttttggagaggggggataggagtttttatccttttttccc
attatatttcaaatgaatttgtcaagaggcttagagttttatttttccaacatgaatcac
tgatgatctaacaaattaattacccatccatcctgccttagtgggtgaggtcatgggaga
acggatgggttcagctgacctcccctggactgtagtgtcgtggcccccatttaagaactt
gagttcaatgccaaaattgccagtttaggttagattcagacctaaatgtatcttattata
cacagaggcacacaaatgcaatatgtcatctttaatggttcagaacaaagcctaaaaaaa
atagtgtcctagcacagatgaattttataacctttgatatatgggtttcattattaacaa
taatttctgtaactgcatccaaattcgggaagacacccaatgaatattaattttattttt
gatttattttctcctcctggttgttccctctagggcagacctgccttcccagcgtccctt
tggccctgtgatcttacatcctccagagtgaaattctcatagttctggggacagcctgat
tccaggaatattgcacttgaggttttgctattctgctggaaaataaggattttttcccca
ttgcattttcttacctctttatattttacaaagatttcccccacacaccctttgtcatta
tatttaaacctaattgcaagacaactctcctcacctaagtcatcaacaaagcccaattat
ttctaatgcatgcagaagggggaaaaagtgccaaacaataaaaaggcatgcagtaaccta
agcctttttcacagtcaggcttcaagttcacatgtgaatttatgccagttttgacattag
ccgaaaaaattaacagttctcaaaaatgaaactctcacaaaaggggttttgtgtttcaag
cagaataaattatagtgtgatgttattaaaacacttagttgttaagttgccaagaaaatc
cagtatattcacacagactcgaggacctgtctccatgcaaagtaattaaattagatttat
gggctgcattacatcagtgtttgatagttcatttttcctttcttcatattttgccctgct
ttgttagagcatgtgacagatggtaaaaatagtgtgaagtttcttggccctgtgctaaat
cccctttcggtagtatatctctcttctgtcagttctccccagcgatgataaattaacctc
tctctttgtatcccaagtgtggcagtaaagctctctttgacacagcactatcactttatc
ttaatctgtgctgtttcgaggggagagggagatgatgcaatcgctaccctgagtttaaag
agaagatttattgtgtcagaaaaagagaggatgattaatataatatgcatcattatattt
ttcattttgtctcatttgtcgtcttcttctcttggaaggcaaggagttcgccagggtggg
ccaacctctggaccgcctttcacctggagccggctgaacccgggggctggtaggttgggg
gaggtcggtTCCTTCTCTCTACCCCACCC

>Human|chr8:66148927-66149836 | element 303 | negative 
TCCCTGATAAAATCCTGCCTTAggaaagttaattacaagatcccactgagtctgacatgt
agtgaggtaatgaaaactctttggttctagagaattacagtatagtacacagtgctcaca
aacagaatgaataattgaaatccagagctcttatgctccaatggaaaaaaaacaatattt
catggcacataaatttattcagcttatttgcattaaggctgaatgatcaaggcactgtcc
aaagaaaaatagtgatggtaccttaatttaagtgggatgagcgttcataaatattcttag
gaagcaagatgtacctacatttaatcagcacttattaaaattttattcactatagttatt
caacaggatctgtggtataaaaacataattacaaaaatcagatttgagctcatttgacaa
cagaagggttttatggtgacctatctccaaatgttcctatttgtaattaaatgcagcgat
cagcagtaaggattttgaagctgttttagtagttccgctattctgcttaacatgtggcac
ccgtaataattaaaatgatactaacacatgcacaattttatggcccttatggtgcaaccc
attatgccaaataagggcctctgttttcacagcatactgcacatggtctcattacaccca
cttttcttttcctgtcttcacactaacaactgttaaagtgaatcaacacacgaaacgtac
tataacagcttagtgtttatgatatgtgtgctgttagtcagtgaacaggaaaatctaaac
atttactgtttatgtaaagaatagcgttagtgttagcgaattgctcgggtctgcttactt
tattatctagatcacaaacgtaatgatgggtttcaatggcatctatatTTTCGCTTTGTT
TTGTTTTTCA

>Human|chr9:8095553-8096166 | element 304 | positive  | midbrain (mesencephalon)[3/6] | forebrain[5/6]
AAGCTAATCCTGCCTCCTGcctaagggtactctgggagatgattgaaattttaaagatat
aaaaacacactaaaatggtaacaaatgactcagcaatgtgccttctaaggtggacagatt
cttggtaggcagccctaattgctgcaatcgtttttaggtattctaatgcactcagctgaa
ttatgcaccacactgcttctgaatgacacagccatttctgactccattaatatggaagat
ttcagccaaatgctcttaaacgatagcttctctttatttgtaatttcagactctattgat
ttccttctgttcccttcattatgatttcaattgattaccttggcaactgcaataacaatg
attgcacttgacactgtctgagactcttgagatggtatttgaataggaatggtataattt
gggggaaagtgcctgcaagaacctgtcattagcagtacacttacactttacttttattga
ccttcctctctttcgagtgggcccttgtcacagagttggctgttaacagggctacagtag
tagttcagatttctgtgcctcttcaaagagtaaaagattattattattaaagagAATGGA
GTGGGCTTGCATAT

>Human|chr9:13939547-13940363 | element 305 | positive  | limb[5/7]
TGGGTGGGTAAAAAGGTCACtaccataatgcgaagaccaatgtttcagtatctccatccc
acaactcaaaaggaccaaggcaaaagtacccaaaaccctgttaccccactcaccttcccc
ttcaaccagaaggacggggttcagagactcaggggtagacgtcaggtagcaaacagcaaa
tctcctgccagttcctcatttatgctggagaacaggcacctggtcttcattaacattgct
gcggtagttaatgcgttgcaggtgtgaaagtgtgtggctgaaatctgacaaaacacctgt
cttttgtggcaccattagatctgcctagtgtgggacacgaccccctcgggtgtgctttct
cctgccttgaaagccacagtaagcattgtcctgtaattacaaaatcagagtcatcattgc
tgggaagaattccttaacaaattatacctaattagtctgaaattacctttaattcatggt
gaaaccataggcttaactgtgttctataacaccttcctttttatctttatgcaaatatga
ttatacactatcaaactggcaccaccaggcataaaaaacagctgcagctagttctttggt
tactaaatgggaactggacgcatgccattgattatgttttctgaaatgctgcatcaaaaa
aaataataataatatcagccagttccttctctgtgaattctagttttcttccccacccac
agaatcctacttgaaagctgtgagattgatctcccttgcccaaccccctacctcctcacc
acattttctgcagagacGTGTGTACATCTTGCTGCCG

>Human|chr9:15874184-15874505 | element 306 | negative 
GGAGATGGCTGTTGTTTTTGAttttgtgaatgttttttcttttcttcctttttagggtgg
aactgtgaaaaaataattcaaaacctcttgatcagaagagctctagtgactcttcttccc
ctccctcatttcaagcaggaggatgctttttcttcttaacattctcccccagcactctga
attagagatttatttgcaacgaaaaatcaattagtcctaaatttattcatggatttcagg
tccagcgatcaatgcaagtccactcagtgggctcaaggggacccagttcatcccagttaa
tgTGTCTGAAGGGGAATTACCA

>Human|chr9:16710536-16711184 | element 307 | positive  | hindbrain (rhombencephalon)[13/15]
GAACATATATTCTGGGCAGTgtgtttgcagtgggaattatatatatgcatgtatgctttt
caagggtctctatttatgccctcagagtaggatttgttctatccccagtttttgcatgaa
ttaccattcctgtctgtcccatccaagccacccccacataaactatctattcttatcatt
atggtaccattaatcccattctcccctccccctcccaactcacctaaggggttaaaagac
ttcagtacatttgtgacttgtcagtgacatataatacccaggtccttcatgcaatcaact
tttacttgacatgtatttgctcatcacaggacccacattactactgggaaaatgaagaaa
aacctaaattaacacttgacattcaatatggtcaagtccttaattggctgggcttcctga
gaaagcaattttctattccccaaactgttcgcgtgtcatgtgtagagtgcagctcttggc
catcactgctgtccctcgctccctctaatgagagcagatgaattagtgctacgtgacacg
atttgagcagggcttcctcctcctcccctccccccagtctttctcctataccagtgacag
ctgtgtggcaaggggaagaaagaaagagAAACGCAAGAGCAAAGAATCC

>Human|chr9:17331971-17332580 | element 308 | negative 
AAGGCCATGCAGTAAGGATGagcactgtgttgcccagcttaatagttgctttcacatatt
ctttctccagattggtatatgaagctgtacataatataaacgtattcttgtctctagtta
gccacattatagttaatgaccatatggtcattatggtataagatctactgtctgttgtat
ttatattcctcaagcatattgttccttcaacttcacagtgtgttaaactatttcaaaggg
aaaaaaatcctttccctcttgtttctggttgtcctatcaagtgtaaccttggacccttat
agagcaattagaccagcctctatcccctcctttgtaatgaggtttcttgcatttctgagt
ctataaccctttagtcttccctaatgggacatcattattctgaaagaaacaatgtaaatg
taaatgaatattctcattaacgagtcacagagaaacctttagcggtagcactgtggtaat
tccgcttgttatttctctggtattccatgcaggattttttttttttttataattcattat
tagtattcaaaattacttgttctttaattttgcatgtctttcataatCCAGTGTTCCAAC
TAGTTCAACC

>Human|chr9:23496285-23497394 | element 309 | positive  | cranial nerve[5/9]
TGCCACATACCCACCTAACAggatgaaatgattgacaggtaacattgaccttcttccagg
aaatcacagattttcaaaacaagcactttttaaaattacaaaaatatgcagcatgaatca
gaaaagcaggaggctgtgtttgtttgatcaacatttcattttccatagcttccatcttcg
ttttattgcatggtgtgctatttccctcaatagaaaaggaaggctactgggatgtttgtt
ataatcgtctgcttaaggttctttggcagatcacatgttttacttaattaaataatgtcc
caattaattgatttgtttgtagacattcttaatttagtaaaggctgagcagaatgctaaa
aataccattatatttctgacagaggcaccactaaagtctgataattgatagctttgctgt
tttctctgatggcctgaaaggcttttaaagctaaattctgtaatcatgttcatctttgga
aattagttttgtgaaaccacacatttagttcttgctgagaaatctcattttagtcatttt
aacataatttataatgcataaactaaattagcttttgtagctaagccagcacatttttct
ttaatttttatctcatcctaatatatttttgaccttgaaaactgtaatgtctgttggata
ttgaagcctctgaacaaagaaaatcatttccattccatcactatggttacactttcttcg
ctctccagcactgaacactgctgaaagtgttgaatctggattcctcaggagggcaagggg
aacttcatgtaatatcatttagttctgattaaataaacacatatacataatggaacccag
gaaagtagcaaattacttcactttgtttacattgcatatgatctgactgatggtaagggg
caatatatcacccaatgttatacatttcaggttctgctgtgtgtggtttatccctaggca
gtcacacatacatattcgtctccaaaaacacagtcaaaatgccaggcagctcctaacacc
tccaatactcctgaagtcaaagcggttttatccccttctaacaacagagaacttctagtg
caaatcatacAGTTCCCTGTCTGCCAGAGA

>Human|chr9:37215016-37215775 | element 310 | negative 
TTCTGCTTGCTTTATGAAACCTTttattacaaacagttatgaatatgaacatctcatttg
actactgatgaacagagggaaaaatctaaattaaaactttaaataccactatttaattac
ccaaatggctttgactgtgttaaagagtgtctgggattattctgtttttcaatttgtttt
aatgcttccttggtaaaagctgatggattcccaggcccattgctgtcactgatgaactat
ataaagataaatgacattatggtaaattccacttaatgacacatttttaattttcagaac
acagacattttcaggctagtgaatgaaggctaattacctcaagatcagaacaaaataact
cctcatttcgaaagataatagaaaagaaatgttgcagattaatgatgctatttatcttta
aaggaaaaaaattttatctttatccagatagcatagctccctaaggagcgtggttataaa
atgaatctgaagtcgcaacttaataggttattaaaattgtgagtgcaggctctcctgctt
tagtctttccataaatttaaattgaaggtctgctttattcaaaaaggagcagcttgttta
tgaggccagtgggagcagcacacgttactgacaaaagatgcacttaacttcattctaatg
tcttgcttctttatttctctgaatgactgtcacctatttgaaaaagtattttgaaatttt
gttaccactcttaattgataCCTAAGTGGAAGGGCCATAC

>Human|chr1:63369349-63370894 | element 311 | positive  | neural tube[5/5]
GCTCCCCAGCGTAATGTTTACTTCCATGGTCTCTGAGACCTCGGTGTGTG
GCTGACTGAGGTGTGTGTGCACTGGCACGGAGCAGGGGTCACTCGCTGTC
CATTTTAAGGGCTCATTTCTCAGCGGGCCCTAAATAATGGTAGATTGTGT
TCGTATTGTCGTTTCTCCTGATGTATAGATGGACGCATACATATATATGT
GTACATATATATATTTTTTACCAGCTGAGCATTTCTGGAGCCTTGACCCT
TTCATTTTAGCTTTACCTTTCTTTGTCCCCTGAATGACCGGCATAATTCA
TCTGATTATCTATTATCTTGTTATTGGACATAAATTTTACAAGCTGTTGA
GAGTGCGGAAAATCAATACCTTTTAAATGCTGTTTATGTGTGATTAACGG
TTAATATCCTCACAAATTATTTAATGTAATAAGGTCATTTATCTTTTGCA
TGGGCTTGGTATCCTGCAAAGAATAATAGAATAATAAATGAGGACACTGG
TAAAGAGGATATTTCAGATGCTTTTCTGTGCCAGTTTTATTACCCATATC
CTCTTTACAGCCACAAAGCTGCACTATGGTTATTTTATGCAAGTAATAAA
ATTAGCCTGAGATGGAATTAGCAGACTCGGGGCTCTTTATAGGTCAAGTC
GGTGCTTTATGAGCCTGCGACTCCCTAGTGCTATCGTCATGAGGCTAGTT
AGAGGGGTCTTTAAGCATGATTTAATATGTCCATGCTTCAGAAAATAGTT
[truncated: 1,722,324 more chars]
