# Supplementary material for: Ancient Pbx-Hox signatures define hundreds of vertebrate developmental enhancers
Source: BMC Genomics. 2011 Dec 30;12:637. doi: 10.1186/1471-2164-12-637 (PMC3261376; doi:10.1186/1471-2164-12-637)
Supplement: Additional file 12 — TGATNNAT motif hits on the human CONDOR CNEs. Hits of the TGATNNAT motif on the human CONDOR CNEs listed by CNE with details of the start and finish of the motif within the CNE. [file 1471-2164-12-637-S12.TXT]

TGATNNAT motif hits on the human CNE set
CRCNE00000059	112	103	ACATTAATCA
CRCNE00000090	62	71	TGATTGATCA
CRCNE00000090	71	62	TGATTGATCA
CRCNE00000090	66	75	TGATCAATTG
CRCNE00000090	219	210	TCATATATCA
CRCNE00000092	75	84	TGATAAATCA
CRCNE00000092	84	75	TGATAAATCA
CRCNE00000099	45	54	TGATAAATTG
CRCNE00000126	57	66	TGATGGATGC
CRCNE00000133	156	165	TGATGTATAT
CRCNE00000135	29	38	TGATAAATGC
CRCNE00000171	179	188	TGATTTATGA
CRCNE00000177	84	75	ACATTAATCA
CRCNE00000179	46	37	TAATGGATCA
CRCNE00000196	16	25	TGATAAATGC
CRCNE00000198	33	24	CAATTTATCA
CRCNE00000206	4	13	TGATCTATGA
CRCNE00000207	99	108	TGATCAATGT
CRCNE00000210	193	184	ATATGTATCA
CRCNE00000211	120	111	TTATAAATCA
CRCNE00000212	17	8	GTATGCATCA
CRCNE00000217	136	127	CAATAAATCA
CRCNE00000227	33	42	TGATTAATGT
CRCNE00000229	180	171	GTATTCATCA
CRCNE00000230	48	39	GAATTGATCA
CRCNE00000232	81	72	AGATTAATCA
CRCNE00000232	207	216	TGATGAATTG
CRCNE00000235	199	190	TCATAAATCA
CRCNE00000235	360	351	TTATGCATCA
CRCNE00000237	27	36	TGATGTATCA
CRCNE00000237	36	27	TGATGTATCA
CRCNE00000240	204	195	AAATAAATCA
CRCNE00000247	477	486	TGATATATAC
CRCNE00000247	502	511	TGATACATGA
CRCNE00000247	509	518	TGATTCATTA
CRCNE00000253	49	58	TGATTTATCA
CRCNE00000253	58	49	TGATTTATCA
CRCNE00000266	47	38	TTATAGATCA
CRCNE00000308	34	25	GCATCAATCA
CRCNE00000314	23	32	TGATGTATCA
CRCNE00000314	32	23	TGATGTATCA
CRCNE00000316	29	38	TGATAAATTC
CRCNE00000316	167	176	TGATGTATAT
CRCNE00000322	77	68	GAATCAATCA
CRCNE00000322	130	139	TGATTTATGG
CRCNE00000327	98	107	TGATGAATGT
CRCNE00000329	44	53	TGATGTATAN
CRCNE00000330	56	65	TGATTTATAG
CRCNE00000339	92	101	TGATAGATGT
CRCNE00000341	20	11	AAATGCATCA
CRCNE00000344	11	2	GCATTTATCA
CRCNE00000345	54	45	AAATTGATCA
CRCNE00000346	16	7	AAATAAATCA
CRCNE00000352	147	156	TGATTAATCT
CRCNE00000361	86	77	AAATCTATCA
CRCNE00000362	130	139	TGATGAATAC
CRCNE00000365	18	9	CCATACATCA
CRCNE00000367	102	93	CTATAAATCA
CRCNE00000371	36	27	TAATCTATCA
CRCNE00000384	68	77	TGATCAATTT
CRCNE00000400	1	10	TGATTTATGT
CRCNE00000577	236	245	TGATACATTA
CRCNE00000577	267	258	TTATTTATCA
CRCNE00000578	4	13	TGATTTATTT
CRCNE00000581	2	11	TGATAAATGG
CRCNE00000589	497	506	TGATGAATAG
CRCNE00000593	80	89	TGATTTATTT
CRCNE00000703	44	53	TGATATATAC
CRCNE00000735	80	89	TGATGTATAG
CRCNE00000735	119	128	TGATGCATAG
CRCNE00000750	468	459	CCATCCATCA
CRCNE00000753	87	78	TAATCCATCA
CRCNE00000754	52	43	TTATGAATCA
CRCNE00000754	53	62	TGATCTATAT
CRCNE00000754	68	59	ATATTAATCA
CRCNE00000754	186	177	TCATGCATCA
CRCNE00000763	26	35	TGATTTATAT
CRCNE00000849	123	132	TGATTTATTA
CRCNE00000860	241	232	ACATAAATCA
CRCNE00000863	19	28	TGATGGATAA
CRCNE00000865	89	80	TAATTGATCA
CRCNE00000866	206	215	TGATTAATGT
CRCNE00000877	51	42	TTATTTATCA
CRCNE00000880	120	111	TCATGGATCA
CRCNE00000885	47	56	TGATTGATCT
CRCNE00000886	51	60	TGATTTATTG
CRCNE00000887	53	62	TGATCAATAG
CRCNE00000892	80	71	CCATAAATCA
CRCNE00000892	186	177	CAATTGATCA
CRCNE00000897	82	91	TGATGCATGA
CRCNE00000906	60	69	TGATATATAT
CRCNE00000906	164	173	TGATTAATGA
CRCNE00000906	285	276	ATATAAATCA
CRCNE00000914	113	122	TGATTAATGA
CRCNE00000918	161	170	TGATACATAA
CRCNE00000925	276	267	TTATTGATCA
CRCNE00000927	15	24	TGATAAATTA
CRCNE00000927	347	356	TGATAAATAT
CRCNE00000929	1	10	TGATTAATTG
CRCNE00000930	90	81	TAATTGATCA
CRCNE00000930	85	94	TGATCAATTT
CRCNE00000955	63	54	TCATTAATCA
CRCNE00000960	44	35	GCATCAATCA
CRCNE00000974	212	221	TGATACATTT
CRCNE00000983	46	37	TTATTGATCA
CRCNE00000985	218	227	TGATAAATAT
CRCNE00000986	79	88	TGATTAATGT
CRCNE00000988	33	42	TGATCTATGC
CRCNE00000988	55	46	CAATTAATCA
CRCNE00000991	40	49	TGATAAATTT
CRCNE00001016	188	179	GGATCCATCA
CRCNE00001025	131	140	TGATTGATGC
CRCNE00001042	365	356	ATATTTATCA
CRCNE00001042	492	501	TGATTCATTT
CRCNE00001044	45	54	TGATTAATGC
CRCNE00001045	62	71	TGATGCATAG
CRCNE00001050	58	49	CTATAAATCA
CRCNE00001051	37	28	CAATAAATCA
CRCNE00001064	58	67	TGATGGATGA
CRCNE00001081	11	20	TGATAAATGA
CRCNE00001081	52	43	CCATAAATCA
CRCNE00001082	92	83	TCATCTATCA
CRCNE00001083	75	84	TGATAAATGC
CRCNE00001088	246	255	TGATTGATTT
CRCNE00001089	100	91	TAATAAATCA
CRCNE00001089	139	130	TCATTCATCA
CRCNE00001091	40	49	TGATGAATCT
CRCNE00001091	120	129	TGATGAATGG
CRCNE00001097	102	93	ATATTAATCA
CRCNE00001102	51	60	TGATAAATGA
CRCNE00001102	113	104	TCATTTATCA
CRCNE00001105	79	88	TGATTGATCA
CRCNE00001105	88	79	TGATTGATCA
CRCNE00001107	17	26	TGATGGATGG
CRCNE00001113	37	28	ACATGAATCA
CRCNE00001115	206	197	TCATTTATCA
CRCNE00001117	228	237	TGATTGATGA
CRCNE00001120	172	181	TGATTAATCA
CRCNE00001120	181	172	TGATTAATCA
CRCNE00001121	29	20	TTATTCATCA
CRCNE00001124	122	113	CTATCCATCA
CRCNE00001148	35	26	AGATGTATCA
CRCNE00001151	5	14	TGATTTATTT
CRCNE00001212	20	11	CCATACATCA
CRCNE00001245	9	0	NAATCAATCA
CRCNE00001272	20	29	TGATTAATCA
CRCNE00001272	29	20	TGATTAATCA
CRCNE00001272	54	45	TAATGTATCA
CRCNE00001274	9	0	NGATCAATCA
CRCNE00001275	55	64	TGATAAATGA
CRCNE00001276	48	39	GAATTAATCA
CRCNE00001280	73	82	TGATGGATTC
CRCNE00001286	108	117	TGATCTATCC
CRCNE00001286	278	287	TGATTAATTT
CRCNE00001294	23	14	GCATGGATCA
CRCNE00001294	113	104	TAATCCATCA
CRCNE00001295	16	7	CTATTTATCA
CRCNE00001308	58	49	CAATAAATCA
CRCNE00001308	74	65	GAATCAATCA
CRCNE00001308	110	101	TAATGCATCA
CRCNE00001308	114	105	GCATCAATCA
CRCNE00001311	54	45	CGATTAATCA
CRCNE00001318	30	21	TAATTCATCA
CRCNE00001349	30	39	TGATAGATCT
CRCNE00001351	8	-1	NNATCAATCA
CRCNE00001355	112	121	TGATTTATAT
CRCNE00001362	89	80	TCATCAATCA
CRCNE00001362	108	117	TGATACATAA
CRCNE00001367	79	70	ACATTTATCA
CRCNE00001375	213	204	CAATAAATCA
CRCNE00001375	245	236	ATATACATCA
CRCNE00001377	315	324	TGATGCATAA
CRCNE00001377	331	322	TAATGCATCA
CRCNE00001388	65	56	CTATCAATCA
CRCNE00001391	166	175	TGATCTATAT
CRCNE00001396	45	36	ACATTAATCA
CRCNE00001403	18	9	TCATTTATCA
CRCNE00001420	15	6	ACATTAATCA
CRCNE00001422	42	51	TGATCCATGG
CRCNE00001430	95	104	TGATAAATGG
CRCNE00001438	41	32	CTATTAATCA
CRCNE00001442	95	104	TGATTTATCT
CRCNE00001456	5	14	TGATTGATGG
CRCNE00001519	58	67	TGATAGATTC
CRCNE00001529	12	21	TGATAAATTA
CRCNE00001530	33	42	TGATGTATTT
CRCNE00001530	69	60	GGATTAATCA
CRCNE00001531	92	83	AGATCAATCA
CRCNE00001537	34	25	ACATTGATCA
CRCNE00001538	97	88	TAATAAATCA
CRCNE00001539	123	132	TGATTCATGT
CRCNE00001540	35	44	TGATGTATAG
CRCNE00001540	86	77	GCATTAATCA
CRCNE00001543	72	63	CTATCCATCA
CRCNE00001553	13	4	TCATAAATCA
CRCNE00001568	154	163	TGATTGATTT
CRCNE00001570	66	75	TGATATATTG
CRCNE00001570	176	167	TCATTTATCA
CRCNE00001575	133	124	AAATTAATCA
CRCNE00001577	82	73	TTATTGATCA
CRCNE00001579	107	98	TAATGAATCA
CRCNE00001647	65	56	CAATCTATCA
CRCNE00001647	69	60	CTATCAATCA
CRCNE00001648	99	90	AAATTAATCA
CRCNE00001695	87	78	ACATAAATCA
CRCNE00001700	28	37	TGATGTATTT
CRCNE00001705	122	113	TCATTTATCA
CRCNE00001705	195	204	TGATCAATGA
CRCNE00001709	56	47	CAATTTATCA
CRCNE00001714	31	22	TAATGAATCA
CRCNE00001716	37	46	TGATAGATGC
CRCNE00001722	57	66	TGATGAATAT
CRCNE00001728	118	109	TTATAAATCA
CRCNE00001728	156	147	CCATCCATCA
CRCNE00001729	2	11	TGATGGATTA
CRCNE00001730	26	35	TGATGAATGA
CRCNE00001731	53	44	ACATTCATCA
CRCNE00001732	19	10	TAATATATCA
CRCNE00001778	147	138	AAATAAATCA
CRCNE00001781	138	129	GAATCCATCA
CRCNE00001782	155	146	CCATCTATCA
CRCNE00001783	236	227	GCATCCATCA
CRCNE00001806	502	493	AAATATATCA
CRCNE00001814	16	7	GAATTCATCA
CRCNE00001817	44	53	TGATGAATTT
CRCNE00001817	53	62	TGATGAATGT
CRCNE00001824	112	103	ATATTAATCA
CRCNE00001924	72	63	CAATACATCA
CRCNE00001961	14	5	CAATACATCA
CRCNE00001997	47	56	TGATGGATTC
CRCNE00002077	80	71	TCATAAATCA
CRCNE00002098	1	10	TGATGAATGG
CRCNE00002099	60	51	CCATTCATCA
CRCNE00002101	59	50	CAATATATCA
CRCNE00002138	89	80	TCATTGATCA
CRCNE00002139	61	70	TGATTGATTA
CRCNE00002144	77	68	AGATCCATCA
CRCNE00002148	1	10	TGATTGATGG
CRCNE00002152	6	15	TGATTAATGG
CRCNE00002155	251	242	TCATTCATCA
CRCNE00002156	46	37	TCATAAATCA
CRCNE00002157	28	19	CAATTTATCA
CRCNE00002160	22	31	TGATTTATTA
CRCNE00002189	31	22	TCATACATCA
CRCNE00002235	69	78	TGATCCATNN
CRCNE00002266	9	18	TGATTGATTG
CRCNE00002266	13	22	TGATTGATAG
CRCNE00002268	141	150	TGATACATTA
CRCNE00002269	71	62	CAATGAATCA
CRCNE00002274	89	80	AAATAAATCA
CRCNE00002296	43	34	ACATGCATCA
CRCNE00002298	201	210	TGATGGATAT
CRCNE00002302	284	275	TAATACATCA
CRCNE00002346	46	55	TGATCGATCA
CRCNE00002346	55	46	TGATCGATCA
CRCNE00002357	158	149	CAATTAATCA
CRCNE00002359	83	74	TCATTAATCA
CRCNE00002362	128	119	AGATTAATCA
CRCNE00002363	80	89	TGATGGATAA
CRCNE00002364	173	164	ACATACATCA
CRCNE00002366	119	110	TTATATATCA
CRCNE00002367	73	82	TGATTAATGA
CRCNE00002369	234	225	TAATCAATCA
CRCNE00002370	319	310	AGATTTATCA
CRCNE00002371	98	89	GCATGGATCA
CRCNE00002372	23	32	TGATTCATGC
CRCNE00002373	126	117	GCATTCATCA
CRCNE00002384	157	166	TGATATATTC
CRCNE00002385	11	2	TCATGAATCA
CRCNE00002390	118	127	TGATTTATGT
CRCNE00002396	9	0	NCATTAATCA
CRCNE00002396	22	13	TAATTAATCA
CRCNE00002396	71	80	TGATCTATCA
CRCNE00002396	80	71	TGATCTATCA
CRCNE00002397	34	25	GAATTAATCA
CRCNE00002400	21	12	AAATCAATCA
CRCNE00002403	61	70	TGATAAATTA
CRCNE00002406	143	152	TGATTAATTT
CRCNE00002420	23	32	TGATTGATGG
CRCNE00002422	7	16	TGATGCATCA
CRCNE00002422	16	7	TGATGCATCA
CRCNE00002423	22	13	TAATATATCA
CRCNE00002434	14	23	TGATATATAG
CRCNE00002439	30	21	AGATCAATCA
CRCNE00002444	144	153	TGATGTATCC
CRCNE00002446	119	128	TGATTTATTA
CRCNE00002448	7	16	TGATAAATGT
CRCNE00002452	51	42	GTATTAATCA
CRCNE00002454	59	68	TGATCCATTA
CRCNE00002455	11	20	TGATAGATTC
CRCNE00002456	1	10	TGATTAATGG
CRCNE00002544	322	331	TGATAAATGG
CRCNE00002550	86	77	AGATGTATCA
CRCNE00002551	87	78	TCATATATCA
CRCNE00002554	109	100	TAATTCATCA
CRCNE00002557	198	207	TGATAGATAG
CRCNE00002559	76	67	TCATCAATCA
CRCNE00002561	68	77	TGATGTATGA
CRCNE00002568	239	248	TGATCAATGA
CRCNE00002587	105	114	TGATTCATCA
CRCNE00002587	114	105	TGATTCATCA
CRCNE00002593	58	49	GAATGCATCA
CRCNE00002594	71	62	TTATATATCA
CRCNE00002634	29	20	AAATGAATCA
CRCNE00002648	120	129	TGATGAATTT
CRCNE00002648	170	161	AAATTTATCA
CRCNE00002651	61	70	TGATTCATCT
CRCNE00002659	314	305	TTATATATCA
CRCNE00002670	66	57	CTATAAATCA
CRCNE00002672	96	105	TGATGGATAG
CRCNE00002672	158	167	TGATAAATTG
CRCNE00002679	154	163	TGATAAATGG
CRCNE00002706	8	-1	NNATACATCA
CRCNE00002707	84	75	TTATAAATCA
CRCNE00002710	33	42	TGATAAATAA
CRCNE00002718	46	55	TGATCCATCA
CRCNE00002718	55	46	TGATCCATCA
CRCNE00002727	79	70	TCATAAATCA
CRCNE00002728	37	28	TCATTCATCA
CRCNE00002729	10	19	TGATCAATGA
CRCNE00002731	9	0	NAATGTATCA
CRCNE00002747	131	122	ACATGGATCA
CRCNE00002750	58	49	CTATCAATCA
CRCNE00002752	93	102	TGATGGATTA
CRCNE00002754	19	10	GAATACATCA
CRCNE00002773	106	97	TAATGAATCA
CRCNE00002776	29	38	TGATTAATTA
CRCNE00002789	115	124	TGATCCATTT
CRCNE00002794	50	41	GAATCAATCA
CRCNE00002825	123	114	CTATGCATCA
CRCNE00002831	40	31	TCATGGATCA
CRCNE00002850	86	77	TTATAAATCA
CRCNE00002854	241	232	ATATCAATCA
CRCNE00002854	283	292	TGATTTATTT
CRCNE00002857	27	18	CAATTCATCA
CRCNE00002861	23	14	TCATTCATCA
CRCNE00002876	43	52	TGATCCATGC
CRCNE00002885	55	46	ACATTTATCA
CRCNE00002907	39	30	CAATCCATCA
CRCNE00002908	40	31	ACATTCATCA
CRCNE00002909	39	48	TGATGAATGT
CRCNE00002912	218	209	TCATGAATCA
CRCNE00002914	7	16	TGATGTATGG
CRCNE00002914	40	49	TGATGGATAT
CRCNE00002928	89	80	TCATTTATCA
CRCNE00002936	15	24	TGATTTATAT
CRCNE00002990	92	83	TCATCCATCA
CRCNE00002990	279	270	TCATGCATCA
CRCNE00002991	27	36	TGATTAATGA
CRCNE00002994	221	212	CTATTCATCA
CRCNE00002999	214	223	TGATGGATTG
CRCNE00003000	80	89	TGATGGATCT
CRCNE00003000	120	111	CAATTAATCA
CRCNE00003004	100	91	ACATGCATCA
CRCNE00003011	8	-1	NNATTAATCA
CRCNE00003016	52	61	TGATGGATTA
CRCNE00003020	299	308	TGATCTATTT
CRCNE00003021	19	10	GCATTCATCA
CRCNE00003023	13	4	AAATCAATCA
CRCNE00003032	38	47	TGATCAATGC
CRCNE00003036	23	32	TGATCCATTT
CRCNE00003039	35	44	TGATATATTT
CRCNE00003047	27	36	TGATAAATGA
CRCNE00003048	88	79	GGATATATCA
CRCNE00003051	97	106	TGATTTATGG
CRCNE00003051	208	217	TGATTAATGG
CRCNE00003058	12	21	TGATAAATAT
CRCNE00003060	58	67	TGATGAATGT
CRCNE00003062	88	97	TGATTGATAA
CRCNE00003065	27	18	GGATTGATCA
CRCNE00003065	22	31	TGATCAATGA
CRCNE00003066	78	87	TGATTGATGC
CRCNE00003066	135	144	TGATTTATTA
CRCNE00003091	21	30	TGATCGATTG
CRCNE00003110	14	5	TAATACATCA
CRCNE00003122	33	42	TGATGAATNN
CRCNE00003131	106	97	TCATCCATCA
CRCNE00003167	32	23	AAATAAATCA
CRCNE00003167	97	88	TCATCAATCA
CRCNE00003169	141	132	ACATCAATCA
CRCNE00003171	94	103	TGATTTATTG
CRCNE00003171	190	181	ACATACATCA
CRCNE00003175	50	59	TGATGGATAA
CRCNE00003177	94	85	ATATGTATCA
CRCNE00003180	35	44	TGATTGATGC
CRCNE00003180	93	102	TGATCTATAT
CRCNE00003180	108	99	ATATAGATCA
CRCNE00003183	48	57	TGATTAATTA
CRCNE00003196	16	25	TGATGAATTG
CRCNE00003198	108	117	TGATTAATGG
CRCNE00003199	91	100	TGATTGATTT
CRCNE00003199	95	104	TGATTTATAT
CRCNE00003200	125	116	TAATTAATCA
CRCNE00003203	34	25	CAATACATCA
CRCNE00003207	197	188	CAATAAATCA
CRCNE00003210	29	38	TGATCAATAG
CRCNE00003211	401	392	TAATAAATCA
CRCNE00003212	4	13	TGATGAATAA
CRCNE00003213	84	93	TGATTGATGG
CRCNE00003216	79	88	TGATAGATTC
CRCNE00003224	262	271	TGATTTATGT
CRCNE00003235	38	29	GTATGCATCA
CRCNE00003237	47	56	TGATAAATCT
CRCNE00003237	97	88	TCATAAATCA
CRCNE00003237	176	185	TGATATATCA
CRCNE00003237	185	176	TGATATATCA
CRCNE00003242	52	61	TGATAAATAT
CRCNE00003244	108	117	TGATGGATTC
CRCNE00003248	123	132	TGATTAATTG
CRCNE00003253	96	105	TGATGAATGC
CRCNE00003255	32	23	CCATGCATCA
CRCNE00003280	77	86	TGATCCATTT
CRCNE00003282	116	107	GCATAAATCA
CRCNE00003288	19	28	TGATGAATAA
CRCNE00003289	71	80	TGATGAATTG
CRCNE00003297	163	172	TGATTAATCT
CRCNE00003306	47	38	CGATTAATCA
CRCNE00003313	57	48	GGATAGATCA
CRCNE00003411	38	29	TCATAAATCA
CRCNE00003413	13	4	TTATAAATCA
CRCNE00003424	15	24	TGATTTATTA
CRCNE00003467	250	241	ACATAAATCA
CRCNE00003468	22	31	TGATGAATTA
CRCNE00003470	109	118	TGATAGATTT
CRCNE00003482	15	24	TGATAAATTT
CRCNE00003483	1	10	TGATTGATAG
CRCNE00003483	5	14	TGATAGATGT
CRCNE00003484	40	31	GAATTCATCA
CRCNE00003485	10	1	CAATTCATCA
CRCNE00003493	70	79	TGATATATAA
CRCNE00003495	211	220	TGATACATCA
CRCNE00003495	220	211	TGATACATCA
CRCNE00003496	147	156	TGATTTATAA
CRCNE00003502	51	42	CAATATATCA
CRCNE00003502	138	147	TGATTAATGA
CRCNE00003506	44	35	AAATCCATCA
CRCNE00003514	102	93	AGATCAATCA
CRCNE00003524	46	37	TCATCTATCA
CRCNE00003531	314	305	ACATAAATCA
CRCNE00003534	119	128	TGATACATTG
CRCNE00003540	55	64	TGATACATTA
CRCNE00003548	271	280	TGATTTATGA
CRCNE00003555	11	20	TGATTAATAT
CRCNE00003569	109	118	TGATGTATAT
CRCNE00003602	239	248	TGATTTATAA
CRCNE00003614	13	4	TCATATATCA
CRCNE00003615	209	200	TAATGAATCA
CRCNE00003620	40	49	TGATTTATGC
CRCNE00003622	85	76	TAATTAATCA
CRCNE00003625	23	32	TGATTGATTG
CRCNE00003625	27	36	TGATTGATGT
CRCNE00003627	151	160	TGATCCATAA
CRCNE00003627	186	177	ACATTCATCA
CRCNE00003628	89	80	AAATTAATCA
CRCNE00003632	129	120	ATATTAATCA
CRCNE00003636	61	70	TGATGCATTT
CRCNE00003638	24	15	TCATTAATCA
CRCNE00003640	142	151	TGATTTATGA
CRCNE00003648	246	255	TGATACATCC
CRCNE00003655	51	60	TGATCAATAG
CRCNE00003739	2	11	TGATAGATGG
CRCNE00003763	45	36	AAATCAATCA
CRCNE00003767	200	191	GGATAAATCA
CRCNE00003769	83	74	ATATTGATCA
CRCNE00003769	78	87	TGATCAATTA
CRCNE00003772	210	201	AGATGGATCA
CRCNE00003782	147	138	ACATGAATCA
CRCNE00003785	19	28	TGATTCATTC
CRCNE00003785	159	150	AGATGAATCA
CRCNE00003809	106	97	CCATTCATCA
CRCNE00003809	167	158	GCATGCATCA
CRCNE00003809	213	204	CCATTTATCA
CRCNE00003810	3	12	TGATAAATCA
CRCNE00003810	12	3	TGATAAATCA
CRCNE00003817	29	38	TGATTAATGG
CRCNE00003819	117	126	TGATTTATGT
CRCNE00003825	134	125	CGATTCATCA
CRCNE00003831	231	240	TGATATATAC
CRCNE00003836	36	45	TGATTAATCT
CRCNE00003836	46	55	TGATAAATAA
CRCNE00003846	8	-1	NNATCCATCA
CRCNE00003849	119	110	TCATGAATCA
CRCNE00003851	165	174	TGATGTATTT
CRCNE00003860	152	143	GGATTAATCA
CRCNE00003872	64	73	TGATTTATTG
CRCNE00003875	42	51	TGATGAATGA
CRCNE00003879	90	99	TGATTAATTA
CRCNE00003882	163	172	TGATACATGC
CRCNE00003890	88	79	CAATTAATCA
CRCNE00003932	264	255	GCATGTATCA
CRCNE00003934	33	24	AGATAAATCA
CRCNE00003935	8	-1	NNATAGATCA
CRCNE00003939	45	54	TGATGTATTG
CRCNE00003939	83	92	TGATGGATCC
CRCNE00003940	33	24	CCATGAATCA
CRCNE00003944	243	252	TGATACATTG
CRCNE00003945	137	146	TGATGCATTT
CRCNE00003953	152	143	CGATCAATCA
CRCNE00003990	355	364	TGATTCATAA
CRCNE00003999	78	87	TGATTTATGG
CRCNE00003999	125	116	AAATTCATCA
CRCNE00004000	19	28	TGATGAATAA
CRCNE00004002	70	61	CAATTTATCA
CRCNE00004009	65	56	GGATCAATCA
CRCNE00004058	57	48	CTATTGATCA
CRCNE00004084	70	61	ACATCAATCA
CRCNE00004094	12	21	TGATTCATAA
CRCNE00004110	160	169	TGATTGATAG
CRCNE00004128	4	13	TGATGGATTT
CRCNE00004141	54	45	AAATGGATCA
CRCNE00004141	103	94	AGATAAATCA
CRCNE00004152	8	17	TGATAGATCT
CRCNE00004165	95	104	TGATTTATAA
CRCNE00004165	211	220	TGATTCATTC
CRCNE00004169	86	77	AAATCTATCA
CRCNE00004173	17	26	TGATTTATGA
CRCNE00004173	178	169	TAATATATCA
CRCNE00004178	34	43	TGATTAATGT
CRCNE00004180	18	27	TGATTTATCT
CRCNE00004224	56	47	TCATCTATCA
CRCNE00004225	2	11	TGATTTATGG
CRCNE00004240	32	23	AAATACATCA
CRCNE00004246	113	122	TGATTTATGT
CRCNE00004251	30	21	GAATAAATCA
CRCNE00004252	73	64	CCATCAATCA
CRCNE00004252	103	112	TGATTTATTT
CRCNE00004260	129	120	AAATACATCA
CRCNE00004262	53	44	ATATGGATCA
CRCNE00004264	78	69	CCATAAATCA
CRCNE00004266	42	51	TGATAGATTA
CRCNE00004268	69	78	TGATAGATTA
CRCNE00004269	255	246	GAATAAATCA
CRCNE00004274	154	163	TGATGAATNN
CRCNE00004276	71	80	TGATAGATTT
CRCNE00004276	100	91	CAATTAATCA
CRCNE00004277	134	125	TCATAAATCA
CRCNE00004281	47	56	TGATTAATAG
CRCNE00004281	69	78	TGATTAATTG
CRCNE00004282	91	100	TGATTGATGG
CRCNE00004285	58	67	TGATATATTG
CRCNE00004285	198	189	GAATAAATCA
CRCNE00004289	204	213	TGATATATAA
CRCNE00004291	83	92	TGATAAATTG
CRCNE00004293	81	90	TGATCAATAG
CRCNE00004295	240	231	GCATCAATCA
CRCNE00004482	7	16	TGATTGATGC
CRCNE00004483	90	81	TTATCCATCA
CRCNE00004485	19	10	AAATTAATCA
CRCNE00004485	54	45	AAATTAATCA
CRCNE00004492	39	48	TGATTTATGT
CRCNE00004494	64	55	ATATGCATCA
CRCNE00004500	26	35	TGATAAATTA
CRCNE00004529	115	106	AGATTTATCA
CRCNE00004532	172	181	TGATGAATTA
CRCNE00004543	205	196	CCATAGATCA
CRCNE00004544	15	24	TGATTTATTT
CRCNE00004547	221	230	TGATAGATAG
CRCNE00004548	281	290	TGATGGATGT
CRCNE00004550	190	181	AAATATATCA
CRCNE00004559	156	165	TGATTAATCA
CRCNE00004559	165	156	TGATTAATCA
CRCNE00004559	293	284	TCATGGATCA
CRCNE00004560	297	306	TGATTAATTG
CRCNE00004563	324	315	TCATACATCA
CRCNE00004565	534	543	TGATGTATTA
CRCNE00004581	5	14	TGATTAATGA
CRCNE00004628	11	20	TGATAGATTG
CRCNE00004647	16	25	TGATGCATAC
CRCNE00004648	113	104	TTATATATCA
CRCNE00004649	28	19	AAATACATCA
CRCNE00004867	20	29	TGATATATTG
CRCNE00004904	247	238	ATATCTATCA
CRCNE00004913	34	25	ATATCCATCA
CRCNE00004934	27	18	AGATGTATCA
CRCNE00004939	37	46	TGATGGATGT
CRCNE00004948	36	27	TTATTTATCA
CRCNE00004953	34	25	CAATCTATCA
CRCNE00004959	28	19	TCATACATCA
CRCNE00004960	30	39	TGATAAATCT
CRCNE00004960	43	52	TGATAAATGN
CRCNE00004966	96	87	TCATCAATCA
CRCNE00004970	11	20	TGATTAATAG
CRCNE00004972	233	224	TCATCCATCA
CRCNE00004973	18	27	TGATGAATTG
CRCNE00004983	266	257	GCATTTATCA
CRCNE00004984	277	268	CCATCCATCA
CRCNE00004987	102	111	TGATTTATAA
CRCNE00004987	195	204	TGATTTATGA
CRCNE00004999	181	172	CCATCCATCA
CRCNE00005005	226	217	ACATTAATCA
CRCNE00005007	23	14	TAATTTATCA
CRCNE00005008	322	313	ACATTAATCA
CRCNE00005010	296	287	CTATTAATCA
CRCNE00005025	7	16	TGATTTATTG
CRCNE00005026	78	69	ATATTCATCA
CRCNE00005031	101	110	TGATGAATGA
CRCNE00005031	257	248	GCATCAATCA
CRCNE00005033	59	50	CCATAAATCA
CRCNE00005091	119	110	GAATATATCA
CRCNE00005091	164	155	AAATACATCA
CRCNE00005097	31	22	GTATTAATCA
CRCNE00005108	339	330	CAATCCATCA
CRCNE00005121	11	2	TTATGGATCA
CRCNE00005155	198	189	TAATTAATCA
CRCNE00005158	95	86	GTATACATCA
CRCNE00005159	197	206	TGATCGATAA
CRCNE00005161	36	27	TAATCAATCA
CRCNE00005161	151	142	TTATTTATCA
CRCNE00005162	120	111	CCATTCATCA
CRCNE00005181	99	108	TGATTGATAC
CRCNE00005182	9	0	NTATTGATCA
CRCNE00005188	86	77	GCATCCATCA
CRCNE00005195	25	16	GCATAAATCA
CRCNE00005196	56	47	TCATGAATCA
CRCNE00005211	37	28	CAATCAATCA
CRCNE00005221	389	380	CAATTTATCA
CRCNE00005225	7	16	TGATTAATGA
CRCNE00005305	32	23	CAATCTATCA
CRCNE00005313	5	14	TGATGGATAC
CRCNE00005360	1	10	TGATAAATGG
CRCNE00005362	46	37	TCATTCATCA
CRCNE00005368	3	12	TGATAAATGA
CRCNE00005371	59	50	ACATGAATCA
CRCNE00005377	174	165	CGATAAATCA
CRCNE00005379	261	270	TGATGTATGA
CRCNE00005381	204	195	AGATCAATCA
CRCNE00005382	61	52	ACATATATCA
CRCNE00005388	22	31	TGATAAATTT
CRCNE00005395	75	84	TGATCAATCC
CRCNE00005398	176	185	TGATGGATGA
CRCNE00005407	44	53	TGATGCATGC
CRCNE00005416	42	33	TCATCCATCA
CRCNE00005440	34	43	TGATAGATNN
CRCNE00005451	43	34	TAATAAATCA
CRCNE00005452	43	52	TGATTGATCA
CRCNE00005452	52	43	TGATTGATCA
CRCNE00005452	47	56	TGATCAATTG
CRCNE00005454	53	62	TGATAAATCA
CRCNE00005454	62	53	TGATAAATCA
CRCNE00005486	48	39	CCATTAATCA
CRCNE00005494	24	33	TGATTCATTG
CRCNE00005534	18	27	TGATCCATAT
CRCNE00005543	61	52	TCATTCATCA
CRCNE00005547	62	71	TGATTCATGC
CRCNE00005554	27	18	TTATTAATCA
CRCNE00005558	107	98	AAATTCATCA
CRCNE00005567	35	26	AAATACATCA
CRCNE00005575	90	81	TAATTTATCA
CRCNE00005610	84	75	CCATTAATCA
CRCNE00005611	29	20	AAATGCATCA
CRCNE00005618	49	58	TGATTTATCT
CRCNE00005622	156	147	CCATTAATCA
CRCNE00005623	36	45	TGATAAATAC
CRCNE00005627	118	127	TGATAAATGT
CRCNE00005637	25	16	GTATCAATCA
CRCNE00005637	53	62	TGATTTATCA
CRCNE00005637	62	53	TGATTTATCA
CRCNE00005640	171	162	TAATCCATCA
CRCNE00005641	54	63	TGATGAATGA
CRCNE00005642	33	42	TGATTAATAT
CRCNE00005643	99	90	ACATCGATCA
CRCNE00005643	110	119	TGATTTATGG
CRCNE00005644	2	11	TGATTTATTG
CRCNE00005646	22	31	TGATTGATAG
CRCNE00005653	1	10	TGATAAATGG
CRCNE00005653	42	51	TGATATATCT
CRCNE00005666	27	18	ACATAAATCA
CRCNE00005666	243	252	TGATATATGG
CRCNE00005670	51	60	TGATTGATGT
CRCNE00005670	92	83	TTATCAATCA
CRCNE00005714	50	59	TGATTAATTC
CRCNE00005714	63	54	TAATTCATCA
CRCNE00005719	61	70	TGATGAATTT
CRCNE00005719	89	98	TGATAAATAT
CRCNE00005719	274	265	CAATTAATCA
CRCNE00005733	56	47	CCATTCATCA
CRCNE00005738	11	20	TGATCGATGT
CRCNE00005738	57	66	TGATAGATCA
CRCNE00005738	66	57	TGATAGATCA
CRCNE00005742	30	39	TGATGTATTT
CRCNE00005743	69	78	TGATTAATCA
CRCNE00005743	78	69	TGATTAATCA
CRCNE00005743	134	125	CCATTAATCA
CRCNE00005745	32	41	TGATTAATGA
CRCNE00005745	180	171	TAATTTATCA
CRCNE00005763	21	12	CTATTAATCA
CRCNE00005765	363	372	TGATTGATGT
CRCNE00005768	129	120	AGATTAATCA
CRCNE00005817	26	17	AGATTGATCA
CRCNE00005850	31	40	TGATCGATAN
CRCNE00005860	62	71	TGATGAATTG
CRCNE00005864	55	64	TGATATATCA
CRCNE00005864	64	55	TGATATATCA
CRCNE00005869	131	122	GAATATATCA
CRCNE00005870	17	26	TGATGAATAT
CRCNE00005881	103	94	GAATTAATCA
CRCNE00005883	24	33	TGATAAATTG
CRCNE00005884	77	68	CCATTTATCA
CRCNE00005893	32	41	TGATCAATAT
CRCNE00005896	66	75	TGATTGATTA
CRCNE00005896	70	79	TGATTAATGT
CRCNE00005900	102	111	TGATCAATGG
CRCNE00005901	108	99	ATATTGATCA
CRCNE00005918	120	129	TGATTTATGA
CRCNE00005920	104	95	ATATAAATCA
CRCNE00005947	293	284	AAATGGATCA
CRCNE00005951	14	23	TGATGTATTA
CRCNE00005951	89	98	TGATTAATAC
CRCNE00005951	133	142	TGATTCATCT
CRCNE00005958	12	21	TGATGTATAA
CRCNE00005964	221	212	TAATAGATCA
CRCNE00005966	260	269	TGATAAATCG
CRCNE00005971	68	77	TGATGAATTA
CRCNE00005973	88	79	TAATAAATCA
CRCNE00005974	79	88	TGATTAATCA
CRCNE00005974	88	79	TGATTAATCA
CRCNE00005974	221	212	TAATTTATCA
CRCNE00005974	451	442	GCATAAATCA
CRCNE00005976	87	78	AAATACATCA
CRCNE00005976	160	169	TGATAAATAT
CRCNE00005976	206	215	TGATTGATAG
CRCNE00006071	17	8	AAATAAATCA
CRCNE00006080	95	104	TGATTTATTG
CRCNE00006084	182	173	TAATCAATCA
CRCNE00006098	10	1	AAATACATCA
CRCNE00006099	54	45	ATATTAATCA
CRCNE00006102	34	25	CCATCAATCA
CRCNE00006110	117	126	TGATTTATTA
CRCNE00006111	70	61	ATATAAATCA
CRCNE00006116	22	31	TGATAAATGG
CRCNE00006117	39	48	TGATAAATAG
CRCNE00006120	28	19	CTATCAATCA
CRCNE00006123	69	60	AAATCTATCA
CRCNE00006159	28	19	ATATGCATCA
CRCNE00006178	32	23	TCATTTATCA
CRCNE00006186	27	18	CCATTCATCA
CRCNE00006188	9	0	NCATTAATCA
CRCNE00006192	63	54	CCATTTATCA
CRCNE00006194	48	57	TGATTTATCA
CRCNE00006194	57	48	TGATTTATCA
CRCNE00006194	154	145	ACATTAATCA
CRCNE00006224	31	40	TGATTAATNN
CRCNE00006226	30	21	GCATTAATCA
CRCNE00006238	55	46	TAATTTATCA
CRCNE00006243	85	94	TGATGAATCA
CRCNE00006243	94	85	TGATGAATCA
CRCNE00006244	100	91	ACATGCATCA
CRCNE00006254	32	41	TGATGTATTT
CRCNE00006258	164	173	TGATCCATGA
CRCNE00006287	30	39	TGATCAATNN
CRCNE00006306	54	45	CCATTAATCA
CRCNE00006314	19	28	TGATAGATTT
CRCNE00006322	285	294	TGATTCATGT
CRCNE00006341	177	186	TGATAGATTT
CRCNE00006341	190	181	AGATTTATCA
CRCNE00006344	135	144	TGATTTATAC
CRCNE00006345	77	86	TGATGCATCC
CRCNE00006349	85	76	CCATCCATCA
CRCNE00006353	110	101	CAATTCATCA
CRCNE00006354	42	33	AGATACATCA
CRCNE00006398	80	89	TGATTCATGA
CRCNE00006400	9	0	NGATCTATCA
CRCNE00006406	54	63	TGATTGATTN
CRCNE00006407	136	145	TGATGCATAA
CRCNE00006442	17	8	CCATCCATCA
CRCNE00006443	65	74	TGATGGATCA
CRCNE00006443	74	65	TGATGGATCA
CRCNE00006448	24	33	TGATAAATAA
CRCNE00006455	31	40	TGATTTATGA
CRCNE00006456	183	174	TCATTTATCA
CRCNE00006457	36	45	TGATGTATTG
CRCNE00006470	83	92	TGATCCATGC
CRCNE00006471	11	2	ACATTAATCA
CRCNE00006472	13	4	TCATTAATCA
CRCNE00006472	45	36	TAATTCATCA
CRCNE00006478	102	93	AGATTCATCA
CRCNE00006501	142	133	TAATACATCA
CRCNE00006501	198	189	TCATTAATCA
CRCNE00006503	97	106	TGATTAATTG
CRCNE00006527	72	81	TGATTGATGC
CRCNE00006531	33	24	TTATTAATCA
CRCNE00006570	2	11	TGATGGATAA
CRCNE00006574	169	160	TAATTTATCA
CRCNE00006576	50	41	CCATTGATCA
CRCNE00006580	87	96	TGATTTATCG
CRCNE00006590	97	88	ACATTCATCA
CRCNE00006599	26	17	TAATGTATCA
CRCNE00006623	179	188	TGATTCATCT
CRCNE00006631	87	96	TGATTCATGC
CRCNE00006659	7	16	TGATACATCA
CRCNE00006659	16	7	TGATACATCA
CRCNE00006660	150	159	TGATTCATCA
CRCNE00006660	159	150	TGATTCATCA
CRCNE00006666	98	89	TAATTTATCA
CRCNE00006668	133	124	TAATACATCA
CRCNE00006671	35	44	TGATGGATGA
CRCNE00006672	42	33	AAATTCATCA
CRCNE00006673	37	28	CCATACATCA
CRCNE00006677	222	231	TGATTGATGA
CRCNE00006679	209	200	TCATGCATCA
CRCNE00006686	44	35	TAATTAATCA
CRCNE00006690	9	18	TGATTAATTT
CRCNE00006691	32	41	TGATGAATTA
CRCNE00006700	50	59	TGATTAATTA
CRCNE00006703	24	33	TGATCGATTT
CRCNE00006703	109	100	CGATTCATCA
CRCNE00006703	124	115	GCATTTATCA
CRCNE00006704	66	57	TTATTGATCA
CRCNE00006704	61	70	TGATCAATGA
CRCNE00006706	25	34	TGATCAATCC
CRCNE00006706	98	107	TGATACATTA
CRCNE00006707	82	73	CCATTTATCA
CRCNE00006707	105	114	TGATTCATGT
CRCNE00006707	199	190	TCATTTATCA
CRCNE00006714	27	36	TGATTGATTA
CRCNE00006714	116	125	TGATTGATGA
CRCNE00006716	74	65	GCATTAATCA
CRCNE00006716	197	206	TGATATATTT
CRCNE00006716	217	208	TTATTTATCA
CRCNE00006716	226	217	AGATTAATCA
CRCNE00006717	101	92	TCATACATCA
CRCNE00006721	60	69	TGATGTATGC
CRCNE00006726	87	78	TCATTAATCA
CRCNE00006726	107	98	TTATAAATCA
CRCNE00006728	24	15	CCATCCATCA
CRCNE00006731	108	117	TGATGGATTA
CRCNE00006737	45	54	TGATCTATTT
CRCNE00006739	42	33	TCATCAATCA
CRCNE00006750	4	13	TGATGGATCT
CRCNE00006793	76	67	ATATATATCA
CRCNE00006801	27	36	TGATTTATCG
CRCNE00006820	26	17	GAATTGATCA
CRCNE00006876	31	40	TGATCAATTG
CRCNE00006882	172	163	CTATTAATCA
CRCNE00006911	66	57	GTATACATCA
CRCNE00006912	46	37	CAATCCATCA
CRCNE00006973	108	99	CAATGTATCA
CRCNE00006987	39	48	TGATCCATCT
CRCNE00007004	1	10	TGATCAATTC
CRCNE00007011	109	118	TGATCTATCC
CRCNE00007016	41	32	AAATAAATCA
CRCNE00007022	91	82	CCATAAATCA
CRCNE00007024	136	145	TGATACATGA
CRCNE00007038	24	33	TGATAAATGC
CRCNE00007039	108	99	CTATTTATCA
CRCNE00007044	113	122	TGATTTATAT
CRCNE00007046	10	1	ATATCCATCA
CRCNE00007047	120	111	TAATAGATCA
CRCNE00007047	230	239	TGATGAATTC
CRCNE00007049	125	116	AGATATATCA
CRCNE00007054	11	20	TGATGGATTG
CRCNE00007054	98	89	ACATTGATCA
CRCNE00007063	146	137	TTATTAATCA
CRCNE00007066	210	219	TGATAAATAA
CRCNE00007071	83	92	TGATCAATGC
CRCNE00007073	68	77	TGATTTATGT
CRCNE00007074	98	107	TGATTAATGN
CRCNE00007077	210	201	TTATAAATCA
CRCNE00007089	203	212	TGATCCATTT
CRCNE00007122	58	67	TGATCAATTC
CRCNE00007126	21	30	TGATGTATTT
CRCNE00007135	32	41	TGATAAATAA
CRCNE00007144	23	32	TGATAAATGA
CRCNE00007146	1	10	TGATACATGG
CRCNE00007152	17	26	TGATATATTC
CRCNE00007186	5	14	TGATGGATTT
CRCNE00007193	48	57	TGATAAATTA
CRCNE00007205	76	85	TGATAGATTG
CRCNE00007210	96	87	TAATCTATCA
CRCNE00007215	95	86	GAATCAATCA
CRCNE00007223	44	35	TCATATATCA
CRCNE00007226	37	28	CCATTAATCA
CRCNE00007232	162	171	TGATGGATTT
CRCNE00007232	192	183	GCATTCATCA
CRCNE00007243	25	16	AAATGTATCA
CRCNE00007244	41	32	GCATGCATCA
CRCNE00007247	92	83	TAATAAATCA
CRCNE00007248	11	2	TTATACATCA
CRCNE00007250	46	55	TGATTAATTA
CRCNE00007250	62	53	TTATACATCA
CRCNE00007256	133	124	ATATTGATCA
CRCNE00007271	108	117	TGATAAATGA
CRCNE00007280	6	15	TGATAAATTA
CRCNE00007282	30	21	GAATTAATCA
CRCNE00007291	14	5	GGATCCATCA
CRCNE00007296	41	32	CCATTCATCA
CRCNE00007309	119	110	TTATTAATCA
CRCNE00007309	736	727	TTATCAATCA
CRCNE00007312	29	20	TCATCTATCA
CRCNE00007319	11	20	TGATAAATGT
CRCNE00007320	279	270	TAATACATCA
CRCNE00007333	13	4	TCATCTATCA
CRCNE00007333	73	64	AAATTAATCA
CRCNE00007347	81	72	AAATACATCA
CRCNE00007350	131	122	TAATCAATCA
CRCNE00007352	35	26	TAATTAATCA
CRCNE00007353	129	138	TGATAAATCC
CRCNE00007357	50	41	TAATCCATCA
CRCNE00007358	54	63	TGATGGATCA
CRCNE00007358	63	54	TGATGGATCA
CRCNE00007361	13	22	TGATTGATTC
CRCNE00007369	14	23	TGATTCATGG
CRCNE00007369	94	103	TGATGCATTT
CRCNE00007376	89	80	AAATCAATCA
CRCNE00007383	2	11	TGATGGATGC
CRCNE00007384	8	17	TGATGGATCG
CRCNE00007384	156	165	TGATTAATGA
CRCNE00007386	95	86	GGATGGATCA
CRCNE00007413	42	33	AAATGCATCA
CRCNE00007480	37	28	CTATTCATCA
CRCNE00007504	135	144	TGATGTATAG
CRCNE00007508	4	13	TGATTAATTT
CRCNE00007510	46	37	GGATTTATCA
CRCNE00007515	11	2	ACATAAATCA
CRCNE00007515	104	95	TTATACATCA
CRCNE00007515	137	146	TGATGTATAG
CRCNE00007517	40	31	TCATTTATCA
CRCNE00007520	36	27	CCATGTATCA
CRCNE00007552	32	23	GTATAAATCA
CRCNE00007615	5	14	TGATTTATAA
CRCNE00007616	34	25	CTATCAATCA
CRCNE00007629	16	7	CAATAAATCA
CRCNE00007639	150	159	TGATAAATGG
CRCNE00007655	68	77	TGATTTATGA
CRCNE00007655	133	142	TGATGAATGG
CRCNE00007658	133	142	TGATTAATAC
CRCNE00007663	55	64	TGATAAATTG
CRCNE00007667	91	100	TGATAAATGA
CRCNE00007669	2	11	TGATGGATTG
CRCNE00007676	42	51	TGATAAATTA
CRCNE00007677	102	93	CAATTAATCA
CRCNE00007677	111	120	TGATTAATAA
CRCNE00007677	194	203	TGATTAATGC
CRCNE00007679	57	66	TGATTAATTA
CRCNE00007683	7	16	TGATGGATGC
CRCNE00007686	48	57	TGATTGATCG
CRCNE00007686	77	86	TGATCTATTC
CRCNE00007686	111	102	CAATAAATCA
CRCNE00007696	56	47	TAATAAATCA
CRCNE00007696	111	120	TGATGGATTA
CRCNE00007696	127	118	TTATAAATCA
CRCNE00007708	20	29	TGATAGATTG
CRCNE00007711	29	38	TGATTAATCA
CRCNE00007711	38	29	TGATTAATCA
CRCNE00007716	12	21	TGATTAATGC
CRCNE00007717	57	48	AAATGCATCA
CRCNE00007718	14	5	TCATGAATCA
CRCNE00007718	156	165	TGATAAATCN
CRCNE00007730	57	66	TGATTCATTT
CRCNE00007732	60	51	TTATTAATCA
CRCNE00007734	161	152	TAATTTATCA
CRCNE00007744	39	48	TGATATATGA
CRCNE00007749	115	106	ATATTTATCA
CRCNE00007750	90	99	TGATTTATAA
CRCNE00007758	37	28	GAATCCATCA
CRCNE00007761	103	94	ACATTAATCA
CRCNE00007764	213	204	GCATATATCA
CRCNE00007774	62	71	TGATGAATCC
CRCNE00007774	362	371	TGATTAATTT
CRCNE00007775	47	56	TGATTCATGA
CRCNE00007775	80	71	TTATTTATCA
CRCNE00007780	112	103	TCATTTATCA
CRCNE00007785	51	60	TGATTAATGA
CRCNE00007786	21	30	TGATAGATTT
CRCNE00007794	115	106	ACATGAATCA
CRCNE00007800	65	74	TGATGCATTG
CRCNE00007826	30	39	TGATCCATCC
CRCNE00007884	7	16	TGATAGATAG
CRCNE00007925	59	50	AAATTAATCA
CRCNE00007934	75	66	CCATTAATCA
CRCNE00007939	75	84	TGATTTATTC
CRCNE00007946	61	70	TGATTAATGT
CRCNE00007988	105	96	GTATATATCA
CRCNE00007993	51	42	TCATTTATCA
CRCNE00008102	32	41	TGATTGATTA
CRCNE00008107	66	75	TGATTTATGA
CRCNE00008110	117	126	TGATAAATTG
CRCNE00008112	103	112	TGATGTATTG
CRCNE00008112	363	372	TGATTTATAT
CRCNE00008113	2	11	TGATTAATAC
CRCNE00008113	132	141	TGATAAATGA
CRCNE00008125	47	56	TGATGTATCT
CRCNE00008126	23	32	TGATGAATAA
CRCNE00008131	82	73	AAATGTATCA
CRCNE00008139	20	29	TGATCCATAA
CRCNE00008142	77	86	TGATTTATTG
CRCNE00008150	44	35	GCATCAATCA
CRCNE00008160	16	25	TGATGAATGC
CRCNE00008160	151	142	TCATAAATCA
CRCNE00008162	100	109	TGATTAATAA
CRCNE00008162	229	238	TGATGAATTC
CRCNE00008170	42	51	TGATTAATAA
CRCNE00008170	97	88	AAATATATCA
CRCNE00008170	127	136	TGATTCATAG
CRCNE00008178	58	67	TGATTTATCT
CRCNE00008178	97	106	TGATTTATGT
CRCNE00008189	112	103	GCATTAATCA
CRCNE00008201	177	186	TGATGTATGA
CRCNE00008202	5	14	TGATTAATAT
CRCNE00008204	175	166	TAATCCATCA
CRCNE00008216	73	64	CTATTCATCA
CRCNE00008224	87	96	TGATTAATCA
CRCNE00008224	96	87	TGATTAATCA
CRCNE00008225	20	29	TGATCAATAT
CRCNE00008227	236	245	TGATTAATCA
CRCNE00008227	245	236	TGATTAATCA
CRCNE00008235	15	24	TGATCAATGC
CRCNE00008235	142	133	CAATAGATCA
CRCNE00008235	196	205	TGATGAATAT
CRCNE00008242	103	94	ACATGCATCA
CRCNE00008243	106	115	TGATCCATTT
CRCNE00008249	20	29	TGATTAATGT
CRCNE00008252	221	230	TGATTTATTG
CRCNE00008252	285	276	CAATCCATCA
CRCNE00008262	91	82	AAATACATCA
CRCNE00008269	82	91	TGATTAATGA
CRCNE00008271	2	11	TGATAAATGA
CRCNE00008271	38	29	TTATTAATCA
CRCNE00008271	135	126	ACATCAATCA
CRCNE00008271	228	219	ATATAAATCA
CRCNE00008273	86	95	TGATTAATGA
CRCNE00008273	129	120	CTATCAATCA
CRCNE00008278	20	11	GAATCTATCA
CRCNE00008337	14	23	TGATTTATAC
CRCNE00008361	9	18	TGATAAATTA
CRCNE00008369	47	38	CCATTGATCA
CRCNE00008372	11	20	TGATAAATCT
CRCNE00008390	24	33	TGATTAATGA
CRCNE00008393	68	59	CCATCAATCA
CRCNE00008394	66	75	TGATTGATGA
CRCNE00008401	38	29	CTATACATCA
CRCNE00008417	100	91	TAATCCATCA
CRCNE00008436	48	57	TGATCAATAG
CRCNE00008436	124	115	TTATTGATCA
CRCNE00008463	321	330	TGATTTATGG
CRCNE00008465	9	18	TGATATATAA
CRCNE00008470	53	44	TCATAAATCA
CRCNE00008470	73	64	CAATAAATCA
CRCNE00008471	25	16	TAATCAATCA
CRCNE00008471	49	40	TTATTAATCA
CRCNE00008471	64	73	TGATGCATTG
CRCNE00008477	37	46	TGATTCATAG
CRCNE00008477	165	174	TGATTGATAA
CRCNE00008477	169	178	TGATAAATTG
CRCNE00008491	8	17	TGATATATTA
CRCNE00008492	31	40	TGATCCATGG
CRCNE00008492	85	94	TGATTAATAT
CRCNE00008492	128	119	TTATCCATCA
CRCNE00008494	76	67	GTATTAATCA
CRCNE00008495	110	101	TAATCAATCA
CRCNE00008497	24	33	TGATATATTA
CRCNE00008522	13	22	TGATTTATTT
CRCNE00008570	114	123	TGATAAATTA
CRCNE00008573	15	6	TAATTGATCA
CRCNE00008598	1	10	TGATAAATTT
CRCNE00008621	68	59	CCATTAATCA
CRCNE00008629	179	170	AGATTTATCA
CRCNE00008633	58	67	TGATAAATGA
CRCNE00008642	220	229	TGATAGATAG
CRCNE00008647	52	43	GAATTTATCA
CRCNE00008654	33	42	TGATAAATAA
CRCNE00008659	39	30	GCATTTATCA
CRCNE00008665	18	27	TGATTTATGC
CRCNE00008665	92	101	TGATGAATGG
CRCNE00008667	5	14	TGATTGATTC
CRCNE00008695	11	20	TGATTGATTA
CRCNE00008709	24	15	AAATGAATCA
CRCNE00008715	23	32	TGATAAATGG
CRCNE00008729	79	70	CGATTTATCA
CRCNE00008729	148	139	TCATTGATCA
CRCNE00008734	189	198	TGATTGATTC
CRCNE00008735	118	127	TGATCAATAC
CRCNE00008737	16	25	TGATAGATGT
CRCNE00008738	101	92	AAATTCATCA
CRCNE00008745	106	97	TAATTAATCA
CRCNE00008745	115	124	TGATTAATAA
CRCNE00008747	62	71	TGATTTATTT
CRCNE00008749	169	160	ACATTCATCA
CRCNE00008751	78	87	TGATGAATCA
CRCNE00008751	87	78	TGATGAATCA
CRCNE00008752	33	24	CCATACATCA
CRCNE00008756	138	147	TGATTTATGG
CRCNE00008756	177	168	TCATCCATCA
CRCNE00008767	83	92	TGATAAATTG
CRCNE00008777	58	49	TAATTTATCA
CRCNE00008777	127	136	TGATTTATGA
CRCNE00008785	38	29	ACATTAATCA
CRCNE00008787	158	167	TGATGGATGG
CRCNE00008789	58	49	TTATACATCA
CRCNE00008790	16	7	GCATCAATCA
CRCNE00008792	16	25	TGATTCATTA
CRCNE00008799	76	85	TGATTGATCG
CRCNE00008799	105	114	TGATCTATTC
CRCNE00008799	139	130	CAATAAATCA
CRCNE00008800	49	58	TGATGGATTT
CRCNE00008804	37	28	CCATGCATCA
CRCNE00008804	93	84	TCATTTATCA
CRCNE00008805	16	25	TGATTTATGG
CRCNE00008805	54	45	TCATCCATCA
CRCNE00008818	34	25	TTATATATCA
CRCNE00008819	187	196	TGATAAATCA
CRCNE00008819	196	187	TGATAAATCA
CRCNE00008819	276	285	TGATGGATTT
CRCNE00008821	171	162	AAATAAATCA
CRCNE00008855	18	27	TGATTGATAA
CRCNE00008856	14	5	AGATTTATCA
CRCNE00008882	42	33	CAATAAATCA
CRCNE00008904	39	48	TGATATATTT
CRCNE00008919	13	22	TGATAAATGA
CRCNE00008943	35	44	TGATGAATAG
CRCNE00008952	16	25	TGATGAATCC
CRCNE00008966	15	24	TGATTTATTG
CRCNE00008971	214	223	TGATAGATTT
CRCNE00008975	78	87	TGATTGATGC
CRCNE00009000	59	50	TTATTTATCA
CRCNE00009004	146	137	CCATCTATCA
CRCNE00009024	15	24	TGATGAATGA
CRCNE00009026	28	19	TTATCAATCA
CRCNE00009027	117	108	TCATGAATCA
CRCNE00009028	83	74	CTATACATCA
CRCNE00009032	79	88	TGATGGATTG
CRCNE00009033	27	36	TGATTTATGG
CRCNE00009033	127	136	TGATGAATTA
CRCNE00009037	106	97	CCATAAATCA
CRCNE00009039	4	13	TGATACATAT
CRCNE00009041	60	69	TGATTAATCA
CRCNE00009041	69	60	TGATTAATCA
CRCNE00009121	31	22	TAATCCATCA
CRCNE00009137	41	32	GGATTCATCA
CRCNE00009173	139	130	GCATAAATCA
CRCNE00009180	16	25	TGATTAATCA
CRCNE00009180	25	16	TGATTAATCA
CRCNE00009188	37	28	GAATTGATCA
CRCNE00009206	87	96	TGATTGATTG
CRCNE00009207	82	73	CAATTCATCA
CRCNE00009209	28	19	TTATTTATCA
CRCNE00009280	9	0	NCATGAATCA
CRCNE00009282	17	26	TGATGGATGC
CRCNE00009283	51	42	CAATTTATCA
CRCNE00009336	57	66	TGATGAATTG
CRCNE00009337	23	14	TCATTGATCA
CRCNE00009341	27	36	TGATTAATAC
CRCNE00009341	254	263	TGATACATTT
CRCNE00009357	36	27	GTATAAATCA
CRCNE00009361	44	53	TGATTCATTT
CRCNE00009361	71	62	TCATTAATCA
CRCNE00009367	38	29	CAATCCATCA
CRCNE00009376	44	35	GTATTAATCA
CRCNE00009389	6	15	TGATAAATCT
CRCNE00009391	42	51	TGATATATGA
CRCNE00009393	62	53	TCATTCATCA
CRCNE00009396	56	47	AGATTAATCA
CRCNE00009396	164	173	TGATTAATGC
CRCNE00009403	113	104	TTATTTATCA
CRCNE00009411	61	52	CCATTAATCA
CRCNE00009430	445	436	TAATGTATCA
CRCNE00009430	545	536	ACATACATCA
CRCNE00009570	23	14	GAATTCATCA
CRCNE00009578	50	59	TGATTAATNN
CRCNE00009625	45	36	CAATAAATCA
CRCNE00009654	74	83	TGATAGATAC
CRCNE00009662	20	29	TGATTAATAG
CRCNE00009663	1	10	TGATGTATGT
CRCNE00009665	30	21	CAATTGATCA
CRCNE00009667	37	28	TCATTAATCA
CRCNE00009671	51	42	GGATCAATCA
CRCNE00009672	22	31	TGATTGATTG
CRCNE00009672	26	35	TGATTGATAA
CRCNE00009677	21	30	TGATTGATCA
CRCNE00009677	30	21	TGATTGATCA
CRCNE00009692	49	40	ACATTTATCA
CRCNE00009701	20	29	TGATAAATAC
CRCNE00009702	22	31	TGATTTATGC
CRCNE00009706	64	73	TGATTAATTT
CRCNE00009711	146	155	TGATTGATTG
CRCNE00009713	45	54	TGATGGATAT
CRCNE00009716	253	262	TGATGGATGT
CRCNE00009717	128	119	CCATATATCA
CRCNE00009722	8	-1	NNATGAATCA
CRCNE00009730	5	14	TGATAGATAT
CRCNE00009731	44	53	TGATTCATCT
CRCNE00009734	43	52	TGATATATTG
CRCNE00009740	181	172	TCATGAATCA
CRCNE00009741	166	157	CCATATATCA
CRCNE00009743	139	148	TGATTTATAA
CRCNE00009745	257	248	GTATAAATCA
CRCNE00009752	29	38	TGATAAATAT
CRCNE00009754	65	74	TGATAAATAT
CRCNE00009757	99	108	TGATTAATAG
CRCNE00009797	12	21	TGATAGATTA
CRCNE00009801	57	48	TCATTCATCA
CRCNE00009802	128	119	CAATCTATCA
CRCNE00009802	249	258	TGATAAATCA
CRCNE00009802	258	249	TGATAAATCA
CRCNE00009803	84	93	TGATTCATGG
CRCNE00009804	38	47	TGATGAATAT
CRCNE00009812	10	19	TGATGTATGA
CRCNE00009812	153	162	TGATCCATGG
CRCNE00009830	200	191	TCATGAATCA
CRCNE00009830	399	408	TGATAAATCT
CRCNE00009835	106	115	TGATACATTT
CRCNE00009841	71	62	ATATTAATCA
CRCNE00009845	101	92	TAATTTATCA
CRCNE00009858	51	60	TGATGAATTA
CRCNE00009892	63	72	TGATGAATCT
CRCNE00009895	77	86	TGATAAATAA
CRCNE00009899	169	160	CTATTGATCA
CRCNE00009904	13	22	TGATTTATTT
CRCNE00009907	51	60	TGATTAATTA
CRCNE00009931	318	309	CAATAAATCA
CRCNE00009932	186	177	ATATTTATCA
CRCNE00009943	74	83	TGATTTATAT
CRCNE00009947	50	41	TAATCAATCA
CRCNE00009962	73	82	TGATTTATAG
CRCNE00010022	22	31	TGATAGATAC
CRCNE00010026	42	51	TGATTTATAT
CRCNE00010039	34	43	TGATACATCT
CRCNE00010046	44	53	TGATTAATGA
CRCNE00010046	140	149	TGATTAATAA
CRCNE00010050	97	88	TTATCAATCA
CRCNE00010093	145	136	CCATAAATCA
CRCNE00010093	298	307	TGATGGATAT
CRCNE00010101	47	38	ACATTAATCA
CRCNE00010102	77	68	TAATCTATCA
CRCNE00010102	94	103	TGATTGATTA
CRCNE00010102	186	195	TGATTAATGT
CRCNE00010102	246	237	GAATTTATCA
CRCNE00010103	8	17	TGATGTATGC
CRCNE00010112	145	136	CAATTCATCA
CRCNE00010112	168	159	CGATTCATCA
CRCNE00010112	213	222	TGATTTATCA
CRCNE00010112	222	213	TGATTTATCA
CRCNE00010112	263	272	TGATACATGA
CRCNE00010114	119	110	TCATCCATCA
CRCNE00010115	106	97	TCATTCATCA
CRCNE00010115	187	178	TCATCCATCA
CRCNE00010124	146	137	GTATAAATCA
CRCNE00010124	245	236	TAATTTATCA
CRCNE00010129	9	0	NAATAAATCA
CRCNE00010130	172	163	TAATAAATCA
CRCNE00010136	229	220	ACATTCATCA
CRCNE00010138	22	13	ACATAAATCA
CRCNE00010140	10	19	TGATTTATGC
CRCNE00010140	29	20	AGATCAATCA
CRCNE00010143	283	292	TGATATATGA
CRCNE00010145	40	49	TGATCTATTT
CRCNE00010147	190	181	TAATACATCA
CRCNE00010152	241	250	TGATTTATGG
CRCNE00010156	211	202	CAATAAATCA
CRCNE00010160	25	34	TGATAAATGA
CRCNE00010160	212	203	CCATCGATCA
CRCNE00010163	90	81	TCATCCATCA
CRCNE00010174	45	54	TGATTAATGA
CRCNE00010174	98	89	ACATACATCA
CRCNE00010176	97	106	TGATTTATTA
CRCNE00010176	123	132	TGATAAATTT
CRCNE00010185	107	116	TGATGAATTA
CRCNE00010186	146	137	CCATCCATCA
CRCNE00010192	350	341	CGATTAATCA
CRCNE00010195	104	113	TGATATATGA
CRCNE00010236	197	206	TGATCCATTA
CRCNE00010252	193	184	GAATACATCA
CRCNE00010253	18	27	TGATGGATTT
CRCNE00010260	154	163	TGATAAATTT
CRCNE00010260	397	406	TGATTTATGG
CRCNE00010262	29	38	TGATTTATTA
CRCNE00010278	119	110	ATATCGATCA
CRCNE00010390	36	27	TCATACATCA
CRCNE00010461	6	15	TGATTGATTA
CRCNE00010462	13	22	TGATTGATAT
CRCNE00010470	4	13	TGATGAATTG
CRCNE00010472	24	33	TGATGAATGC
CRCNE00010476	265	256	TAATTTATCA
CRCNE00010476	311	320	TGATGAATTG
CRCNE00010479	110	101	CCATAAATCA
CRCNE00010482	107	116	TGATGGATGC
CRCNE00010483	18	27	TGATTCATGG
CRCNE00010496	449	458	TGATGAATGA
CRCNE00010498	87	96	TGATTCATTT
CRCNE00010499	87	78	CCATTCATCA
CRCNE00010500	147	138	GAATTTATCA
CRCNE00010512	17	8	AAATATATCA
CRCNE00010516	289	280	CCATTTATCA
CRCNE00010518	96	87	AAATATATCA
CRCNE00010519	31	22	TCATCAATCA
CRCNE00010521	150	159	TGATTTATAG
CRCNE00010521	206	197	GTATAAATCA
CRCNE00010525	216	207	TCATTCATCA
CRCNE00010526	188	179	CAATCAATCA
CRCNE00010527	69	78	TGATGAATTA
CRCNE00010528	117	126	TGATACATCA
CRCNE00010528	126	117	TGATACATCA
CRCNE00010534	17	8	TCATTCATCA
CRCNE00010535	46	55	TGATTAATAG
CRCNE00010537	66	57	GAATCAATCA
CRCNE00010558	5	14	TGATAAATTG
CRCNE00010564	160	151	ACATACATCA
CRCNE00010567	15	24	TGATTGATGG
CRCNE00010572	1	10	TGATCAATGT
CRCNE00010576	137	128	GTATTGATCA
CRCNE00010583	39	48	TGATAAATTG
CRCNE00010584	77	86	TGATTCATTT
CRCNE00010607	8	17	TGATCTATAT
CRCNE00010669	41	32	AAATTAATCA
CRCNE00010676	22	31	TGATACATCG
CRCNE00010678	92	83	TCATCAATCA
CRCNE00010678	180	189	TGATAAATAG
CRCNE00010681	2	11	TGATTGATGA
CRCNE00010689	37	28	ATATCTATCA
CRCNE00010694	264	255	TTATCCATCA
CRCNE00010699	107	98	GAATTTATCA
CRCNE00010710	101	110	TGATGAATGT
CRCNE00010711	244	235	CCATTCATCA
CRCNE00010715	102	111	TGATTGATGT
CRCNE00010718	57	48	TTATTAATCA
CRCNE00010719	36	45	TGATTAATAG
CRCNE00010720	1	10	TGATGTATGA
CRCNE00010723	102	93	CCATCGATCA
CRCNE00010727	11	2	GGATTCATCA
CRCNE00010727	15	6	TCATCAATCA
CRCNE00010731	50	59	TGATTTATGA
CRCNE00010768	22	13	AAATCAATCA
CRCNE00010780	33	42	TGATTCATNN
CRCNE00010800	28	37	TGATGCATGG
CRCNE00010815	10	1	CCATTAATCA
CRCNE00010816	20	11	TCATACATCA
CRCNE00010817	73	64	CCATCAATCA
CRCNE00010819	98	89	AAATTAATCA
CRCNE00010875	13	22	TGATTAATTG
CRCNE00010876	202	193	CAATAAATCA
CRCNE00010877	8	-1	NNATCCATCA
CRCNE00010877	53	62	TGATTTATCA
CRCNE00010877	62	53	TGATTTATCA
CRCNE00010877	104	113	TGATTCATGG
CRCNE00010883	63	54	ACATTAATCA
CRCNE00010887	50	59	TGATAGATTG
CRCNE00010889	19	28	TGATTTATTT
CRCNE00010889	91	100	TGATAAATTT
CRCNE00010893	181	190	TGATGTATTT
CRCNE00010893	218	209	CCATCCATCA
CRCNE00010897	77	86	TGATTAATGA
CRCNE00010897	147	156	TGATTTATTG
CRCNE00010936	32	41	TGATTAATGA
CRCNE00010971	49	58	TGATTAATGG
CRCNE00010974	52	43	TCATCCATCA
CRCNE00010996	189	198	TGATGTATAG
CRCNE00011074	101	92	AAATCCATCA
CRCNE00011075	34	43	TGATGGATGC
CRCNE00011085	23	32	TGATAGATGA
CRCNE00011085	64	55	TTATCAATCA
CRCNE00011098	106	115	TGATTTATGG
CRCNE00011103	181	172	CTATAAATCA
CRCNE00011198	18	27	TGATTCATTA
CRCNE00011198	113	122	TGATGAATGC
CRCNE00011199	93	84	AAATTGATCA
CRCNE00011199	117	126	TGATTCATTG
CRCNE00011204	120	111	TAATTAATCA
CRCNE00011206	23	32	TGATTTATGA
CRCNE00011207	262	271	TGATACATTN
CRCNE00011209	18	27	TGATAAATCA
CRCNE00011209	27	18	TGATAAATCA
CRCNE00011210	25	16	AGATTAATCA
CRCNE00011211	68	59	ACATAAATCA
CRCNE00011212	37	28	TAATCCATCA
CRCNE00011214	198	189	ACATCAATCA
CRCNE00011215	6	15	TGATGAATCT
CRCNE00011226	47	38	TAATTAATCA
CRCNE00011231	70	61	AAATTAATCA
CRCNE00011236	4	13	TGATACATAA
CRCNE00011237	176	185	TGATTAATGC
CRCNE00011239	46	37	CAATGCATCA
CRCNE00011240	214	205	AAATGAATCA
CRCNE00011250	90	99	TGATGAATTG
CRCNE00011259	78	69	CAATCTATCA
CRCNE00011262	91	100	TGATTAATCT
CRCNE00011264	83	92	TGATGAATTG
CRCNE00011400	86	77	CCATTTATCA
CRCNE00011400	116	107	TCATTCATCA
CRCNE00011402	402	411	TGATCAATAA
CRCNE00011423	143	152	TGATTAATGA
CRCNE00011423	335	344	TGATAAATAA
CRCNE00011423	357	348	AAATTTATCA
CRCNE00011423	440	449	TGATCAATTA
CRCNE00011465	21	30	TGATGCATGA
CRCNE00011496	37	46	TGATTAATAA
CRCNE00011498	75	66	TCATTTATCA
CRCNE00011508	33	24	ATATTAATCA
CRCNE00011513	135	126	CTATCCATCA
CRCNE00011528	12	21	TGATTAATGA
CRCNE00011535	75	66	TTATTTATCA
CRCNE00011549	78	87	TGATATATGC
CRCNE00011553	102	111	TGATTTATTT
CRCNE00011555	247	256	TGATAGATAT
CRCNE00011561	73	64	TAATTAATCA
CRCNE00011562	32	41	TGATGCATGA
CRCNE00011565	11	20	TGATGAATTC
CRCNE00011566	74	65	CAATTAATCA
CRCNE00011571	59	68	TGATTTATGA
CRCNE00011575	78	69	TCATTTATCA
CRCNE00011581	25	34	TGATCCATGT
CRCNE00011583	30	21	TTATAAATCA
CRCNE00011607	171	162	TCATCCATCA
CRCNE00011607	326	317	CAATGAATCA
CRCNE00011610	24	33	TGATAAATAT
CRCNE00011613	67	76	TGATTAATTG
CRCNE00011613	103	94	ACATTCATCA
CRCNE00011614	69	78	TGATGGATTC
CRCNE00011617	84	75	TCATACATCA
CRCNE00011617	129	120	TCATTTATCA
CRCNE00011618	90	81	CCATTTATCA
CRCNE00011619	38	29	TCATCCATCA
CRCNE00011630	9	18	TGATTCATCA
CRCNE00011630	18	9	TGATTCATCA
CRCNE00011637	43	34	CCATTAATCA
CRCNE00011649	69	60	TCATTAATCA
CRCNE00011649	83	92	TGATCCATTT
