# Supplementary material for: Ancient Pbx-Hox signatures define hundreds of vertebrate developmental enhancers
Source: BMC Genomics. 2011 Dec 30;12:637. doi: 10.1186/1471-2164-12-637 (PMC3261376; doi:10.1186/1471-2164-12-637)
Supplement: Additional file 13 — TGATNNATKR motif hits on the human CONDOR CNEs. Hits of the TGATNNATKR motif on the human CONDOR CNEs listed by CNE with details of the start and finish of the motif within the CNE. [file 1471-2164-12-637-S13.TXT]

TGATNNATKR motif hits on the human CNE set
CRCNE00000090	66	75	TGATCAATTG
CRCNE00000090	219	210	TCATATATCA
CRCNE00000099	45	54	TGATAAATTG
CRCNE00000171	179	188	TGATTTATGA
CRCNE00000179	46	37	TAATGGATCA
CRCNE00000198	33	24	CAATTTATCA
CRCNE00000206	4	13	TGATCTATGA
CRCNE00000217	136	127	CAATAAATCA
CRCNE00000232	207	216	TGATGAATTG
CRCNE00000235	199	190	TCATAAATCA
CRCNE00000247	502	511	TGATACATGA
CRCNE00000247	509	518	TGATTCATTA
CRCNE00000322	130	139	TGATTTATGG
CRCNE00000365	18	9	CCATACATCA
CRCNE00000371	36	27	TAATCTATCA
CRCNE00000577	236	245	TGATACATTA
CRCNE00000581	2	11	TGATAAATGG
CRCNE00000750	468	459	CCATCCATCA
CRCNE00000753	87	78	TAATCCATCA
CRCNE00000754	186	177	TCATGCATCA
CRCNE00000849	123	132	TGATTTATTA
CRCNE00000865	89	80	TAATTGATCA
CRCNE00000880	120	111	TCATGGATCA
CRCNE00000886	51	60	TGATTTATTG
CRCNE00000892	80	71	CCATAAATCA
CRCNE00000892	186	177	CAATTGATCA
CRCNE00000897	82	91	TGATGCATGA
CRCNE00000906	164	173	TGATTAATGA
CRCNE00000914	113	122	TGATTAATGA
CRCNE00000927	15	24	TGATAAATTA
CRCNE00000929	1	10	TGATTAATTG
CRCNE00000930	90	81	TAATTGATCA
CRCNE00000955	63	54	TCATTAATCA
CRCNE00000988	55	46	CAATTAATCA
CRCNE00001051	37	28	CAATAAATCA
CRCNE00001064	58	67	TGATGGATGA
CRCNE00001081	11	20	TGATAAATGA
CRCNE00001081	52	43	CCATAAATCA
CRCNE00001082	92	83	TCATCTATCA
CRCNE00001089	100	91	TAATAAATCA
CRCNE00001089	139	130	TCATTCATCA
CRCNE00001091	120	129	TGATGAATGG
CRCNE00001102	51	60	TGATAAATGA
CRCNE00001102	113	104	TCATTTATCA
CRCNE00001107	17	26	TGATGGATGG
CRCNE00001115	206	197	TCATTTATCA
CRCNE00001117	228	237	TGATTGATGA
CRCNE00001212	20	11	CCATACATCA
CRCNE00001272	54	45	TAATGTATCA
CRCNE00001275	55	64	TGATAAATGA
CRCNE00001294	113	104	TAATCCATCA
CRCNE00001308	58	49	CAATAAATCA
CRCNE00001308	110	101	TAATGCATCA
CRCNE00001318	30	21	TAATTCATCA
CRCNE00001362	89	80	TCATCAATCA
CRCNE00001375	213	204	CAATAAATCA
CRCNE00001377	331	322	TAATGCATCA
CRCNE00001403	18	9	TCATTTATCA
CRCNE00001422	42	51	TGATCCATGG
CRCNE00001430	95	104	TGATAAATGG
CRCNE00001456	5	14	TGATTGATGG
CRCNE00001529	12	21	TGATAAATTA
CRCNE00001538	97	88	TAATAAATCA
CRCNE00001553	13	4	TCATAAATCA
CRCNE00001570	66	75	TGATATATTG
CRCNE00001570	176	167	TCATTTATCA
CRCNE00001579	107	98	TAATGAATCA
CRCNE00001647	65	56	CAATCTATCA
CRCNE00001705	122	113	TCATTTATCA
CRCNE00001705	195	204	TGATCAATGA
CRCNE00001709	56	47	CAATTTATCA
CRCNE00001714	31	22	TAATGAATCA
CRCNE00001728	156	147	CCATCCATCA
CRCNE00001729	2	11	TGATGGATTA
CRCNE00001730	26	35	TGATGAATGA
CRCNE00001732	19	10	TAATATATCA
CRCNE00001782	155	146	CCATCTATCA
CRCNE00001924	72	63	CAATACATCA
CRCNE00001961	14	5	CAATACATCA
CRCNE00002077	80	71	TCATAAATCA
CRCNE00002098	1	10	TGATGAATGG
CRCNE00002099	60	51	CCATTCATCA
CRCNE00002101	59	50	CAATATATCA
CRCNE00002138	89	80	TCATTGATCA
CRCNE00002139	61	70	TGATTGATTA
CRCNE00002148	1	10	TGATTGATGG
CRCNE00002152	6	15	TGATTAATGG
CRCNE00002155	251	242	TCATTCATCA
CRCNE00002156	46	37	TCATAAATCA
CRCNE00002157	28	19	CAATTTATCA
CRCNE00002160	22	31	TGATTTATTA
CRCNE00002189	31	22	TCATACATCA
CRCNE00002266	9	18	TGATTGATTG
CRCNE00002268	141	150	TGATACATTA
CRCNE00002269	71	62	CAATGAATCA
CRCNE00002302	284	275	TAATACATCA
CRCNE00002357	158	149	CAATTAATCA
CRCNE00002359	83	74	TCATTAATCA
CRCNE00002367	73	82	TGATTAATGA
CRCNE00002369	234	225	TAATCAATCA
CRCNE00002385	11	2	TCATGAATCA
CRCNE00002396	22	13	TAATTAATCA
CRCNE00002403	61	70	TGATAAATTA
CRCNE00002420	23	32	TGATTGATGG
CRCNE00002423	22	13	TAATATATCA
CRCNE00002446	119	128	TGATTTATTA
CRCNE00002454	59	68	TGATCCATTA
CRCNE00002456	1	10	TGATTAATGG
CRCNE00002544	322	331	TGATAAATGG
CRCNE00002551	87	78	TCATATATCA
CRCNE00002554	109	100	TAATTCATCA
CRCNE00002559	76	67	TCATCAATCA
CRCNE00002561	68	77	TGATGTATGA
CRCNE00002568	239	248	TGATCAATGA
CRCNE00002672	158	167	TGATAAATTG
CRCNE00002679	154	163	TGATAAATGG
CRCNE00002727	79	70	TCATAAATCA
CRCNE00002728	37	28	TCATTCATCA
CRCNE00002729	10	19	TGATCAATGA
CRCNE00002752	93	102	TGATGGATTA
CRCNE00002773	106	97	TAATGAATCA
CRCNE00002776	29	38	TGATTAATTA
CRCNE00002831	40	31	TCATGGATCA
CRCNE00002857	27	18	CAATTCATCA
CRCNE00002861	23	14	TCATTCATCA
CRCNE00002907	39	30	CAATCCATCA
CRCNE00002912	218	209	TCATGAATCA
CRCNE00002914	7	16	TGATGTATGG
CRCNE00002928	89	80	TCATTTATCA
CRCNE00002990	92	83	TCATCCATCA
CRCNE00002990	279	270	TCATGCATCA
CRCNE00002991	27	36	TGATTAATGA
CRCNE00002999	214	223	TGATGGATTG
CRCNE00003000	120	111	CAATTAATCA
CRCNE00003016	52	61	TGATGGATTA
CRCNE00003047	27	36	TGATAAATGA
CRCNE00003051	97	106	TGATTTATGG
CRCNE00003051	208	217	TGATTAATGG
CRCNE00003065	22	31	TGATCAATGA
CRCNE00003066	135	144	TGATTTATTA
CRCNE00003091	21	30	TGATCGATTG
CRCNE00003110	14	5	TAATACATCA
CRCNE00003131	106	97	TCATCCATCA
CRCNE00003167	97	88	TCATCAATCA
CRCNE00003171	94	103	TGATTTATTG
CRCNE00003183	48	57	TGATTAATTA
CRCNE00003196	16	25	TGATGAATTG
CRCNE00003198	108	117	TGATTAATGG
CRCNE00003200	125	116	TAATTAATCA
CRCNE00003203	34	25	CAATACATCA
CRCNE00003207	197	188	CAATAAATCA
CRCNE00003211	401	392	TAATAAATCA
CRCNE00003213	84	93	TGATTGATGG
CRCNE00003237	97	88	TCATAAATCA
CRCNE00003248	123	132	TGATTAATTG
CRCNE00003255	32	23	CCATGCATCA
CRCNE00003289	71	80	TGATGAATTG
CRCNE00003411	38	29	TCATAAATCA
CRCNE00003424	15	24	TGATTTATTA
CRCNE00003468	22	31	TGATGAATTA
CRCNE00003485	10	1	CAATTCATCA
CRCNE00003502	51	42	CAATATATCA
CRCNE00003502	138	147	TGATTAATGA
CRCNE00003524	46	37	TCATCTATCA
CRCNE00003534	119	128	TGATACATTG
CRCNE00003540	55	64	TGATACATTA
CRCNE00003548	271	280	TGATTTATGA
CRCNE00003614	13	4	TCATATATCA
CRCNE00003615	209	200	TAATGAATCA
CRCNE00003622	85	76	TAATTAATCA
CRCNE00003625	23	32	TGATTGATTG
CRCNE00003638	24	15	TCATTAATCA
CRCNE00003640	142	151	TGATTTATGA
CRCNE00003739	2	11	TGATAGATGG
CRCNE00003769	78	87	TGATCAATTA
CRCNE00003809	106	97	CCATTCATCA
CRCNE00003809	213	204	CCATTTATCA
CRCNE00003817	29	38	TGATTAATGG
CRCNE00003849	119	110	TCATGAATCA
CRCNE00003872	64	73	TGATTTATTG
CRCNE00003875	42	51	TGATGAATGA
CRCNE00003879	90	99	TGATTAATTA
CRCNE00003890	88	79	CAATTAATCA
CRCNE00003939	45	54	TGATGTATTG
CRCNE00003940	33	24	CCATGAATCA
CRCNE00003944	243	252	TGATACATTG
CRCNE00003999	78	87	TGATTTATGG
CRCNE00004002	70	61	CAATTTATCA
CRCNE00004173	17	26	TGATTTATGA
CRCNE00004173	178	169	TAATATATCA
CRCNE00004224	56	47	TCATCTATCA
CRCNE00004225	2	11	TGATTTATGG
CRCNE00004252	73	64	CCATCAATCA
CRCNE00004264	78	69	CCATAAATCA
CRCNE00004266	42	51	TGATAGATTA
CRCNE00004268	69	78	TGATAGATTA
CRCNE00004276	100	91	CAATTAATCA
CRCNE00004277	134	125	TCATAAATCA
CRCNE00004281	69	78	TGATTAATTG
CRCNE00004282	91	100	TGATTGATGG
CRCNE00004285	58	67	TGATATATTG
CRCNE00004291	83	92	TGATAAATTG
CRCNE00004500	26	35	TGATAAATTA
CRCNE00004532	172	181	TGATGAATTA
CRCNE00004543	205	196	CCATAGATCA
CRCNE00004559	293	284	TCATGGATCA
CRCNE00004560	297	306	TGATTAATTG
CRCNE00004563	324	315	TCATACATCA
CRCNE00004565	534	543	TGATGTATTA
CRCNE00004581	5	14	TGATTAATGA
CRCNE00004628	11	20	TGATAGATTG
CRCNE00004867	20	29	TGATATATTG
CRCNE00004953	34	25	CAATCTATCA
CRCNE00004959	28	19	TCATACATCA
CRCNE00004966	96	87	TCATCAATCA
CRCNE00004972	233	224	TCATCCATCA
CRCNE00004973	18	27	TGATGAATTG
CRCNE00004984	277	268	CCATCCATCA
CRCNE00004987	195	204	TGATTTATGA
CRCNE00004999	181	172	CCATCCATCA
CRCNE00005007	23	14	TAATTTATCA
CRCNE00005025	7	16	TGATTTATTG
CRCNE00005031	101	110	TGATGAATGA
CRCNE00005033	59	50	CCATAAATCA
CRCNE00005108	339	330	CAATCCATCA
CRCNE00005155	198	189	TAATTAATCA
CRCNE00005161	36	27	TAATCAATCA
CRCNE00005162	120	111	CCATTCATCA
CRCNE00005196	56	47	TCATGAATCA
CRCNE00005211	37	28	CAATCAATCA
CRCNE00005221	389	380	CAATTTATCA
CRCNE00005225	7	16	TGATTAATGA
CRCNE00005305	32	23	CAATCTATCA
CRCNE00005360	1	10	TGATAAATGG
CRCNE00005362	46	37	TCATTCATCA
CRCNE00005368	3	12	TGATAAATGA
CRCNE00005379	261	270	TGATGTATGA
CRCNE00005398	176	185	TGATGGATGA
CRCNE00005416	42	33	TCATCCATCA
CRCNE00005451	43	34	TAATAAATCA
CRCNE00005452	47	56	TGATCAATTG
CRCNE00005486	48	39	CCATTAATCA
CRCNE00005494	24	33	TGATTCATTG
CRCNE00005543	61	52	TCATTCATCA
CRCNE00005575	90	81	TAATTTATCA
CRCNE00005610	84	75	CCATTAATCA
CRCNE00005622	156	147	CCATTAATCA
CRCNE00005640	171	162	TAATCCATCA
CRCNE00005641	54	63	TGATGAATGA
CRCNE00005643	110	119	TGATTTATGG
CRCNE00005644	2	11	TGATTTATTG
CRCNE00005653	1	10	TGATAAATGG
CRCNE00005666	243	252	TGATATATGG
CRCNE00005714	63	54	TAATTCATCA
CRCNE00005719	274	265	CAATTAATCA
CRCNE00005733	56	47	CCATTCATCA
CRCNE00005743	134	125	CCATTAATCA
CRCNE00005745	32	41	TGATTAATGA
CRCNE00005745	180	171	TAATTTATCA
CRCNE00005860	62	71	TGATGAATTG
CRCNE00005883	24	33	TGATAAATTG
CRCNE00005884	77	68	CCATTTATCA
CRCNE00005896	66	75	TGATTGATTA
CRCNE00005900	102	111	TGATCAATGG
CRCNE00005918	120	129	TGATTTATGA
CRCNE00005951	14	23	TGATGTATTA
CRCNE00005964	221	212	TAATAGATCA
CRCNE00005971	68	77	TGATGAATTA
CRCNE00005973	88	79	TAATAAATCA
CRCNE00005974	221	212	TAATTTATCA
CRCNE00006080	95	104	TGATTTATTG
CRCNE00006084	182	173	TAATCAATCA
CRCNE00006102	34	25	CCATCAATCA
CRCNE00006110	117	126	TGATTTATTA
CRCNE00006116	22	31	TGATAAATGG
CRCNE00006178	32	23	TCATTTATCA
CRCNE00006186	27	18	CCATTCATCA
CRCNE00006192	63	54	CCATTTATCA
CRCNE00006238	55	46	TAATTTATCA
CRCNE00006258	164	173	TGATCCATGA
CRCNE00006306	54	45	CCATTAATCA
CRCNE00006349	85	76	CCATCCATCA
CRCNE00006353	110	101	CAATTCATCA
CRCNE00006398	80	89	TGATTCATGA
CRCNE00006442	17	8	CCATCCATCA
CRCNE00006455	31	40	TGATTTATGA
CRCNE00006456	183	174	TCATTTATCA
CRCNE00006457	36	45	TGATGTATTG
CRCNE00006472	13	4	TCATTAATCA
CRCNE00006472	45	36	TAATTCATCA
CRCNE00006501	142	133	TAATACATCA
CRCNE00006501	198	189	TCATTAATCA
CRCNE00006503	97	106	TGATTAATTG
CRCNE00006574	169	160	TAATTTATCA
CRCNE00006576	50	41	CCATTGATCA
CRCNE00006599	26	17	TAATGTATCA
CRCNE00006666	98	89	TAATTTATCA
CRCNE00006668	133	124	TAATACATCA
CRCNE00006671	35	44	TGATGGATGA
CRCNE00006673	37	28	CCATACATCA
CRCNE00006677	222	231	TGATTGATGA
CRCNE00006679	209	200	TCATGCATCA
CRCNE00006686	44	35	TAATTAATCA
CRCNE00006691	32	41	TGATGAATTA
CRCNE00006700	50	59	TGATTAATTA
CRCNE00006704	61	70	TGATCAATGA
CRCNE00006706	98	107	TGATACATTA
CRCNE00006707	82	73	CCATTTATCA
CRCNE00006707	199	190	TCATTTATCA
CRCNE00006714	27	36	TGATTGATTA
CRCNE00006714	116	125	TGATTGATGA
CRCNE00006717	101	92	TCATACATCA
CRCNE00006726	87	78	TCATTAATCA
CRCNE00006728	24	15	CCATCCATCA
CRCNE00006731	108	117	TGATGGATTA
CRCNE00006739	42	33	TCATCAATCA
CRCNE00006876	31	40	TGATCAATTG
CRCNE00006912	46	37	CAATCCATCA
CRCNE00006973	108	99	CAATGTATCA
CRCNE00007022	91	82	CCATAAATCA
CRCNE00007024	136	145	TGATACATGA
CRCNE00007047	120	111	TAATAGATCA
CRCNE00007054	11	20	TGATGGATTG
CRCNE00007144	23	32	TGATAAATGA
CRCNE00007146	1	10	TGATACATGG
CRCNE00007193	48	57	TGATAAATTA
CRCNE00007205	76	85	TGATAGATTG
CRCNE00007210	96	87	TAATCTATCA
CRCNE00007223	44	35	TCATATATCA
CRCNE00007226	37	28	CCATTAATCA
CRCNE00007247	92	83	TAATAAATCA
CRCNE00007250	46	55	TGATTAATTA
CRCNE00007271	108	117	TGATAAATGA
CRCNE00007280	6	15	TGATAAATTA
CRCNE00007296	41	32	CCATTCATCA
CRCNE00007312	29	20	TCATCTATCA
CRCNE00007320	279	270	TAATACATCA
CRCNE00007333	13	4	TCATCTATCA
CRCNE00007350	131	122	TAATCAATCA
CRCNE00007352	35	26	TAATTAATCA
CRCNE00007357	50	41	TAATCCATCA
CRCNE00007369	14	23	TGATTCATGG
CRCNE00007384	156	165	TGATTAATGA
CRCNE00007517	40	31	TCATTTATCA
CRCNE00007520	36	27	CCATGTATCA
CRCNE00007629	16	7	CAATAAATCA
CRCNE00007639	150	159	TGATAAATGG
CRCNE00007655	68	77	TGATTTATGA
CRCNE00007655	133	142	TGATGAATGG
CRCNE00007663	55	64	TGATAAATTG
CRCNE00007667	91	100	TGATAAATGA
CRCNE00007669	2	11	TGATGGATTG
CRCNE00007676	42	51	TGATAAATTA
CRCNE00007677	102	93	CAATTAATCA
CRCNE00007679	57	66	TGATTAATTA
CRCNE00007686	111	102	CAATAAATCA
CRCNE00007696	56	47	TAATAAATCA
CRCNE00007696	111	120	TGATGGATTA
CRCNE00007708	20	29	TGATAGATTG
CRCNE00007718	14	5	TCATGAATCA
CRCNE00007734	161	152	TAATTTATCA
CRCNE00007744	39	48	TGATATATGA
CRCNE00007775	47	56	TGATTCATGA
CRCNE00007780	112	103	TCATTTATCA
CRCNE00007785	51	60	TGATTAATGA
CRCNE00007800	65	74	TGATGCATTG
CRCNE00007934	75	66	CCATTAATCA
CRCNE00007993	51	42	TCATTTATCA
CRCNE00008102	32	41	TGATTGATTA
CRCNE00008107	66	75	TGATTTATGA
CRCNE00008110	117	126	TGATAAATTG
CRCNE00008112	103	112	TGATGTATTG
CRCNE00008113	132	141	TGATAAATGA
CRCNE00008142	77	86	TGATTTATTG
CRCNE00008160	151	142	TCATAAATCA
CRCNE00008201	177	186	TGATGTATGA
CRCNE00008204	175	166	TAATCCATCA
CRCNE00008235	142	133	CAATAGATCA
CRCNE00008252	221	230	TGATTTATTG
CRCNE00008252	285	276	CAATCCATCA
CRCNE00008269	82	91	TGATTAATGA
CRCNE00008271	2	11	TGATAAATGA
CRCNE00008273	86	95	TGATTAATGA
CRCNE00008361	9	18	TGATAAATTA
CRCNE00008369	47	38	CCATTGATCA
CRCNE00008390	24	33	TGATTAATGA
CRCNE00008393	68	59	CCATCAATCA
CRCNE00008394	66	75	TGATTGATGA
CRCNE00008417	100	91	TAATCCATCA
CRCNE00008463	321	330	TGATTTATGG
CRCNE00008470	53	44	TCATAAATCA
CRCNE00008470	73	64	CAATAAATCA
CRCNE00008471	25	16	TAATCAATCA
CRCNE00008471	64	73	TGATGCATTG
CRCNE00008477	169	178	TGATAAATTG
CRCNE00008491	8	17	TGATATATTA
CRCNE00008492	31	40	TGATCCATGG
CRCNE00008495	110	101	TAATCAATCA
CRCNE00008497	24	33	TGATATATTA
CRCNE00008570	114	123	TGATAAATTA
CRCNE00008573	15	6	TAATTGATCA
CRCNE00008621	68	59	CCATTAATCA
CRCNE00008633	58	67	TGATAAATGA
CRCNE00008665	92	101	TGATGAATGG
CRCNE00008695	11	20	TGATTGATTA
CRCNE00008715	23	32	TGATAAATGG
CRCNE00008729	148	139	TCATTGATCA
CRCNE00008745	106	97	TAATTAATCA
CRCNE00008752	33	24	CCATACATCA
CRCNE00008756	138	147	TGATTTATGG
CRCNE00008756	177	168	TCATCCATCA
CRCNE00008767	83	92	TGATAAATTG
CRCNE00008777	58	49	TAATTTATCA
CRCNE00008777	127	136	TGATTTATGA
CRCNE00008787	158	167	TGATGGATGG
CRCNE00008792	16	25	TGATTCATTA
CRCNE00008799	139	130	CAATAAATCA
CRCNE00008804	37	28	CCATGCATCA
CRCNE00008804	93	84	TCATTTATCA
CRCNE00008805	16	25	TGATTTATGG
CRCNE00008805	54	45	TCATCCATCA
CRCNE00008882	42	33	CAATAAATCA
CRCNE00008919	13	22	TGATAAATGA
CRCNE00008966	15	24	TGATTTATTG
CRCNE00009004	146	137	CCATCTATCA
CRCNE00009024	15	24	TGATGAATGA
CRCNE00009027	117	108	TCATGAATCA
CRCNE00009032	79	88	TGATGGATTG
CRCNE00009033	27	36	TGATTTATGG
CRCNE00009033	127	136	TGATGAATTA
CRCNE00009037	106	97	CCATAAATCA
CRCNE00009121	31	22	TAATCCATCA
CRCNE00009206	87	96	TGATTGATTG
CRCNE00009207	82	73	CAATTCATCA
CRCNE00009283	51	42	CAATTTATCA
CRCNE00009336	57	66	TGATGAATTG
CRCNE00009337	23	14	TCATTGATCA
CRCNE00009361	71	62	TCATTAATCA
CRCNE00009367	38	29	CAATCCATCA
CRCNE00009391	42	51	TGATATATGA
CRCNE00009393	62	53	TCATTCATCA
CRCNE00009411	61	52	CCATTAATCA
CRCNE00009430	445	436	TAATGTATCA
CRCNE00009625	45	36	CAATAAATCA
CRCNE00009665	30	21	CAATTGATCA
CRCNE00009667	37	28	TCATTAATCA
CRCNE00009672	22	31	TGATTGATTG
CRCNE00009711	146	155	TGATTGATTG
CRCNE00009717	128	119	CCATATATCA
CRCNE00009734	43	52	TGATATATTG
CRCNE00009740	181	172	TCATGAATCA
CRCNE00009741	166	157	CCATATATCA
CRCNE00009797	12	21	TGATAGATTA
CRCNE00009801	57	48	TCATTCATCA
CRCNE00009802	128	119	CAATCTATCA
CRCNE00009803	84	93	TGATTCATGG
CRCNE00009812	10	19	TGATGTATGA
CRCNE00009812	153	162	TGATCCATGG
CRCNE00009830	200	191	TCATGAATCA
CRCNE00009845	101	92	TAATTTATCA
CRCNE00009858	51	60	TGATGAATTA
CRCNE00009907	51	60	TGATTAATTA
CRCNE00009931	318	309	CAATAAATCA
CRCNE00009947	50	41	TAATCAATCA
CRCNE00010046	44	53	TGATTAATGA
CRCNE00010093	145	136	CCATAAATCA
CRCNE00010102	77	68	TAATCTATCA
CRCNE00010102	94	103	TGATTGATTA
CRCNE00010112	145	136	CAATTCATCA
CRCNE00010112	263	272	TGATACATGA
CRCNE00010114	119	110	TCATCCATCA
CRCNE00010115	106	97	TCATTCATCA
CRCNE00010115	187	178	TCATCCATCA
CRCNE00010124	245	236	TAATTTATCA
CRCNE00010130	172	163	TAATAAATCA
CRCNE00010143	283	292	TGATATATGA
CRCNE00010147	190	181	TAATACATCA
CRCNE00010152	241	250	TGATTTATGG
CRCNE00010156	211	202	CAATAAATCA
CRCNE00010160	25	34	TGATAAATGA
CRCNE00010160	212	203	CCATCGATCA
CRCNE00010163	90	81	TCATCCATCA
CRCNE00010174	45	54	TGATTAATGA
CRCNE00010176	97	106	TGATTTATTA
CRCNE00010185	107	116	TGATGAATTA
CRCNE00010186	146	137	CCATCCATCA
CRCNE00010195	104	113	TGATATATGA
CRCNE00010236	197	206	TGATCCATTA
CRCNE00010260	397	406	TGATTTATGG
CRCNE00010262	29	38	TGATTTATTA
CRCNE00010390	36	27	TCATACATCA
CRCNE00010461	6	15	TGATTGATTA
CRCNE00010470	4	13	TGATGAATTG
CRCNE00010476	265	256	TAATTTATCA
CRCNE00010476	311	320	TGATGAATTG
CRCNE00010479	110	101	CCATAAATCA
CRCNE00010483	18	27	TGATTCATGG
CRCNE00010496	449	458	TGATGAATGA
CRCNE00010499	87	78	CCATTCATCA
CRCNE00010516	289	280	CCATTTATCA
CRCNE00010519	31	22	TCATCAATCA
CRCNE00010525	216	207	TCATTCATCA
CRCNE00010526	188	179	CAATCAATCA
CRCNE00010527	69	78	TGATGAATTA
CRCNE00010534	17	8	TCATTCATCA
CRCNE00010558	5	14	TGATAAATTG
CRCNE00010567	15	24	TGATTGATGG
CRCNE00010583	39	48	TGATAAATTG
CRCNE00010678	92	83	TCATCAATCA
CRCNE00010681	2	11	TGATTGATGA
CRCNE00010711	244	235	CCATTCATCA
CRCNE00010720	1	10	TGATGTATGA
CRCNE00010723	102	93	CCATCGATCA
CRCNE00010727	15	6	TCATCAATCA
CRCNE00010731	50	59	TGATTTATGA
CRCNE00010800	28	37	TGATGCATGG
CRCNE00010815	10	1	CCATTAATCA
CRCNE00010816	20	11	TCATACATCA
CRCNE00010817	73	64	CCATCAATCA
CRCNE00010875	13	22	TGATTAATTG
CRCNE00010876	202	193	CAATAAATCA
CRCNE00010877	104	113	TGATTCATGG
CRCNE00010887	50	59	TGATAGATTG
CRCNE00010893	218	209	CCATCCATCA
CRCNE00010897	77	86	TGATTAATGA
CRCNE00010897	147	156	TGATTTATTG
CRCNE00010936	32	41	TGATTAATGA
CRCNE00010971	49	58	TGATTAATGG
CRCNE00010974	52	43	TCATCCATCA
CRCNE00011085	23	32	TGATAGATGA
CRCNE00011098	106	115	TGATTTATGG
CRCNE00011198	18	27	TGATTCATTA
CRCNE00011199	117	126	TGATTCATTG
CRCNE00011204	120	111	TAATTAATCA
CRCNE00011206	23	32	TGATTTATGA
CRCNE00011212	37	28	TAATCCATCA
CRCNE00011226	47	38	TAATTAATCA
CRCNE00011239	46	37	CAATGCATCA
CRCNE00011250	90	99	TGATGAATTG
CRCNE00011259	78	69	CAATCTATCA
CRCNE00011264	83	92	TGATGAATTG
CRCNE00011400	86	77	CCATTTATCA
CRCNE00011400	116	107	TCATTCATCA
CRCNE00011423	143	152	TGATTAATGA
CRCNE00011423	440	449	TGATCAATTA
CRCNE00011465	21	30	TGATGCATGA
CRCNE00011498	75	66	TCATTTATCA
CRCNE00011528	12	21	TGATTAATGA
CRCNE00011561	73	64	TAATTAATCA
CRCNE00011562	32	41	TGATGCATGA
CRCNE00011566	74	65	CAATTAATCA
CRCNE00011571	59	68	TGATTTATGA
CRCNE00011575	78	69	TCATTTATCA
CRCNE00011607	171	162	TCATCCATCA
CRCNE00011607	326	317	CAATGAATCA
CRCNE00011613	67	76	TGATTAATTG
CRCNE00011617	84	75	TCATACATCA
CRCNE00011617	129	120	TCATTTATCA
CRCNE00011618	90	81	CCATTTATCA
CRCNE00011619	38	29	TCATCCATCA
CRCNE00011637	43	34	CCATTAATCA
CRCNE00011649	69	60	TCATTAATCA
